# Supplementary material for: Genetics of trans-regulatory variation in gene expression
Source: eLife. 2018 Jul 17;7:e35471. doi: 10.7554/eLife.35471 (PMC6072440; doi:10.7554/eLife.35471)
Supplement: Source data 1. — This xlsx file contains expression levels in units of log2(TPM) for all genes and segregants. [file elife-35471-data1.zip]

Archive with 1 entries (1 files):
- SI_Data_01_expressionValues.txt
