# Supplementary material for: Genetics of trans-regulatory variation in gene expression
Source: eLife. 2018 Jul 17;7:e35471. doi: 10.7554/eLife.35471 (PMC6072440; doi:10.7554/eLife.35471)
Supplement: Source data 2. — This xlsx file contains information on experimental batch and growth covariates for all segregants. [file elife-35471-data2.xlsx]

## Sheet: SI_Data_02_covariates
segregant	batch	OD_covariate
A01_01-BYxRM_eQTL_10	10	0.2
A01_02-BYxRM_eQTL_11	11	0.255
A01_03-BYxRM_eQTL_11	11	0.328
A01_04-BYxRM_eQTL_03	3	0.128
A01_05-BYxRM_eQTL_11	11	0.288
A01_06-BYxRM_eQTL_12	12	0.207
A01_07-BYxRM_eQTL_07	7	0.184
A01_08-BYxRM_eQTL_05	5	0.193
A01_09-BYxRM_eQTL_12	12	0.16
A01_10-BYxRM_eQTL_06	6	0.16
A01_11-BYxRM_eQTL_13	13	0.306
A01_12-BYxRM_eQTL_11	11	0.316
A01_14-BYxRM_eQTL_06	6	0.216
A01_15-BYxRM_eQTL_02	2	0.219
A01_16-BYxRM_eQTL_01	1	0.271
A01_17-BYxRM_eQTL_12	12	0.279
A01_18-BYxRM_eQTL_13	13	0.208
A01_19-BYxRM_eQTL_02	2	0.182
A01_20-BYxRM_eQTL_01	1	0.354
A01_21-BYxRM_eQTL_09	9	0.26
A01_22-BYxRM_eQTL_09	9	0.267
A01_23-BYxRM_eQTL_03	3	0.169
A01_24-BYxRM_eQTL_07	7	0.21
A01_25-BYxRM_eQTL_12	12	0.177
A01_26-BYxRM_eQTL_13	13	0.165
A01_27-BYxRM_eQTL_10	10	0.25
A01_28-BYxRM_eQTL_10	10	0.234
A01_29-BYxRM_eQTL_08	8	0.303
A01_30-BYxRM_eQTL_10	10	0.209
A01_31-BYxRM_eQTL_03	3	0.157
A01_32-BYxRM_eQTL_05	5	0.189
A01_33-BYxRM_eQTL_11	11	0.378
A01_34-BYxRM_eQTL_10	10	0.372
A01_35-BYxRM_eQTL_05	5	0.232
A01_36-BYxRM_eQTL_02	2	0.193
A01_37-BYxRM_eQTL_06	6	0.186
A01_38-BYxRM_eQTL_03	3	0.217
A01_39-BYxRM_eQTL_04	4	0.256
A01_40-BYxRM_eQTL_06	6	0.189
A01_41-BYxRM_eQTL_12	12	0.354
A01_42-BYxRM_eQTL_02	2	0.15
A01_43-BYxRM_eQTL_04	4	0.219
A01_44-BYxRM_eQTL_05	5	0.191
A01_45-BYxRM_eQTL_04	4	0.406
A01_46-BYxRM_eQTL_03	3	0.161
A01_47-BYxRM_eQTL_13	13	0.217
A01_48-BYxRM_eQTL_06	6	0.142
A01_49-BYxRM_eQTL_02	2	0.122
A01_50-BYxRM_eQTL_08	8	0.242
A01_51-BYxRM_eQTL_11	11	0.311
A01_52-BYxRM_eQTL_03	3	0.205
A01_53-BYxRM_eQTL_02	2	0.176
A01_54-BYxRM_eQTL_13	13	0.251
A01_55-BYxRM_eQTL_02	2	0.167
A01_56-BYxRM_eQTL_04	4	0.298
A01_57-BYxRM_eQTL_03	3	0.168
A01_58-BYxRM_eQTL_11	11	0.303
A01_59-BYxRM_eQTL_07	7	0.172
A01_60-BYxRM_eQTL_13	13	0.259
A01_61-BYxRM_eQTL_09	9	0.168
A01_62-BYxRM_eQTL_03	3	0.211
A01_63-BYxRM_eQTL_07	7	0.145
A01_64-BYxRM_eQTL_09	9	0.194
A01_65-BYxRM_eQTL_13	13	0.461
A01_66-BYxRM_eQTL_03	3	0.224
A01_67-BYxRM_eQTL_09	9	0.233
A01_68-BYxRM_eQTL_05	5	0.118
A01_69-BYxRM_eQTL_09	9	0.239
A01_70-BYxRM_eQTL_05	5	0.151
A01_71-BYxRM_eQTL_11	11	0.28
A01_72-BYxRM_eQTL_06	6	0.205
A01_73-BYxRM_eQTL_10	10	0.309
A01_74-BYxRM_eQTL_02	2	0.238
A01_75-BYxRM_eQTL_07	7	0.227
A01_76-BYxRM_eQTL_04	4	0.259
A01_77-BYxRM_eQTL_02	2	0.161
A01_79-BYxRM_eQTL_11	11	0.29
A01_80-BYxRM_eQTL_12	12	0.254
A01_81-BYxRM_eQTL_01	1	0.365
A01_83-BYxRM_eQTL_05	5	0.187
A01_84-BYxRM_eQTL_03	3	0.2
A01_86-BYxRM_eQTL_07	7	0.242
A01_87-BYxRM_eQTL_10	10	0.229
A01_88-BYxRM_eQTL_02	2	0.162
A01_89-BYxRM_eQTL_10	10	0.38
A01_90-BYxRM_eQTL_03	3	0.151
A01_91-BYxRM_eQTL_04	4	0.266
A01_92-BYxRM_eQTL_08	8	0.34
A01_93-BYxRM_eQTL_10	10	0.298
A01_94-BYxRM_eQTL_01	1	0.354
A01_95-BYxRM_eQTL_11	11	0.332
A01_96-BYxRM_eQTL_01	1	0.367
A02_01-BYxRM_eQTL_05	5	0.129
A02_02-BYxRM_eQTL_05	5	0.097
A02_03-BYxRM_eQTL_10	10	0.175
A02_04-BYxRM_eQTL_03	3	0.195
A02_05-BYxRM_eQTL_07	7	0.143
A02_06-BYxRM_eQTL_13	13	0.153
A02_07-BYxRM_eQTL_09	9	0.231
A02_08-BYxRM_eQTL_08	8	0.231
A02_09-BYxRM_eQTL_01	1	0.302
A02_10-BYxRM_eQTL_08	8	0.261
A02_11-BYxRM_eQTL_01	1	0.261
A02_12-BYxRM_eQTL_03	3	0.229
A02_14-BYxRM_eQTL_05	5	0.187
A02_15-BYxRM_eQTL_06	6	0.183
A02_16-BYxRM_eQTL_06	6	0.166
A02_17-BYxRM_eQTL_08	8	0.318
A02_20-BYxRM_eQTL_05	5	0.148
A02_21-BYxRM_eQTL_10	10	0.187
A02_22-BYxRM_eQTL_11	11	0.329
A02_23-BYxRM_eQTL_04	4	0.251
A02_24-BYxRM_eQTL_02	2	0.116
A02_26-BYxRM_eQTL_12	12	0.281
A02_27-BYxRM_eQTL_02	2	0.194
A02_29-BYxRM_eQTL_02	2	0.174
A02_30-BYxRM_eQTL_07	7	0.186
A02_32-BYxRM_eQTL_10	10	0.21
A02_33-BYxRM_eQTL_06	6	0.204
A02_34-BYxRM_eQTL_07	7	0.166
A02_35-BYxRM_eQTL_11	11	0.283
A02_36-BYxRM_eQTL_13	13	0.012
A02_37-BYxRM_eQTL_05	5	0.167
A02_38-BYxRM_eQTL_09	9	0.203
A02_39-BYxRM_eQTL_11	11	0.269
A02_40-BYxRM_eQTL_11	11	0.311
A02_41-BYxRM_eQTL_13	13	0.254
A02_43-BYxRM_eQTL_08	8	0.297
A02_44-BYxRM_eQTL_08	8	0.302
A02_45-BYxRM_eQTL_05	5	0.12
A02_46-BYxRM_eQTL_03	3	0.23
A02_47-BYxRM_eQTL_06	6	0.188
A02_48-BYxRM_eQTL_06	6	0.188
A02_49-BYxRM_eQTL_12	12	0.231
A02_50-BYxRM_eQTL_10	10	0.182
A02_51-BYxRM_eQTL_09	9	0.197
A02_52-BYxRM_eQTL_04	4	0.226
A02_53-BYxRM_eQTL_10	10	0.22
A02_55-BYxRM_eQTL_06	6	0.161
A02_56-BYxRM_eQTL_09	9	0.237
A02_57-BYxRM_eQTL_08	8	0.269
A02_58-BYxRM_eQTL_02	2	0.142
A02_59-BYxRM_eQTL_12	12	0.322
A02_60-BYxRM_eQTL_12	12	0.274
A02_61-BYxRM_eQTL_03	3	0.252
A02_62-BYxRM_eQTL_12	12	0.217
A02_63-BYxRM_eQTL_07	7	0.212
A02_64-BYxRM_eQTL_11	11	0.247
A02_66-BYxRM_eQTL_05	5	0.099
A02_68-BYxRM_eQTL_03	3	0.224
A02_69-BYxRM_eQTL_12	12	0.178
A02_70-BYxRM_eQTL_06	6	0.191
A02_71-BYxRM_eQTL_12	12	0.282
A02_72-BYxRM_eQTL_04	4	0.264
A02_73-BYxRM_eQTL_02	2	0.126
A02_74-BYxRM_eQTL_01	1	0.253
A02_75-BYxRM_eQTL_11	11	0.271
A02_76-BYxRM_eQTL_03	3	0.178
A02_78-BYxRM_eQTL_02	2	0.205
A02_79-BYxRM_eQTL_05	5	0.113
A02_80-BYxRM_eQTL_03	3	0.192
A02_81-BYxRM_eQTL_08	8	0.305
A02_82-BYxRM_eQTL_08	8	0.309
A02_83-BYxRM_eQTL_02	2	0.142
A02_84-BYxRM_eQTL_09	9	0.257
A02_85-BYxRM_eQTL_10	10	0.18
A02_86-BYxRM_eQTL_10	10	0.297
A02_87-BYxRM_eQTL_13	13	0.016
A02_88-BYxRM_eQTL_08	8	0.149
A02_89-BYxRM_eQTL_13	13	0.22
A02_90-BYxRM_eQTL_12	12	0.295
A02_91-BYxRM_eQTL_08	8	0.217
A02_92-BYxRM_eQTL_01	1	0.321
A02_93-BYxRM_eQTL_10	10	0.27
A02_94-BYxRM_eQTL_12	12	0.217
A02_95-BYxRM_eQTL_13	13	0.274
A02_96-BYxRM_eQTL_08	8	0.276
A03_01-BYxRM_eQTL_06	6	0.126
A03_02-BYxRM_eQTL_08	8	0.27
A03_03-BYxRM_eQTL_06	6	0.138
A03_04-BYxRM_eQTL_04	4	0.275
A03_05-BYxRM_eQTL_03	3	0.18
A03_06-BYxRM_eQTL_09	9	0.271
A03_07-BYxRM_eQTL_02	2	0.211
A03_08-BYxRM_eQTL_13	13	0.219
A03_09-BYxRM_eQTL_01	1	0.251
A03_10-BYxRM_eQTL_08	8	0.268
A03_11-BYxRM_eQTL_03	3	0.227
A03_12-BYxRM_eQTL_12	12	0.245
A03_13-BYxRM_eQTL_02	2	0.185
A03_14-BYxRM_eQTL_02	2	0.185
A03_15-BYxRM_eQTL_06	6	0.214
A03_16-BYxRM_eQTL_06	6	0.146
A03_17-BYxRM_eQTL_04	4	0.245
A03_18-BYxRM_eQTL_04	4	0.261
A03_19-BYxRM_eQTL_11	11	0.241
A03_20-BYxRM_eQTL_06	6	0.154
A03_21-BYxRM_eQTL_10	10	0.318
A03_22-BYxRM_eQTL_13	13	0.349
A03_23-BYxRM_eQTL_05	5	0.19
A03_24-BYxRM_eQTL_03	3	0.148
A03_25-BYxRM_eQTL_03	3	0.252
A03_26-BYxRM_eQTL_12	12	0.214
A03_27-BYxRM_eQTL_11	11	0.353
A03_28-BYxRM_eQTL_02	2	0.225
A03_29-BYxRM_eQTL_01	1	0.235
A03_30-BYxRM_eQTL_04	4	0.252
A03_31-BYxRM_eQTL_07	7	0.183
A03_32-BYxRM_eQTL_10	10	0.305
A03_33-BYxRM_eQTL_09	9	0.214
A03_34-BYxRM_eQTL_09	9	0.236
A03_35-BYxRM_eQTL_11	11	0.257
A03_36-BYxRM_eQTL_03	3	0.166
A03_37-BYxRM_eQTL_11	11	0.299
A03_38-BYxRM_eQTL_11	11	0.281
A03_39-BYxRM_eQTL_08	8	0.28
A03_40-BYxRM_eQTL_02	2	0.239
A03_41-BYxRM_eQTL_03	3	0.231
A03_42-BYxRM_eQTL_03	3	0.181
A03_43-BYxRM_eQTL_04	4	0.204
A03_44-BYxRM_eQTL_06	6	0.117
A03_46-BYxRM_eQTL_13	13	0.195
A03_47-BYxRM_eQTL_07	7	0.196
A03_48-BYxRM_eQTL_01	1	0.312
A03_49-BYxRM_eQTL_13	13	0.627
A03_50-BYxRM_eQTL_10	10	0.251
A03_51-BYxRM_eQTL_06	6	0.192
A03_52-BYxRM_eQTL_07	7	0.185
A03_53-BYxRM_eQTL_07	7	0.166
A03_54-BYxRM_eQTL_08	8	0.349
A03_55-BYxRM_eQTL_09	9	0.239
A03_56-BYxRM_eQTL_07	7	0.196
A03_57-BYxRM_eQTL_06	6	0.186
A03_58-BYxRM_eQTL_03	3	0.199
A03_59-BYxRM_eQTL_04	4	0.33
A03_60-BYxRM_eQTL_07	7	0.232
A03_61-BYxRM_eQTL_07	7	0.204
A03_62-BYxRM_eQTL_12	12	0.219
A03_63-BYxRM_eQTL_08	8	0.231
A03_64-BYxRM_eQTL_02	2	0.217
A03_65-BYxRM_eQTL_11	11	0.296
A03_66-BYxRM_eQTL_01	1	0.291
A03_67-BYxRM_eQTL_04	4	0.221
A03_68-BYxRM_eQTL_06	6	0.16
A03_69-BYxRM_eQTL_03	3	0.248
A03_70-BYxRM_eQTL_08	8	0.215
A03_71-BYxRM_eQTL_10	10	0.218
A03_72-BYxRM_eQTL_01	1	0.257
A03_73-BYxRM_eQTL_02	2	0.246
A03_74-BYxRM_eQTL_03	3	0.215
A03_75-BYxRM_eQTL_03	3	0.207
A03_76-BYxRM_eQTL_01	1	0.361
A03_77-BYxRM_eQTL_08	8	0.286
A03_78-BYxRM_eQTL_08	8	0.383
A03_79-BYxRM_eQTL_05	5	0.191
A03_80-BYxRM_eQTL_10	10	0.248
A03_81-BYxRM_eQTL_09	9	0.212
A03_82-BYxRM_eQTL_01	1	0.256
A03_83-BYxRM_eQTL_02	2	0.203
A03_84-BYxRM_eQTL_10	10	0.253
A03_85-BYxRM_eQTL_09	9	0.244
A03_86-BYxRM_eQTL_09	9	0.173
A03_88-BYxRM_eQTL_12	12	0.081
A03_89-BYxRM_eQTL_08	8	0.206
A03_90-BYxRM_eQTL_08	8	0.283
A03_91-BYxRM_eQTL_13	13	0.154
A03_92-BYxRM_eQTL_06	6	0.097
A03_93-BYxRM_eQTL_05	5	0.182
A03_94-BYxRM_eQTL_02	2	0.228
A03_95-BYxRM_eQTL_01	1	0.301
A04_01-BYxRM_eQTL_10	10	0.28
A04_02-BYxRM_eQTL_10	10	0.176
A04_03-BYxRM_eQTL_05	5	0.166
A04_04-BYxRM_eQTL_12	12	0.212
A04_05-BYxRM_eQTL_03	3	0.153
A04_06-BYxRM_eQTL_07	7	0.219
A04_07-BYxRM_eQTL_10	10	0.3
A04_08-BYxRM_eQTL_10	10	0.187
A04_09-BYxRM_eQTL_06	6	0.137
A04_10-BYxRM_eQTL_01	1	0.356
A04_11-BYxRM_eQTL_05	5	0.128
A04_12-BYxRM_eQTL_10	10	0.244
A04_13-BYxRM_eQTL_01	1	0.458
A04_15-BYxRM_eQTL_02	2	0.228
A04_16-BYxRM_eQTL_02	2	0.176
A04_17-BYxRM_eQTL_07	7	0.267
A04_18-BYxRM_eQTL_05	5	0.172
A04_19-BYxRM_eQTL_08	8	0.222
A04_20-BYxRM_eQTL_03	3	0.211
A04_21-BYxRM_eQTL_07	7	0.145
A04_22-BYxRM_eQTL_02	2	0.164
A04_23-BYxRM_eQTL_06	6	0.168
A04_24-BYxRM_eQTL_06	6	0.156
A04_25-BYxRM_eQTL_04	4	0.185
A04_26-BYxRM_eQTL_13	13	0.207
A04_27-BYxRM_eQTL_11	11	0.279
A04_28-BYxRM_eQTL_07	7	0.231
A04_29-BYxRM_eQTL_13	13	0.275
A04_30-BYxRM_eQTL_13	13	0.239
A04_31-BYxRM_eQTL_03	3	0.176
A04_32-BYxRM_eQTL_08	8	0.299
A04_33-BYxRM_eQTL_01	1	0.268
A04_34-BYxRM_eQTL_08	8	0.364
A04_35-BYxRM_eQTL_01	1	0.208
A04_36-BYxRM_eQTL_06	6	0.204
A04_37-BYxRM_eQTL_13	13	0.221
A04_38-BYxRM_eQTL_13	13	0.263
A04_39-BYxRM_eQTL_01	1	0.248
A04_40-BYxRM_eQTL_13	13	0.164
A04_41-BYxRM_eQTL_10	10	0.202
A04_42-BYxRM_eQTL_01	1	0.3
A04_43-BYxRM_eQTL_06	6	0.2
A04_44-BYxRM_eQTL_07	7	0.203
A04_45-BYxRM_eQTL_05	5	0.228
A04_46-BYxRM_eQTL_11	11	0.315
A04_47-BYxRM_eQTL_07	7	0.215
A04_48-BYxRM_eQTL_12	12	0.142
A04_49-BYxRM_eQTL_13	13	0.207
A04_50-BYxRM_eQTL_07	7	0.207
A04_51-BYxRM_eQTL_05	5	0.146
A04_52-BYxRM_eQTL_02	2	0.183
A04_53-BYxRM_eQTL_01	1	0.318
A04_54-BYxRM_eQTL_06	6	0.136
A04_55-BYxRM_eQTL_08	8	0.363
A04_56-BYxRM_eQTL_04	4	0.27
A04_57-BYxRM_eQTL_05	5	0.155
A04_58-BYxRM_eQTL_09	9	0.315
A04_59-BYxRM_eQTL_09	9	0.225
A04_60-BYxRM_eQTL_08	8	0.226
A04_61-BYxRM_eQTL_05	5	0.226
A04_62-BYxRM_eQTL_04	4	0.185
A04_63-BYxRM_eQTL_10	10	0.354
A04_64-BYxRM_eQTL_03	3	0.215
A04_65-BYxRM_eQTL_10	10	0.264
A04_66-BYxRM_eQTL_13	13	0.216
A04_67-BYxRM_eQTL_04	4	0.197
A04_68-BYxRM_eQTL_08	8	0.21
A04_69-BYxRM_eQTL_04	4	0.286
A04_70-BYxRM_eQTL_02	2	0.159
A04_71-BYxRM_eQTL_09	9	0.298
A04_72-BYxRM_eQTL_07	7	0.243
A04_73-BYxRM_eQTL_03	3	0.183
A04_74-BYxRM_eQTL_03	3	0.292
A04_75-BYxRM_eQTL_05	5	0.198
A04_76-BYxRM_eQTL_08	8	0.322
A04_77-BYxRM_eQTL_09	9	0.205
A04_78-BYxRM_eQTL_13	13	0.311
A04_79-BYxRM_eQTL_05	5	0.117
A04_80-BYxRM_eQTL_02	2	0.22
A04_81-BYxRM_eQTL_01	1	0.346
A04_82-BYxRM_eQTL_09	9	0.241
A04_84-BYxRM_eQTL_07	7	0.189
A04_85-BYxRM_eQTL_13	13	0.535
A04_86-BYxRM_eQTL_03	3	0.19
A04_87-BYxRM_eQTL_04	4	0.207
A04_88-BYxRM_eQTL_04	4	0.302
A04_89-BYxRM_eQTL_11	11	0.307
A04_90-BYxRM_eQTL_09	9	0.246
A04_91-BYxRM_eQTL_08	8	0.338
A04_92-BYxRM_eQTL_08	8	0.291
A04_93-BYxRM_eQTL_09	9	0.133
A04_94-BYxRM_eQTL_03	3	0.182
A04_95-BYxRM_eQTL_08	8	0.248
A04_96-BYxRM_eQTL_06	6	0.13
A05_01-BYxRM_eQTL_02	2	0.221
A05_02-BYxRM_eQTL_09	9	0.239
A05_03-BYxRM_eQTL_07	7	0.196
A05_04-BYxRM_eQTL_05	5	0.138
A05_05-BYxRM_eQTL_07	7	0.183
A05_06-BYxRM_eQTL_07	7	0.189
A05_07-BYxRM_eQTL_09	9	0.279
A05_08-BYxRM_eQTL_11	11	0.253
A05_09-BYxRM_eQTL_06	6	0.135
A05_10-BYxRM_eQTL_05	5	0.172
A05_11-BYxRM_eQTL_10	10	0.211
A05_12-BYxRM_eQTL_08	8	0.283
A05_13-BYxRM_eQTL_12	12	0.279
A05_14-BYxRM_eQTL_04	4	0.29
A05_15-BYxRM_eQTL_03	3	0.212
A05_16-BYxRM_eQTL_05	5	0.238
A05_17-BYxRM_eQTL_01	1	0.322
A05_18-BYxRM_eQTL_01	1	0.407
A05_19-BYxRM_eQTL_01	1	0.258
A05_20-BYxRM_eQTL_05	5	0.171
A05_21-BYxRM_eQTL_08	8	0.26
A05_22-BYxRM_eQTL_03	3	0.194
A05_23-BYxRM_eQTL_03	3	0.308
A05_24-BYxRM_eQTL_10	10	0.236
A05_25-BYxRM_eQTL_10	10	0.243
A05_26-BYxRM_eQTL_09	9	0.212
A05_27-BYxRM_eQTL_03	3	0.19
A05_28-BYxRM_eQTL_10	10	0.255
A05_29-BYxRM_eQTL_10	10	0.243
A05_30-BYxRM_eQTL_04	4	0.2
A05_31-BYxRM_eQTL_12	12	0.227
A05_33-BYxRM_eQTL_09	9	0.241
A05_34-BYxRM_eQTL_01	1	0.323
A05_35-BYxRM_eQTL_01	1	0.288
A05_36-BYxRM_eQTL_04	4	0.234
A05_37-BYxRM_eQTL_11	11	0.24
A05_38-BYxRM_eQTL_06	6	0.132
A05_39-BYxRM_eQTL_09	9	0.193
A05_40-BYxRM_eQTL_02	2	0.177
A05_41-BYxRM_eQTL_05	5	0.139
A05_42-BYxRM_eQTL_03	3	0.208
A05_43-BYxRM_eQTL_01	1	0.295
A05_44-BYxRM_eQTL_02	2	0.33
A05_45-BYxRM_eQTL_02	2	0.204
A05_47-BYxRM_eQTL_07	7	0.214
A05_48-BYxRM_eQTL_04	4	0.244
A05_49-BYxRM_eQTL_06	6	0.109
A05_50-BYxRM_eQTL_11	11	0.192
A05_53-BYxRM_eQTL_05	5	0.213
A05_54-BYxRM_eQTL_13	13	0.387
A05_55-BYxRM_eQTL_05	5	0.128
A05_56-BYxRM_eQTL_01	1	0.277
A05_57-BYxRM_eQTL_13	13	0.208
A05_59-BYxRM_eQTL_07	7	0.186
A05_60-BYxRM_eQTL_07	7	0.147
A05_61-BYxRM_eQTL_13	13	0.11
A05_62-BYxRM_eQTL_09	9	0.281
A05_63-BYxRM_eQTL_09	9	0.192
A05_64-BYxRM_eQTL_04	4	0.323
A05_65-BYxRM_eQTL_10	10	0.457
A05_66-BYxRM_eQTL_13	13	0.247
A05_67-BYxRM_eQTL_09	9	0.28
A05_68-BYxRM_eQTL_07	7	0.218
A05_69-BYxRM_eQTL_08	8	0.274
A05_70-BYxRM_eQTL_12	12	0.241
A05_71-BYxRM_eQTL_01	1	0.289
A05_72-BYxRM_eQTL_08	8	0.261
A05_73-BYxRM_eQTL_12	12	0.248
A05_74-BYxRM_eQTL_05	5	0.213
A05_75-BYxRM_eQTL_03	3	0.223
A05_76-BYxRM_eQTL_02	2	0.182
A05_77-BYxRM_eQTL_08	8	0.277
A05_78-BYxRM_eQTL_07	7	0.187
A05_79-BYxRM_eQTL_02	2	0.177
A05_80-BYxRM_eQTL_05	5	0.148
A05_81-BYxRM_eQTL_04	4	0.28
A05_83-BYxRM_eQTL_02	2	0.219
A05_84-BYxRM_eQTL_03	3	0.228
A05_85-BYxRM_eQTL_11	11	0.286
A05_86-BYxRM_eQTL_03	3	0.287
A05_87-BYxRM_eQTL_07	7	0.218
A05_88-BYxRM_eQTL_04	4	0.264
A05_89-BYxRM_eQTL_04	4	0.251
A05_90-BYxRM_eQTL_08	8	0.242
A05_91-BYxRM_eQTL_04	4	0.273
A05_92-BYxRM_eQTL_03	3	0.19
A05_93-BYxRM_eQTL_02	2	0.191
A05_94-BYxRM_eQTL_01	1	0.284
A05_95-BYxRM_eQTL_03	3	0.186
A06_01-BYxRM_eQTL_10	10	0.439
A06_02-BYxRM_eQTL_09	9	0.173
A06_03-BYxRM_eQTL_06	6	0.189
A06_04-BYxRM_eQTL_07	7	0.244
A06_06-BYxRM_eQTL_08	8	0.314
A06_07-BYxRM_eQTL_03	3	0.156
A06_08-BYxRM_eQTL_04	4	0.283
A06_09-BYxRM_eQTL_01	1	0.276
A06_10-BYxRM_eQTL_05	5	0.143
A06_11-BYxRM_eQTL_02	2	0.136
A06_12-BYxRM_eQTL_03	3	0.237
A06_13-BYxRM_eQTL_13	13	0.2
A06_14-BYxRM_eQTL_09	9	0.186
A06_15-BYxRM_eQTL_07	7	0.166
A06_16-BYxRM_eQTL_10	10	0.264
A06_17-BYxRM_eQTL_07	7	0.156
A06_18-BYxRM_eQTL_01	1	0.31
A06_19-BYxRM_eQTL_04	4	0.28
A06_20-BYxRM_eQTL_10	10	0.226
A06_21-BYxRM_eQTL_05	5	0.145
A06_22-BYxRM_eQTL_03	3	0.176
A06_23-BYxRM_eQTL_12	12	0.136
A06_24-BYxRM_eQTL_03	3	0.247
A06_25-BYxRM_eQTL_02	2	0.095
A06_26-BYxRM_eQTL_07	7	0.173
A06_27-BYxRM_eQTL_11	11	0.327
A06_28-BYxRM_eQTL_13	13	0.168
A06_29-BYxRM_eQTL_08	8	0.306
A06_30-BYxRM_eQTL_05	5	0.203
A06_31-BYxRM_eQTL_08	8	0.236
A06_32-BYxRM_eQTL_06	6	0.143
A06_33-BYxRM_eQTL_07	7	0.226
A06_34-BYxRM_eQTL_06	6	0.182
A06_35-BYxRM_eQTL_11	11	0.294
A06_36-BYxRM_eQTL_08	8	0.317
A06_37-BYxRM_eQTL_09	9	0.23
A06_38-BYxRM_eQTL_09	9	0.323
A06_39-BYxRM_eQTL_11	11	0.314
A06_40-BYxRM_eQTL_09	9	0.273
A06_42-BYxRM_eQTL_13	13	0.183
A06_43-BYxRM_eQTL_02	2	0.182
A06_44-BYxRM_eQTL_02	2	0.217
A06_45-BYxRM_eQTL_03	3	0.2
A06_46-BYxRM_eQTL_13	13	0.203
A06_47-BYxRM_eQTL_07	7	0.132
A06_48-BYxRM_eQTL_09	9	0.251
A06_49-BYxRM_eQTL_07	7	0.161
A06_50-BYxRM_eQTL_04	4	0.223
A06_51-BYxRM_eQTL_10	10	0.19
A06_52-BYxRM_eQTL_02	2	0.202
A06_53-BYxRM_eQTL_09	9	0.171
A06_55-BYxRM_eQTL_08	8	0.273
A06_56-BYxRM_eQTL_03	3	0.157
A06_57-BYxRM_eQTL_01	1	0.323
A06_58-BYxRM_eQTL_01	1	0.251
A06_59-BYxRM_eQTL_08	8	0.322
A06_60-BYxRM_eQTL_08	8	0.275
A06_61-BYxRM_eQTL_08	8	0.254
A06_62-BYxRM_eQTL_01	1	0.253
A06_63-BYxRM_eQTL_02	2	0.146
A06_64-BYxRM_eQTL_08	8	0.317
A06_66-BYxRM_eQTL_10	10	0.21
A06_67-BYxRM_eQTL_08	8	0.291
A06_68-BYxRM_eQTL_02	2	0.224
A06_69-BYxRM_eQTL_04	4	0.222
A06_70-BYxRM_eQTL_08	8	0.263
A06_71-BYxRM_eQTL_11	11	0.376
A06_73-BYxRM_eQTL_01	1	0.181
A06_75-BYxRM_eQTL_09	9	0.271
A06_76-BYxRM_eQTL_08	8	0.32
A06_77-BYxRM_eQTL_05	5	0.143
A06_78-BYxRM_eQTL_10	10	0.227
A06_80-BYxRM_eQTL_06	6	0.173
A06_81-BYxRM_eQTL_13	13	0.221
A06_82-BYxRM_eQTL_02	2	0.225
A06_83-BYxRM_eQTL_04	4	0.211
A06_84-BYxRM_eQTL_02	2	0.139
A06_85-BYxRM_eQTL_06	6	0.083
A06_86-BYxRM_eQTL_08	8	0.329
A06_87-BYxRM_eQTL_11	11	0.139
A06_88-BYxRM_eQTL_04	4	0.325
A06_89-BYxRM_eQTL_05	5	0.172
A06_90-BYxRM_eQTL_09	9	0.229
A06_91-BYxRM_eQTL_08	8	0.24
A06_92-BYxRM_eQTL_11	11	0.32
A06_93-BYxRM_eQTL_07	7	0.221
A06_94-BYxRM_eQTL_04	4	0.343
A06_95-BYxRM_eQTL_05	5	0.208
A06_96-BYxRM_eQTL_08	8	0.136
A07_01-BYxRM_eQTL_03	3	0.193
A07_02-BYxRM_eQTL_11	11	0.314
A07_03-BYxRM_eQTL_04	4	0.202
A07_04-BYxRM_eQTL_05	5	0.213
A07_05-BYxRM_eQTL_12	12	0.239
A07_06-BYxRM_eQTL_11	11	0.248
A07_07-BYxRM_eQTL_08	8	0.259
A07_08-BYxRM_eQTL_06	6	0.157
A07_09-BYxRM_eQTL_09	9	0.252
A07_10-BYxRM_eQTL_13	13	0.242
A07_11-BYxRM_eQTL_02	2	0.14
A07_12-BYxRM_eQTL_11	11	0.251
A07_13-BYxRM_eQTL_02	2	0.223
A07_14-BYxRM_eQTL_02	2	0.214
A07_15-BYxRM_eQTL_10	10	0.236
A07_16-BYxRM_eQTL_13	13	0.28
A07_17-BYxRM_eQTL_07	7	0.131
A07_18-BYxRM_eQTL_03	3	0.236
A07_19-BYxRM_eQTL_04	4	0.281
A07_20-BYxRM_eQTL_11	11	0.33
A07_21-BYxRM_eQTL_09	9	0.198
A07_22-BYxRM_eQTL_04	4	0.215
A07_23-BYxRM_eQTL_06	6	0.18
A07_24-BYxRM_eQTL_12	12	0.188
A07_25-BYxRM_eQTL_02	2	0.162
A07_26-BYxRM_eQTL_12	12	0.23
A07_27-BYxRM_eQTL_02	2	0.165
A07_28-BYxRM_eQTL_01	1	0.334
A07_29-BYxRM_eQTL_13	13	0.4
A07_30-BYxRM_eQTL_11	11	0.26
A07_31-BYxRM_eQTL_12	12	0.205
A07_32-BYxRM_eQTL_05	5	0.162
A07_33-BYxRM_eQTL_13	13	0.169
A07_34-BYxRM_eQTL_04	4	0.309
A07_35-BYxRM_eQTL_10	10	0.189
A07_36-BYxRM_eQTL_08	8	0.204
A07_37-BYxRM_eQTL_13	13	0.2
A07_38-BYxRM_eQTL_13	13	0.188
A07_39-BYxRM_eQTL_02	2	0.173
A07_40-BYxRM_eQTL_12	12	0.227
A07_41-BYxRM_eQTL_13	13	0.161
A07_42-BYxRM_eQTL_09	9	0.207
A07_43-BYxRM_eQTL_02	2	0.289
A07_44-BYxRM_eQTL_03	3	0.203
A07_45-BYxRM_eQTL_11	11	0.289
A07_46-BYxRM_eQTL_12	12	0.282
A07_47-BYxRM_eQTL_07	7	0.188
A07_48-BYxRM_eQTL_01	1	0.353
A07_49-BYxRM_eQTL_10	10	0.256
A07_50-BYxRM_eQTL_12	12	0.224
A07_51-BYxRM_eQTL_11	11	0.304
A07_52-BYxRM_eQTL_03	3	0.24
A07_53-BYxRM_eQTL_11	11	0.313
A07_54-BYxRM_eQTL_04	4	0.2
A07_55-BYxRM_eQTL_08	8	0.154
A07_56-BYxRM_eQTL_01	1	0.35
A07_57-BYxRM_eQTL_12	12	0.178
A07_58-BYxRM_eQTL_01	1	0.315
A07_59-BYxRM_eQTL_13	13	0.3
A07_60-BYxRM_eQTL_01	1	0.23
A07_61-BYxRM_eQTL_11	11	0.303
A07_62-BYxRM_eQTL_13	13	0.117
A07_63-BYxRM_eQTL_07	7	0.174
A07_64-BYxRM_eQTL_01	1	0.272
A07_65-BYxRM_eQTL_10	10	0.206
A07_66-BYxRM_eQTL_05	5	0.196
A07_67-BYxRM_eQTL_09	9	0.207
A07_68-BYxRM_eQTL_09	9	0.215
A07_69-BYxRM_eQTL_08	8	0.264
A07_70-BYxRM_eQTL_02	2	0.192
A07_71-BYxRM_eQTL_02	2	0.214
A07_72-BYxRM_eQTL_08	8	0.288
A07_73-BYxRM_eQTL_02	2	0.218
A07_74-BYxRM_eQTL_01	1	0.257
A07_75-BYxRM_eQTL_13	13	0.148
A07_76-BYxRM_eQTL_01	1	0.34
A07_77-BYxRM_eQTL_06	6	0.136
A07_78-BYxRM_eQTL_09	9	0.25
A07_79-BYxRM_eQTL_04	4	0.262
A07_80-BYxRM_eQTL_06	6	0.116
A07_81-BYxRM_eQTL_13	13	0.59
A07_82-BYxRM_eQTL_04	4	0.243
A07_83-BYxRM_eQTL_11	11	0.382
A07_84-BYxRM_eQTL_11	11	0.275
A07_85-BYxRM_eQTL_03	3	0.244
A07_86-BYxRM_eQTL_11	11	0.328
A07_87-BYxRM_eQTL_13	13	0.284
A07_88-BYxRM_eQTL_10	10	0.217
A07_89-BYxRM_eQTL_08	8	0.244
A07_90-BYxRM_eQTL_12	12	0.265
A07_91-BYxRM_eQTL_04	4	0.247
A07_92-BYxRM_eQTL_02	2	0.23
A07_93-BYxRM_eQTL_06	6	0.153
A07_94-BYxRM_eQTL_13	13	0.21
A07_95-BYxRM_eQTL_10	10	0.221
A08_01-BYxRM_eQTL_02	2	0.241
A08_02-BYxRM_eQTL_04	4	0.208
A08_03-BYxRM_eQTL_11	11	0.314
A08_04-BYxRM_eQTL_09	9	0.261
A08_05-BYxRM_eQTL_06	6	0.154
A08_06-BYxRM_eQTL_07	7	0.179
A08_07-BYxRM_eQTL_04	4	0.281
A08_08-BYxRM_eQTL_08	8	0.309
A08_09-BYxRM_eQTL_10	10	0.203
A08_10-BYxRM_eQTL_05	5	0.14
A08_11-BYxRM_eQTL_11	11	0.287
A08_12-BYxRM_eQTL_02	2	0.267
A08_13-BYxRM_eQTL_05	5	0.195
A08_15-BYxRM_eQTL_02	2	0.163
A08_16-BYxRM_eQTL_12	12	0.283
A08_17-BYxRM_eQTL_01	1	0.309
A08_18-BYxRM_eQTL_11	11	0.37
A08_19-BYxRM_eQTL_06	6	0.147
A08_20-BYxRM_eQTL_10	10	0.254
A08_21-BYxRM_eQTL_04	4	0.22
A08_22-BYxRM_eQTL_08	8	0.294
A08_23-BYxRM_eQTL_06	6	0.193
A08_24-BYxRM_eQTL_13	13	0.206
A08_26-BYxRM_eQTL_04	4	0.262
A08_27-BYxRM_eQTL_09	9	0.216
A08_28-BYxRM_eQTL_03	3	0.166
A08_29-BYxRM_eQTL_13	13	0.182
A08_30-BYxRM_eQTL_01	1	0.295
A08_31-BYxRM_eQTL_11	11	0.33
A08_32-BYxRM_eQTL_07	7	0.144
A08_33-BYxRM_eQTL_03	3	0.212
A08_34-BYxRM_eQTL_13	13	0.274
A08_35-BYxRM_eQTL_10	10	0.251
A08_36-BYxRM_eQTL_02	2	0.231
A08_37-BYxRM_eQTL_09	9	0.194
A08_38-BYxRM_eQTL_11	11	0.196
A08_39-BYxRM_eQTL_07	7	0.186
A08_40-BYxRM_eQTL_08	8	0.254
A08_41-BYxRM_eQTL_03	3	0.226
A08_42-BYxRM_eQTL_10	10	0.234
A08_43-BYxRM_eQTL_05	5	0.174
A08_44-BYxRM_eQTL_03	3	0.227
A08_45-BYxRM_eQTL_09	9	0.208
A08_46-BYxRM_eQTL_12	12	0.277
A08_47-BYxRM_eQTL_09	9	0.266
A08_48-BYxRM_eQTL_05	5	0.159
A08_49-BYxRM_eQTL_09	9	0.22
A08_50-BYxRM_eQTL_10	10	0.244
A08_51-BYxRM_eQTL_04	4	0.193
A08_52-BYxRM_eQTL_04	4	0.298
A08_53-BYxRM_eQTL_03	3	0.254
A08_54-BYxRM_eQTL_01	1	0.269
A08_55-BYxRM_eQTL_10	10	0.227
A08_56-BYxRM_eQTL_01	1	0.313
A08_57-BYxRM_eQTL_13	13	0.278
A08_58-BYxRM_eQTL_04	4	0.285
A08_59-BYxRM_eQTL_13	13	0.199
A08_60-BYxRM_eQTL_02	2	0.183
A08_61-BYxRM_eQTL_01	1	0.431
A08_62-BYxRM_eQTL_05	5	0.148
A08_63-BYxRM_eQTL_04	4	0.193
A08_64-BYxRM_eQTL_04	4	0.233
A08_65-BYxRM_eQTL_11	11	0.34
A08_66-BYxRM_eQTL_02	2	0.186
A08_67-BYxRM_eQTL_06	6	0.165
A08_68-BYxRM_eQTL_01	1	0.258
A08_69-BYxRM_eQTL_02	2	0.152
A08_70-BYxRM_eQTL_07	7	0.18
A08_71-BYxRM_eQTL_06	6	0.116
A08_72-BYxRM_eQTL_11	11	0.32
A08_73-BYxRM_eQTL_01	1	0.238
A08_74-BYxRM_eQTL_03	3	0.226
A08_75-BYxRM_eQTL_11	11	0.276
A08_76-BYxRM_eQTL_06	6	0.167
A08_77-BYxRM_eQTL_13	13	0.189
A08_78-BYxRM_eQTL_03	3	0.199
A08_79-BYxRM_eQTL_05	5	0.137
A08_80-BYxRM_eQTL_12	12	0.225
A08_81-BYxRM_eQTL_07	7	0.205
A08_82-BYxRM_eQTL_09	9	0.226
A08_83-BYxRM_eQTL_03	3	0.2
A08_84-BYxRM_eQTL_06	6	0.196
A08_85-BYxRM_eQTL_11	11	0.213
A08_86-BYxRM_eQTL_02	2	0.227
A08_87-BYxRM_eQTL_10	10	0.413
A08_89-BYxRM_eQTL_07	7	0.139
A08_90-BYxRM_eQTL_13	13	0.244
A08_91-BYxRM_eQTL_11	11	0.284
A08_92-BYxRM_eQTL_02	2	0.214
A08_93-BYxRM_eQTL_10	10	0.241
A08_94-BYxRM_eQTL_08	8	0.205
A08_95-BYxRM_eQTL_07	7	0.19
A08_96-BYxRM_eQTL_09	9	0.262
A09_01-BYxRM_eQTL_12	12	0.226
A09_02-BYxRM_eQTL_06	6	0.139
A09_03-BYxRM_eQTL_12	12	0.164
A09_04-BYxRM_eQTL_09	9	0.267
A09_05-BYxRM_eQTL_12	12	0.396
A09_06-BYxRM_eQTL_07	7	0.201
A09_07-BYxRM_eQTL_11	11	0.365
A09_08-BYxRM_eQTL_12	12	0.121
A09_09-BYxRM_eQTL_11	11	0.285
A09_10-BYxRM_eQTL_11	11	0.271
A09_11-BYxRM_eQTL_01	1	0.332
A09_12-BYxRM_eQTL_06	6	0.108
A09_13-BYxRM_eQTL_01	1	0.372
A09_14-BYxRM_eQTL_02	2	0.196
A09_15-BYxRM_eQTL_06	6	0.212
A09_16-BYxRM_eQTL_05	5	0.188
A09_17-BYxRM_eQTL_11	11	0.25
A09_18-BYxRM_eQTL_01	1	0.31
A09_19-BYxRM_eQTL_05	5	0.166
A09_20-BYxRM_eQTL_07	7	0.243
A09_21-BYxRM_eQTL_05	5	0.155
A09_22-BYxRM_eQTL_06	6	0.169
A09_23-BYxRM_eQTL_09	9	0.234
A09_24-BYxRM_eQTL_12	12	0.297
A09_25-BYxRM_eQTL_07	7	0.24
A09_26-BYxRM_eQTL_02	2	0.164
A09_27-BYxRM_eQTL_09	9	0.239
A09_28-BYxRM_eQTL_02	2	0.217
A09_29-BYxRM_eQTL_08	8	0.089
A09_30-BYxRM_eQTL_10	10	0.334
A09_31-BYxRM_eQTL_10	10	0.217
A09_32-BYxRM_eQTL_12	12	0.173
A09_33-BYxRM_eQTL_07	7	0.215
A09_34-BYxRM_eQTL_12	12	0.386
A09_35-BYxRM_eQTL_02	2	0.189
A09_36-BYxRM_eQTL_12	12	0.28
A09_37-BYxRM_eQTL_02	2	0.283
A09_38-BYxRM_eQTL_04	4	0.209
A09_39-BYxRM_eQTL_13	13	0.014
A09_40-BYxRM_eQTL_12	12	0.234
A09_41-BYxRM_eQTL_07	7	0.24
A09_42-BYxRM_eQTL_06	6	0.174
A09_43-BYxRM_eQTL_12	12	0.192
A09_44-BYxRM_eQTL_13	13	0.282
A09_45-BYxRM_eQTL_08	8	0.252
A09_46-BYxRM_eQTL_09	9	0.222
A09_47-BYxRM_eQTL_09	9	0.202
A09_48-BYxRM_eQTL_10	10	0.405
A09_49-BYxRM_eQTL_05	5	0.195
A09_50-BYxRM_eQTL_08	8	0.251
A09_51-BYxRM_eQTL_04	4	0.186
A09_52-BYxRM_eQTL_07	7	0.134
A09_53-BYxRM_eQTL_09	9	0.193
A09_54-BYxRM_eQTL_08	8	0.255
A09_55-BYxRM_eQTL_08	8	0.303
A09_56-BYxRM_eQTL_01	1	0.318
A09_57-BYxRM_eQTL_12	12	0.249
A09_58-BYxRM_eQTL_04	4	0.277
A09_59-BYxRM_eQTL_02	2	0.165
A09_60-BYxRM_eQTL_12	12	0.252
A09_61-BYxRM_eQTL_10	10	0.228
A09_62-BYxRM_eQTL_05	5	0.139
A09_63-BYxRM_eQTL_08	8	0.242
A09_64-BYxRM_eQTL_08	8	0.233
A09_66-BYxRM_eQTL_01	1	0.267
A09_67-BYxRM_eQTL_02	2	0.234
A09_68-BYxRM_eQTL_10	10	0.243
A09_69-BYxRM_eQTL_08	8	0.239
A09_70-BYxRM_eQTL_13	13	0.316
A09_71-BYxRM_eQTL_05	5	0.141
A09_72-BYxRM_eQTL_11	11	0.277
A09_73-BYxRM_eQTL_12	12	0.433
A09_74-BYxRM_eQTL_12	12	0.29
A09_75-BYxRM_eQTL_13	13	0.165
A09_76-BYxRM_eQTL_05	5	0.164
A09_78-BYxRM_eQTL_08	8	0.243
A09_79-BYxRM_eQTL_09	9	0.254
A09_80-BYxRM_eQTL_12	12	0.3
A09_81-BYxRM_eQTL_02	2	0.18
A09_82-BYxRM_eQTL_05	5	0.109
A09_83-BYxRM_eQTL_12	12	0.322
A09_84-BYxRM_eQTL_01	1	0.208
A09_85-BYxRM_eQTL_05	5	0.135
A09_86-BYxRM_eQTL_07	7	0.219
A09_87-BYxRM_eQTL_10	10	0.217
A09_88-BYxRM_eQTL_07	7	0.17
A09_89-BYxRM_eQTL_08	8	0.243
A09_91-BYxRM_eQTL_12	12	0.091
A09_92-BYxRM_eQTL_13	13	0.253
A09_93-BYxRM_eQTL_01	1	0.279
A09_94-BYxRM_eQTL_03	3	0.229
A09_95-BYxRM_eQTL_13	13	0.263
A09_96-BYxRM_eQTL_04	4	0.166
A10_01-BYxRM_eQTL_06	6	0.233
A10_02-BYxRM_eQTL_05	5	0.172
A10_03-BYxRM_eQTL_13	13	0.199
A10_04-BYxRM_eQTL_09	9	0.204
A10_05-BYxRM_eQTL_08	8	0.295
A10_06-BYxRM_eQTL_05	5	0.201
A10_08-BYxRM_eQTL_09	9	0.255
A10_09-BYxRM_eQTL_12	12	0.236
A10_10-BYxRM_eQTL_11	11	0.243
A10_11-BYxRM_eQTL_08	8	0.285
A10_12-BYxRM_eQTL_05	5	0.184
A10_13-BYxRM_eQTL_12	12	0.3
A10_14-BYxRM_eQTL_02	2	0.16
A10_15-BYxRM_eQTL_13	13	0.19
A10_16-BYxRM_eQTL_07	7	0.199
A10_17-BYxRM_eQTL_02	2	0.143
A10_18-BYxRM_eQTL_10	10	0.27
A10_19-BYxRM_eQTL_02	2	0.157
A10_20-BYxRM_eQTL_03	3	0.219
A10_21-BYxRM_eQTL_10	10	0.254
A10_22-BYxRM_eQTL_01	1	0.337
A10_23-BYxRM_eQTL_09	9	0.219
A10_24-BYxRM_eQTL_10	10	0.537
A10_25-BYxRM_eQTL_11	11	0.314
A10_26-BYxRM_eQTL_01	1	0.208
A10_27-BYxRM_eQTL_09	9	0.258
A10_28-BYxRM_eQTL_13	13	0.232
A10_29-BYxRM_eQTL_05	5	0.152
A10_30-BYxRM_eQTL_05	5	0.216
A10_31-BYxRM_eQTL_08	8	0.28
A10_32-BYxRM_eQTL_04	4	0.219
A10_33-BYxRM_eQTL_03	3	0.241
A10_34-BYxRM_eQTL_03	3	0.185
A10_35-BYxRM_eQTL_04	4	0.201
A10_36-BYxRM_eQTL_06	6	0.104
A10_37-BYxRM_eQTL_04	4	0.198
A10_38-BYxRM_eQTL_10	10	0.165
A10_39-BYxRM_eQTL_12	12	0.285
A10_40-BYxRM_eQTL_02	2	0.215
A10_41-BYxRM_eQTL_07	7	0.146
A10_42-BYxRM_eQTL_08	8	0.247
A10_43-BYxRM_eQTL_06	6	0.166
A10_44-BYxRM_eQTL_04	4	0.247
A10_45-BYxRM_eQTL_06	6	0.191
A10_46-BYxRM_eQTL_02	2	0.171
A10_47-BYxRM_eQTL_12	12	0.168
A10_48-BYxRM_eQTL_01	1	0.231
A10_49-BYxRM_eQTL_09	9	0.258
A10_50-BYxRM_eQTL_03	3	0.141
A10_51-BYxRM_eQTL_12	12	0.282
A10_52-BYxRM_eQTL_06	6	0.181
A10_53-BYxRM_eQTL_06	6	0.168
A10_54-BYxRM_eQTL_04	4	0.273
A10_55-BYxRM_eQTL_10	10	0.441
A10_56-BYxRM_eQTL_04	4	0.376
A10_57-BYxRM_eQTL_05	5	0.149
A10_58-BYxRM_eQTL_03	3	0.265
A10_59-BYxRM_eQTL_06	6	0.24
A10_60-BYxRM_eQTL_10	10	0.199
A10_61-BYxRM_eQTL_05	5	0.194
A10_62-BYxRM_eQTL_07	7	0.23
A10_63-BYxRM_eQTL_08	8	0.236
A10_64-BYxRM_eQTL_11	11	0.304
A10_65-BYxRM_eQTL_11	11	0.253
A10_66-BYxRM_eQTL_06	6	0.259
A10_67-BYxRM_eQTL_01	1	0.378
A10_68-BYxRM_eQTL_09	9	0.216
A10_69-BYxRM_eQTL_12	12	0.307
A10_70-BYxRM_eQTL_12	12	0.229
A10_71-BYxRM_eQTL_07	7	0.236
A10_72-BYxRM_eQTL_04	4	0.236
A10_73-BYxRM_eQTL_03	3	0.235
A10_74-BYxRM_eQTL_02	2	0.232
A10_75-BYxRM_eQTL_04	4	0.157
A10_76-BYxRM_eQTL_10	10	0.274
A10_77-BYxRM_eQTL_03	3	0.239
A10_78-BYxRM_eQTL_07	7	0.153
A10_79-BYxRM_eQTL_05	5	0.169
A10_80-BYxRM_eQTL_03	3	0.245
A10_81-BYxRM_eQTL_13	13	0.304
A10_82-BYxRM_eQTL_01	1	0.295
A10_83-BYxRM_eQTL_03	3	0.254
A10_84-BYxRM_eQTL_07	7	0.181
A10_85-BYxRM_eQTL_07	7	0.206
A10_86-BYxRM_eQTL_03	3	0.209
A10_87-BYxRM_eQTL_09	9	0.177
A10_88-BYxRM_eQTL_13	13	0.258
A10_89-BYxRM_eQTL_11	11	0.345
A10_90-BYxRM_eQTL_04	4	0.131
A10_91-BYxRM_eQTL_11	11	0.287
A10_92-BYxRM_eQTL_01	1	0.214
A10_93-BYxRM_eQTL_04	4	0.183
A10_94-BYxRM_eQTL_09	9	0.341
A10_95-BYxRM_eQTL_12	12	0.214
A10_96-BYxRM_eQTL_13	13	0.26
A11_01-BYxRM_eQTL_11	11	0.175
A11_02-BYxRM_eQTL_04	4	0.188
A11_03-BYxRM_eQTL_02	2	0.223
A11_04-BYxRM_eQTL_13	13	0.321
A11_05-BYxRM_eQTL_13	13	0.267
A11_06-BYxRM_eQTL_12	12	0.181
A11_07-BYxRM_eQTL_09	9	0.265
A11_08-BYxRM_eQTL_01	1	0.31
A11_09-BYxRM_eQTL_12	12	0.391
A11_10-BYxRM_eQTL_12	12	0.238
A11_11-BYxRM_eQTL_05	5	0.103
A11_12-BYxRM_eQTL_10	10	0.267
A11_13-BYxRM_eQTL_03	3	0.223
A11_14-BYxRM_eQTL_01	1	0.287
A11_15-BYxRM_eQTL_09	9	0.226
A11_16-BYxRM_eQTL_06	6	0.169
A11_17-BYxRM_eQTL_13	13	0.347
A11_18-BYxRM_eQTL_01	1	0.286
A11_19-BYxRM_eQTL_07	7	0.162
A11_20-BYxRM_eQTL_11	11	0.251
A11_21-BYxRM_eQTL_04	4	0.258
A11_22-BYxRM_eQTL_01	1	0.151
A11_23-BYxRM_eQTL_01	1	0.406
A11_24-BYxRM_eQTL_05	5	0.167
A11_25-BYxRM_eQTL_02	2	0.245
A11_26-BYxRM_eQTL_03	3	0.287
A11_27-BYxRM_eQTL_08	8	0.318
A11_28-BYxRM_eQTL_01	1	0.31
A11_29-BYxRM_eQTL_09	9	0.25
A11_30-BYxRM_eQTL_11	11	0.353
A11_31-BYxRM_eQTL_09	9	0.203
A11_32-BYxRM_eQTL_13	13	0.492
A11_33-BYxRM_eQTL_08	8	0.335
A11_34-BYxRM_eQTL_07	7	0.186
A11_35-BYxRM_eQTL_11	11	0.246
A11_37-BYxRM_eQTL_09	9	0.276
A11_38-BYxRM_eQTL_02	2	0.198
A11_39-BYxRM_eQTL_05	5	0.125
A11_40-BYxRM_eQTL_05	5	0.251
A11_41-BYxRM_eQTL_01	1	0.149
A11_42-BYxRM_eQTL_03	3	0.258
A11_43-BYxRM_eQTL_08	8	0.302
A11_44-BYxRM_eQTL_09	9	0.209
A11_45-BYxRM_eQTL_07	7	0.267
A11_46-BYxRM_eQTL_04	4	0.245
A11_47-BYxRM_eQTL_13	13	0.196
A11_48-BYxRM_eQTL_12	12	0.199
A11_49-BYxRM_eQTL_02	2	0.225
A11_50-BYxRM_eQTL_09	9	0.224
A11_51-BYxRM_eQTL_13	13	0.282
A11_52-BYxRM_eQTL_12	12	0.079
A11_53-BYxRM_eQTL_08	8	0.268
A11_54-BYxRM_eQTL_06	6	0.19
A11_55-BYxRM_eQTL_06	6	0.145
A11_56-BYxRM_eQTL_05	5	0.151
A11_57-BYxRM_eQTL_11	11	0.318
A11_58-BYxRM_eQTL_06	6	0.174
A11_59-BYxRM_eQTL_11	11	0.293
A11_60-BYxRM_eQTL_03	3	0.245
A11_61-BYxRM_eQTL_09	9	0.254
A11_62-BYxRM_eQTL_11	11	0.319
A11_63-BYxRM_eQTL_03	3	0.148
A11_64-BYxRM_eQTL_06	6	0.168
A11_65-BYxRM_eQTL_11	11	0.219
A11_66-BYxRM_eQTL_02	2	0.183
A11_67-BYxRM_eQTL_01	1	0.272
A11_68-BYxRM_eQTL_11	11	0.279
A11_69-BYxRM_eQTL_08	8	0.272
A11_70-BYxRM_eQTL_01	1	0.375
A11_71-BYxRM_eQTL_06	6	0.146
A11_72-BYxRM_eQTL_12	12	0.293
A11_73-BYxRM_eQTL_02	2	0.159
A11_74-BYxRM_eQTL_12	12	0.302
A11_75-BYxRM_eQTL_01	1	0.317
A11_76-BYxRM_eQTL_01	1	0.265
A11_77-BYxRM_eQTL_11	11	0.165
A11_78-BYxRM_eQTL_07	7	0.161
A11_79-BYxRM_eQTL_09	9	0.279
A11_80-BYxRM_eQTL_07	7	0.227
A11_81-BYxRM_eQTL_09	9	0.272
A11_82-BYxRM_eQTL_01	1	0.251
A11_83-BYxRM_eQTL_12	12	0.214
A11_84-BYxRM_eQTL_12	12	0.244
A11_85-BYxRM_eQTL_04	4	0.27
A11_86-BYxRM_eQTL_02	2	0.235
A11_87-BYxRM_eQTL_12	12	0.17
A11_88-BYxRM_eQTL_12	12	0.328
A11_89-BYxRM_eQTL_08	8	0.28
A11_91-BYxRM_eQTL_08	8	0.283
A11_92-BYxRM_eQTL_13	13	0.232
A11_93-BYxRM_eQTL_03	3	0.185
A11_94-BYxRM_eQTL_10	10	0.236
A11_95-BYxRM_eQTL_09	9	0.205
A11_96-BYxRM_eQTL_13	13	0.351
