# Supplementary material for: Genetics of trans-regulatory variation in gene expression
Source: eLife. 2018 Jul 17;7:e35471. doi: 10.7554/eLife.35471 (PMC6072440; doi:10.7554/eLife.35471)
Supplement: Source data 3. — This xlsx file contains genotypes at 42,052 markers for all segregants. BY (i.e. reference) alleles are denoted by ‘−1’. RM alleles are denoted by ‘1’. [file elife-35471-data3.zip]

Archive with 1 entries (1 files):
- SI_Data_03_genotypes.txt
