# Supplementary material for: Genetics of trans-regulatory variation in gene expression
Source: eLife. 2018 Jul 17;7:e35471. doi: 10.7554/eLife.35471 (PMC6072440; doi:10.7554/eLife.35471)
Supplement: Source data 4. — This xlsx file contains all detected eQTLs. [file elife-35471-data4.xlsx]

## Sheet: SI_Data_04_eQTL
gene	pmarker	r	LOD	CI.l	CI.r	markerPlotCoordinate	genePlotCoordinate	gene.to.CI.dist	cis	chr	var.exp	lm.coeff
YAL062W	chrI:33293_A/T	-0.780048	206.064	chrI:33040_A/G	chrI:34170_T/A	33293	31567	0	TRUE	chrI	0.574708	-0.765508
YAL060W	chrI:35818_A/G	0.60657	100.812	chrI:35128_AG/A	chrI:36637_A/G	35818	35155	0	TRUE	chrI	0.32208	0.569702
YAL056W	chrI:39162_C/G	-0.819592	244.787	chrI:39162_C/G	chrI:39162_C/G	39162	39259	0	TRUE	chrI	0.656611	-0.811306
YAL055W	chrI:43691_C/T	-0.299326	20.6275	chrI:36313_A/G	chrI:47044_A/C	43691	42177	0	TRUE	chrI	0.0820075	-0.285988
YAL054C	chrI:44384_A/G	-0.408248	40.0656	chrI:42115_T/C	chrI:48815_T/C	44384	42881	0	TRUE	chrI	0.149331	-0.375047
YAL049C	chrI:52951_G/T	0.883095	332.592	chrI:52632_T/C	chrI:53167_A/G	52951	51855	0	TRUE	chrI	0.729127	0.863904
YAL047C	chrI:56195_A/G	-0.141942	4.47271	chrI:33293_A/T	chrI:71601_G/A	56195	54989	0	TRUE	chrI	0.02037	-0.146422
YAL046C	chrI:47518_A/G	-0.259341	15.3006	chrI:42635_C/T	chrI:53167_A/G	47518	57029	3877	FALSE	chrI	0.0535895	-0.219755
YAL044C	chrI:70024_T/C	0.112136	2.78081	chrI:33040_A/G	chrI:178682_C/T	70024	57950	0	TRUE	chrI	0.0086423	0.0975735
YAL042W	chrI:62361_T/C	-0.30675	21.7163	chrI:62361_T/C	chrI:68621_AT/A	62361	61316	0	TRUE	chrI	0.0471564	-0.258132
YAL040C	chrI:81262_G/A	0.115879	2.97081	chrI:47206_A/G	chrI:93789_T/A	81262	65778	0	TRUE	chrI	0.00380397	0.0812317
YAL039C	chrI:70024_T/C	-0.595831	96.3677	chrI:68785_A/C	chrI:70905_G/C	70024	68716	0	TRUE	chrI	0.22405	-0.449915
YAL038W	chrI:65365_G/A	-0.119135	3.14133	chrI:33040_A/G	chrI:74327_T/C	65365	71786	0	TRUE	chrI	0.00817771	-0.0980355
YAL036C	chrI:131539_C/T	0.149043	4.93656	chrI:128302_T/C	chrI:133134_C/T	131539	75043	51149	FALSE	chrI	0.0196797	0.13491
YAL035W	chrI:53266_C/T	-0.126967	3.57144	chrI:33040_A/G	chrI:74327_T/C	53266	76427	1099	FALSE	chrI	0.0119586	-0.101297
YAL034C	chrI:131539_C/T	-0.132636	3.90036	chrI:112136_G/T	chrI:133857_G/A	131539	80710	29184	FALSE	chrI	0.0153231	-0.122432
YAL033W	chrI:84112_T/C	-0.495727	61.9758	chrI:83284_A/G	chrI:84858_C/A	84112	82706	0	TRUE	chrI	0.239112	-0.483533
YAL032C	chrI:84112_T/C	0.366533	31.7039	chrI:83284_A/G	chrI:85480_C/T	84112	83335	0	TRUE	chrI	0.126917	0.360352
YAL030W	chrI:131539_C/T	-0.176936	6.98965	chrI:112136_G/T	chrI:133134_C/T	131539	87286	24183	FALSE	chrI	0.033897	-0.154775
YAL029C	chrI:87445_A/T	0.163902	5.98419	chrI:83284_A/G	chrI:99471_A/G	87445	87855	0	TRUE	chrI	0.0279663	0.162504
YAL028W	chrI:94351_G/A	-0.255868	14.8795	chrI:94351_G/A	chrI:107538_G/A	94351	92900	0	TRUE	chrI	0.0577283	-0.251568
YAL027W	chrI:107538_G/A	0.142197	4.48893	chrI:74327_T/C	chrI:107538_G/A	107538	94687	0	TRUE	chrI	0.00983552	0.110571
YAL026C	chrI:51287_T/C	-0.139997	4.34971	chrI:33040_A/G	chrI:68621_AT/A	51287	95630	27953	FALSE	chrI	0.0136696	-0.125571
YAL022C	chrI:114628_G/T	-0.240904	13.1384	chrI:109735_A/G	chrI:129476_A/G	114628	108877	0	TRUE	chrI	0.0473267	-0.220239
YAL020C	chrI:88173_C/A	0.145209	4.68317	chrI:74327_T/C	chrI:116327_T/C	88173	113614	0	TRUE	chrI	0.0183232	0.146081
YAL019W	chrI:114628_G/T	-0.257867	15.1211	chrI:114628_G/T	chrI:116327_T/C	114628	114919	0	TRUE	chrI	0.0609386	-0.247733
YAL013W	chrI:131539_C/T	-0.144095	4.61087	chrI:128302_T/C	chrI:134219_C/T	131539	129270	0	TRUE	chrI	0.015169	-0.13073
YAL012W	chrI:139311_T/C	0.12224	3.30846	chrI:109735_A/G	chrI:174371_T/C	139311	130799	0	TRUE	chrI	0.009703	0.114561
YAL011W	chrI:131539_C/T	-0.302313	21.0617	chrI:131539_C/T	chrI:133080_A/G	131539	132199	0	TRUE	chrI	0.0745353	-0.271998
YAL010C	chrI:134219_C/T	0.196381	8.6426	chrI:132723_G/A	chrI:159164_G/C	134219	134184	0	TRUE	chrI	0.0377791	0.182238
YAL009W	chrI:132723_G/A	-0.260297	15.4177	chrI:131539_C/T	chrI:145720_G/A	132723	135854	0	TRUE	chrI	0.0634486	-0.245712
YAL008W	chrI:136961_T/C	0.273774	17.121	chrI:135181_C/T	chrI:159164_G/C	136961	136914	0	TRUE	chrI	0.041769	0.230083
YAL005C	chrI:137167_C/A	-0.585453	92.2302	chrI:135417_T/A	chrI:138257_G/A	137167	139503	2135	FALSE	chrI	0.30383	-0.532597
YAL003W	chrI:133174_G/A	0.383781	35.0139	chrI:131539_C/T	chrI:143806_T/C	133174	142174	0	TRUE	chrI	0.119055	0.34833
YAL002W	chrI:132723_G/A	-0.183228	7.50435	chrI:129517_T/C	chrI:136153_C/G	132723	143707	6879	FALSE	chrI	0.0407862	-0.191454
YAR002W	chrI:146738_A/G	-0.339358	26.8874	chrI:142779_T/TGAC	chrI:154086_A/G	146738	152257	0	TRUE	chrI	0.0764898	-0.301083
YAR002C-A	chrI:142779_T/TGAC	-0.283917	18.4689	chrI:138499_G/A	chrI:160054_G/A	142779	154065	0	TRUE	chrI	0.0598579	-0.256202
YAR003W	chrI:158341_T/C	0.174874	6.82511	chrI:132723_G/A	chrI:168836_G/A	158341	155005	0	TRUE	chrI	0.0338349	0.166375
YAR008W	chrI:158341_T/C	0.218294	10.7295	chrI:153742_T/C	chrI:167326_C/T	158341	158966	0	TRUE	chrI	0.0431641	0.201631
YAR009C	chrI:166369_T/C	-0.886762	339.166	chrI:159467_G/A	chrI:167326_C/T	166369	160597	0	TRUE	chrI	0.782805	-0.88131
YAR010C	chrI:166369_T/C	-0.512679	67.0138	chrI:166222_C/T	chrI:167326_C/T	166369	164544	0	TRUE	chrI	0.240949	-0.470495
YAR015W	chrI:169638_T/C	-0.332942	25.8187	chrI:166369_T/C	chrI:170022_T/C	169638	169375	0	TRUE	chrI	0.0848757	-0.2976
YAR018C	chrI:171431_G/A	0.297687	20.3915	chrI:171389_A/G	chrI:177285_T/C	171431	170396	0	TRUE	chrI	0.0615087	0.262666
YAR019C	chrI:174371_T/C	0.23852	12.8719	chrI:172585_A/T	chrI:179578_G/A	174371	172211	0	TRUE	chrI	0.0482887	0.232092
YAR020C	chrI:176266_A/T	-0.263517	15.8156	chrI:174118_G/A	chrI:177285_T/C	176266	176856	389	TRUE	chrI	0.0698677	-0.264194
YAR023C	chrI:179578_G/A	0.553138	80.26	chrI:178768_TGAA/T	chrI:179578_G/A	179578	179281	0	TRUE	chrI	0.2979	0.548087
YAR027W	chrI:181197_G/T	-0.86082	296.879	chrI:181197_G/T	chrI:181197_G/T	181197	183770	1572	FALSE	chrI	0.734335	-0.846872
YAR028W	chrI:181197_G/T	-0.883115	332.627	chrI:181197_G/T	chrI:181197_G/T	181197	184892	2694	FALSE	chrI	0.750953	-0.860769
YAR029W	chrI:186990_G/C	-0.326115	24.7095	chrI:177667_T/C	chrI:189123_C/T	186990	186321	0	TRUE	chrI	0.103508	-0.314616
YAR033W	chrI:189123_C/T	-0.857136	291.573	chrI:189123_C/T	chrI:189123_C/T	189123	188107	111	FALSE	chrI	0.728689	-0.85532
YAR035W	chrI:191704_G/C	-0.142443	4.50462	chrI:191704_G/C	chrI:207771_G/T	191704	190193	0	TRUE	chrI	0.0212356	-0.143862
YAR042W	chrI:195677_A/G	0.122663	3.33155	chrI:189123_C/T	chrI:207771_G/T	195677	192619	0	TRUE	chrI	0.0140733	0.116209
YAR050W	chrI:202732_G/A	-0.62803	110.222	chrI:197772_A/G	chrI:207771_G/T	202732	203403	0	TRUE	chrI	0.308934	-0.556739
YAR071W	chrI:202825_G/A	-0.796456	221.084	chrI:202825_G/A	chrI:207771_G/T	202825	225460	21634	FALSE	chrI	0.632794	-0.797976
YBL099W	chrI:50456_G/A	-0.129399	3.71071	chrI:33040_A/G	chrI:66033_A/G	50456	267271	NA	FALSE	chrI	0.00660952	-0.0674781
YBL097W	chrI:171975_A/G	0.113994	2.87432	chrI:128704_C/A	chrI:179578_G/A	171975	271049	NA	FALSE	chrI	0.00626548	0.102884
YBL095W	chrI:48890_C/T	0.522367	70.0236	chrI:48890_C/T	chrI:50024_C/T	48890	273495	NA	FALSE	chrI	0.11163	0.367501
YBL093C	chrI:35818_A/G	-0.112695	2.80876	chrI:33040_A/G	chrI:93789_T/A	35818	274474	NA	FALSE	chrI	0.00738772	-0.0893243
YBL091C	chrI:81262_G/A	0.122302	3.31186	chrI:74327_T/C	chrI:179578_G/A	81262	277581	NA	FALSE	chrI	0.0121312	0.080732
YBL068W	chrI:131539_C/T	0.11759	3.05983	chrI:128302_T/C	chrI:197758_A/G	131539	322632	NA	FALSE	chrI	0.0155878	0.113479
YBL066C	chrI:45522_ATG/A	-0.150122	5.00912	chrI:33040_A/G	chrI:55327_C/A	45522	326887	NA	FALSE	chrI	0.0131134	-0.102426
YBL045C	chrI:45522_ATG/A	-0.133379	3.94458	chrI:33040_A/G	chrI:66033_A/G	45522	364361	NA	FALSE	chrI	0.0117535	-0.0726088
YBL042C	chrI:51287_T/C	-0.128703	3.67059	chrI:33040_A/G	chrI:55688_T/C	51287	368559	NA	FALSE	chrI	0.0071624	-0.0926097
YBL039W-B	chrI:130362_C/T	-0.126524	3.54632	chrI:109735_A/G	chrI:133857_G/A	130362	373611	NA	FALSE	chrI	0.0171758	-0.114202
YBL039C	chrI:131539_C/T	0.11363	2.85589	chrI:129517_T/C	chrI:173845_T/C	131539	374207	NA	FALSE	chrI	0.0149274	0.10894
YBL038W	chrI:131539_C/T	-0.137876	4.21766	chrI:129517_T/C	chrI:176230_T/C	131539	376405	NA	FALSE	chrI	0.00628712	-0.0946337
YBL030C	chrI:52124_C/T	-0.123171	3.35945	chrI:33040_A/G	chrI:66033_A/G	52124	393259	NA	FALSE	chrI	0.00861141	-0.0741629
YBL015W	chrI:45522_ATG/A	-0.121292	3.25699	chrI:33040_A/G	chrI:68621_AT/A	45522	424340	NA	FALSE	chrI	0.00968819	-0.0706263
YBL011W	chrI:51287_T/C	-0.178176	7.08959	chrI:44384_A/G	chrI:54175_A/G	51287	433756	NA	FALSE	chrI	0.0219613	-0.14854
YBL009W	chrI:132618_A/G	0.127709	3.61364	chrI:76368_G/C	chrI:179578_G/A	132618	437412	NA	FALSE	chrI	0.0178573	0.120849
YBL005W	chrI:51287_T/C	-0.119422	3.1566	chrI:33040_A/G	chrI:58073_G/A	51287	447688	NA	FALSE	chrI	0.0103427	-0.11008
YBL002W	chrI:76368_G/C	0.117257	3.04239	chrI:74327_T/C	chrI:179578_G/A	76368	466710	NA	FALSE	chrI	0.0142655	0.0952167
YBL001C	chrI:178191_A/T	-0.122263	3.30972	chrI:81262_G/A	chrI:195459_T/C	178191	467371	NA	FALSE	chrI	0.0160202	-0.124428
YBR003W	chrI:131539_C/T	-0.11729	3.0441	chrI:128302_T/C	chrI:136153_C/G	131539	473027	NA	FALSE	chrI	0.00619456	-0.0855937
YBR009C	chrI:76368_G/C	0.113971	2.87314	chrI:68785_A/C	chrI:176001_T/C	76368	485591	NA	FALSE	chrI	0.0117265	0.0895472
YBR015C	chrI:51287_T/C	-0.113897	2.86943	chrI:33040_A/G	chrI:60165_T/C	51287	497928	NA	FALSE	chrI	0.00590488	-0.103523
YBR022W	chrI:81999_C/T	-0.125511	3.48931	chrI:74327_T/C	chrI:130975_G/A	81999	513956	NA	FALSE	chrI	0.0185128	-0.109283
YBR025C	chrI:141342_A/G	0.196217	8.62788	chrI:131539_C/T	chrI:167326_C/T	141342	520899	NA	FALSE	chrI	0.0198507	0.156291
YBR035C	chrI:131539_C/T	-0.119954	3.18499	chrI:119344_G/A	chrI:179397_A/G	131539	536487	NA	FALSE	chrI	0.0172722	-0.106485
YBR037C	chrI:131539_C/T	-0.135505	4.0725	chrI:128302_T/C	chrI:167326_C/T	131539	540783	NA	FALSE	chrI	0.00568387	-0.0812044
YBR038W	chrI:84112_T/C	0.12157	3.27201	chrI:74327_T/C	chrI:178905_G/A	84112	542116	NA	FALSE	chrI	0.00872328	0.109925
YBR039W	chrI:44384_A/G	-0.129235	3.70122	chrI:33040_A/G	chrI:58794_G/A	44384	545793	NA	FALSE	chrI	0.00514584	-0.0476868
YBR052C	chrI:131539_C/T	-0.112265	2.78727	chrI:109735_A/G	chrI:171389_A/G	131539	568938	NA	FALSE	chrI	0.0144148	-0.101524
YBR058C	chrI:50456_G/A	-0.11328	2.83821	chrI:33293_A/T	chrI:68621_AT/A	50456	583890	NA	FALSE	chrI	0.0150323	-0.0989749
YBR067C	chrI:48890_C/T	-0.532891	73.4058	chrI:46375_A/T	chrI:52124_C/T	48890	602321	NA	FALSE	chrI	0.0847591	-0.326675
YBR073W	chrI:46375_A/T	-0.123519	3.37861	chrI:33040_A/G	chrI:55688_T/C	46375	613330	NA	FALSE	chrI	0.0083987	-0.0975907
YBR089C-A	chrI:53542_C/T	0.117882	3.07515	chrI:33040_A/G	chrI:142111_CT/C	53542	656408	NA	FALSE	chrI	0.000102159	0.0302032
YBR109C	chrI:55145_C/T	0.117212	3.04006	chrI:33040_A/G	chrI:71601_G/A	55145	688137	NA	FALSE	chrI	0.00467099	0.106945
YBR114W	chrI:42115_T/C	-0.118738	3.12031	chrI:33040_A/G	chrI:171389_A/G	42115	697466	NA	FALSE	chrI	0.0192075	-0.114187
YBR117C	chrI:51287_T/C	-0.121982	3.29438	chrI:33040_A/G	chrI:59496_A/G	51287	704610	NA	FALSE	chrI	0.00421006	-0.0488648
YBR121C	chrI:132618_A/G	0.117287	3.04397	chrI:109735_A/G	chrI:178905_G/A	132618	711582	NA	FALSE	chrI	0.0135112	0.0948885
YBR137W	chrI:50024_C/T	0.125697	3.49977	chrI:33040_A/G	chrI:60198_C/T	50024	743262	NA	FALSE	chrI	0.00878832	0.108279
YBR150C	chrI:34170_T/A	-0.126633	3.55249	chrI:33040_A/G	chrI:60165_T/C	34170	771427	NA	FALSE	chrI	0.00619804	-0.0781745
YBR151W	chrI:131539_C/T	-0.114485	2.89929	chrI:129517_T/C	chrI:145720_G/A	131539	775246	NA	FALSE	chrI	0.00868613	-0.0969491
YBR157C	chrI:47518_A/G	-0.1576	5.52712	chrI:33293_A/T	chrI:55327_C/A	47518	783761	NA	FALSE	chrI	0.0127583	-0.109426
YBR159W	chrI:49589_T/C	0.369435	32.2466	chrI:44384_A/G	chrI:54661_G/T	49589	788903	NA	FALSE	chrI	0.102009	0.296056
YBR167C	chrI:51287_T/C	0.183769	7.54947	chrI:41987_C/T	chrI:58073_G/A	51287	801686	NA	FALSE	chrI	0.0275397	0.174013
YBR168W	chrI:50024_C/T	0.177325	7.02093	chrI:33040_A/G	chrI:66033_A/G	50024	802589	NA	FALSE	chrI	0.02736	0.13646
YBR182C	chrI:59659_C/G	0.121496	3.26799	chrI:33040_A/G	chrI:71601_G/A	59659	823724	NA	FALSE	chrI	0.00980666	0.0997202
YBR183W	chrI:49589_T/C	0.118747	3.12075	chrI:33040_A/G	chrI:71601_G/A	49589	826333	NA	FALSE	chrI	0.000908032	0.0731281
YBR218C	chrI:56888_G/GT	-0.126415	3.54016	chrI:33040_A/G	chrI:60165_T/C	56888	888925	NA	FALSE	chrI	0.0136813	-0.113002
YBR229C	chrI:45522_ATG/A	-0.139016	4.28839	chrI:33293_A/T	chrI:56904_G/C	45522	906575	NA	FALSE	chrI	0.00313965	-0.097604
YBR230C	chrI:131539_C/T	-0.120971	3.23964	chrI:39901_T/C	chrI:167326_C/T	131539	909767	NA	FALSE	chrI	0.0162399	-0.0977593
YBR231C	chrI:128704_C/A	-0.129776	3.73254	chrI:128302_T/C	chrI:170564_G/A	128704	912397	NA	FALSE	chrI	0.0164214	-0.119774
YBR239C	chrI:58490_A/T	-0.144047	4.60776	chrI:33040_A/G	chrI:74327_T/C	58490	928572	NA	FALSE	chrI	0.018837	-0.118745
YBR241C	chrI:131539_C/T	-0.15122	5.08354	chrI:128704_C/A	chrI:135325_G/C	131539	932807	NA	FALSE	chrI	0.0204247	-0.118432
YBR260C	chrI:58073_G/A	-0.115999	2.97703	chrI:33040_A/G	chrI:68621_AT/A	58073	962857	NA	FALSE	chrI	0.0136769	-0.117421
YBR268W	chrI:130362_C/T	-0.121076	3.2453	chrI:114628_G/T	chrI:143806_T/C	130362	971517	NA	FALSE	chrI	0.00964029	-0.104414
YBR272C	chrI:131539_C/T	-0.113886	2.86885	chrI:109735_A/G	chrI:167326_C/T	131539	976579	NA	FALSE	chrI	0.00534351	-0.0753089
YBR286W	chrI:51287_T/C	-0.146662	4.7784	chrI:33040_A/G	chrI:55688_T/C	51287	1004918	NA	FALSE	chrI	0.00191748	-0.069709
YBR287W	chrI:112136_G/T	-0.143366	4.56381	chrI:109735_A/G	chrI:154084_A/G	112136	1006789	NA	FALSE	chrI	0.0172581	-0.112919
YCL063W	chrI:76368_G/C	0.114399	2.89494	chrI:74327_T/C	chrI:177285_T/C	76368	1060692	NA	FALSE	chrI	0.00648418	0.0949353
YCL059C	chrI:131539_C/T	0.129844	3.73651	chrI:128302_T/C	chrI:135417_T/A	131539	1065831	NA	FALSE	chrI	0.0238923	0.127012
YCL050C	chrI:170564_G/A	0.165343	6.09132	chrI:129517_T/C	chrI:179578_G/A	170564	1081238	NA	FALSE	chrI	0.0184646	0.125355
YCL049C	chrI:114652_C/T	-0.122691	3.33314	chrI:81999_C/T	chrI:157927_T/A	114652	1083188	NA	FALSE	chrI	0.00683442	-0.0911285
YCL048W-A	chrI:51287_T/C	-0.138906	4.28156	chrI:37008_C/A	chrI:60912_A/G	51287	1084890	NA	FALSE	chrI	0.00192914	-0.0519653
YCL026C-B	chrI:35818_A/G	0.132435	3.88844	chrI:33040_A/G	chrI:55688_T/C	35818	1116807	NA	FALSE	chrI	0.00483536	0.0414467
YCL024W	chrI:40914_C/G	-0.120468	3.21252	chrI:33040_A/G	chrI:60912_A/G	40914	1122564	NA	FALSE	chrI	0.0131548	-0.0981394
YCL011C	chrI:76368_G/C	0.151006	5.06898	chrI:74572_A/G	chrI:82431_C/T	76368	1145477	NA	FALSE	chrI	0.0228337	0.13927
YCL008C	chrI:131980_C/T	-0.133928	3.97741	chrI:128302_T/C	chrI:138257_G/A	131980	1149098	NA	FALSE	chrI	0.0182102	-0.128354
YCR011C	chrI:131539_C/T	-0.131265	3.81946	chrI:128302_T/C	chrI:135417_T/A	131539	1177126	NA	FALSE	chrI	0.0177969	-0.118756
YCR016W	chrI:131980_C/T	0.117636	3.06225	chrI:128302_T/C	chrI:177285_T/C	131980	1187036	NA	FALSE	chrI	0.0168342	0.119756
YCR018C-A	chrI:130362_C/T	-0.170497	6.48274	chrI:119344_G/A	chrI:189123_C/T	130362	1195010	NA	FALSE	chrI	0.0183827	-0.145717
YCR036W	chrI:55145_C/T	0.222827	11.1913	chrI:42527_T/C	chrI:56904_G/C	55145	1236699	NA	FALSE	chrI	0.0292103	0.182117
YCR063W	chrI:51287_T/C	-0.121605	3.27393	chrI:33040_A/G	chrI:67269_A/G	51287	1271720	NA	FALSE	chrI	0.016345	-0.126771
YDL237W	chrI:112136_G/T	-0.115938	2.97386	chrI:94351_G/A	chrI:189123_C/T	112136	1390679	NA	FALSE	chrI	0.00749443	-0.0873078
YDL234C	chrI:131539_C/T	-0.118313	3.09782	chrI:129517_T/C	chrI:171961_AT/A	131539	1394259	NA	FALSE	chrI	0.0109887	-0.0907319
YDL230W	chrI:131539_C/T	-0.130853	3.79533	chrI:129517_T/C	chrI:167326_C/T	131539	1402722	NA	FALSE	chrI	0.018167	-0.120919
YDL229W	chrI:131539_C/T	0.133309	3.94042	chrI:129517_T/C	chrI:144826_C/G	131539	1404087	NA	FALSE	chrI	0.0222046	0.121519
YDL222C	chrI:39901_T/C	-0.117272	3.04319	chrI:33040_A/G	chrI:59496_A/G	39901	1420894	NA	FALSE	chrI	0.00752513	-0.0581543
YDL220C	chrI:170564_G/A	0.131279	3.82027	chrI:156314_T/C	chrI:179578_G/A	170564	1422266	NA	FALSE	chrI	0.0165474	0.132566
YDL208W	chrI:131980_C/T	0.126968	3.57149	chrI:128302_T/C	chrI:167326_C/T	131980	1447534	NA	FALSE	chrI	0.0206011	0.122238
YDL188C	chrI:131539_C/T	-0.114158	2.88265	chrI:109735_A/G	chrI:167326_C/T	131539	1483887	NA	FALSE	chrI	0.00928944	-0.0938376
YDL169C	chrI:131539_C/T	-0.114796	2.91518	chrI:129517_T/C	chrI:136153_C/G	131539	1518086	NA	FALSE	chrI	0.0127627	-0.0860609
YDL153C	chrI:132618_A/G	0.117633	3.06205	chrI:128302_T/C	chrI:179578_G/A	132618	1541208	NA	FALSE	chrI	0.0165499	0.118495
YDL144C	chrI:131539_C/T	-0.117113	3.03486	chrI:128704_C/A	chrI:167326_C/T	131539	1558684	NA	FALSE	chrI	0.00630317	-0.0847208
YDL139C	chrI:53266_C/T	0.114884	2.91971	chrI:33040_A/G	chrI:81442_G/A	53266	1571397	NA	FALSE	chrI	0.00691496	0.0889606
YDL134C	chrI:131539_C/T	-0.121364	3.26084	chrI:128704_C/A	chrI:166222_C/T	131539	1579684	NA	FALSE	chrI	0.0100546	-0.0870763
YDL133W	chrI:131539_C/T	-0.121955	3.29296	chrI:129517_T/C	chrI:167326_C/T	131539	1582449	NA	FALSE	chrI	0.0133502	-0.101635
YDL129W	chrI:132618_A/G	0.122323	3.31299	chrI:109735_A/G	chrI:142111_CT/C	132618	1591046	NA	FALSE	chrI	0.0150976	0.112783
YDL111C	chrI:39795_G/A	0.180551	7.283	chrI:33040_A/G	chrI:54175_A/G	39795	1623335	NA	FALSE	chrI	0.013624	0.149486
YDL110C	chrI:54679_C/T	0.196603	8.66255	chrI:42527_T/C	chrI:56904_G/C	54679	1624534	NA	FALSE	chrI	0.0163873	0.152108
YDL091C	chrI:131539_C/T	-0.112154	2.78169	chrI:128302_T/C	chrI:173845_T/C	131539	1653414	NA	FALSE	chrI	0.0086354	-0.101014
YDL085C-A	chrI:44384_A/G	0.220377	10.9404	chrI:33040_A/G	chrI:54175_A/G	44384	1662486	NA	FALSE	chrI	0.0243205	0.147498
YDL082W	chrI:131539_C/T	0.131264	3.8194	chrI:130362_C/T	chrI:133857_G/A	131539	1668446	NA	FALSE	chrI	0.0186231	0.113849
YDL078C	chrI:49589_T/C	0.139973	4.34821	chrI:33040_A/G	chrI:56904_G/C	49589	1675379	NA	FALSE	chrI	0.00291573	0.0683601
YDL052C	chrI:51287_T/C	-0.201044	9.0666	chrI:46375_A/T	chrI:58073_G/A	51287	1722694	NA	FALSE	chrI	0.0344622	-0.19721
YDL051W	chrI:131539_C/T	0.133247	3.9367	chrI:128704_C/A	chrI:135325_G/C	131539	1723974	NA	FALSE	chrI	0.0186019	0.116078
YDL049C	chrI:39901_T/C	-0.292908	19.712	chrI:36898_C/T	chrI:40860_A/G	39901	1725090	NA	FALSE	chrI	0.0577701	-0.217012
YDL045W-A	chrI:178674_G/A	-0.130888	3.79735	chrI:138499_G/A	chrI:179578_G/A	178674	1732270	NA	FALSE	chrI	0.0134004	-0.113381
YDL039C	chrI:46375_A/T	0.275082	17.2916	chrI:37008_C/A	chrI:56904_G/C	46375	1742007	NA	FALSE	chrI	0.0323198	0.188357
YDL029W	chrI:55213_A/C	0.117806	3.07115	chrI:33040_A/G	chrI:74572_A/G	55213	1759362	NA	FALSE	chrI	0.002469	0.0555658
YDL027C	chrI:131539_C/T	-0.120389	3.20827	chrI:128302_T/C	chrI:133857_G/A	131539	1763717	NA	FALSE	chrI	0.012017	-0.106242
YDL020C	chrI:39901_T/C	-0.147275	4.81885	chrI:33040_A/G	chrI:58073_G/A	39901	1775135	NA	FALSE	chrI	0.0168513	-0.139599
YDL014W	chrI:132618_A/G	0.130219	3.75828	chrI:129517_T/C	chrI:171975_A/G	132618	1787386	NA	FALSE	chrI	0.0194365	0.112312
YDR001C	chrI:131539_C/T	-0.127227	3.58616	chrI:129517_T/C	chrI:171389_A/G	131539	1810242	NA	FALSE	chrI	0.0188529	-0.124891
YDR002W	chrI:56888_G/GT	0.154901	5.33712	chrI:33040_A/G	chrI:60526_A/G	56888	1813067	NA	FALSE	chrI	0.0224584	0.136263
YDR014W-A	chrI:137167_C/A	-0.112652	2.8066	chrI:114824_C/T	chrI:179578_G/A	137167	1837819	NA	FALSE	chrI	0.0118036	-0.106044
YDR018C	chrI:132618_A/G	-0.152029	5.13875	chrI:131539_C/T	chrI:133857_G/A	132618	1842692	NA	FALSE	chrI	0.0212345	-0.137539
YDR023W	chrI:131980_C/T	0.131368	3.8255	chrI:128302_T/C	chrI:177285_T/C	131980	1849530	NA	FALSE	chrI	0.00947925	0.105538
YDR037W	chrI:132618_A/G	0.131078	3.8085	chrI:109735_A/G	chrI:160054_G/A	132618	1885462	NA	FALSE	chrI	0.0157028	0.116129
YDR056C	chrI:46375_A/T	-0.310886	22.3369	chrI:39795_G/A	chrI:51095_G/A	46375	1925045	NA	FALSE	chrI	0.0763697	-0.285464
YDR057W	chrI:58073_G/A	-0.147875	4.85869	chrI:35128_AG/A	chrI:68621_AT/A	58073	1925949	NA	FALSE	chrI	0.0244354	-0.158343
YDR059C	chrI:132618_A/G	-0.232304	12.191	chrI:131539_C/T	chrI:154084_A/G	132618	1929256	NA	FALSE	chrI	0.0346131	-0.180326
YDR070C	chrI:39901_T/C	-0.119389	3.15483	chrI:33040_A/G	chrI:58073_G/A	39901	1948120	NA	FALSE	chrI	0.00573929	-0.0426353
YDR072C	chrI:47518_A/G	0.290467	19.3699	chrI:36898_C/T	chrI:54661_G/T	47518	1949783	NA	FALSE	chrI	0.0272166	0.163427
YDR073W	chrI:62361_T/C	0.173707	6.73299	chrI:54198_G/A	chrI:68621_AT/A	62361	1952461	NA	FALSE	chrI	0.0194524	0.159496
YDR085C	chrI:132618_A/G	-0.12737	3.59431	chrI:109735_A/G	chrI:154086_A/G	132618	1974310	NA	FALSE	chrI	0.0122023	-0.098426
YDR098C-B	chrI:58490_A/T	-0.132607	3.89866	chrI:37008_C/A	chrI:69759_G/A	58490	2005880	NA	FALSE	chrI	0.00540501	-0.0867589
YDR105C	chrI:49589_T/C	0.160847	5.76022	chrI:33040_A/G	chrI:67269_A/G	49589	2025371	NA	FALSE	chrI	0.0138878	0.118102
YDR107C	chrI:55213_A/C	-0.114069	2.87814	chrI:33040_A/G	chrI:131539_C/T	55213	2029038	NA	FALSE	chrI	0.0070456	-0.106504
YDR120C	chrI:132618_A/G	0.136105	4.10899	chrI:128302_T/C	chrI:135417_T/A	132618	2051571	NA	FALSE	chrI	0.0207633	0.1403
YDR123C	chrI:39963_G/A	-0.126273	3.53218	chrI:33040_A/G	chrI:54661_G/T	39963	2058576	NA	FALSE	chrI	0.0129237	-0.111201
YDR124W	chrI:52632_T/C	-0.229489	11.8892	chrI:39795_G/A	chrI:55327_C/A	52632	2060337	NA	FALSE	chrI	0.0403032	-0.193992
YDR129C	chrI:54679_C/T	0.227054	11.6315	chrI:35128_AG/A	chrI:56129_T/C	54679	2073362	NA	FALSE	chrI	0.0295097	0.207404
YDR148C	chrI:51287_T/C	-0.156962	5.48185	chrI:33293_A/T	chrI:55327_C/A	51287	2113697	NA	FALSE	chrI	0.00909057	-0.0758125
YDR161W	chrI:131539_C/T	0.142131	4.48474	chrI:128302_T/C	chrI:133857_G/A	131539	2139065	NA	FALSE	chrI	0.0192476	0.122022
YDR186C	chrI:47660_T/C	-0.189347	8.02334	chrI:33293_A/T	chrI:60165_T/C	47660	2192881	NA	FALSE	chrI	0.0260212	-0.181281
YDR202C	chrI:131539_C/T	-0.128294	3.64711	chrI:129517_T/C	chrI:173845_T/C	131539	2216920	NA	FALSE	chrI	0.0145254	-0.106987
YDR206W	chrI:119344_G/A	0.117421	3.05096	chrI:83284_A/G	chrI:171975_A/G	119344	2222076	NA	FALSE	chrI	0.0176687	0.112826
YDR216W	chrI:39901_T/C	-0.116294	2.99229	chrI:33040_A/G	chrI:166222_C/T	39901	2255057	NA	FALSE	chrI	0.00491393	-0.0712526
YDR222W	chrI:131980_C/T	0.115371	2.94468	chrI:119344_G/A	chrI:167326_C/T	131980	2270076	NA	FALSE	chrI	0.00556548	0.0857009
YDR224C	chrI:76368_G/C	0.122152	3.30367	chrI:67275_G/A	chrI:116327_T/C	76368	2274339	NA	FALSE	chrI	0.0107638	0.0908996
YDR231C	chrI:143852_T/C	-0.113585	2.85358	chrI:33040_A/G	chrI:179578_G/A	143852	2286315	NA	FALSE	chrI	0.00547769	-0.0756604
YDR232W	chrI:51287_T/C	-0.153921	5.26901	chrI:45198_G/A	chrI:55327_C/A	51287	2287474	NA	FALSE	chrI	0.0136077	-0.115492
YDR233C	chrI:47518_A/G	-0.127042	3.57569	chrI:33040_A/G	chrI:60165_T/C	47518	2289492	NA	FALSE	chrI	0.0292684	-0.134878
YDR234W	chrI:49589_T/C	-0.127102	3.57906	chrI:33040_A/G	chrI:56904_G/C	49589	2291151	NA	FALSE	chrI	0.0100316	-0.108412
YDR239C	chrI:50456_G/A	-0.11428	2.88887	chrI:33040_A/G	chrI:68621_AT/A	50456	2301079	NA	FALSE	chrI	0.00978704	-0.107141
YDR243C	chrI:41987_C/T	-0.187225	7.84131	chrI:34554_A/G	chrI:56904_G/C	41987	2308540	NA	FALSE	chrI	0.0312483	-0.18625
YDR244W	chrI:48890_C/T	0.398078	37.9137	chrI:47660_T/C	chrI:53167_A/G	48890	2310585	NA	FALSE	chrI	0.103915	0.338104
YDR247W	chrI:74327_T/C	0.130566	3.77855	chrI:33040_A/G	chrI:85480_C/T	74327	2316035	NA	FALSE	chrI	0.0116057	0.112384
YDR266C	chrI:51287_T/C	-0.114305	2.89012	chrI:33040_A/G	chrI:60526_A/G	51287	2360126	NA	FALSE	chrI	0.0107094	-0.0929133
YDR275W	chrI:39162_C/G	-0.222773	11.1858	chrI:35128_AG/A	chrI:52858_T/C	39162	2372274	NA	FALSE	chrI	0.0260214	-0.183794
YDR276C	chrI:49589_T/C	0.203977	9.33888	chrI:33040_A/G	chrI:54661_G/T	49589	2373498	NA	FALSE	chrI	0.0140223	0.141423
YDR282C	chrI:131539_C/T	-0.120135	3.19467	chrI:114824_C/T	chrI:179578_G/A	131539	2383533	NA	FALSE	chrI	0.00768324	-0.0880465
YDR300C	chrI:132618_A/G	0.143232	4.55518	chrI:109735_A/G	chrI:144826_C/G	132618	2421527	NA	FALSE	chrI	0.0264656	0.135877
YDR321W	chrI:131539_C/T	0.135002	4.04205	chrI:129517_T/C	chrI:135325_G/C	131539	2468724	NA	FALSE	chrI	0.0147464	0.109135
YDR322W	chrI:50456_G/A	-0.116101	2.98228	chrI:33040_A/G	chrI:127853_G/A	50456	2470611	NA	FALSE	chrI	0.0143299	-0.0963016
YDR331W	chrI:114652_C/T	-0.140345	4.37163	chrI:109735_A/G	chrI:116327_T/C	114652	2489610	NA	FALSE	chrI	0.00853482	-0.117673
YDR346C	chrI:51287_T/C	-0.148488	4.89948	chrI:33040_A/G	chrI:54661_G/T	51287	2527236	NA	FALSE	chrI	0.00959961	-0.118322
YDR347W	chrI:47660_T/C	-0.152825	5.19332	chrI:33040_A/G	chrI:67275_G/A	47660	2529200	NA	FALSE	chrI	0.0175081	-0.113678
YDR361C	chrI:131980_C/T	0.130902	3.79817	chrI:128302_T/C	chrI:133857_G/A	131980	2555434	NA	FALSE	chrI	0.0219891	0.120548
YDR362C	chrI:145634_T/C	-0.287924	19.0172	chrI:135827_G/A	chrI:167326_C/T	145634	2556701	NA	FALSE	chrI	0.072782	-0.283541
YDR363W	chrI:154086_A/G	-0.133614	3.95863	chrI:128704_C/A	chrI:167326_C/T	154086	2559205	NA	FALSE	chrI	0.0124673	-0.129923
YDR376W	chrI:131539_C/T	-0.151991	5.1361	chrI:129517_T/C	chrI:138770_A/G	131539	2586844	NA	FALSE	chrI	0.0139861	-0.131483
YDR379C-A	chrI:131539_C/T	-0.13634	4.12336	chrI:109735_A/G	chrI:160054_G/A	131539	2593300	NA	FALSE	chrI	0.0170985	-0.105868
YDR381C-A	chrI:131539_C/T	-0.121339	3.25949	chrI:114824_C/T	chrI:179397_A/G	131539	2598334	NA	FALSE	chrI	0.0103107	-0.0894769
YDR391C	chrI:131539_C/T	-0.141924	4.47152	chrI:129517_T/C	chrI:177285_T/C	131539	2617380	NA	FALSE	chrI	0.0155689	-0.118283
YDR399W	chrI:131980_C/T	0.112338	2.7909	chrI:128302_T/C	chrI:167326_C/T	131980	2630090	NA	FALSE	chrI	0.0163454	0.0869257
YDR404C	chrI:76368_G/C	0.124507	3.43327	chrI:68785_A/C	chrI:82431_C/T	76368	2636676	NA	FALSE	chrI	0.0118344	0.107693
YDR406W	chrI:35128_AG/A	0.183198	7.50183	chrI:33293_A/T	chrI:56904_G/C	35128	2639232	NA	FALSE	chrI	0.0164306	0.152962
YDR408C	chrI:41987_C/T	0.124421	3.42853	chrI:33293_A/T	chrI:82431_C/T	41987	2648237	NA	FALSE	chrI	0.00441277	0.0948431
YDR411C	chrI:132618_A/G	-0.133577	3.95642	chrI:109735_A/G	chrI:189123_C/T	132618	2653391	NA	FALSE	chrI	0.0136967	-0.120193
YDR414C	chrI:51287_T/C	-0.116051	2.97968	chrI:36313_A/G	chrI:74327_T/C	51287	2655620	NA	FALSE	chrI	0.0111404	-0.114501
YDR429C	chrI:131980_C/T	0.118551	3.11037	chrI:129517_T/C	chrI:171389_A/G	131980	2684499	NA	FALSE	chrI	0.0202099	0.120727
YDR430C	chrI:51287_T/C	-0.133285	3.93896	chrI:39795_G/A	chrI:60165_T/C	51287	2685523	NA	FALSE	chrI	0.0158055	-0.107092
YDR435C	chrI:49589_T/C	0.132143	3.87118	chrI:35128_AG/A	chrI:60198_C/T	49589	2693005	NA	FALSE	chrI	0.0026037	0.0586955
YDR454C	chrI:114628_G/T	0.114985	2.92484	chrI:109735_A/G	chrI:134219_C/T	114628	2726286	NA	FALSE	chrI	0.00992922	0.105893
YDR465C	chrI:131539_C/T	0.11746	3.05303	chrI:109735_A/G	chrI:171389_A/G	131539	2753358	NA	FALSE	chrI	0.0167084	0.111135
YDR476C	chrI:131980_C/T	-0.160997	5.77114	chrI:128302_T/C	chrI:156314_T/C	131980	2770475	NA	FALSE	chrI	0.0082109	-0.10891
YDR477W	chrI:131539_C/T	-0.113908	2.86997	chrI:128302_T/C	chrI:167326_C/T	131539	2772395	NA	FALSE	chrI	0.00714193	-0.099026
YDR479C	chrI:131539_C/T	-0.129442	3.71319	chrI:130362_C/T	chrI:133857_G/A	131539	2775232	NA	FALSE	chrI	0.0120778	-0.107193
YDR487C	chrI:50456_G/A	0.149737	4.98323	chrI:33040_A/G	chrI:66033_A/G	50456	2788376	NA	FALSE	chrI	0.0171592	0.103389
YDR490C	chrI:131980_C/T	-0.113085	2.82835	chrI:128302_T/C	chrI:173845_T/C	131980	2791990	NA	FALSE	chrI	0.0181193	-0.102693
YDR492W	chrI:42115_T/C	-0.232927	12.2583	chrI:33293_A/T	chrI:55688_T/C	42115	2794946	NA	FALSE	chrI	0.0394069	-0.177885
YDR503C	chrI:131539_C/T	-0.146309	4.75518	chrI:94351_G/A	chrI:167326_C/T	131539	2815064	NA	FALSE	chrI	0.0137244	-0.132058
YDR506C	chrI:51287_T/C	-0.228982	11.8353	chrI:40914_C/G	chrI:54175_A/G	51287	2819750	NA	FALSE	chrI	0.0475138	-0.223517
YDR511W	chrI:109735_A/G	-0.137274	4.18058	chrI:109735_A/G	chrI:176230_T/C	109735	2830039	NA	FALSE	chrI	0.0131408	-0.0870652
YDR512C	chrI:131539_C/T	-0.156142	5.42403	chrI:129517_T/C	chrI:134219_C/T	131539	2830522	NA	FALSE	chrI	0.0267702	-0.128316
YDR513W	chrI:132618_A/G	-0.127461	3.59947	chrI:109735_A/G	chrI:171975_A/G	132618	2831039	NA	FALSE	chrI	0.0188949	-0.106808
YEL070W	chrI:131539_C/T	-0.142271	4.49366	chrI:129517_T/C	chrI:167326_C/T	131539	2911544	NA	FALSE	chrI	0.010742	-0.12824
YEL068C	chrI:40914_C/G	-0.150734	5.05054	chrI:33293_A/T	chrI:68621_AT/A	40914	2917601	NA	FALSE	chrI	0.0177983	-0.105311
YEL063C	chrI:33293_A/T	-0.130694	3.78602	chrI:33040_A/G	chrI:58073_G/A	33293	2923649	NA	FALSE	chrI	0.00994231	-0.0790564
YEL053C	chrI:114824_C/T	-0.145691	4.71464	chrI:109735_A/G	chrI:127853_G/A	114824	2945856	NA	FALSE	chrI	0.0114062	-0.123438
YEL041W	chrI:131539_C/T	-0.123329	3.36814	chrI:114652_C/T	chrI:167326_C/T	131539	2967899	NA	FALSE	chrI	0.0104256	-0.0784653
YEL032W	chrI:45522_ATG/A	-0.121902	3.29008	chrI:33040_A/G	chrI:60165_T/C	45522	2978892	NA	FALSE	chrI	0.00686604	-0.0898692
YEL024W	chrI:45522_ATG/A	-0.150863	5.05929	chrI:37008_C/A	chrI:54661_G/T	45522	2999215	NA	FALSE	chrI	0.0185896	-0.0758862
YEL011W	chrI:131539_C/T	-0.137841	4.21551	chrI:128302_T/C	chrI:133857_G/A	131539	3025075	NA	FALSE	chrI	0.0145826	-0.112132
YER001W	chrI:47518_A/G	-0.179138	7.16759	chrI:33293_A/T	chrI:54661_G/T	47518	3045475	NA	FALSE	chrI	0.0167951	-0.105745
YER005W	chrI:51287_T/C	-0.185	7.65275	chrI:35128_AG/A	chrI:58073_G/A	51287	3052505	NA	FALSE	chrI	0.023397	-0.154186
YER006W	chrI:132618_A/G	0.127316	3.59124	chrI:128302_T/C	chrI:171389_A/G	132618	3054678	NA	FALSE	chrI	0.0180846	0.130581
YER010C	chrI:112549_G/A	-0.169744	6.42472	chrI:109735_A/G	chrI:167326_C/T	112549	3064589	NA	FALSE	chrI	0.0248038	-0.152466
YER015W	chrI:53266_C/T	0.3738	33.074	chrI:47206_A/G	chrI:54175_A/G	53266	3076496	NA	FALSE	chrI	0.10332	0.336011
YER035W	chrI:131539_C/T	-0.112352	2.79159	chrI:109735_A/G	chrI:166222_C/T	131539	3114594	NA	FALSE	chrI	0.0105218	-0.0969299
YER044C	chrI:41987_C/T	0.197789	8.76951	chrI:33040_A/G	chrI:56904_G/C	41987	3129525	NA	FALSE	chrI	0.000163906	0.064814
YER045C	chrI:49589_T/C	0.114848	2.91785	chrI:33040_A/G	chrI:68621_AT/A	49589	3131987	NA	FALSE	chrI	0.00208887	0.052858
YER050C	chrI:131539_C/T	-0.124762	3.4475	chrI:109735_A/G	chrI:167326_C/T	131539	3145926	NA	FALSE	chrI	0.00827296	-0.0959241
YER053C	chrI:131539_C/T	-0.113474	2.84799	chrI:109735_A/G	chrI:178654_G/A	131539	3150692	NA	FALSE	chrI	0.0100951	-0.0759513
YER056C	chrI:132618_A/G	0.126291	3.53317	chrI:129517_T/C	chrI:173845_T/C	132618	3158467	NA	FALSE	chrI	0.0174502	0.113613
YER075C	chrI:51287_T/C	-0.179899	7.22966	chrI:35818_A/G	chrI:55327_C/A	51287	3200368	NA	FALSE	chrI	0.0295296	-0.177708
YER080W	chrI:131539_C/T	-0.114602	2.90528	chrI:112136_G/T	chrI:138257_G/A	131539	3211918	NA	FALSE	chrI	0.00852628	-0.102565
YER081W	chrI:35466_G/A	0.134903	4.0361	chrI:33040_A/G	chrI:179578_G/A	35466	3214641	NA	FALSE	chrI	0.00782383	0.0953037
YER083C	chrI:131980_C/T	-0.163906	5.98444	chrI:129517_T/C	chrI:138770_A/G	131980	3218129	NA	FALSE	chrI	0.0250842	-0.159504
YER099C	chrI:38888_A/C	-0.129305	3.70526	chrI:33040_A/G	chrI:68621_AT/A	38888	3250060	NA	FALSE	chrI	0.016839	-0.122797
YER102W	chrI:131539_C/T	0.114254	2.88752	chrI:128704_C/A	chrI:167326_C/T	131539	3255055	NA	FALSE	chrI	0.0142189	0.103531
YER119C	chrI:131539_C/T	-0.16548	6.10159	chrI:129517_T/C	chrI:133857_G/A	131539	3291451	NA	FALSE	chrI	0.0273636	-0.134154
YER124C	chrI:42115_T/C	-0.127209	3.58513	chrI:33293_A/T	chrI:68621_AT/A	42115	3299297	NA	FALSE	chrI	0.00983552	-0.102845
YER126C	chrI:132618_A/G	0.126991	3.57277	chrI:129517_T/C	chrI:136153_C/G	132618	3305349	NA	FALSE	chrI	0.0178212	0.115457
YER130C	chrI:53266_C/T	0.195989	8.60749	chrI:41987_C/T	chrI:56904_G/C	53266	3313070	NA	FALSE	chrI	0.0220718	0.143089
YER137C	chrI:138780_C/T	0.241846	13.2445	chrI:135181_C/T	chrI:160054_G/A	138780	3333328	NA	FALSE	chrI	0.0576609	0.245261
YER138C	chrI:58073_G/A	-0.115363	2.94423	chrI:40914_C/G	chrI:71601_G/A	58073	3335711	NA	FALSE	chrI	0.0044717	-0.0591187
YER141W	chrI:51287_T/C	-0.131007	3.80435	chrI:33040_A/G	chrI:58073_G/A	51287	3345414	NA	FALSE	chrI	0.0187132	-0.0947684
YER150W	chrI:131539_C/T	-0.169809	6.42977	chrI:131539_C/T	chrI:167326_C/T	131539	3360325	NA	FALSE	chrI	0.024855	-0.148248
YER154W	chrI:41987_C/T	-0.139267	4.30402	chrI:33040_A/G	chrI:58073_G/A	41987	3366975	NA	FALSE	chrI	0.0194124	-0.146006
YER164W	chrI:51287_T/C	-0.117022	3.03015	chrI:33040_A/G	chrI:60165_T/C	51287	3397347	NA	FALSE	chrI	0.011173	-0.0991131
YFL050C	chrI:47660_T/C	0.401198	38.5659	chrI:46375_A/T	chrI:54806_T/C	47660	3502101	NA	FALSE	chrI	0.0811736	0.309929
YFL042C	chrI:131539_C/T	-0.135386	4.06529	chrI:129517_T/C	chrI:133134_C/T	131539	3514549	NA	FALSE	chrI	0.0159198	-0.120746
YFL033C	chrI:34170_T/A	-0.114539	2.90206	chrI:33040_A/G	chrI:71601_G/A	34170	3537944	NA	FALSE	chrI	0.0100483	-0.0976244
YFL031W	chrI:112136_G/T	-0.117959	3.07919	chrI:94351_G/A	chrI:189123_C/T	112136	3544008	NA	FALSE	chrI	0.00543654	-0.0962168
YFL020C	chrI:175818_T/G	0.432374	45.4799	chrI:174118_G/A	chrI:177285_T/C	175818	3568060	NA	FALSE	chrI	0.177747	0.420116
YFL014W	chrI:39901_T/C	-0.165949	6.13671	chrI:37008_C/A	chrI:52124_C/T	39901	3576085	NA	FALSE	chrI	0.00307079	-0.0588091
YFL009W	chrI:45522_ATG/A	-0.14561	4.70934	chrI:33293_A/T	chrI:58794_G/A	45522	3584974	NA	FALSE	chrI	0.0187407	-0.142535
YFL005W	chrI:131539_C/T	-0.123693	3.38819	chrI:128704_C/A	chrI:141184_G/C	131539	3599163	NA	FALSE	chrI	0.00942324	-0.123049
YFL002W-A	chrI:45522_ATG/A	-0.129964	3.74347	chrI:33040_A/G	chrI:71601_G/A	45522	3607033	NA	FALSE	chrI	0.0160409	-0.0923221
YFR015C	chrI:131539_C/T	-0.118795	3.1233	chrI:128302_T/C	chrI:139404_GTATA/G	131539	3643094	NA	FALSE	chrI	0.0116808	-0.119793
YFR017C	chrI:131539_C/T	-0.121114	3.24732	chrI:129517_T/C	chrI:138257_G/A	131539	3651103	NA	FALSE	chrI	0.0113301	-0.104164
YFR019W	chrI:131980_C/T	-0.117969	3.0797	chrI:38508_G/T	chrI:138257_G/A	131980	3653331	NA	FALSE	chrI	0.0190581	-0.120579
YFR030W	chrI:51287_T/C	-0.146564	4.77197	chrI:41987_C/T	chrI:56904_G/C	51287	3682141	NA	FALSE	chrI	0.00895555	-0.0985119
YFR031C-A	chrI:131539_C/T	0.127955	3.62768	chrI:129517_T/C	chrI:134219_C/T	131539	3689336	NA	FALSE	chrI	0.00873857	0.0992232
YFR036W	chrI:131980_C/T	-0.12237	3.31558	chrI:109735_A/G	chrI:167326_C/T	131980	3695792	NA	FALSE	chrI	0.00638366	-0.106233
YFR037C	chrI:176266_A/T	0.115824	2.968	chrI:128302_T/C	chrI:179578_G/A	176266	3696342	NA	FALSE	chrI	0.00854065	0.0905665
YFR055W	chrI:47518_A/G	0.318951	23.5761	chrI:39795_G/A	chrI:51434_A/G	47518	3733033	NA	FALSE	chrI	0.0474512	0.211785
YGL256W	chrI:37008_C/A	0.123514	3.3783	chrI:33040_A/G	chrI:58073_G/A	37008	3754149	NA	FALSE	chrI	0.0078794	0.0970921
YGL255W	chrI:39144_G/A	0.227629	11.6921	chrI:33293_A/T	chrI:48815_T/C	39144	3759968	NA	FALSE	chrI	0.0177306	0.121069
YGL254W	chrI:47518_A/G	-0.136759	4.14895	chrI:33040_A/G	chrI:55327_C/A	47518	3761294	NA	FALSE	chrI	0.00888487	-0.104012
YGL253W	chrI:41987_C/T	0.167549	6.25729	chrI:34554_A/G	chrI:54806_T/C	41987	3762925	NA	FALSE	chrI	0.00083557	0.0739842
YGL242C	chrI:50024_C/T	0.124607	3.43886	chrI:33040_A/G	chrI:60774_T/C	50024	3783642	NA	FALSE	chrI	0.0125877	0.103705
YGL236C	chrI:51095_G/A	-0.116465	3.00114	chrI:33040_A/G	chrI:71601_G/A	51095	3792777	NA	FALSE	chrI	0.00955992	-0.0953788
YGL219C	chrI:131539_C/T	-0.125393	3.48269	chrI:128302_T/C	chrI:134219_C/T	131539	3821868	NA	FALSE	chrI	0.00510776	-0.0813819
YGL205W	chrI:51287_T/C	0.671531	131.758	chrI:46375_A/T	chrI:51434_A/G	51287	3847148	NA	FALSE	chrI	0.405986	0.644172
YGL198W	chrI:139692_G/A	-0.135516	4.0732	chrI:128302_T/C	chrI:171389_A/G	139692	3862581	NA	FALSE	chrI	0.0275314	-0.123776
YGL185C	chrI:39901_T/C	-0.117284	3.04381	chrI:33040_A/G	chrI:142111_CT/C	39901	3892157	NA	FALSE	chrI	0.0129851	-0.102294
YGL171W	chrI:132618_A/G	0.137787	4.21218	chrI:129517_T/C	chrI:143806_T/C	132618	3921380	NA	FALSE	chrI	0.0207076	0.140348
YGL154C	chrI:41987_C/T	0.30923	22.0872	chrI:40866_T/C	chrI:52124_C/T	41987	3954268	NA	FALSE	chrI	0.0876449	0.302272
YGL153W	chrI:50024_C/T	0.336487	26.4061	chrI:48890_C/T	chrI:53266_C/T	50024	3955263	NA	FALSE	chrI	0.0767086	0.278642
YGL148W	chrI:131980_C/T	0.129963	3.74341	chrI:112136_G/T	chrI:169476_T/C	131980	3965389	NA	FALSE	chrI	0.0195338	0.100999
YGL147C	chrI:131980_C/T	0.112386	2.79327	chrI:128704_C/A	chrI:138257_G/A	131980	3966744	NA	FALSE	chrI	0.00763908	0.0871703
YGL144C	chrI:51095_G/A	-0.120348	3.20608	chrI:33040_A/G	chrI:68621_AT/A	51095	3971440	NA	FALSE	chrI	0.0107655	-0.116433
YGL142C	chrI:119344_G/A	-0.132641	3.90068	chrI:109735_A/G	chrI:135417_T/A	119344	3975259	NA	FALSE	chrI	0.0109817	-0.114586
YGL135W	chrI:131539_C/T	0.12198	3.29432	chrI:128302_T/C	chrI:138257_G/A	131539	3993631	NA	FALSE	chrI	0.0140082	0.0865188
YGL134W	chrI:53266_C/T	0.157785	5.54024	chrI:39963_G/A	chrI:60912_A/G	53266	3994653	NA	FALSE	chrI	0.0242486	0.138795
YGL131C	chrI:56888_G/GT	-0.116749	3.01591	chrI:33040_A/G	chrI:70905_G/C	56888	4000638	NA	FALSE	chrI	0.0135408	-0.110344
YGL127C	chrI:132618_A/G	-0.113385	2.8435	chrI:109735_A/G	chrI:189123_C/T	132618	4009382	NA	FALSE	chrI	0.0101668	-0.102389
YGL123W	chrI:131539_C/T	0.125583	3.49339	chrI:129517_T/C	chrI:134219_C/T	131539	4016607	NA	FALSE	chrI	0.0137493	0.104575
YGL121C	chrI:39901_T/C	-0.120519	3.21528	chrI:33293_A/T	chrI:131539_C/T	39901	4019767	NA	FALSE	chrI	0.0136999	-0.100334
YGL119W	chrI:131539_C/T	-0.126752	3.55925	chrI:109735_A/G	chrI:173845_T/C	131539	4023432	NA	FALSE	chrI	0.00905118	-0.110894
YGL111W	chrI:132618_A/G	0.119455	3.15838	chrI:128302_T/C	chrI:179397_A/G	132618	4038968	NA	FALSE	chrI	0.0168489	0.117522
YGL104C	chrI:131539_C/T	-0.139935	4.34585	chrI:129517_T/C	chrI:133857_G/A	131539	4047703	NA	FALSE	chrI	0.0225993	-0.127554
YGL087C	chrI:132618_A/G	-0.12847	3.6572	chrI:129517_T/C	chrI:171975_A/G	132618	4085396	NA	FALSE	chrI	0.0206591	-0.134674
YGL078C	chrI:131539_C/T	0.131926	3.85834	chrI:129517_T/C	chrI:135417_T/A	131539	4099278	NA	FALSE	chrI	0.0203062	0.1249
YGL076C	chrI:131539_C/T	0.124903	3.45535	chrI:129517_T/C	chrI:138257_G/A	131539	4103325	NA	FALSE	chrI	0.00549789	0.0826749
YGL067W	chrI:81262_G/A	-0.131029	3.80564	chrI:33040_A/G	chrI:107538_G/A	81262	4115091	NA	FALSE	chrI	0.0173544	-0.0987381
YGL055W	chrI:52124_C/T	0.280416	17.9972	chrI:46375_A/T	chrI:55688_T/C	52124	4137618	NA	FALSE	chrI	0.0308372	0.190274
YGL051W	chrI:187427_T/A	0.821522	246.919	chrI:186990_G/C	chrI:187427_T/A	187427	4142677	NA	FALSE	chrI	0.585587	0.761215
YGL047W	chrI:131539_C/T	-0.117249	3.04199	chrI:129517_T/C	chrI:179578_G/A	131539	4150542	NA	FALSE	chrI	0.00957101	-0.100863
YGL039W	chrI:55793_T/C	-0.177637	7.04605	chrI:37008_C/A	chrI:60165_T/C	55793	4162951	NA	FALSE	chrI	0.0268691	-0.127832
YGL038C	chrI:39901_T/C	-0.192124	8.26498	chrI:35466_G/A	chrI:51434_A/G	39901	4164352	NA	FALSE	chrI	0.0224901	-0.122244
YGL036W	chrI:131539_C/T	-0.130127	3.75293	chrI:129517_T/C	chrI:135325_G/C	131539	4167591	NA	FALSE	chrI	0.0170859	-0.128733
YGL028C	chrI:42115_T/C	-0.128384	3.65224	chrI:33040_A/G	chrI:68621_AT/A	42115	4180271	NA	FALSE	chrI	0.00959195	-0.123059
YGL012W	chrI:69822_TTTTTTC/T	0.154276	5.29363	chrI:40866_T/C	chrI:82431_C/T	69822	4211845	NA	FALSE	chrI	0.0102333	0.10402
YGR004W	chrI:51287_T/C	-0.1588	5.6127	chrI:36313_A/G	chrI:58490_A/T	51287	4241928	NA	FALSE	chrI	0.02437	-0.154384
YGR027W-A	chrI:137167_C/A	-0.141471	4.44278	chrI:45522_ATG/A	chrI:170564_G/A	137167	4275047	NA	FALSE	chrI	0.0158552	-0.135661
YGR029W	chrI:129517_T/C	-0.113214	2.83486	chrI:109735_A/G	chrI:189123_C/T	129517	4282543	NA	FALSE	chrI	0.00431206	-0.0847516
YGR031W	chrI:39901_T/C	-0.158121	5.56416	chrI:33040_A/G	chrI:55688_T/C	39901	4285431	NA	FALSE	chrI	0.0190815	-0.134534
YGR035C	chrI:47660_T/C	0.640064	115.83	chrI:47518_A/G	chrI:51434_A/G	47660	4296062	NA	FALSE	chrI	0.311699	0.550339
YGR037C	chrI:48890_C/T	-0.129275	3.70354	chrI:33040_A/G	chrI:81442_G/A	48890	4298721	NA	FALSE	chrI	0.0129241	-0.107225
YGR041W	chrI:176266_A/T	0.123084	3.35469	chrI:131980_C/T	chrI:179578_G/A	176266	4316477	NA	FALSE	chrI	0.00129505	0.0682454
YGR062C	chrI:136160_C/T	-0.125819	3.50661	chrI:109735_A/G	chrI:167326_C/T	136160	4355318	NA	FALSE	chrI	0.00763072	-0.0952751
YGR063C	chrI:138499_G/A	-0.120727	3.22646	chrI:129517_T/C	chrI:192795_C/T	138499	4356506	NA	FALSE	chrI	0.0108586	-0.106019
YGR065C	chrI:58827_G/A	-0.128529	3.66055	chrI:33040_A/G	chrI:71601_G/A	58827	4357067	NA	FALSE	chrI	0.0157938	-0.139065
YGR077C	chrI:112549_G/A	-0.138454	4.25346	chrI:109735_A/G	chrI:133857_G/A	112549	4376734	NA	FALSE	chrI	0.0170262	-0.128355
YGR088W	chrI:47518_A/G	-0.137424	4.1898	chrI:33293_A/T	chrI:58073_G/A	47518	4393624	NA	FALSE	chrI	0.00871368	-0.0630707
YGR101W	chrI:131539_C/T	-0.117111	3.03476	chrI:127853_G/A	chrI:179397_A/G	131539	4432353	NA	FALSE	chrI	0.00811209	-0.0892307
YGR103W	chrI:131980_C/T	0.134084	3.9868	chrI:128302_T/C	chrI:166222_C/T	131980	4434407	NA	FALSE	chrI	0.0222652	0.125004
YGR110W	chrI:39795_G/A	-0.135048	4.04483	chrI:33040_A/G	chrI:54175_A/G	39795	4452699	NA	FALSE	chrI	0.01112	-0.0883506
YGR111W	chrI:131539_C/T	-0.130808	3.79265	chrI:129517_T/C	chrI:171389_A/G	131539	4454818	NA	FALSE	chrI	0.0163453	-0.110338
YGR122C-A	chrI:189123_C/T	-0.130869	3.79623	chrI:128302_T/C	chrI:192429_G/C	189123	4474620	NA	FALSE	chrI	0.00963944	-0.108124
YGR123C	chrI:132618_A/G	0.131884	3.85591	chrI:129517_T/C	chrI:141184_G/C	132618	4475652	NA	FALSE	chrI	0.0186535	0.122025
YGR125W	chrI:50456_G/A	-0.133464	3.94969	chrI:33040_A/G	chrI:68621_AT/A	50456	4481315	NA	FALSE	chrI	0.0158656	-0.0926166
YGR135W	chrI:55213_A/C	0.123476	3.37623	chrI:33040_A/G	chrI:68621_AT/A	55213	4500382	NA	FALSE	chrI	0.00737948	0.0823081
YGR149W	chrI:131539_C/T	-0.123028	3.35158	chrI:109735_A/G	chrI:145720_G/A	131539	4528021	NA	FALSE	chrI	0.0149878	-0.0981231
YGR161W-B	chrI:45522_ATG/A	-0.129964	3.74347	chrI:33040_A/G	chrI:71601_G/A	45522	4550728	NA	FALSE	chrI	0.0160409	-0.0923221
YGR165W	chrI:131539_C/T	-0.11692	3.02482	chrI:39795_G/A	chrI:179578_G/A	131539	4568106	NA	FALSE	chrI	0.00185318	-0.0735317
YGR175C	chrI:60774_T/C	0.142147	4.48574	chrI:54679_C/T	chrI:60912_A/G	60774	4585923	NA	FALSE	chrI	0.00865447	0.108624
YGR177C	chrI:52124_C/T	0.242625	13.3326	chrI:37008_C/A	chrI:55327_C/A	52124	4587819	NA	FALSE	chrI	0.0211014	0.15824
YGR181W	chrI:176266_A/T	-0.113385	2.84348	chrI:62361_T/C	chrI:189123_C/T	176266	4597277	NA	FALSE	chrI	0.00500633	-0.0825285
YGR187C	chrI:131980_C/T	0.123086	3.35476	chrI:128302_T/C	chrI:171389_A/G	131980	4609222	NA	FALSE	chrI	0.0184932	0.113569
YGR199W	chrI:47518_A/G	-0.132448	3.88921	chrI:33293_A/T	chrI:107538_G/A	47518	4636492	NA	FALSE	chrI	0.00957951	-0.124511
YGR212W	chrI:51287_T/C	-0.120707	3.22539	chrI:37976_C/A	chrI:62654_C/T	51287	4656030	NA	FALSE	chrI	0.0204132	-0.138567
YGR214W	chrI:131539_C/T	0.14094	4.40913	chrI:128704_C/A	chrI:171961_AT/A	131539	4659565	NA	FALSE	chrI	0.0120316	0.120572
YGR218W	chrI:51287_T/C	-0.120076	3.1915	chrI:33293_A/T	chrI:58073_G/A	51287	4671531	NA	FALSE	chrI	0.0137452	-0.107964
YGR225W	chrI:131539_C/T	-0.112257	2.78683	chrI:129517_T/C	chrI:154086_A/G	131539	4684135	NA	FALSE	chrI	0.0116254	-0.102962
YGR227W	chrI:51287_T/C	-0.113337	2.84106	chrI:35466_G/A	chrI:116327_T/C	51287	4686410	NA	FALSE	chrI	0.0139959	-0.11177
YGR235C	chrI:131539_C/T	-0.126422	3.54058	chrI:129517_T/C	chrI:139404_GTATA/G	131539	4700350	NA	FALSE	chrI	0.00893167	-0.113726
YGR245C	chrI:132618_A/G	0.112657	2.80689	chrI:128302_T/C	chrI:179397_A/G	132618	4718755	NA	FALSE	chrI	0.0153657	0.113734
YGR248W	chrI:39901_T/C	-0.126063	3.52034	chrI:33040_A/G	chrI:60912_A/G	39901	4724962	NA	FALSE	chrI	0.011529	-0.0744738
YGR255C	chrI:131539_C/T	-0.145317	4.69026	chrI:129517_T/C	chrI:133857_G/A	131539	4741513	NA	FALSE	chrI	0.00837759	-0.116416
YGR264C	chrI:132618_A/G	0.130551	3.77768	chrI:129517_T/C	chrI:144826_C/G	132618	4758588	NA	FALSE	chrI	0.0216674	0.129122
YGR267C	chrI:107538_G/A	0.146192	4.74751	chrI:34308_C/T	chrI:113326_C/G	107538	4763994	NA	FALSE	chrI	0.0158858	0.12865
YGR277C	chrI:130362_C/T	-0.137473	4.19283	chrI:109735_A/G	chrI:139404_GTATA/G	130362	4784634	NA	FALSE	chrI	0.00770459	-0.109167
YGR285C	chrI:109735_A/G	0.188773	7.97387	chrI:109735_A/G	chrI:127853_G/A	109735	4800842	NA	FALSE	chrI	0.0227738	0.142678
YGR286C	chrI:46375_A/T	-0.293637	19.8147	chrI:39162_C/G	chrI:55688_T/C	46375	4802803	NA	FALSE	chrI	0.0404814	-0.194743
YGR287C	chrI:41987_C/T	0.112322	2.79011	chrI:33040_A/G	chrI:107538_G/A	41987	4806212	NA	FALSE	chrI	0.00583885	0.0730198
YGR296W	chrI:60912_A/G	0.120972	3.23968	chrI:58490_A/T	chrI:93789_T/A	60912	4823854	NA	FALSE	chrI	0.000674646	0.0816536
YHL032C	chrI:131539_C/T	-0.137827	4.21467	chrI:130362_C/T	chrI:166222_C/T	131539	4866309	NA	FALSE	chrI	0.0181523	-0.128579
YHL031C	chrI:131539_C/T	-0.132985	3.92113	chrI:128302_T/C	chrI:168686_G/A	131539	4868745	NA	FALSE	chrI	0.0132047	-0.112266
YHL027W	chrI:54679_C/T	0.200956	9.05847	chrI:47518_A/G	chrI:64483_G/A	54679	4881041	NA	FALSE	chrI	0.019212	0.147363
YHL011C	chrI:132618_A/G	0.121825	3.28588	chrI:128302_T/C	chrI:143806_T/C	132618	4910584	NA	FALSE	chrI	0.0154122	0.111784
YHL002W	chrI:50024_C/T	0.113535	2.85106	chrI:33040_A/G	chrI:133857_G/A	50024	4932542	NA	FALSE	chrI	0.00125781	0.0481395
YHR001W-A	chrI:52124_C/T	-0.130947	3.80079	chrI:33040_A/G	chrI:177667_T/C	52124	4937756	NA	FALSE	chrI	0.0115668	-0.073436
YHR004C	chrI:39795_G/A	-0.117179	3.03833	chrI:33040_A/G	chrI:60912_A/G	39795	4941684	NA	FALSE	chrI	0.016992	-0.136157
YHR009C	chrI:51287_T/C	-0.122199	3.30622	chrI:37008_C/A	chrI:59073_C/T	51287	4954039	NA	FALSE	chrI	0.00966592	-0.0825153
YHR019C	chrI:139311_T/C	0.124597	3.43827	chrI:109735_A/G	chrI:179578_G/A	139311	4971824	NA	FALSE	chrI	0.0101188	0.111974
YHR020W	chrI:131539_C/T	0.129089	3.6928	chrI:130362_C/T	chrI:166222_C/T	131539	4973926	NA	FALSE	chrI	0.017319	0.120908
YHR029C	chrI:44384_A/G	0.128621	3.66585	chrI:33040_A/G	chrI:55688_T/C	44384	4997607	NA	FALSE	chrI	0.00683618	0.0625225
YHR030C	chrI:131539_C/T	-0.117957	3.07909	chrI:128704_C/A	chrI:144826_C/G	131539	4998820	NA	FALSE	chrI	0.00906672	-0.0903354
YHR033W	chrI:39901_T/C	-0.131359	3.825	chrI:33293_A/T	chrI:58073_G/A	39901	5005478	NA	FALSE	chrI	0.00198377	-0.0491577
YHR047C	chrI:41987_C/T	0.136366	4.12496	chrI:35128_AG/A	chrI:69822_TTTTTTC/T	41987	5028670	NA	FALSE	chrI	0.00975151	0.101903
YHR052W	chrI:132618_A/G	0.112298	2.78889	chrI:128302_T/C	chrI:133857_G/A	132618	5040778	NA	FALSE	chrI	0.0166574	0.0929747
YHR061C	chrI:88173_C/A	0.114692	2.90988	chrI:74327_T/C	chrI:107538_G/A	88173	5051464	NA	FALSE	chrI	0.0109595	0.106929
YHR062C	chrI:132618_A/G	0.112626	2.80533	chrI:128302_T/C	chrI:171389_A/G	132618	5052807	NA	FALSE	chrI	0.015768	0.0960079
YHR064C	chrI:131539_C/T	0.133904	3.97597	chrI:109735_A/G	chrI:144826_C/G	131539	5055455	NA	FALSE	chrI	0.0131167	0.106679
YHR068W	chrI:112136_G/T	0.147337	4.82295	chrI:109735_A/G	chrI:134219_C/T	112136	5062063	NA	FALSE	chrI	0.0123405	0.116128
YHR073W	chrI:45522_ATG/A	-0.140396	4.37479	chrI:34554_A/G	chrI:60165_T/C	45522	5072512	NA	FALSE	chrI	0.0154266	-0.127484
YHR078W	chrI:131539_C/T	-0.157288	5.50495	chrI:128704_C/A	chrI:167326_C/T	131539	5086290	NA	FALSE	chrI	0.0107209	-0.118557
YHR089C	chrI:131539_C/T	0.152764	5.18912	chrI:129517_T/C	chrI:133857_G/A	131539	5112611	NA	FALSE	chrI	0.0244563	0.138914
YHR116W	chrI:131539_C/T	-0.114244	2.88703	chrI:109735_A/G	chrI:167326_C/T	131539	5171595	NA	FALSE	chrI	0.00662401	-0.0985921
YHR128W	chrI:131539_C/T	0.123521	3.37869	chrI:109735_A/G	chrI:179397_A/G	131539	5192045	NA	FALSE	chrI	0.013033	0.110167
YHR140W	chrI:50024_C/T	0.420805	42.8281	chrI:48890_C/T	chrI:51095_G/A	50024	5210502	NA	FALSE	chrI	0.0991571	0.330231
YHR142W	chrI:138499_G/A	-0.121148	3.24919	chrI:128302_T/C	chrI:189123_C/T	138499	5213468	NA	FALSE	chrI	0.00766495	-0.105679
YHR146W	chrI:42115_T/C	-0.160094	5.70569	chrI:33040_A/G	chrI:54175_A/G	42115	5220230	NA	FALSE	chrI	0.0086276	-0.0928087
YHR147C	chrI:131539_C/T	-0.128884	3.68098	chrI:109735_A/G	chrI:178682_C/T	131539	5222569	NA	FALSE	chrI	0.0039014	-0.0985345
YHR148W	chrI:131539_C/T	0.112342	2.79111	chrI:128302_T/C	chrI:171389_A/G	131539	5223464	NA	FALSE	chrI	0.0166871	0.1055
YHR149C	chrI:132618_A/G	0.11892	3.12995	chrI:128302_T/C	chrI:179578_G/A	132618	5224385	NA	FALSE	chrI	0.0106496	0.107856
YHR162W	chrI:107538_G/A	0.124309	3.42231	chrI:87445_A/T	chrI:116327_T/C	107538	5253002	NA	FALSE	chrI	0.00889856	0.103554
YHR170W	chrI:132618_A/G	0.129737	3.73029	chrI:128302_T/C	chrI:138257_G/A	132618	5273758	NA	FALSE	chrI	0.0204424	0.119969
YHR174W	chrI:132618_A/G	0.120463	3.21227	chrI:129517_T/C	chrI:178682_C/T	132618	5281257	NA	FALSE	chrI	0.0127752	0.110759
YHR175W	chrI:138499_G/A	-0.14188	4.46872	chrI:129517_T/C	chrI:167326_C/T	138499	5282802	NA	FALSE	chrI	0.0188455	-0.13565
YHR177W	chrI:48890_C/T	0.231662	12.1218	chrI:35818_A/G	chrI:53266_C/T	48890	5286521	NA	FALSE	chrI	0.0119506	0.146941
YHR178W	chrI:76368_G/C	0.121598	3.27353	chrI:74327_T/C	chrI:82431_C/T	76368	5289229	NA	FALSE	chrI	0.0083439	0.0733884
YHR179W	chrI:55508_T/C	0.121537	3.27023	chrI:33040_A/G	chrI:67275_G/A	55508	5292432	NA	FALSE	chrI	0.0191055	0.101376
YHR188C	chrI:131980_C/T	-0.127274	3.58886	chrI:109735_A/G	chrI:138257_G/A	131980	5311935	NA	FALSE	chrI	0.0122855	-0.122942
YHR199C	chrI:131980_C/T	-0.11442	2.89601	chrI:128302_T/C	chrI:179578_G/A	131980	5327420	NA	FALSE	chrI	0.00911601	-0.105396
YHR202W	chrI:131539_C/T	-0.125518	3.48972	chrI:128302_T/C	chrI:135325_G/C	131539	5332318	NA	FALSE	chrI	0.0173085	-0.109608
YHR203C	chrI:131539_C/T	0.127574	3.60592	chrI:128704_C/A	chrI:138257_G/A	131539	5334406	NA	FALSE	chrI	0.0130391	0.113019
YHR206W	chrI:47518_A/G	-0.130329	3.76472	chrI:33040_A/G	chrI:56904_G/C	47518	5342662	NA	FALSE	chrI	0.0180841	-0.134988
YHR211W	chrI:195872_C/T	0.195636	8.57591	chrI:191704_G/C	chrI:207771_G/T	195872	5355322	NA	FALSE	chrI	0.010953	0.111281
YHR215W	chrI:202732_G/A	0.37134	32.6061	chrI:33040_A/G	chrI:207771_G/T	202732	5382029	NA	FALSE	chrI	0.122112	0.333667
YHR216W	chrI:39901_T/C	0.2163	10.5296	chrI:33293_A/T	chrI:47044_A/C	39901	5384326	NA	FALSE	chrI	0.00565279	0.10721
YIL162W	chrI:132618_A/G	-0.155672	5.39105	chrI:131539_C/T	chrI:133857_G/A	132618	5429958	NA	FALSE	chrI	0.015044	-0.123939
YIL160C	chrI:49589_T/C	0.320352	23.7953	chrI:47206_A/G	chrI:53266_C/T	49589	5432764	NA	FALSE	chrI	0.0701978	0.256484
YIL159W	chrI:47518_A/G	-0.196596	8.6619	chrI:35818_A/G	chrI:56904_G/C	47518	5434398	NA	FALSE	chrI	0.0239147	-0.161492
YIL157C	chrI:131539_C/T	-0.139578	4.32347	chrI:129517_T/C	chrI:135325_G/C	131539	5439522	NA	FALSE	chrI	0.0123023	-0.117994
YIL156W-B	chrI:178960_T/C	-0.120059	3.19062	chrI:129517_T/C	chrI:187427_T/A	178960	5440263	NA	FALSE	chrI	0.0172082	-0.120339
YIL155C	chrI:131539_C/T	-0.120458	3.21199	chrI:39795_G/A	chrI:156314_T/C	131539	5444332	NA	FALSE	chrI	0.0123716	-0.088569
YIL133C	chrI:132618_A/G	0.117186	3.03868	chrI:130362_C/T	chrI:179397_A/G	132618	5491100	NA	FALSE	chrI	0.0125478	0.116148
YIL128W	chrI:51287_T/C	-0.112752	2.81163	chrI:33293_A/T	chrI:137148_C/G	51287	5506379	NA	FALSE	chrI	0.0139789	-0.0898732
YIL117C	chrI:59659_C/G	0.185048	7.65683	chrI:34554_A/G	chrI:62654_C/T	59659	5533186	NA	FALSE	chrI	0.0225551	0.13407
YIL101C	chrI:39901_T/C	-0.117249	3.04195	chrI:33040_A/G	chrI:67275_G/A	39901	5567880	NA	FALSE	chrI	0.00571659	-0.0864939
YIL097W	chrI:131539_C/T	-0.121386	3.26205	chrI:128302_T/C	chrI:139404_GTATA/G	131539	5573000	NA	FALSE	chrI	0.0125094	-0.102621
YIL087C	chrI:131539_C/T	-0.142379	4.50053	chrI:109735_A/G	chrI:138257_G/A	131539	5592219	NA	FALSE	chrI	0.00994293	-0.0864851
YIL083C	chrI:52124_C/T	-0.120182	3.19721	chrI:33040_A/G	chrI:71601_G/A	52124	5596129	NA	FALSE	chrI	0.0120546	-0.132553
YIL080W	chrI:40380_G/A	0.121559	3.27143	chrI:33040_A/G	chrI:53167_A/G	40380	5598208	NA	FALSE	chrI	0.00409193	0.0551353
YIL078W	chrI:131539_C/T	0.155552	5.38262	chrI:129517_T/C	chrI:139404_GTATA/G	131539	5605072	NA	FALSE	chrI	0.0210111	0.144858
YIL065C	chrI:132618_A/G	-0.118974	3.1328	chrI:129517_T/C	chrI:177285_T/C	132618	5633881	NA	FALSE	chrI	0.00965459	-0.0981639
YIL064W	chrI:128302_T/C	0.131628	3.84078	chrI:128302_T/C	chrI:154086_A/G	128302	5634516	NA	FALSE	chrI	0.0152225	0.109439
YIL062C	chrI:33040_A/G	0.128811	3.67677	chrI:33040_A/G	chrI:56904_G/C	33040	5636571	NA	FALSE	chrI	0.00281273	0.0681786
YIL053W	chrI:132723_G/A	0.14966	4.97804	chrI:128302_T/C	chrI:144826_C/G	132723	5647688	NA	FALSE	chrI	0.0223894	0.131702
YIL050W	chrI:39901_T/C	-0.118004	3.08158	chrI:33040_A/G	chrI:58073_G/A	39901	5651486	NA	FALSE	chrI	0.0133938	-0.103692
YIL042C	chrI:39901_T/C	-0.135394	4.06577	chrI:33040_A/G	chrI:60912_A/G	39901	5667681	NA	FALSE	chrI	0.0137037	-0.101606
YIL034C	chrI:132618_A/G	-0.145398	4.69552	chrI:129517_T/C	chrI:133857_G/A	132618	5681799	NA	FALSE	chrI	0.0223723	-0.137834
YIL033C	chrI:131539_C/T	-0.112132	2.78059	chrI:130362_C/T	chrI:174118_G/A	131539	5682992	NA	FALSE	chrI	0.00828547	-0.0766996
YIL006W	chrI:39901_T/C	-0.112459	2.79695	chrI:33040_A/G	chrI:166222_C/T	39901	5736635	NA	FALSE	chrI	0.0087768	-0.105927
YIR012W	chrI:132618_A/G	0.128	3.63025	chrI:128302_T/C	chrI:133857_G/A	132618	5771059	NA	FALSE	chrI	0.0178926	0.129186
YIR017C	chrI:130362_C/T	-0.131665	3.84299	chrI:109735_A/G	chrI:133857_G/A	130362	5776129	NA	FALSE	chrI	0.015348	-0.112062
YIR033W	chrI:48890_C/T	-0.600914	98.4501	chrI:46375_A/T	chrI:49403_C/T	48890	5808697	NA	FALSE	chrI	0.233352	-0.469082
YIR036C	chrI:37976_C/A	-0.115628	2.95787	chrI:33040_A/G	chrI:64483_G/A	37976	5814647	NA	FALSE	chrI	0.0179199	-0.0955642
YIR043C	chrI:194020_TATG/T	-0.114478	2.89893	chrI:169217_T/C	chrI:207771_G/T	194020	5829616	NA	FALSE	chrI	0.00160086	-0.0728715
YJL213W	chrI:46375_A/T	0.431541	45.2856	chrI:42635_C/T	chrI:50024_C/T	46375	5864624	NA	FALSE	chrI	0.105494	0.351813
YJL199C	chrI:131539_C/T	-0.11671	3.01387	chrI:37976_C/A	chrI:171975_A/G	131539	5892317	NA	FALSE	chrI	0.014779	-0.130457
YJL198W	chrI:51287_T/C	-0.11704	3.03108	chrI:33040_A/G	chrI:60912_A/G	51287	5893305	NA	FALSE	chrI	0.00928813	-0.110921
YJL196C	chrI:45522_ATG/A	-0.13573	4.08621	chrI:33293_A/T	chrI:56129_T/C	45522	5900311	NA	FALSE	chrI	0.0138515	-0.0874387
YJL190C	chrI:131980_C/T	0.113859	2.86746	chrI:128704_C/A	chrI:138257_G/A	131980	5907371	NA	FALSE	chrI	0.00777103	0.0857785
YJL177W	chrI:131539_C/T	0.128314	3.64824	chrI:129517_T/C	chrI:179578_G/A	131539	5923247	NA	FALSE	chrI	0.0133185	0.115411
YJL163C	chrI:131539_C/T	-0.122359	3.31493	chrI:129517_T/C	chrI:167326_C/T	131539	5944127	NA	FALSE	chrI	0.0133139	-0.106669
YJL161W	chrI:131539_C/T	-0.118398	3.1023	chrI:109735_A/G	chrI:171961_AT/A	131539	5949706	NA	FALSE	chrI	0.0113389	-0.0766778
YJL158C	chrI:34170_T/A	-0.12961	3.72294	chrI:33040_A/G	chrI:56904_G/C	34170	5954726	NA	FALSE	chrI	0.00914726	-0.101368
YJL157C	chrI:107538_G/A	-0.112304	2.7892	chrI:46375_A/T	chrI:116327_T/C	107538	5956297	NA	FALSE	chrI	0.00497975	-0.0648844
YJL155C	chrI:131539_C/T	-0.129132	3.69531	chrI:129517_T/C	chrI:136153_C/G	131539	5961746	NA	FALSE	chrI	0.0143605	-0.128656
YJL154C	chrI:47660_T/C	-0.116278	2.99144	chrI:33040_A/G	chrI:133857_G/A	47660	5963562	NA	FALSE	chrI	0.0100917	-0.094306
YJL151C	chrI:49589_T/C	0.125822	3.50677	chrI:33040_A/G	chrI:67269_A/G	49589	5968833	NA	FALSE	chrI	0.00411941	0.0983036
YJL148W	chrI:131980_C/T	0.140943	4.40933	chrI:129517_T/C	chrI:135417_T/A	131980	5972898	NA	FALSE	chrI	0.0195667	0.132811
YJL138C	chrI:130362_C/T	0.112936	2.82089	chrI:81262_G/A	chrI:207771_G/T	130362	5985965	NA	FALSE	chrI	0.00627073	0.0601178
YJL116C	chrI:41987_C/T	-0.120009	3.18792	chrI:33040_A/G	chrI:55327_C/A	41987	6026321	NA	FALSE	chrI	0.0070646	-0.0617043
YJL112W	chrI:51287_T/C	-0.120212	3.19879	chrI:33293_A/T	chrI:60198_C/T	51287	6037766	NA	FALSE	chrI	0.011322	-0.0937161
YJL101C	chrI:51287_T/C	-0.128153	3.63899	chrI:37976_C/A	chrI:58490_A/T	51287	6066781	NA	FALSE	chrI	0.0118625	-0.093152
YJL097W	chrI:52939_C/T	-0.219374	10.8386	chrI:47660_T/C	chrI:60912_A/G	52939	6078052	NA	FALSE	chrI	0.0467438	-0.214638
YJL096W	chrI:114824_C/T	-0.116231	2.98904	chrI:39795_G/A	chrI:178682_C/T	114824	6078951	NA	FALSE	chrI	0.00444776	-0.0915341
YJL095W	chrI:47518_A/G	-0.114382	2.89406	chrI:33040_A/G	chrI:59496_A/G	47518	6079716	NA	FALSE	chrI	0.00783866	-0.105309
YJL068C	chrI:131539_C/T	-0.122021	3.29651	chrI:129517_T/C	chrI:138257_G/A	131539	6145477	NA	FALSE	chrI	0.0121413	-0.0978461
YJL066C	chrI:131539_C/T	-0.147929	4.86228	chrI:129517_T/C	chrI:133857_G/A	131539	6146575	NA	FALSE	chrI	0.00747354	-0.103535
YJL062W-A	chrI:131539_C/T	-0.128642	3.66707	chrI:109735_A/G	chrI:177285_T/C	131539	6149184	NA	FALSE	chrI	0.0104356	-0.108635
YJL055W	chrI:55145_C/T	0.119672	3.1699	chrI:33040_A/G	chrI:77115_G/T	55145	6165818	NA	FALSE	chrI	0.00589435	0.0723435
YJR002W	chrI:131539_C/T	0.121767	3.28269	chrI:128302_T/C	chrI:177285_T/C	131539	6271326	NA	FALSE	chrI	0.0174846	0.116698
YJR005W	chrI:33040_A/G	0.118854	3.12642	chrI:33040_A/G	chrI:55688_T/C	33040	6278384	NA	FALSE	chrI	0.00590863	0.081819
YJR013W	chrI:109735_A/G	-0.14433	4.62606	chrI:109735_A/G	chrI:134219_C/T	109735	6292843	NA	FALSE	chrI	0.0187865	-0.134266
YJR019C	chrI:48890_C/T	0.250408	14.2304	chrI:37008_C/A	chrI:55688_T/C	48890	6299693	NA	FALSE	chrI	0.0369497	0.186529
YJR029W	chrI:128302_T/C	-0.145131	4.67808	chrI:112136_G/T	chrI:170564_G/A	128302	6310805	NA	FALSE	chrI	0.01181	-0.0939069
YJR028W	chrI:166369_T/C	-0.512679	67.0138	chrI:166222_C/T	chrI:167326_C/T	166369	6310805	NA	FALSE	chrI	0.240949	-0.470495
YJR051W	chrI:59475_C/T	-0.112451	2.79652	chrI:33293_A/T	chrI:133857_G/A	59475	6362322	NA	FALSE	chrI	0.00998708	-0.105691
YJR061W	chrI:42527_T/C	0.170273	6.46544	chrI:33040_A/G	chrI:60912_A/G	42527	6382972	NA	FALSE	chrI	0.0147703	0.122647
YJR064W	chrI:132618_A/G	0.114874	2.91918	chrI:129517_T/C	chrI:171961_AT/A	132618	6388375	NA	FALSE	chrI	0.0155838	0.109234
YJR070C	chrI:131539_C/T	0.15886	5.617	chrI:130362_C/T	chrI:133857_G/A	131539	6402082	NA	FALSE	chrI	0.0245721	0.147137
YJR077C	chrI:51287_T/C	-0.141668	4.45524	chrI:33040_A/G	chrI:58073_G/A	51287	6409716	NA	FALSE	chrI	0.00892834	-0.0894876
YJR086W	chrI:131539_C/T	-0.131755	3.8483	chrI:129517_T/C	chrI:173845_T/C	131539	6418529	NA	FALSE	chrI	0.0137957	-0.116618
YJR113C	chrI:130362_C/T	-0.120589	3.21903	chrI:35818_A/G	chrI:179578_G/A	130362	6470693	NA	FALSE	chrI	0.00273543	-0.0799478
YJR115W	chrI:38508_G/T	-0.213526	10.2549	chrI:33040_A/G	chrI:51434_A/G	38508	6472403	NA	FALSE	chrI	0.0412318	-0.192731
YJR116W	chrI:46375_A/T	-0.305546	21.5375	chrI:36313_A/G	chrI:53266_C/T	46375	6473286	NA	FALSE	chrI	0.0671552	-0.262228
YJR121W	chrI:45522_ATG/A	-0.138777	4.27355	chrI:33040_A/G	chrI:59496_A/G	45522	6480068	NA	FALSE	chrI	0.0134693	-0.0787288
YJR122W	chrI:51287_T/C	-0.117021	3.03008	chrI:33040_A/G	chrI:133134_C/T	51287	6482237	NA	FALSE	chrI	0.0179673	-0.124111
YJR123W	chrI:131539_C/T	0.11493	2.92201	chrI:128704_C/A	chrI:138257_G/A	131539	6484362	NA	FALSE	chrI	0.0108348	0.0919306
YJR127C	chrI:37008_C/A	-0.118713	3.11897	chrI:33040_A/G	chrI:59496_A/G	37008	6491378	NA	FALSE	chrI	0.00395356	-0.0378966
YJR137C	chrI:51287_T/C	-0.15283	5.19368	chrI:45198_G/A	chrI:55688_T/C	51287	6511418	NA	FALSE	chrI	0.013855	-0.114798
YJR145C	chrI:131539_C/T	0.117884	3.07527	chrI:129517_T/C	chrI:138257_G/A	131539	6534488	NA	FALSE	chrI	0.011228	0.0961041
YJR151C	chrI:131539_C/T	-0.125904	3.5114	chrI:128704_C/A	chrI:171389_A/G	131539	6544716	NA	FALSE	chrI	0.0127089	-0.113176
YJR154W	chrI:42635_C/T	-0.164218	6.0076	chrI:33040_A/G	chrI:56904_G/C	42635	6558245	NA	FALSE	chrI	0.0175736	-0.150359
YJR155W	chrI:46375_A/T	-0.204377	9.37626	chrI:37976_C/A	chrI:52858_T/C	46375	6559866	NA	FALSE	chrI	0.031246	-0.192422
YKL219W	chrI:146738_A/G	-0.113606	2.85465	chrI:74572_A/G	chrI:169689_C/T	146738	6592697	NA	FALSE	chrI	0.0117738	-0.102213
YKL218C	chrI:128704_C/A	-0.137916	4.22013	chrI:119344_G/A	chrI:131539_C/T	128704	6595571	NA	FALSE	chrI	0.0100893	-0.0953609
YKL217W	chrI:131539_C/T	-0.139479	4.31728	chrI:129517_T/C	chrI:134661_G/A	131539	6600446	NA	FALSE	chrI	0.00706695	-0.0894768
YKL216W	chrI:131980_C/T	0.112939	2.82104	chrI:128302_T/C	chrI:167326_C/T	131980	6603427	NA	FALSE	chrI	0.0138133	0.112172
YKL206C	chrI:112136_G/T	-0.134061	3.98539	chrI:81262_G/A	chrI:189123_C/T	112136	6627218	NA	FALSE	chrI	0.0125032	-0.107548
YKL182W	chrI:48890_C/T	-0.391544	36.5706	chrI:46375_A/T	chrI:53167_A/G	48890	6678883	NA	FALSE	chrI	0.138579	-0.348231
YKL181W	chrI:131539_C/T	0.146464	4.7654	chrI:128704_C/A	chrI:138257_G/A	131539	6685528	NA	FALSE	chrI	0.0191267	0.125094
YKL175W	chrI:37008_C/A	0.160939	5.76694	chrI:33040_A/G	chrI:55171_A/G	37008	6697005	NA	FALSE	chrI	0.0125265	0.136661
YKL161C	chrI:47660_T/C	0.146777	4.78602	chrI:33040_A/G	chrI:66033_A/G	47660	6727598	NA	FALSE	chrI	0.0178773	0.134921
YKL155C	chrI:47518_A/G	-0.114562	2.90321	chrI:33040_A/G	chrI:68621_AT/A	47518	6737668	NA	FALSE	chrI	0.00907773	-0.0979309
YKL150W	chrI:131539_C/T	-0.11509	2.93022	chrI:33040_A/G	chrI:154086_A/G	131539	6744756	NA	FALSE	chrI	0.00896892	-0.064677
YKL127W	chrI:41987_C/T	0.231502	12.1046	chrI:37008_C/A	chrI:55688_T/C	41987	6781753	NA	FALSE	chrI	0.0290245	0.144287
YKL096W-A	chrI:41987_C/T	-0.154004	5.27474	chrI:33040_A/G	chrI:52124_C/T	41987	6837465	NA	FALSE	chrI	0.00226975	-0.0658535
YKL094W	chrI:39795_G/A	-0.152196	5.15018	chrI:33293_A/T	chrI:60912_A/G	39795	6841561	NA	FALSE	chrI	0.0340899	-0.157595
YKL084W	chrI:44384_A/G	0.127847	3.62151	chrI:33040_A/G	chrI:107538_G/A	44384	6858721	NA	FALSE	chrI	0.00924699	0.0952024
YKL081W	chrI:131539_C/T	0.130522	3.77599	chrI:129517_T/C	chrI:173845_T/C	131539	6861103	NA	FALSE	chrI	0.0178509	0.125621
YKL078W	chrI:132618_A/G	0.116184	2.98659	chrI:129517_T/C	chrI:171389_A/G	132618	6867057	NA	FALSE	chrI	0.0146417	0.114031
YKL069W	chrI:33040_A/G	0.116475	3.00166	chrI:33040_A/G	chrI:68621_AT/A	33040	6885497	NA	FALSE	chrI	0.00448028	0.104131
YKL062W	chrI:51287_T/C	-0.145197	4.68243	chrI:33040_A/G	chrI:58073_G/A	51287	6901440	NA	FALSE	chrI	0.0131527	-0.0967922
YKL051W	chrI:44384_A/G	-0.147041	4.80338	chrI:33040_A/G	chrI:68621_AT/A	44384	6919524	NA	FALSE	chrI	0.0166953	-0.129278
YKL050C	chrI:51287_T/C	-0.115399	2.94609	chrI:33040_A/G	chrI:60912_A/G	51287	6921064	NA	FALSE	chrI	0.00586585	-0.0949988
YKL043W	chrI:49589_T/C	0.133163	3.93173	chrI:33293_A/T	chrI:99471_A/G	49589	6934960	NA	FALSE	chrI	0.00852236	0.102455
YKL008C	chrI:38508_G/T	-0.145561	4.70618	chrI:33293_A/T	chrI:54175_A/G	38508	7005507	NA	FALSE	chrI	0.00259502	-0.0913527
YKL002W	chrI:131539_C/T	-0.137057	4.16725	chrI:129517_T/C	chrI:145720_G/A	131539	7015990	NA	FALSE	chrI	0.019695	-0.127585
YKR006C	chrI:114824_C/T	-0.112445	2.79626	chrI:40914_C/G	chrI:139132_A/T	114824	7028635	NA	FALSE	chrI	0.00328974	-0.084389
YKR049C	chrI:131539_C/T	-0.117057	3.03195	chrI:129517_T/C	chrI:171389_A/G	131539	7105042	NA	FALSE	chrI	0.00839881	-0.100116
YKR067W	chrI:131539_C/T	-0.126929	3.56929	chrI:128302_T/C	chrI:136153_C/G	131539	7146130	NA	FALSE	chrI	0.0125093	-0.113166
YKR070W	chrI:40914_C/G	-0.125329	3.47912	chrI:33293_A/T	chrI:60198_C/T	40914	7151786	NA	FALSE	chrI	0.00779326	-0.092111
YKR076W	chrI:131539_C/T	-0.128883	3.68092	chrI:129517_T/C	chrI:160054_G/A	131539	7160495	NA	FALSE	chrI	0.0117051	-0.106647
YKR077W	chrI:46375_A/T	-0.133736	3.96593	chrI:33040_A/G	chrI:56904_G/C	46375	7161865	NA	FALSE	chrI	0.0139907	-0.100539
YKR088C	chrI:48890_C/T	-0.130076	3.74997	chrI:35128_AG/A	chrI:60912_A/G	48890	7182617	NA	FALSE	chrI	0.00989333	-0.138916
YKR092C	chrI:132618_A/G	0.163415	5.9482	chrI:129517_T/C	chrI:133857_G/A	132618	7190877	NA	FALSE	chrI	0.0298675	0.153289
YLL064C	chrI:35466_G/A	-0.207719	9.69234	chrI:33040_A/G	chrI:59496_A/G	35466	7258111	NA	FALSE	chrI	0.0260868	-0.139207
YLL053C	chrI:39144_G/A	0.135254	4.05729	chrI:33293_A/T	chrI:54175_A/G	39144	7280531	NA	FALSE	chrI	5.60034e-07	0.0210211
YLL045C	chrI:131539_C/T	0.138329	4.24571	chrI:129517_T/C	chrI:138257_G/A	131539	7292887	NA	FALSE	chrI	0.016212	0.111122
YLL041C	chrI:44384_A/G	-0.119717	3.1723	chrI:33040_A/G	chrI:58073_G/A	44384	7298159	NA	FALSE	chrI	0.0118863	-0.0568524
YLL034C	chrI:132618_A/G	0.115475	2.94999	chrI:128302_T/C	chrI:144826_C/G	132618	7315661	NA	FALSE	chrI	0.0159172	0.110259
YLL024C	chrI:141342_A/G	0.269424	16.5603	chrI:138499_G/A	chrI:143806_T/C	141342	7340594	NA	FALSE	chrI	0.0487642	0.238407
YLL020C	chrI:114628_G/T	-0.112699	2.80899	chrI:33040_A/G	chrI:186987_G/A	114628	7350584	NA	FALSE	chrI	0.010305	-0.0941357
YLL008W	chrI:132618_A/G	0.11469	2.90978	chrI:128302_T/C	chrI:177285_T/C	132618	7376757	NA	FALSE	chrI	0.0159889	0.109721
YLR001C	chrI:131539_C/T	-0.139385	4.31139	chrI:114628_G/T	chrI:133857_G/A	131539	7396417	NA	FALSE	chrI	0.0212883	-0.119655
YLR002C	chrI:132618_A/G	0.11539	2.94561	chrI:129517_T/C	chrI:177285_T/C	132618	7399371	NA	FALSE	chrI	0.0141011	0.113218
YLR023C	chrI:39795_G/A	-0.193762	8.40917	chrI:33040_A/G	chrI:52124_C/T	39795	7430526	NA	FALSE	chrI	0.0234941	-0.173312
YLR024C	chrI:52939_C/T	-0.153102	5.21236	chrI:36313_A/G	chrI:58073_G/A	52939	7432691	NA	FALSE	chrI	0.0202401	-0.141509
YLR035C-A	chrI:169217_T/C	0.117279	3.04356	chrI:131539_C/T	chrI:189123_C/T	169217	7460468	NA	FALSE	chrI	0.00913448	0.0796109
YLR056W	chrI:49589_T/C	0.169865	6.43403	chrI:40866_T/C	chrI:55688_T/C	49589	7498889	NA	FALSE	chrI	0.00191434	0.087691
YLR059C	chrI:39963_G/A	-0.129371	3.70908	chrI:33040_A/G	chrI:116327_T/C	39963	7504766	NA	FALSE	chrI	0.0180083	-0.10149
YLR071C	chrI:51287_T/C	-0.117695	3.06533	chrI:33040_A/G	chrI:60526_A/G	51287	7520406	NA	FALSE	chrI	0.0146829	-0.114235
YLR075W	chrI:131539_C/T	0.118612	3.11361	chrI:129517_T/C	chrI:138257_G/A	131539	7527955	NA	FALSE	chrI	0.0121544	0.0986957
YLR077W	chrI:47518_A/G	-0.214928	10.3932	chrI:36313_A/G	chrI:52858_T/C	47518	7528900	NA	FALSE	chrI	0.0324907	-0.172106
YLR083C	chrI:51287_T/C	-0.131	3.80393	chrI:33040_A/G	chrI:58794_G/A	51287	7539119	NA	FALSE	chrI	0.00375477	-0.0854352
YLR092W	chrI:51095_G/A	-0.116702	3.01347	chrI:33040_A/G	chrI:67275_G/A	51095	7568572	NA	FALSE	chrI	0.00983642	-0.0798301
YLR093C	chrI:131539_C/T	-0.119461	3.15869	chrI:129517_T/C	chrI:179397_A/G	131539	7571541	NA	FALSE	chrI	0.00992759	-0.0969076
YLR099C	chrI:40914_C/G	-0.210924	10.0007	chrI:37976_C/A	chrI:51434_A/G	40914	7584772	NA	FALSE	chrI	0.0330528	-0.161658
YLR099W-A	chrI:47518_A/G	-0.207633	9.68416	chrI:39963_G/A	chrI:53167_A/G	47518	7586353	NA	FALSE	chrI	0.0361522	-0.180607
YLR100W	chrI:49589_T/C	0.156073	5.4192	chrI:37976_C/A	chrI:56129_T/C	49589	7586838	NA	FALSE	chrI	7.68483e-05	0.0555543
YLR137W	chrI:70024_T/C	0.112653	2.80665	chrI:40914_C/G	chrI:77115_G/T	70024	7662034	NA	FALSE	chrI	0.0090253	0.107753
YLR142W	chrI:50024_C/T	0.119393	3.15503	chrI:33040_A/G	chrI:57669_T/C	50024	7670214	NA	FALSE	chrI	0.00698903	0.0693498
YLR144C	chrI:129517_T/C	-0.125896	3.51095	chrI:128302_T/C	chrI:167326_C/T	129517	7674705	NA	FALSE	chrI	0.0129879	-0.123457
YLR150W	chrI:131539_C/T	0.127652	3.61039	chrI:128704_C/A	chrI:138257_G/A	131539	7685495	NA	FALSE	chrI	0.0125613	0.100203
YLR152C	chrI:62361_T/C	0.125469	3.48698	chrI:33040_A/G	chrI:93789_T/A	62361	7687986	NA	FALSE	chrI	0.0059539	0.0712143
YLR154C	chrI:37008_C/A	-0.136902	4.15776	chrI:33040_A/G	chrI:60912_A/G	37008	7693010	NA	FALSE	chrI	0.00750113	-0.0893104
YLR167W	chrI:131980_C/T	0.121605	3.2739	chrI:128704_C/A	chrI:134219_C/T	131980	7743975	NA	FALSE	chrI	0.0152227	0.106462
YLR175W	chrI:131539_C/T	0.14734	4.82317	chrI:129517_T/C	chrI:133857_G/A	131539	7751162	NA	FALSE	chrI	0.0260497	0.129808
YLR178C	chrI:39901_T/C	-0.123023	3.35132	chrI:33040_A/G	chrI:132618_A/G	39901	7758190	NA	FALSE	chrI	0.00839307	-0.0732122
YLR191W	chrI:55145_C/T	0.116543	3.00519	chrI:33040_A/G	chrI:77115_G/T	55145	7782300	NA	FALSE	chrI	0.00659771	0.081908
YLR196W	chrI:131539_C/T	0.120777	3.22919	chrI:128302_T/C	chrI:171961_AT/A	131539	7788996	NA	FALSE	chrI	0.0155298	0.120893
YLR197W	chrI:132618_A/G	0.129924	3.74114	chrI:129517_T/C	chrI:139404_GTATA/G	132618	7791125	NA	FALSE	chrI	0.0189226	0.12902
YLR203C	chrI:51287_T/C	-0.120931	3.23749	chrI:35128_AG/A	chrI:133857_G/A	51287	7795678	NA	FALSE	chrI	0.0120674	-0.0916237
YLR204W	chrI:131539_C/T	-0.115935	2.97373	chrI:109735_A/G	chrI:179397_A/G	131539	7797298	NA	FALSE	chrI	0.00772113	-0.103377
YLR216C	chrI:128302_T/C	0.114174	2.88347	chrI:74327_T/C	chrI:170564_G/A	128302	7817124	NA	FALSE	chrI	0.00603166	0.0893378
YLR221C	chrI:131980_C/T	0.121822	3.28571	chrI:112136_G/T	chrI:171389_A/G	131980	7823390	NA	FALSE	chrI	0.0186944	0.120414
YLR241W	chrI:131539_C/T	-0.128894	3.68154	chrI:33040_A/G	chrI:135325_G/C	131539	7865501	NA	FALSE	chrI	0.0148456	-0.112992
YLR253W	chrI:51287_T/C	-0.12187	3.28833	chrI:39795_G/A	chrI:67275_G/A	51287	7887655	NA	FALSE	chrI	0.0145794	-0.0970173
YLR256W	chrI:52939_C/T	-0.195736	8.58486	chrI:37976_C/A	chrI:55327_C/A	52939	7891443	NA	FALSE	chrI	0.000750335	-0.0771919
YLR258W	chrI:131539_C/T	-0.112546	2.80129	chrI:109735_A/G	chrI:138257_G/A	131539	7905744	NA	FALSE	chrI	0.0137137	-0.104227
YLR273C	chrI:131539_C/T	-0.131261	3.81923	chrI:129517_T/C	chrI:142111_CT/C	131539	7934111	NA	FALSE	chrI	0.0194051	-0.118628
YLR284C	chrI:49589_T/C	0.247528	13.8945	chrI:46375_A/T	chrI:54661_G/T	49589	7951226	NA	FALSE	chrI	0.0329737	0.197989
YLR285W	chrI:44384_A/G	0.191003	8.167	chrI:33293_A/T	chrI:55171_A/G	44384	7952388	NA	FALSE	chrI	0.029023	0.154006
YLR286C	chrI:45522_ATG/A	-0.18381	7.55296	chrI:36313_A/G	chrI:56904_G/C	45522	7953476	NA	FALSE	chrI	0.0159497	-0.116204
YLR293C	chrI:131539_C/T	0.176844	6.98225	chrI:129517_T/C	chrI:133857_G/A	131539	7965799	NA	FALSE	chrI	0.0213768	0.138177
YLR295C	chrI:131539_C/T	-0.112832	2.81564	chrI:37976_C/A	chrI:179578_G/A	131539	7967027	NA	FALSE	chrI	0.00545324	-0.0883519
YLR300W	chrI:40914_C/G	-0.115423	2.94732	chrI:33040_A/G	chrI:60198_C/T	40914	7973983	NA	FALSE	chrI	0.0010851	-0.0810113
YLR324W	chrI:131539_C/T	-0.112249	2.78643	chrI:129517_T/C	chrI:171389_A/G	131539	8024243	NA	FALSE	chrI	0.0149688	-0.1009
YLR335W	chrI:176266_A/T	0.119877	3.18086	chrI:128302_T/C	chrI:179578_G/A	176266	8042458	NA	FALSE	chrI	0.0121932	0.107855
YLR340W	chrI:131539_C/T	0.140311	4.36948	chrI:129517_T/C	chrI:138770_A/G	131539	8050915	NA	FALSE	chrI	0.0159282	0.122374
YLR356W	chrI:131539_C/T	-0.148576	4.90538	chrI:129517_T/C	chrI:134219_C/T	131539	8085349	NA	FALSE	chrI	0.0180293	-0.124029
YLR367W	chrI:39162_C/G	-0.178137	7.08638	chrI:35128_AG/A	chrI:55688_T/C	39162	8101470	NA	FALSE	chrI	0.00791188	-0.0989867
YLR369W	chrI:131539_C/T	-0.114186	2.88411	chrI:109735_A/G	chrI:171975_A/G	131539	8104580	NA	FALSE	chrI	0.00258429	-0.0711606
YLR372W	chrI:131980_C/T	0.123456	3.3751	chrI:128302_T/C	chrI:177285_T/C	131980	8112382	NA	FALSE	chrI	0.0185617	0.117406
YLR380W	chrI:50456_G/A	-0.137547	4.19735	chrI:33040_A/G	chrI:59496_A/G	50456	8123310	NA	FALSE	chrI	0.0110465	-0.117784
YLR381W	chrI:83284_A/G	0.114407	2.89534	chrI:74327_T/C	chrI:189123_C/T	83284	8124751	NA	FALSE	chrI	0.0138575	0.110737
YLR389C	chrI:52632_T/C	-0.16229	5.86542	chrI:34170_T/A	chrI:60165_T/C	52632	8144605	NA	FALSE	chrI	0.0219225	-0.125327
YLR401C	chrI:131980_C/T	0.127484	3.6008	chrI:128302_T/C	chrI:177285_T/C	131980	8167470	NA	FALSE	chrI	0.0159052	0.133862
YLR406C	chrI:131539_C/T	0.120995	3.24094	chrI:128704_C/A	chrI:179578_G/A	131539	8176093	NA	FALSE	chrI	0.0163172	0.110561
YLR413W	chrI:48890_C/T	-0.354585	29.5274	chrI:46375_A/T	chrI:54661_G/T	48890	8196184	NA	FALSE	chrI	0.0148971	-0.151517
YLR441C	chrI:131980_C/T	0.114215	2.88555	chrI:128704_C/A	chrI:167326_C/T	131980	8263169	NA	FALSE	chrI	0.0136323	0.106252
YLR450W	chrI:51287_T/C	-0.234252	12.4022	chrI:40914_C/G	chrI:56904_G/C	51287	8277655	NA	FALSE	chrI	0.0331758	-0.190489
YML131W	chrI:35818_A/G	0.121035	3.24306	chrI:33040_A/G	chrI:56904_G/C	35818	8333403	NA	FALSE	chrI	0.00276527	0.054044
YML128C	chrI:39901_T/C	-0.116944	3.02605	chrI:33040_A/G	chrI:60526_A/G	39901	8338340	NA	FALSE	chrI	0.00527689	-0.061569
YML126C	chrI:52951_G/T	-0.14726	4.8179	chrI:33040_A/G	chrI:58794_G/A	52951	8342265	NA	FALSE	chrI	0.0169495	-0.0830898
YML119W	chrI:33293_A/T	0.145421	4.697	chrI:33040_A/G	chrI:81442_G/A	33293	8353816	NA	FALSE	chrI	0.0115977	0.0995543
YML096W	chrI:132618_A/G	0.121305	3.25767	chrI:129517_T/C	chrI:139404_GTATA/G	132618	8403114	NA	FALSE	chrI	0.0163506	0.118197
YML087C	chrI:39901_T/C	-0.178463	7.1128	chrI:33293_A/T	chrI:58073_G/A	39901	8417636	NA	FALSE	chrI	0.0222715	-0.137447
YML086C	chrI:51287_T/C	-0.144898	4.66293	chrI:33040_A/G	chrI:56904_G/C	51287	8418996	NA	FALSE	chrI	0.0149072	-0.107324
YML079W	chrI:132618_A/G	-0.139865	4.34145	chrI:109735_A/G	chrI:179397_A/G	132618	8433452	NA	FALSE	chrI	0.018417	-0.119353
YML056C	chrI:131539_C/T	0.142949	4.53707	chrI:129517_T/C	chrI:134219_C/T	131539	8485399	NA	FALSE	chrI	0.0120586	0.110476
YML042W	chrI:51095_G/A	0.162075	5.84969	chrI:33040_A/G	chrI:56904_G/C	51095	8515993	NA	FALSE	chrI	0.0151569	0.133332
YML031W	chrI:51095_G/A	-0.117835	3.07266	chrI:33040_A/G	chrI:68621_AT/A	51095	8537394	NA	FALSE	chrI	0.0106496	-0.128545
YML030W	chrI:131539_C/T	-0.134547	4.01459	chrI:109735_A/G	chrI:177285_T/C	131539	8539640	NA	FALSE	chrI	0.0108058	-0.106484
YML025C	chrI:59659_C/G	-0.136579	4.13798	chrI:36313_A/G	chrI:68621_AT/A	59659	8547611	NA	FALSE	chrI	0.0175077	-0.102449
YML008C	chrI:48890_C/T	0.179645	7.20892	chrI:37976_C/A	chrI:52939_C/T	48890	8575044	NA	FALSE	chrI	0.000609096	0.0730279
YMR006C	chrI:46375_A/T	-0.412277	40.9392	chrI:45198_G/A	chrI:51434_A/G	46375	8600766	NA	FALSE	chrI	0.0560597	-0.214213
YMR007W	chrI:46375_A/T	-0.134748	4.02672	chrI:35128_AG/A	chrI:60912_A/G	46375	8603165	NA	FALSE	chrI	0.0167814	-0.124059
YMR012W	chrI:51287_T/C	-0.132396	3.88614	chrI:37976_C/A	chrI:56904_G/C	51287	8614339	NA	FALSE	chrI	0.0124857	-0.117062
YMR038C	chrI:53266_C/T	0.120057	3.19052	chrI:33040_A/G	chrI:66033_A/G	53266	8670716	NA	FALSE	chrI	0.00778271	0.066526
YMR046W-A	chrI:189123_C/T	-0.130869	3.79623	chrI:128302_T/C	chrI:192429_G/C	189123	8685907	NA	FALSE	chrI	0.00963944	-0.108124
YMR054W	chrI:131539_C/T	-0.124018	3.40614	chrI:112136_G/T	chrI:138257_G/A	131539	8706508	NA	FALSE	chrI	0.00634853	-0.0970397
YMR056C	chrI:47518_A/G	-0.127271	3.5887	chrI:33040_A/G	chrI:55327_C/A	47518	8710520	NA	FALSE	chrI	0.00597591	-0.0583837
YMR071C	chrI:138499_G/A	-0.130949	3.80094	chrI:129517_T/C	chrI:171975_A/G	138499	8733967	NA	FALSE	chrI	0.0163035	-0.133735
YMR086W	chrI:45522_ATG/A	-0.153904	5.2678	chrI:33040_A/G	chrI:54175_A/G	45522	8762413	NA	FALSE	chrI	0.0259889	-0.121479
YMR089C	chrI:51287_T/C	-0.115282	2.94009	chrI:33040_A/G	chrI:68621_AT/A	51287	8768814	NA	FALSE	chrI	0.00988091	-0.101223
YMR098C	chrI:47518_A/G	-0.123724	3.38989	chrI:33040_A/G	chrI:71601_G/A	47518	8783976	NA	FALSE	chrI	0.0155559	-0.104132
YMR105C	chrI:131539_C/T	-0.122569	3.32646	chrI:129517_T/C	chrI:133857_G/A	131539	8799102	NA	FALSE	chrI	0.0115409	-0.10829
YMR120C	chrI:178674_G/A	0.121077	3.24536	chrI:81262_G/A	chrI:179578_G/A	178674	8830707	NA	FALSE	chrI	0.016909	0.123562
YMR136W	chrI:45522_ATG/A	-0.210886	9.99701	chrI:33040_A/G	chrI:52858_T/C	45522	8864404	NA	FALSE	chrI	0.0255315	-0.142281
YMR142C	chrI:131539_C/T	0.113576	2.85316	chrI:129517_T/C	chrI:139404_GTATA/G	131539	8873411	NA	FALSE	chrI	0.00821426	0.0883927
YMR160W	chrI:131539_C/T	-0.114031	2.87619	chrI:128302_T/C	chrI:166222_C/T	131539	8898271	NA	FALSE	chrI	0.0135563	-0.100579
YMR174C	chrI:39144_G/A	-0.140144	4.35898	chrI:33293_A/T	chrI:48815_T/C	39144	8933364	NA	FALSE	chrI	0.0103288	-0.0874393
YMR175W	chrI:40380_G/A	-0.13151	3.83384	chrI:33040_A/G	chrI:60774_T/C	40380	8934221	NA	FALSE	chrI	0.00621423	-0.0684443
YMR181C	chrI:39901_T/C	-0.157589	5.52629	chrI:34308_C/T	chrI:51434_A/G	39901	8946821	NA	FALSE	chrI	0.0199759	-0.136291
YMR186W	chrI:139311_T/C	0.237783	12.7901	chrI:134639_G/A	chrI:142111_CT/C	139311	8955560	NA	FALSE	chrI	0.0378711	0.21026
YMR191W	chrI:131539_C/T	-0.143766	4.58957	chrI:128704_C/A	chrI:189123_C/T	131539	8968861	NA	FALSE	chrI	0.00647625	-0.0926458
YMR202W	chrI:42115_T/C	0.135643	4.08089	chrI:34308_C/T	chrI:67275_G/A	42115	8990742	NA	FALSE	chrI	0.000194857	0.0467769
YMR209C	chrI:44384_A/G	0.277964	17.6708	chrI:38508_G/T	chrI:50840_A/G	44384	9009116	NA	FALSE	chrI	0.0358947	0.197533
YMR210W	chrI:49589_T/C	0.263799	15.8507	chrI:35818_A/G	chrI:51095_G/A	49589	9010721	NA	FALSE	chrI	0.0182914	0.14446
YMR212C	chrI:52939_C/T	-0.123579	3.38189	chrI:33293_A/T	chrI:70905_G/C	52939	9013900	NA	FALSE	chrI	0.0173935	-0.133152
YMR217W	chrI:131539_C/T	0.126065	3.52045	chrI:129517_T/C	chrI:142111_CT/C	131539	9024995	NA	FALSE	chrI	0.016653	0.121907
YMR220W	chrI:48890_C/T	0.402269	38.7914	chrI:48890_C/T	chrI:52124_C/T	48890	9035521	NA	FALSE	chrI	0.0456712	0.25797
YMR239C	chrI:131980_C/T	0.117678	3.06443	chrI:128302_T/C	chrI:171389_A/G	131980	9071467	NA	FALSE	chrI	0.016298	0.112963
YMR243C	chrI:132618_A/G	0.121821	3.28563	chrI:33040_A/G	chrI:179397_A/G	132618	9078043	NA	FALSE	chrI	0.0175294	0.112373
YMR246W	chrI:48890_C/T	-0.609194	101.924	chrI:46375_A/T	chrI:49871_C/T	48890	9083012	NA	FALSE	chrI	0.244838	-0.498661
YMR250W	chrI:52124_C/T	-0.133934	3.97776	chrI:33293_A/T	chrI:67275_G/A	52124	9094006	NA	FALSE	chrI	0.0101484	-0.0839577
YMR251W-A	chrI:39162_C/G	-0.125201	3.47197	chrI:33293_A/T	chrI:52124_C/T	39162	9097957	NA	FALSE	chrI	0.00538189	-0.0647859
YMR256C	chrI:76368_G/C	-0.123919	3.40068	chrI:40380_G/A	chrI:89561_T/C	76368	9102150	NA	FALSE	chrI	0.0110494	-0.0844346
YMR258C	chrI:131539_C/T	-0.120939	3.23792	chrI:129517_T/C	chrI:179397_A/G	131539	9105825	NA	FALSE	chrI	0.00759344	-0.0979331
YMR260C	chrI:131980_C/T	0.114872	2.91909	chrI:128302_T/C	chrI:179578_G/A	131980	9112583	NA	FALSE	chrI	0.00731705	0.0870123
YMR290C	chrI:132618_A/G	0.130616	3.78147	chrI:128302_T/C	chrI:171389_A/G	132618	9173279	NA	FALSE	chrI	0.016391	0.121805
YMR302C	chrI:131539_C/T	-0.163698	5.96908	chrI:114628_G/T	chrI:133857_G/A	131539	9193278	NA	FALSE	chrI	0.0166252	-0.113057
YMR306W	chrI:55213_A/C	0.143147	4.54973	chrI:38888_A/C	chrI:74572_A/G	55213	9204364	NA	FALSE	chrI	0.0145781	0.134874
YMR315W	chrI:131539_C/T	-0.125407	3.48349	chrI:128704_C/A	chrI:171961_AT/A	131539	9226005	NA	FALSE	chrI	0.0217256	-0.118627
YMR316W	chrI:55145_C/T	0.130271	3.76132	chrI:33040_A/G	chrI:60912_A/G	55145	9228030	NA	FALSE	chrI	0.000335004	0.0638701
YNL329C	chrI:51287_T/C	-0.147266	4.81828	chrI:33293_A/T	chrI:59073_C/T	51287	9267177	NA	FALSE	chrI	0.00883653	-0.111927
YNL326C	chrI:133134_C/T	-0.114262	2.88797	chrI:74327_T/C	chrI:187427_T/A	133134	9274973	NA	FALSE	chrI	0.00616667	-0.0926371
YNL313C	chrI:132618_A/G	0.11442	2.89599	chrI:128302_T/C	chrI:179397_A/G	132618	9292944	NA	FALSE	chrI	0.0122423	0.106729
YNL305C	chrI:131539_C/T	-0.131927	3.85843	chrI:129517_T/C	chrI:138257_G/A	131539	9306534	NA	FALSE	chrI	0.0172674	-0.112751
YNL293W	chrI:131539_C/T	-0.143096	4.54645	chrI:129517_T/C	chrI:135325_G/C	131539	9328276	NA	FALSE	chrI	0.0173425	-0.134558
YNL274C	chrI:131539_C/T	-0.133072	3.9263	chrI:130362_C/T	chrI:177285_T/C	131539	9368754	NA	FALSE	chrI	0.0118145	-0.0996733
YNL267W	chrI:47518_A/G	-0.146103	4.74168	chrI:33293_A/T	chrI:57669_T/C	47518	9388514	NA	FALSE	chrI	0.0187043	-0.135809
YNL252C	chrI:47660_T/C	-0.133785	3.96888	chrI:36313_A/G	chrI:60912_A/G	47660	9419077	NA	FALSE	chrI	0.0123001	-0.103258
YNL248C	chrI:131980_C/T	0.142525	4.50991	chrI:128302_T/C	chrI:133857_G/A	131980	9428997	NA	FALSE	chrI	0.0218746	0.142612
YNL247W	chrI:132618_A/G	0.11419	2.8843	chrI:94351_G/A	chrI:179578_G/A	132618	9430511	NA	FALSE	chrI	0.00991474	0.108797
YNL240C	chrI:53542_C/T	-0.13636	4.12458	chrI:33040_A/G	chrI:56904_G/C	53542	9446138	NA	FALSE	chrI	0.00689318	-0.107676
YNL234W	chrI:50456_G/A	-0.178302	7.09976	chrI:33040_A/G	chrI:55327_C/A	50456	9457869	NA	FALSE	chrI	0.0218462	-0.13007
YNL231C	chrI:50024_C/T	0.268425	16.433	chrI:42527_T/C	chrI:55327_C/A	50024	9463623	NA	FALSE	chrI	0.0313792	0.195067
YNL223W	chrI:131539_C/T	-0.1375	4.19447	chrI:129517_T/C	chrI:133134_C/T	131539	9475006	NA	FALSE	chrI	0.0163377	-0.124894
YNL220W	chrI:131980_C/T	0.114478	2.89897	chrI:35128_AG/A	chrI:174118_G/A	131980	9482049	NA	FALSE	chrI	0.00936406	0.107913
YNL202W	chrI:50024_C/T	0.219319	10.833	chrI:36313_A/G	chrI:60912_A/G	50024	9507214	NA	FALSE	chrI	0.0216125	0.145447
YNL200C	chrI:131539_C/T	-0.126965	3.57131	chrI:129517_T/C	chrI:134219_C/T	131539	9511349	NA	FALSE	chrI	0.0117787	-0.106791
YNL193W	chrI:58073_G/A	-0.114442	2.8971	chrI:33040_A/G	chrI:143806_T/C	58073	9522004	NA	FALSE	chrI	0.0204663	-0.126426
YNL178W	chrI:131980_C/T	0.123387	3.37134	chrI:129517_T/C	chrI:138257_G/A	131980	9550316	NA	FALSE	chrI	0.0160583	0.121257
YNL175C	chrI:132618_A/G	0.122837	3.34108	chrI:128302_T/C	chrI:145720_G/A	132618	9555037	NA	FALSE	chrI	0.0170973	0.116147
YNL149C	chrI:51287_T/C	0.137168	4.17409	chrI:33040_A/G	chrI:62361_T/C	51287	9597003	NA	FALSE	chrI	0.0161332	0.12278
YNL140C	chrI:112549_G/A	-0.113061	2.82718	chrI:107538_G/A	chrI:179578_G/A	112549	9608553	NA	FALSE	chrI	0.0125716	-0.115816
YNL137C	chrI:51287_T/C	-0.122485	3.32183	chrI:33040_A/G	chrI:60912_A/G	51287	9616231	NA	FALSE	chrI	0.012571	-0.101682
YNL135C	chrI:114824_C/T	0.1359	4.09655	chrI:109735_A/G	chrI:128302_T/C	114824	9619518	NA	FALSE	chrI	0.0101788	0.105678
YNL129W	chrI:44384_A/G	0.153175	5.21745	chrI:33040_A/G	chrI:132618_A/G	44384	9629116	NA	FALSE	chrI	0.0176216	0.109051
YNL116W	chrI:46375_A/T	-0.151485	5.10157	chrI:34308_C/T	chrI:56129_T/C	46375	9655977	NA	FALSE	chrI	0.0134621	-0.13338
YNL106C	chrI:131539_C/T	-0.120182	3.19717	chrI:128302_T/C	chrI:138257_G/A	131539	9668580	NA	FALSE	chrI	0.0141604	-0.116998
YNL104C	chrI:50456_G/A	-0.123848	3.39674	chrI:33040_A/G	chrI:60165_T/C	50456	9672531	NA	FALSE	chrI	0.0138942	-0.130548
YNL095C	chrI:131539_C/T	0.143813	4.5926	chrI:128302_T/C	chrI:134661_G/A	131539	9692548	NA	FALSE	chrI	0.01981	0.12764
YNL093W	chrI:131539_C/T	-0.119115	3.14028	chrI:129517_T/C	chrI:178682_C/T	131539	9697504	NA	FALSE	chrI	0.00877457	-0.0819724
YNL082W	chrI:173339_G/A	0.114303	2.89005	chrI:81262_G/A	chrI:179578_G/A	173339	9721027	NA	FALSE	chrI	0.00894514	0.105394
YNL080C	chrI:70024_T/C	0.146011	4.73565	chrI:62361_T/C	chrI:71601_G/A	70024	9724568	NA	FALSE	chrI	0.0160733	0.116763
YNL075W	chrI:131980_C/T	0.126458	3.5426	chrI:129517_T/C	chrI:135325_G/C	131980	9733243	NA	FALSE	chrI	0.0181528	0.127989
YNL064C	chrI:138499_G/A	0.243312	13.4105	chrI:131539_C/T	chrI:156835_G/A	138499	9753504	NA	FALSE	chrI	0.0400741	0.206219
YNL055C	chrI:45522_ATG/A	-0.258907	15.2476	chrI:37976_C/A	chrI:52124_C/T	45522	9765630	NA	FALSE	chrI	0.0344069	-0.165167
YNL054W-B	chrI:55793_T/C	-0.202049	9.15937	chrI:37008_C/A	chrI:67269_A/G	55793	9767092	NA	FALSE	chrI	0.0036937	-0.0530925
YNL054W	chrI:47518_A/G	-0.131492	3.83278	chrI:33040_A/G	chrI:68621_AT/A	47518	9773722	NA	FALSE	chrI	0.0171686	-0.134973
YNL052W	chrI:45522_ATG/A	-0.145804	4.72206	chrI:33040_A/G	chrI:58073_G/A	45522	9779361	NA	FALSE	chrI	0.0156336	-0.0666608
YNL031C	chrI:76368_G/C	0.113367	2.84258	chrI:70024_T/C	chrI:107538_G/A	76368	9823276	NA	FALSE	chrI	0.0149104	0.0759599
YNL026W	chrI:131539_C/T	-0.121563	3.27166	chrI:128302_T/C	chrI:139404_GTATA/G	131539	9829556	NA	FALSE	chrI	0.00653022	-0.102187
YNL009W	chrI:48890_C/T	0.251426	14.3502	chrI:46375_A/T	chrI:55688_T/C	48890	9862457	NA	FALSE	chrI	0.0505967	0.226494
YNR002C	chrI:37008_C/A	-0.112715	2.80977	chrI:33040_A/G	chrI:179397_A/G	37008	9880644	NA	FALSE	chrI	0.00778764	-0.0675399
YNR015W	chrI:58490_A/T	0.177193	7.01032	chrI:39795_G/A	chrI:64483_G/A	58490	9901023	NA	FALSE	chrI	0.00702729	0.119522
YNR016C	chrI:48890_C/T	-0.346199	28.0553	chrI:45522_ATG/A	chrI:53167_A/G	48890	9902309	NA	FALSE	chrI	0.111157	-0.311834
YNR017W	chrI:42115_T/C	-0.22258	11.1659	chrI:33040_A/G	chrI:53167_A/G	42115	9910549	NA	FALSE	chrI	0.0378095	-0.187227
YNR018W	chrI:42115_T/C	-0.196448	8.64863	chrI:33040_A/G	chrI:54806_T/C	42115	9911906	NA	FALSE	chrI	0.0234104	-0.14857
YNR019W	chrI:50024_C/T	0.496505	62.2009	chrI:47518_A/G	chrI:50840_A/G	50024	9912975	NA	FALSE	chrI	0.0634858	0.292856
YNR020C	chrI:47660_T/C	-0.135619	4.07944	chrI:33293_A/T	chrI:60912_A/G	47660	9915046	NA	FALSE	chrI	0.0142199	-0.118219
YNR030W	chrI:52632_T/C	-0.126316	3.53459	chrI:38508_G/T	chrI:187427_T/A	52632	9926435	NA	FALSE	chrI	0.0145525	-0.115195
YNR036C	chrI:133174_G/A	-0.11679	3.01803	chrI:39795_G/A	chrI:179578_G/A	133174	9941997	NA	FALSE	chrI	0.00637583	-0.0883309
YNR041C	chrI:51287_T/C	-0.170443	6.47854	chrI:39795_G/A	chrI:82431_C/T	51287	9948177	NA	FALSE	chrI	0.0353089	-0.146577
YNR056C	chrI:46375_A/T	-0.207531	9.67441	chrI:34554_A/G	chrI:56904_G/C	46375	9979254	NA	FALSE	chrI	0.0279137	-0.175023
YNR057C	chrI:46375_A/T	-0.161897	5.83671	chrI:35128_AG/A	chrI:59496_A/G	46375	9980992	NA	FALSE	chrI	0.015643	-0.132212
YNR058W	chrI:46375_A/T	-0.223269	11.237	chrI:35818_A/G	chrI:59496_A/G	46375	9981927	NA	FALSE	chrI	0.0248089	-0.176024
YNR065C	chrI:129517_T/C	-0.117149	3.03676	chrI:114628_G/T	chrI:133857_G/A	129517	9997986	NA	FALSE	chrI	0.012712	-0.0908733
YNR075W	chrI:48890_C/T	-0.302871	21.1434	chrI:45198_G/A	chrI:54661_G/T	48890	10027552	NA	FALSE	chrI	0.0747712	-0.242
YNR076W	chrI:35466_G/A	-0.207719	9.69234	chrI:33040_A/G	chrI:59496_A/G	35466	10029554	NA	FALSE	chrI	0.0260868	-0.139207
YOL155C	chrI:40914_C/G	-0.15873	5.60767	chrI:33040_A/G	chrI:56904_G/C	40914	10060672	NA	FALSE	chrI	0.0136389	-0.104361
YOL147C	chrI:48890_C/T	0.68052	136.677	chrI:47660_T/C	chrI:49403_C/T	48890	10079902	NA	FALSE	chrI	0.332965	0.5999
YOL144W	chrI:132618_A/G	0.114501	2.90013	chrI:119344_G/A	chrI:171975_A/G	132618	10085067	NA	FALSE	chrI	0.0133185	0.116312
YOL136C	chrI:174371_T/C	0.120809	3.23087	chrI:141342_A/G	chrI:189123_C/T	174371	10099530	NA	FALSE	chrI	0.0147187	0.10161
YOL130W	chrI:132618_A/G	0.112528	2.80042	chrI:109735_A/G	chrI:193260_T/C	132618	10106369	NA	FALSE	chrI	0.0104017	0.0958191
YOL129W	chrI:131539_C/T	-0.116825	3.01985	chrI:109735_A/G	chrI:158200_A/G	131539	10109529	NA	FALSE	chrI	0.0148639	-0.107224
YOL126C	chrI:55508_T/C	0.217756	10.6754	chrI:45198_G/A	chrI:60165_T/C	55508	10113756	NA	FALSE	chrI	0.0400136	0.208373
YOL124C	chrI:132618_A/G	0.121643	3.27601	chrI:129517_T/C	chrI:135325_G/C	132618	10117425	NA	FALSE	chrI	0.0188794	0.117945
YOL121C	chrI:131539_C/T	0.117657	3.06335	chrI:128704_C/A	chrI:134219_C/T	131539	10123995	NA	FALSE	chrI	0.00868719	0.0983531
YOL109W	chrI:51095_G/A	0.190694	8.14009	chrI:33040_A/G	chrI:56904_G/C	51095	10142266	NA	FALSE	chrI	0.0173418	0.126052
YOL103W-B	chrI:56888_G/GT	-0.122607	3.32849	chrI:33040_A/G	chrI:60912_A/G	56888	10149969	NA	FALSE	chrI	0.0112273	-0.0850824
YOL101C	chrI:48890_C/T	-0.624837	108.775	chrI:48890_C/T	chrI:49403_C/T	48890	10158951	NA	FALSE	chrI	0.265553	-0.50924
YOL097C	chrI:131980_C/T	0.154313	5.29621	chrI:129517_T/C	chrI:134219_C/T	131980	10168496	NA	FALSE	chrI	0.0254039	0.13794
YOL095C	chrI:52632_T/C	-0.115566	2.95468	chrI:33040_A/G	chrI:60912_A/G	52632	10171196	NA	FALSE	chrI	0.00303886	-0.067683
YOL092W	chrI:52951_G/T	-0.147017	4.80184	chrI:35128_AG/A	chrI:74572_A/G	52951	10176173	NA	FALSE	chrI	0.0119497	-0.129265
YOL089C	chrI:47518_A/G	-0.138611	4.26321	chrI:37008_C/A	chrI:56904_G/C	47518	10182367	NA	FALSE	chrI	0.0289381	-0.157185
YOL086W-A	chrI:172585_A/T	-0.124025	3.40653	chrI:129517_T/C	chrI:179397_A/G	172585	10191142	NA	FALSE	chrI	0.0143624	-0.113302
YOL082W	chrI:131539_C/T	-0.166966	6.2132	chrI:129517_T/C	chrI:133134_C/T	131539	10200696	NA	FALSE	chrI	0.00930406	-0.101861
YOL075C	chrI:47518_A/G	-0.112741	2.8111	chrI:33040_A/G	chrI:74327_T/C	47518	10221627	NA	FALSE	chrI	0.0148882	-0.110698
YOL062C	chrI:50024_C/T	0.131792	3.85048	chrI:33040_A/G	chrI:60912_A/G	50024	10242489	NA	FALSE	chrI	0.000529621	0.0509209
YOL055C	chrI:131539_C/T	-0.128489	3.65826	chrI:128704_C/A	chrI:179578_G/A	131539	10256389	NA	FALSE	chrI	0.0115933	-0.0971961
YOL052C-A	chrI:39901_T/C	-0.117192	3.03899	chrI:33040_A/G	chrI:56904_G/C	39901	10263539	NA	FALSE	chrI	0.00546791	-0.0370187
YOL048C	chrI:131539_C/T	-0.123702	3.38869	chrI:129517_T/C	chrI:145720_G/A	131539	10272173	NA	FALSE	chrI	0.0109623	-0.106806
YOL044W	chrI:50024_C/T	0.144873	4.66134	chrI:33040_A/G	chrI:55171_A/G	50024	10279119	NA	FALSE	chrI	0.00739911	0.0999659
YOL030W	chrI:128302_T/C	-0.148741	4.9164	chrI:37976_C/A	chrI:135325_G/C	128302	10300156	NA	FALSE	chrI	0.0132177	-0.101427
YOL029C	chrI:38888_A/C	-0.127201	3.58472	chrI:33040_A/G	chrI:60912_A/G	38888	10301784	NA	FALSE	chrI	0.0188593	-0.128029
YOL027C	chrI:45522_ATG/A	-0.166857	6.20501	chrI:33040_A/G	chrI:58073_G/A	45522	10303972	NA	FALSE	chrI	0.0249226	-0.151702
YOL023W	chrI:51287_T/C	-0.11494	2.92254	chrI:33040_A/G	chrI:68621_AT/A	51287	10310025	NA	FALSE	chrI	0.0107457	-0.100898
YOL014W	chrI:35818_A/G	0.137438	4.19065	chrI:33040_A/G	chrI:70905_G/C	35818	10331662	NA	FALSE	chrI	0.00976302	0.0882149
YOL013C	chrI:131539_C/T	-0.132925	3.91756	chrI:39795_G/A	chrI:138257_G/A	131539	10333349	NA	FALSE	chrI	0.0122904	-0.122829
YOL012C	chrI:133174_G/A	0.116748	3.01588	chrI:40866_T/C	chrI:177667_T/C	133174	10335548	NA	FALSE	chrI	0.00786703	0.0935502
YOL002C	chrI:51095_G/A	0.176414	6.94782	chrI:37008_C/A	chrI:58073_G/A	51095	10355380	NA	FALSE	chrI	0.018215	0.121914
YOR010C	chrI:45522_ATG/A	0.126896	3.56739	chrI:33040_A/G	chrI:67269_A/G	45522	10378164	NA	FALSE	chrI	0.0170325	0.0886
YOR020W-A	chrI:131539_C/T	-0.120542	3.21651	chrI:128704_C/A	chrI:181197_G/T	131539	10403654	NA	FALSE	chrI	0.0158233	-0.0792024
YOR021C	chrI:131980_C/T	0.135948	4.09943	chrI:114628_G/T	chrI:133857_G/A	131980	10404767	NA	FALSE	chrI	0.0203769	0.135264
YOR028C	chrI:39162_C/G	-0.118661	3.11619	chrI:33040_A/G	chrI:173845_T/C	39162	10415502	NA	FALSE	chrI	0.00850174	-0.093455
YOR056C	chrI:132618_A/G	0.11333	2.84071	chrI:128302_T/C	chrI:179578_G/A	132618	10462216	NA	FALSE	chrI	0.0150237	0.107389
YOR065W	chrI:45522_ATG/A	-0.11986	3.17996	chrI:33040_A/G	chrI:58073_G/A	45522	10479408	NA	FALSE	chrI	0.0135898	-0.0500151
YOR079C	chrI:47660_T/C	0.117285	3.04384	chrI:33040_A/G	chrI:60165_T/C	47660	10505444	NA	FALSE	chrI	0.00712491	0.0823787
YOR083W	chrI:81262_G/A	0.123271	3.36497	chrI:74327_T/C	chrI:127853_G/A	81262	10511502	NA	FALSE	chrI	0.0140425	0.110888
YOR084W	chrI:48890_C/T	0.213664	10.2684	chrI:42527_T/C	chrI:55688_T/C	48890	10512556	NA	FALSE	chrI	0.0452224	0.19084
YOR095C	chrI:132618_A/G	0.131593	3.83876	chrI:128302_T/C	chrI:171389_A/G	132618	10535521	NA	FALSE	chrI	0.0164576	0.126524
YOR096W	chrI:131980_C/T	0.112657	2.80685	chrI:128704_C/A	chrI:138257_G/A	131980	10537763	NA	FALSE	chrI	0.00976507	0.0978321
YOR100C	chrI:37976_C/A	-0.151492	5.10205	chrI:33040_A/G	chrI:55171_A/G	37976	10545264	NA	FALSE	chrI	0.0177025	-0.10673
YOR101W	chrI:49589_T/C	-0.129326	3.7065	chrI:33040_A/G	chrI:60912_A/G	49589	10547213	NA	FALSE	chrI	0.0132849	-0.111658
YOR109W	chrI:45522_ATG/A	-0.124174	3.41478	chrI:33040_A/G	chrI:68621_AT/A	45522	10557247	NA	FALSE	chrI	0.0141338	-0.120899
YOR119C	chrI:132618_A/G	0.132909	3.91661	chrI:128302_T/C	chrI:179578_G/A	132618	10580761	NA	FALSE	chrI	0.0187237	0.124589
YOR147W	chrI:47518_A/G	-0.127157	3.58223	chrI:33293_A/T	chrI:60774_T/C	47518	10638576	NA	FALSE	chrI	0.0128038	-0.0993264
YOR148C	chrI:52951_G/T	0.120263	3.20152	chrI:33040_A/G	chrI:66033_A/G	52951	10640609	NA	FALSE	chrI	0.00557584	0.0791041
YOR150W	chrI:130362_C/T	-0.124511	3.4335	chrI:109735_A/G	chrI:167326_C/T	130362	10643968	NA	FALSE	chrI	0.00187744	-0.0830717
YOR153W	chrI:51287_T/C	-0.161068	5.77627	chrI:38888_A/C	chrI:56904_G/C	51287	10651809	NA	FALSE	chrI	0.00337908	-0.101222
YOR175C	chrI:47206_A/G	-0.312895	22.642	chrI:42115_T/C	chrI:51434_A/G	47206	10691784	NA	FALSE	chrI	0.0526518	-0.268861
YOR176W	chrI:48890_C/T	-0.163237	5.93507	chrI:36898_C/T	chrI:54661_G/T	48890	10694370	NA	FALSE	chrI	0.0134674	-0.110118
YOR184W	chrI:35466_G/A	0.12573	3.50161	chrI:33040_A/G	chrI:107538_G/A	35466	10711326	NA	FALSE	chrI	0.00737328	0.0892292
YOR190W	chrI:88173_C/A	0.121909	3.29045	chrI:68785_A/C	chrI:107538_G/A	88173	10722664	NA	FALSE	chrI	0.0161556	0.110963
YOR192C-B	chrI:51095_G/A	-0.151776	5.12142	chrI:39901_T/C	chrI:57669_T/C	51095	10736388	NA	FALSE	chrI	0.0112491	-0.111561
YOR208W	chrI:131539_C/T	-0.114348	2.89235	chrI:109735_A/G	chrI:142111_CT/C	131539	10765894	NA	FALSE	chrI	0.0105799	-0.107482
YOR209C	chrI:67476_C/G	-0.123946	3.4022	chrI:33040_A/G	chrI:74327_T/C	67476	10768406	NA	FALSE	chrI	0.0206121	-0.121992
YOR211C	chrI:51287_T/C	-0.140052	4.35322	chrI:36313_A/G	chrI:60774_T/C	51287	10770893	NA	FALSE	chrI	0.0191952	-0.120143
YOR215C	chrI:131539_C/T	-0.131622	3.84043	chrI:129517_T/C	chrI:134661_G/A	131539	10778694	NA	FALSE	chrI	0.00991321	-0.0983492
YOR230W	chrI:52124_C/T	-0.141463	4.44224	chrI:33293_A/T	chrI:55171_A/G	52124	10802769	NA	FALSE	chrI	0.00715188	-0.0756427
YOR243C	chrI:132618_A/G	0.124066	3.40883	chrI:128302_T/C	chrI:167326_C/T	132618	10822180	NA	FALSE	chrI	0.0174318	0.114656
YOR247W	chrI:81262_G/A	0.135765	4.08834	chrI:74327_T/C	chrI:93789_T/A	81262	10829645	NA	FALSE	chrI	0.0173752	0.132985
YOR265W	chrI:52951_G/T	0.124175	3.41486	chrI:33040_A/G	chrI:68621_AT/A	52951	10852423	NA	FALSE	chrI	0.0105792	0.103845
YOR271C	chrI:131539_C/T	0.131535	3.83534	chrI:109735_A/G	chrI:167326_C/T	131539	10863028	NA	FALSE	chrI	0.018426	0.127229
YOR273C	chrI:49589_T/C	0.560828	82.9892	chrI:47518_A/G	chrI:50840_A/G	49589	10866421	NA	FALSE	chrI	0.173969	0.426608
YOR274W	chrI:51287_T/C	0.334713	26.1111	chrI:46375_A/T	chrI:54175_A/G	51287	10869643	NA	FALSE	chrI	0.0610103	0.243459
YOR281C	chrI:33040_A/G	0.113881	2.86859	chrI:33040_A/G	chrI:74572_A/G	33040	10878238	NA	FALSE	chrI	0.0105232	0.100506
YOR287C	chrI:131980_C/T	0.115574	2.9551	chrI:128302_T/C	chrI:167326_C/T	131980	10882906	NA	FALSE	chrI	0.0161849	0.120448
YOR288C	chrI:181197_G/T	-0.130848	3.79503	chrI:109735_A/G	chrI:189123_C/T	181197	10884090	NA	FALSE	chrI	0.00653969	-0.119427
YOR289W	chrI:131539_C/T	-0.159292	5.64793	chrI:130362_C/T	chrI:133134_C/T	131539	10885326	NA	FALSE	chrI	0.0183419	-0.136541
YOR306C	chrI:55213_A/C	0.180595	7.28666	chrI:39901_T/C	chrI:68621_AT/A	55213	10921836	NA	FALSE	chrI	0.0153152	0.108343
YOR310C	chrI:132618_A/G	0.155871	5.40496	chrI:129517_T/C	chrI:134661_G/A	132618	10928794	NA	FALSE	chrI	0.0255663	0.14331
YOR313C	chrI:44384_A/G	0.26941	16.5585	chrI:38888_A/C	chrI:56904_G/C	44384	10933827	NA	FALSE	chrI	0.0239085	0.176875
YOR317W	chrI:58490_A/T	-0.145234	4.68484	chrI:39795_G/A	chrI:66033_A/G	58490	10941312	NA	FALSE	chrI	0.0203086	-0.117771
YOR318C	chrI:49589_T/C	-0.352247	29.1125	chrI:40866_T/C	chrI:55327_C/A	49589	10943753	NA	FALSE	chrI	0.116283	-0.350886
YOR319W	chrI:50024_C/T	0.419594	42.5565	chrI:47518_A/G	chrI:52124_C/T	50024	10944791	NA	FALSE	chrI	0.164343	0.402651
YOR320C	chrI:55145_C/T	0.209597	9.87245	chrI:36313_A/G	chrI:56904_G/C	55145	10945588	NA	FALSE	chrI	0.0415605	0.187288
YOR324C	chrI:128704_C/A	-0.129698	3.72801	chrI:46375_A/T	chrI:181197_G/T	128704	10955201	NA	FALSE	chrI	0.0140654	-0.118172
YOR327C	chrI:52632_T/C	0.153054	5.2091	chrI:33040_A/G	chrI:58073_G/A	52632	10962703	NA	FALSE	chrI	0.0162601	0.123205
YOR332W	chrI:94351_G/A	0.114858	2.91834	chrI:74327_T/C	chrI:120378_G/A	94351	10975625	NA	FALSE	chrI	0.00689211	0.0743643
YOR348C	chrI:39901_T/C	-0.164967	6.06324	chrI:33040_A/G	chrI:52124_C/T	39901	11018868	NA	FALSE	chrI	0.0168617	-0.0790261
YOR354C	chrI:51287_T/C	-0.136947	4.1605	chrI:36313_A/G	chrI:58490_A/T	51287	11033116	NA	FALSE	chrI	0.0147525	-0.107979
YOR356W	chrI:47518_A/G	-0.128974	3.68619	chrI:33040_A/G	chrI:55171_A/G	47518	11039190	NA	FALSE	chrI	0.0059119	-0.0602999
YOR363C	chrI:48890_C/T	0.485609	59.102	chrI:48890_C/T	chrI:54175_A/G	48890	11052191	NA	FALSE	chrI	0.18051	0.436986
YOR366W	chrI:74327_T/C	0.118872	3.1274	chrI:41987_C/T	chrI:82431_C/T	74327	11057225	NA	FALSE	chrI	0.0142622	0.109596
YPL283C	chrI:60912_A/G	0.120972	3.23968	chrI:58490_A/T	chrI:93789_T/A	60912	11123540	NA	FALSE	chrI	0.000674646	0.0816536
YPL266W	chrI:132618_A/G	0.135028	4.04366	chrI:128302_T/C	chrI:171389_A/G	132618	11162381	NA	FALSE	chrI	0.0230754	0.13506
YPL252C	chrI:45198_G/A	-0.168196	6.30639	chrI:33040_A/G	chrI:56904_G/C	45198	11196623	NA	FALSE	chrI	0.0272316	-0.124494
YPL249C-A	chrI:131539_C/T	0.125315	3.47833	chrI:129517_T/C	chrI:179397_A/G	131539	11198959	NA	FALSE	chrI	0.00891146	0.0930115
YPL245W	chrI:109735_A/G	0.153351	5.22958	chrI:109735_A/G	chrI:130975_G/A	109735	11208846	NA	FALSE	chrI	0.00256061	0.0856711
YPL237W	chrI:131980_C/T	0.131813	3.85167	chrI:109735_A/G	chrI:135417_T/A	131980	11223756	NA	FALSE	chrI	0.0128267	0.115282
YPL231W	chrI:51287_T/C	-0.323421	24.2796	chrI:45198_G/A	chrI:53167_A/G	51287	11231912	NA	FALSE	chrI	0.099382	-0.289498
YPL224C	chrI:131539_C/T	-0.121568	3.27189	chrI:128302_T/C	chrI:133857_G/A	131539	11249894	NA	FALSE	chrI	0.0105721	-0.120734
YPL211W	chrI:131539_C/T	0.117478	3.05397	chrI:128302_T/C	chrI:135325_G/C	131539	11276755	NA	FALSE	chrI	0.0172489	0.114249
YPL183W-A	chrI:173339_G/A	-0.138471	4.2545	chrI:166222_C/T	chrI:189123_C/T	173339	11322355	NA	FALSE	chrI	0.00921774	-0.110838
YPL180W	chrI:47518_A/G	-0.114457	2.89789	chrI:33040_A/G	chrI:58073_G/A	47518	11328508	NA	FALSE	chrI	0.0125803	-0.107846
YPL179W	chrI:51287_T/C	-0.162446	5.87691	chrI:33040_A/G	chrI:59496_A/G	51287	11331417	NA	FALSE	chrI	0.0290235	-0.162417
YPL177C	chrI:131980_C/T	-0.124387	3.42664	chrI:129517_T/C	chrI:134219_C/T	131980	11336302	NA	FALSE	chrI	0.00999294	-0.103074
YPL172C	chrI:51095_G/A	-0.137672	4.20508	chrI:35128_AG/A	chrI:60526_A/G	51095	11347613	NA	FALSE	chrI	0.0140785	-0.111863
YPL170W	chrI:39795_G/A	-0.15845	5.58768	chrI:35128_AG/A	chrI:52858_T/C	39795	11351574	NA	FALSE	chrI	0.0299638	-0.148556
YPL157W	chrI:132618_A/G	0.131329	3.82322	chrI:128302_T/C	chrI:171389_A/G	132618	11378074	NA	FALSE	chrI	0.016666	0.125458
YPL156C	chrI:49589_T/C	0.209911	9.90274	chrI:33040_A/G	chrI:55688_T/C	49589	11379173	NA	FALSE	chrI	0.0164945	0.144948
YPL140C	chrI:131539_C/T	-0.120853	3.23324	chrI:35466_G/A	chrI:167326_C/T	131539	11410774	NA	FALSE	chrI	0.00722471	-0.0843145
YPL131W	chrI:131539_C/T	0.120459	3.21205	chrI:129517_T/C	chrI:179397_A/G	131539	11426381	NA	FALSE	chrI	0.0116217	0.104528
YPL118W	chrI:131539_C/T	-0.120115	3.19359	chrI:128302_T/C	chrI:179397_A/G	131539	11449888	NA	FALSE	chrI	0.00296742	-0.0740783
YPL106C	chrI:132618_A/G	0.124213	3.41697	chrI:109735_A/G	chrI:171975_A/G	132618	11473454	NA	FALSE	chrI	0.0136212	0.0973017
YPL096C-A	chrI:70024_T/C	-0.113727	2.86079	chrI:58490_A/T	chrI:113326_C/G	70024	11489789	NA	FALSE	chrI	0.0132829	-0.111704
YPL096W	chrI:67275_G/A	-0.145109	4.67666	chrI:37008_C/A	chrI:133080_A/G	67275	11490187	NA	FALSE	chrI	0.0171692	-0.142121
YPL095C	chrI:48890_C/T	0.469856	54.8158	chrI:47518_A/G	chrI:50024_C/T	48890	11491331	NA	FALSE	chrI	0.068009	0.281785
YPL094C	chrI:187427_T/A	-0.112116	2.77979	chrI:138499_G/A	chrI:192795_C/T	187427	11493099	NA	FALSE	chrI	0.00493046	-0.089167
YPL087W	chrI:131539_C/T	-0.116	2.97707	chrI:81999_C/T	chrI:179397_A/G	131539	11506715	NA	FALSE	chrI	0.0123862	-0.103363
YPL083C	chrI:35466_G/A	-0.132413	3.88716	chrI:33040_A/G	chrI:58073_G/A	35466	11519962	NA	FALSE	chrI	0.0142805	-0.116029
YPL058C	chrI:47660_T/C	-0.287902	19.0142	chrI:45198_G/A	chrI:56904_G/C	47660	11569102	NA	FALSE	chrI	0.0569191	-0.238716
YPL057C	chrI:49589_T/C	0.39769	37.8331	chrI:47660_T/C	chrI:53167_A/G	49589	11575169	NA	FALSE	chrI	0.104973	0.326597
YPL055C	chrI:131980_C/T	-0.120121	3.19392	chrI:128302_T/C	chrI:138257_G/A	131980	11577252	NA	FALSE	chrI	0.0109662	-0.114329
YPL054W	chrI:55145_C/T	0.133467	3.94987	chrI:40866_T/C	chrI:74327_T/C	55145	11579019	NA	FALSE	chrI	0.00557231	0.109341
YPL040C	chrI:50456_G/A	-0.162539	5.88368	chrI:41987_C/T	chrI:54175_A/G	50456	11599253	NA	FALSE	chrI	0.0191336	-0.134012
YPL036W	chrI:52124_C/T	-0.137013	4.16452	chrI:39795_G/A	chrI:67275_G/A	52124	11606103	NA	FALSE	chrI	0.00631343	-0.087753
YPL031C	chrI:131539_C/T	-0.148158	4.87745	chrI:109735_A/G	chrI:133857_G/A	131539	11615278	NA	FALSE	chrI	0.023094	-0.121472
YPL029W	chrI:53266_C/T	-0.126117	3.52336	chrI:36898_C/T	chrI:71601_G/A	53266	11618766	NA	FALSE	chrI	0.0128341	-0.11173
YPL013C	chrI:131539_C/T	-0.118181	3.09086	chrI:119344_G/A	chrI:171975_A/G	131539	11652245	NA	FALSE	chrI	0.00758845	-0.0940127
YPR005C	chrI:55145_C/T	0.118753	3.1211	chrI:33040_A/G	chrI:74327_T/C	55145	11689047	NA	FALSE	chrI	0.00472666	0.0777629
YPR009W	chrI:62869_C/G	0.164565	6.03336	chrI:35128_AG/A	chrI:68621_AT/A	62869	11699812	NA	FALSE	chrI	0.000501226	0.0841715
YPR021C	chrI:45522_ATG/A	-0.124806	3.44993	chrI:34308_C/T	chrI:67275_G/A	45522	11723909	NA	FALSE	chrI	0.0155168	-0.10807
YPR028W	chrI:56195_A/G	0.186737	7.79977	chrI:33040_A/G	chrI:71601_G/A	56195	11746787	NA	FALSE	chrI	0.0286219	0.13956
YPR030W	chrI:131539_C/T	-0.12744	3.59829	chrI:129517_T/C	chrI:167326_C/T	131539	11751140	NA	FALSE	chrI	0.0140917	-0.116752
YPR033C	chrI:132618_A/G	0.134988	4.04121	chrI:129517_T/C	chrI:135417_T/A	132618	11760639	NA	FALSE	chrI	0.0218058	0.125124
YPR035W	chrI:166369_T/C	0.175337	6.8619	chrI:131539_C/T	chrI:172585_A/T	166369	11765468	NA	FALSE	chrI	0.00868173	0.113773
YPR056W	chrI:39963_G/A	-0.126477	3.5437	chrI:33293_A/T	chrI:60912_A/G	39963	11794386	NA	FALSE	chrI	0.0163853	-0.141865
YPR065W	chrI:192073_G/A	0.114844	2.91762	chrI:181197_G/T	chrI:207771_G/T	192073	11802953	NA	FALSE	chrI	0.00970064	0.0911041
YPR081C	chrI:131539_C/T	-0.14292	4.53519	chrI:129517_T/C	chrI:133134_C/T	131539	11825374	NA	FALSE	chrI	0.0160647	-0.127082
YPR095C	chrI:45522_ATG/A	-0.183758	7.5486	chrI:33040_A/G	chrI:56904_G/C	45522	11844297	NA	FALSE	chrI	0.0207848	-0.144428
YPR098C	chrI:131539_C/T	-0.138402	4.25021	chrI:129517_T/C	chrI:144826_C/G	131539	11852207	NA	FALSE	chrI	0.0176062	-0.116415
YPR110C	chrI:132618_A/G	0.116694	3.01307	chrI:129517_T/C	chrI:177285_T/C	132618	11869088	NA	FALSE	chrI	0.0179	0.104415
YPR114W	chrI:41987_C/T	-0.175728	6.89299	chrI:35128_AG/A	chrI:51434_A/G	41987	11876561	NA	FALSE	chrI	0.0353479	-0.13475
YPR119W	chrI:49589_T/C	0.154577	5.31452	chrI:33040_A/G	chrI:81442_G/A	49589	11894913	NA	FALSE	chrI	0.0157197	0.123555
YPR121W	chrI:34554_A/G	-0.140211	4.36316	chrI:33040_A/G	chrI:56904_G/C	34554	11901843	NA	FALSE	chrI	0.0208119	-0.0779251
YPR128C	chrI:48890_C/T	0.790843	215.794	chrI:47660_T/C	chrI:50024_C/T	48890	11914478	NA	FALSE	chrI	0.518939	0.71326
YPR129W	chrI:76030_T/C	0.156473	5.44738	chrI:74327_T/C	chrI:81442_G/A	76030	11915947	NA	FALSE	chrI	0.0251311	0.144493
YPR133W-A	chrI:114824_C/T	-0.114755	2.91308	chrI:68785_A/C	chrI:127853_G/A	114824	11920817	NA	FALSE	chrI	0.00997219	-0.110997
YPR134W	chrI:109735_A/G	-0.132502	3.89241	chrI:37976_C/A	chrI:171975_A/G	109735	11921311	NA	FALSE	chrI	0.0154691	-0.107639
YPR137C-B	chrI:159467_G/A	-0.257694	15.1	chrI:156314_T/C	chrI:167326_C/T	159467	11928261	NA	FALSE	chrI	0.0180124	-0.112377
YPR137C-A	chrI:166369_T/C	-0.512679	67.0138	chrI:166222_C/T	chrI:167326_C/T	166369	11932207	NA	FALSE	chrI	0.240949	-0.470495
YPR148C	chrI:131539_C/T	-0.112253	2.78663	chrI:109735_A/G	chrI:187427_T/A	131539	11950093	NA	FALSE	chrI	0.00860911	-0.091293
YPR163C	chrI:131980_C/T	0.135261	4.05772	chrI:128302_T/C	chrI:171389_A/G	131980	11991905	NA	FALSE	chrI	0.0206685	0.123325
YPR164W	chrI:51287_T/C	-0.223648	11.2761	chrI:36313_A/G	chrI:54661_G/T	51287	11993963	NA	FALSE	chrI	0.0404946	-0.20312
YPR184W	chrI:131539_C/T	-0.115153	2.93346	chrI:128302_T/C	chrI:135325_G/C	131539	12025304	NA	FALSE	chrI	0.0111765	-0.0938521
YPR191W	chrI:44384_A/G	-0.115446	2.9485	chrI:33040_A/G	chrI:68621_AT/A	44384	12042641	NA	FALSE	chrI	0.0104844	-0.0512942
YPR192W	chrI:39901_T/C	-0.123968	3.40341	chrI:33040_A/G	chrI:59073_C/T	39901	12045120	NA	FALSE	chrI	0.000484394	-0.0368459
YPR198W	chrI:47518_A/G	-0.120125	3.19411	chrI:33040_A/G	chrI:129476_A/G	47518	12057294	NA	FALSE	chrI	4.34404e-05	-0.0485281
YHR215W	chrI:33040_A/G	0.371294	32.5975	chrI:33040_A/G	chrI:35128_AG/A	33040	5382029	NA	FALSE	chrI	0.0913335	0.313507
YHR216W	chrI:176230_T/C	0.160843	5.75992	chrI:138499_G/A	chrI:197024_A/G	176230	5384326	NA	FALSE	chrI	0.00945338	0.0903203
YAL060W	chrII:108764_T/C	-0.150817	5.05618	chrII:102053_T/C	chrII:503310_G/C	338982	35155	NA	FALSE	chrII	0.0115921	-0.115637
YAL051W	chrII:151212_A/T	-0.145434	4.69788	chrII:108452_T/A	chrII:158591_C/T	381430	48564	NA	FALSE	chrII	0.0178912	-0.142817
YAL044W-A	chrII:252704_G/T	-0.123502	3.37768	chrII:242038_A/G	chrII:290619_C/T	482922	57518	NA	FALSE	chrII	0.0133823	-0.125995
YAL038W	chrII:535517_C/T	0.124036	3.40714	chrII:192085_A/G	chrII:617606_A/C	765735	71786	NA	FALSE	chrII	0.00588309	0.107314
YAR007C	chrII:528511_C/G	-0.150139	5.0103	chrII:495559_T/C	chrII:541579_T/G	758729	156754	NA	FALSE	chrII	0.0129618	-0.130351
YAR010C	chrII:193380_A/G	-0.127464	3.59969	chrII:166703_G/A	chrII:200008_C/T	423598	164544	NA	FALSE	chrII	0.00908361	-0.09998
YBL113C	chrII:10135_C/T	-0.800677	225.174	chrII:10135_C/T	chrII:12194_A/G	240353	230498	6476	FALSE	chrII	0.61055	-0.783764
YBL112C	chrII:10135_C/T	-0.592983	95.2173	chrII:10135_C/T	chrII:18004_C/T	240353	232800	6235	FALSE	chrII	0.331368	-0.574428
YBL106C	chrII:23441_C/A	-0.161074	5.77671	chrII:10135_C/T	chrII:26500_A/C	253659	241065	0	TRUE	chrII	0.0226817	-0.131068
YBL105C	chrII:18636_T/C	0.151544	5.10562	chrII:10135_C/T	chrII:41245_C/T	248854	244459	0	TRUE	chrII	0.0213956	0.137609
YBL102W	chrII:26500_A/C	-0.445854	48.7032	chrII:23441_C/A	chrII:26500_A/C	256718	254316	0	TRUE	chrII	0.140132	-0.39716
YBL101C	chrII:47104_G/T	-0.151099	5.07534	chrII:21595_T/A	chrII:67976_C/T	277322	255164	0	TRUE	chrII	0.0181736	-0.137116
YBL100W-B	chrII:35631_C/T	-0.909931	386.79	chrII:35631_C/T	chrII:36492_C/T	265849	260153	182	FALSE	chrII	0.825221	-0.906186
YBL099W	chrII:41245_C/T	0.324089	24.3858	chrII:29490_G/T	chrII:41245_C/T	271463	267271	0	TRUE	chrII	0.0784963	0.278234
YBL098W	chrII:26500_A/C	-0.256385	14.9417	chrII:10135_C/T	chrII:38816_G/A	256718	269363	0	TRUE	chrII	0.0197035	-0.149497
YBL095W	chrII:476732_C/T	-0.129968	3.74368	chrII:451599_C/T	chrII:536426_C/A	706950	273495	407309	FALSE	chrII	0.0102704	-0.0920584
YBL093C	chrII:410546_T/C	0.130588	3.7798	chrII:380971_C/T	chrII:435236_C/T	640764	274474	335052	FALSE	chrII	0.0149762	0.107918
YBL091C-A	chrII:49603_A/G	-0.133284	3.9389	chrII:29490_G/T	chrII:69772_A/G	279821	276783	0	TRUE	chrII	0.0166918	-0.113273
YBL089W	chrII:51771_T/C	-0.591874	94.7723	chrII:50915_C/T	chrII:63857_T/C	281989	279792	0	TRUE	chrII	0.329604	-0.564395
YBL086C	chrII:63857_T/C	0.318884	23.5655	chrII:50915_C/T	chrII:67976_C/T	294075	291420	0	TRUE	chrII	0.0973317	0.306933
YBL084C	chrII:67976_C/T	0.238744	12.8968	chrII:50915_C/T	chrII:69772_A/G	298194	297387	0	TRUE	chrII	0.0629168	0.24614
YBL083C	chrII:76187_G/A	0.192536	8.30108	chrII:73337_T/C	chrII:81501_C/T	306405	299931	2198	FALSE	chrII	0.0386943	0.191258
YBL082C	chrII:71431_G/A	0.424198	43.5951	chrII:71431_G/A	chrII:72663_T/C	301649	299969	0	TRUE	chrII	0.158668	0.408548
YBL081W	chrII:71431_G/A	-0.290978	19.4413	chrII:71431_G/A	chrII:75047_GA/G	301649	302084	0	TRUE	chrII	0.0847706	-0.278502
YBL080C	chrII:89547_A/G	-0.141167	4.42348	chrII:71431_G/A	chrII:115270_T/C	319765	303288	0	TRUE	chrII	0.0151876	-0.110684
YBL079W	chrII:73697_A/C	-0.168501	6.32961	chrII:71431_G/A	chrII:87391_A/C	303915	305477	0	TRUE	chrII	0.0316258	-0.174158
YBL066C	chrII:541139_G/A	-0.122135	3.30273	chrII:504587_C/T	chrII:638086_A/G	771357	326887	403471	FALSE	chrII	0.00866065	-0.101016
YBL052C	chrII:123008_G/A	0.174054	6.76028	chrII:102053_T/C	chrII:143327_C/T	353226	349597	0	TRUE	chrII	0.0232744	0.158539
YBL051C	chrII:121421_G/A	0.143753	4.58876	chrII:112335_C/A	chrII:142208_G/A	351639	352971	0	TRUE	chrII	0.0192111	0.144073
YBL049W	chrII:116832_A/G	0.157176	5.49705	chrII:107123_A/T	chrII:136582_C/G	347050	357046	0	TRUE	chrII	0.0173043	0.137135
YBL047C	chrII:136582_C/G	0.204532	9.39083	chrII:126335_G/A	chrII:140061_T/C	366800	358113	0	TRUE	chrII	0.033308	0.19439
YBL045C	chrII:583576_T/A	-0.142794	4.5271	chrII:565566_A/G	chrII:650257_CACACAT/C	813794	364361	429049	FALSE	chrII	0.00780208	-0.107228
YBL044W	chrII:136582_C/G	0.711922	155.345	chrII:135214_G/A	chrII:136582_C/G	366800	366216	0	TRUE	chrII	0.50112	0.703825
YBL043W	chrII:136582_C/G	0.209317	9.84542	chrII:117298_A/G	chrII:140061_T/C	366800	366906	0	TRUE	chrII	0.0353977	0.161136
YBL041W	chrII:141987_A/T	0.697653	146.561	chrII:140850_TG/T	chrII:142208_G/A	372205	371465	0	TRUE	chrII	0.461691	0.67638
YBL040C	chrII:135214_G/A	-0.379818	34.2354	chrII:133239_C/T	chrII:146107_C/A	365432	372330	0	TRUE	chrII	0.132354	-0.357352
YBL039W-B	chrII:145474_A/G	0.30813	21.9223	chrII:137801_T/C	chrII:147484_A/G	375692	373611	0	TRUE	chrII	0.0938381	0.298668
YBL039C	chrII:132945_A/G	-0.151649	5.11276	chrII:126130_C/T	chrII:154740_A/G	363163	374207	0	TRUE	chrII	0.0208091	-0.141811
YBL038W	chrII:146113_A/T	0.313622	22.753	chrII:141987_A/T	chrII:146992_C/T	376331	376405	0	TRUE	chrII	0.0481536	0.233432
YBL036C	chrII:152750_A/C	0.532025	73.1227	chrII:150200_A/T	chrII:156261_T/G	382968	380665	0	TRUE	chrII	0.264801	0.506572
YBL035C	chrII:118818_C/A	0.191326	8.19511	chrII:107123_A/T	chrII:161229_G/T	349036	381711	0	TRUE	chrII	0.0359233	0.186871
YBL033C	chrII:159870_GA/G	0.611833	103.052	chrII:158800_G/T	chrII:160143_T/G	390088	388874	0	TRUE	chrII	0.303266	0.574513
YBL032W	chrII:151212_A/T	-0.160577	5.74067	chrII:108764_T/C	chrII:158800_G/T	381430	390402	383	FALSE	chrII	0.0101573	-0.122921
YBL030C	chrII:163892_C/T	-0.302411	21.0761	chrII:162696_A/G	chrII:165729_T/C	394110	393259	0	TRUE	chrII	0.0613954	-0.256929
YBL029C-A	chrII:164828_C/T	0.306964	21.7481	chrII:163787_A/C	chrII:166703_G/A	395046	394706	0	TRUE	chrII	0.0454297	0.236837
YBL029W	chrII:465979_G/A	0.375906	33.4776	chrII:453525_C/T	chrII:472718_G/A	696197	396352	286060	FALSE	chrII	0.108504	0.300428
YBL028C	chrII:173254_A/T	0.250333	14.2216	chrII:161229_G/T	chrII:179410_T/C	403472	397736	0	TRUE	chrII	0.0608261	0.237634
YBL025W	chrII:171570_A/G	0.231385	12.092	chrII:169651_C/A	chrII:181033_T/C	401788	401699	0	TRUE	chrII	0.0531469	0.225178
YBL024W	chrII:174802_T/TAA	0.222191	11.1259	chrII:170206_G/T	chrII:191363_C/T	405020	402752	0	TRUE	chrII	0.0273311	0.188657
YBL021C	chrII:108764_T/C	-0.206685	9.59402	chrII:107123_A/T	chrII:145486_A/G	338982	411878	35985	FALSE	chrII	0.0446688	-0.215706
YBL020W	chrII:183198_T/C	0.606761	100.892	chrII:182137_G/T	chrII:183198_T/C	413416	412619	0	TRUE	chrII	0.340176	0.588009
YBL019W	chrII:185762_T/C	-0.43193	45.3762	chrII:185442_C/G	chrII:187788_C/T	415980	414571	0	TRUE	chrII	0.161756	-0.380319
YBL018C	chrII:185762_T/C	-0.432856	45.5926	chrII:183456_A/G	chrII:189163_A/C	415980	416216	0	TRUE	chrII	0.181545	-0.420952
YBL017C	chrII:191281_A/G	0.301266	20.9089	chrII:189163_A/C	chrII:196145_C/A	421499	417062	0	TRUE	chrII	0.0879451	0.302328
YBL016W	chrII:192085_A/G	0.607029	101.006	chrII:192085_A/G	chrII:192390_C/T	422303	422669	0	TRUE	chrII	0.195005	0.462983
YBL015W	chrII:193398_C/T	-0.564151	84.1911	chrII:193380_A/G	chrII:194057_T/C	423616	424340	0	TRUE	chrII	0.255216	-0.518217
YBL014C	chrII:205754_GGAAGAAGAAGAGGAA/G	-0.177448	7.03082	chrII:187788_C/T	chrII:269396_C/T	435972	429282	0	TRUE	chrII	0.0291012	-0.173834
YBL013W	chrII:595530_A/G	-0.129415	3.71165	chrII:534637_C/T	chrII:619593_T/G	825748	432274	331175	FALSE	chrII	0.0131507	-0.12658
YBL011W	chrII:203910_C/G	-0.470856	55.0812	chrII:198180_C/T	chrII:205343_A/C	434128	433756	0	TRUE	chrII	0.192576	-0.371827
YBL010C	chrII:173254_A/T	0.126673	3.55477	chrII:161297_G/A	chrII:218630_C/T	403472	436325	0	TRUE	chrII	0.0161374	0.120922
YBL008W	chrII:220776_C/T	-0.138932	4.28317	chrII:205754_GGAAGAAGAAGAGGAA/G	chrII:255127_A/G	450994	439871	0	TRUE	chrII	0.0201593	-0.12563
YBL007C	chrII:215962_G/A	-0.32383	24.3445	chrII:207923_C/T	chrII:218876_T/C	446180	442850	0	TRUE	chrII	0.0990736	-0.298056
YBL006C	chrII:215962_G/A	-0.174742	6.81469	chrII:205343_A/C	chrII:252027_C/T	446180	446805	0	TRUE	chrII	0.0274486	-0.156173
YBL005W	chrII:216631_A/G	-0.408299	40.0767	chrII:215962_G/A	chrII:218876_T/C	446849	447688	0	TRUE	chrII	0.157747	-0.390428
YBR001C	chrII:220136_C/T	-0.418913	42.4043	chrII:220055_C/T	chrII:248758_CT/C	450354	469159	0	TRUE	chrII	0.146009	-0.368049
YBR003W	chrII:251820_G/C	-0.27367	17.1074	chrII:220776_C/T	chrII:253219_G/A	482038	473027	0	TRUE	chrII	0.0534022	-0.203527
YBR007C	chrII:251004_A/T	-0.451105	49.9988	chrII:246816_G/A	chrII:252305_T/C	481222	479024	0	TRUE	chrII	0.149757	-0.409281
YBR008C	chrII:254834_A/G	0.159976	5.69722	chrII:253219_G/A	chrII:258409_C/A	485052	482781	0	TRUE	chrII	0.0230081	0.150345
YBR012C	chrII:269396_C/T	0.297746	20.3999	chrII:258662_C/T	chrII:274614_C/T	499614	489365	0	TRUE	chrII	0.0845885	0.295454
YBR013C	chrII:259235_T/C	-0.77567	202.274	chrII:258662_C/T	chrII:267100_A/T	489453	495710	5881	TRUE	chrII	0.596745	-0.763486
YBR014C	chrII:259410_A/C	-0.43822	46.86	chrII:257913_T/C	chrII:267594_A/G	489628	496943	0	TRUE	chrII	0.161142	-0.395562
YBR021W	chrII:283431_A/C	-0.349734	28.6704	chrII:269653_C/T	chrII:286762_A/G	513649	511661	0	TRUE	chrII	0.108123	-0.325138
YBR022W	chrII:283573_C/T	-0.282307	18.251	chrII:283431_A/C	chrII:290619_C/T	513791	513956	0	TRUE	chrII	0.0753558	-0.24119
YBR023C	chrII:132945_A/G	-0.137817	4.21404	chrII:108452_T/A	chrII:274614_C/T	363163	514646	14574	FALSE	chrII	0.0157271	-0.124542
YBR026C	chrII:295710_C/G	-0.616781	105.198	chrII:292835_C/T	chrII:295710_C/G	525928	523095	0	TRUE	chrII	0.286139	-0.517836
YBR029C	chrII:298141_C/T	-0.218974	10.7981	chrII:295912_T/C	chrII:300931_A/G	528359	526587	0	TRUE	chrII	0.0490226	-0.2022
YBR031W	chrII:301399_T/C	-0.758106	187.893	chrII:301399_T/C	chrII:302473_T/C	531617	530384	0	TRUE	chrII	0.542746	-0.737781
YBR036C	chrII:312659_G/A	-0.304911	21.4436	chrII:308890_A/G	chrII:316693_C/CT	542877	539299	0	TRUE	chrII	0.0545801	-0.198524
YBR039W	chrII:319900_G/A	0.236109	12.6054	chrII:308890_A/G	chrII:344668_G/A	550118	545793	0	TRUE	chrII	0.0264114	0.153429
YBR041W	chrII:335046_A/T	0.15078	5.05364	chrII:308890_A/G	chrII:393191_A/T	565264	548484	0	TRUE	chrII	0.0275938	0.143539
YBR042C	chrII:319900_G/A	-0.331279	25.5459	chrII:318379_T/C	chrII:323214_C/G	550118	550634	0	TRUE	chrII	0.0890482	-0.308092
YBR043C	chrII:323577_G/A	-0.387455	35.7454	chrII:319900_G/A	chrII:326394_A/G	553795	552094	0	TRUE	chrII	0.11738	-0.343671
YBR044C	chrII:328525_A/G	0.150755	5.052	chrII:318379_T/C	chrII:390138_A/C	558743	554559	0	TRUE	chrII	0.0151154	0.129596
YBR045C	chrII:329730_T/C	0.624012	108.404	chrII:329730_T/C	chrII:331253_C/T	559948	558391	0	TRUE	chrII	0.346839	0.599024
YBR046C	chrII:390138_A/C	0.160048	5.70241	chrII:339413_C/T	chrII:450377_T/C	620356	560725	6901	FALSE	chrII	0.0213867	0.127948
YBR048W	chrII:333347_T/A	0.214625	10.3632	chrII:312659_G/A	chrII:337897_G/A	563565	563049	0	TRUE	chrII	0.0227973	0.173075
YBR050C	chrII:344938_C/T	0.20826	9.74407	chrII:339413_C/T	chrII:381543_CGTGT/C	575156	567401	213	FALSE	chrII	0.0470148	0.19669
YBR053C	chrII:341233_A/G	0.282401	18.2638	chrII:339413_C/T	chrII:353632_A/G	571451	569893	0	TRUE	chrII	0.06085	0.241794
YBR055C	chrII:346270_A/G	-0.330002	25.3375	chrII:339413_C/T	chrII:348820_G/A	576488	574820	0	TRUE	chrII	0.0985342	-0.298539
YBR056W	chrII:336060_C/T	-0.143819	4.59303	chrII:308890_A/G	chrII:353634_A/G	566278	578097	0	TRUE	chrII	0.0118495	-0.112339
YBR056W-A	chrII:325701_T/C	-0.181239	7.33954	chrII:322610_G/C	chrII:339903_A/G	555919	581473	10352	FALSE	chrII	0.0135531	-0.105091
YBR057C	chrII:353634_A/G	-0.135827	4.0921	chrII:351335_G/A	chrII:378868_C/G	583852	582411	0	TRUE	chrII	0.0109513	-0.099547
YBR058C	chrII:349415_A/T	0.335294	26.2076	chrII:346363_A/G	chrII:355836_A/G	579633	583890	0	TRUE	chrII	0.092151	0.303781
YBR060C	chrII:362354_C/T	0.645118	118.262	chrII:362354_C/T	chrII:364024_A/AT	592572	590870	0	TRUE	chrII	0.402021	0.642318
YBR061C	chrII:364073_C/T	0.395236	37.3258	chrII:360862_T/C	chrII:369847_A/C	594291	595005	0	TRUE	chrII	0.156278	0.40547
YBR062C	chrII:362354_C/T	-0.156182	5.42688	chrII:345609_C/A	chrII:375303_T/C	592572	596194	0	TRUE	chrII	0.0131018	-0.134705
YBR063C	chrII:370007_T/G	-0.497108	62.3758	chrII:362354_C/T	chrII:371146_C/T	600225	597188	0	TRUE	chrII	0.245084	-0.497675
YBR065C	chrII:369831_G/C	-0.46673	53.9915	chrII:367200_C/T	chrII:370707_T/C	600049	598802	0	TRUE	chrII	0.214746	-0.462604
YBR066C	chrII:370967_C/T	-0.81992	245.148	chrII:370967_C/T	chrII:371146_C/T	601185	600255	0	TRUE	chrII	0.617187	-0.803679
YBR067C	chrII:371555_C/T	-0.542706	76.6698	chrII:369831_G/C	chrII:372919_G/A	601773	602321	0	TRUE	chrII	0.134308	-0.398833
YBR068C	chrII:375801_T/C	-0.821526	246.923	chrII:375801_T/C	chrII:376499_A/AT	606019	604079	0	TRUE	chrII	0.60131	-0.770187
YBR069C	chrII:377588_A/G	0.768674	196.393	chrII:377588_A/G	chrII:377657_T/C	607806	606792	0	TRUE	chrII	0.564579	0.741221
YBR070C	chrII:380971_C/T	0.434215	45.9116	chrII:370967_C/T	chrII:382146_A/G	611189	609439	0	TRUE	chrII	0.192654	0.436677
YBR071W	chrII:380971_C/T	0.454968	50.9667	chrII:380871_A/AAAC	chrII:383768_C/T	611189	610629	0	TRUE	chrII	0.174926	0.421234
YBR072W	chrII:380932_C/T	-0.561472	83.221	chrII:380871_A/AAAC	chrII:381543_CGTGT/C	611150	612248	58	TRUE	chrII	0.223337	-0.480305
YBR073W	chrII:380971_C/T	0.474533	56.0648	chrII:380871_A/AAAC	chrII:381922_A/G	611189	613330	561	FALSE	chrII	0.212028	0.458442
YBR074W	chrII:385445_T/C	0.572257	87.1806	chrII:380871_A/AAAC	chrII:390138_A/C	615663	616504	0	TRUE	chrII	0.304371	0.55346
YBR076C-A	chrII:394376_G/A	-0.216739	10.5734	chrII:382471_G/T	chrII:400486_A/G	624594	621569	0	TRUE	chrII	0.049195	-0.218695
YBR078W	chrII:393489_C/T	-0.169624	6.41558	chrII:382146_A/G	chrII:425467_G/T	623707	623341	0	TRUE	chrII	0.0211824	-0.148494
YBR080C	chrII:390138_A/C	0.310822	22.3271	chrII:375801_T/C	chrII:394430_C/T	620356	628832	3983	FALSE	chrII	0.0831898	0.299123
YBR083W	chrII:408801_T/C	0.714415	156.935	chrII:408652_G/C	chrII:412233_A/C	639019	639387	0	TRUE	chrII	0.281993	0.554154
YBR085W	chrII:458748_T/C	0.204542	9.39173	chrII:395218_G/A	chrII:475550_A/G	688966	646201	0	TRUE	chrII	0.0209377	0.136308
YBR085C-A	chrII:452365_T/C	-0.15145	5.09918	chrII:414987_C/G	chrII:481711_A/G	682583	649125	0	TRUE	chrII	0.0115697	-0.113394
YBR087W	chrII:424811_T/C	-0.389382	36.1329	chrII:418383_C/A	chrII:427545_A/G	655029	653983	0	TRUE	chrII	0.121129	-0.352984
YBR088C	chrII:495559_T/C	-0.184577	7.61723	chrII:435236_C/T	chrII:528793_T/C	725777	655208	8469	FALSE	chrII	0.0263052	-0.17875
YBR092C	chrII:428805_T/G	-0.157987	5.55463	chrII:394376_G/A	chrII:438582_T/C	659023	657916	0	TRUE	chrII	0.016569	-0.126517
YBR093C	chrII:427659_GTATT/G	0.273892	17.1363	chrII:414987_C/G	chrII:430301_A/G	657877	659766	0	TRUE	chrII	0.0537198	0.240065
YBR094W	chrII:431781_A/G	-0.520307	69.3752	chrII:430846_C/A	chrII:432329_T/C	661999	662254	0	TRUE	chrII	0.215747	-0.468814
YBR096W	chrII:540838_G/A	0.147111	4.80806	chrII:379311_T/C	chrII:558866_C/G	771056	666239	0	TRUE	chrII	0.0204206	0.137242
YBR098W	chrII:438870_T/C	0.20792	9.71151	chrII:429746_A/G	chrII:450377_T/C	669088	671733	0	TRUE	chrII	0.0407555	0.196291
YBR103W	chrII:447536_G/T	0.58002	90.1232	chrII:447158_G/A	chrII:447536_G/T	677754	677927	0	TRUE	chrII	0.299768	0.530262
YBR104W	chrII:547596_G/A	0.175063	6.84016	chrII:452365_T/C	chrII:585769_T/C	777814	679885	1508	FALSE	chrII	0.0256577	0.168602
YBR105C	chrII:452365_T/C	-0.53306	73.461	chrII:451124_G/A	chrII:452575_ATAAG/A	682583	681099	0	TRUE	chrII	0.235396	-0.509451
YBR106W	chrII:454021_A/G	-0.267693	16.3401	chrII:447158_G/A	chrII:471144_C/T	684239	682876	0	TRUE	chrII	0.0469114	-0.215561
YBR107C	chrII:453525_C/T	0.71605	157.987	chrII:453525_C/T	chrII:453525_C/T	683743	684011	67	FALSE	chrII	0.496661	0.696793
YBR108W	chrII:375801_T/C	0.123641	3.38532	chrII:342723_C/T	chrII:393191_A/T	606019	685040	60630	FALSE	chrII	0.0175246	0.128309
YBR109W-A	chrII:468345_A/G	-0.234262	12.4033	chrII:459093_T/C	chrII:475550_A/G	698563	688826	60	FALSE	chrII	0.0509832	-0.223401
YBR110W	chrII:452575_ATAAG/A	0.18259	7.45124	chrII:431781_A/G	chrII:479153_AG/A	682793	689090	0	TRUE	chrII	0.0270805	0.163884
YBR111W-A	chrII:452575_ATAAG/A	-0.136678	4.144	chrII:433640_C/T	chrII:488875_T/A	682793	692357	0	TRUE	chrII	0.013056	-0.107212
YBR114W	chrII:435236_C/T	0.160034	5.70139	chrII:382146_A/G	chrII:487047_G/A	665454	697466	0	TRUE	chrII	0.0177663	0.132863
YBR116C	chrII:490619_A/C	-0.152198	5.15027	chrII:472319_A/C	chrII:506915_C/T	720837	704417	0	TRUE	chrII	0.013003	-0.107466
YBR117C	chrII:489703_T/C	-0.204219	9.36145	chrII:481711_A/G	chrII:560987_A/G	719921	704610	4273	FALSE	chrII	0.0170329	-0.131187
YBR118W	chrII:479201_G/A	-0.94862	505.736	chrII:479201_G/A	chrII:479267_C/T	709419	707889	0	TRUE	chrII	0.899374	-0.946408
YBR119W	chrII:479318_T/A	-0.445701	48.6658	chrII:479318_T/A	chrII:480674_A/G	709536	709556	0	TRUE	chrII	0.192474	-0.423627
YBR120C	chrII:481711_A/G	0.140864	4.4043	chrII:437754_C/T	chrII:558866_C/G	711929	710653	0	TRUE	chrII	0.0135801	0.121548
YBR121C	chrII:481964_G/A	-0.296734	20.2549	chrII:477249_T/C	chrII:487047_G/A	712182	711582	0	TRUE	chrII	0.0755987	-0.282565
YBR123C	chrII:483785_A/G	-0.377285	33.7435	chrII:481140_T/C	chrII:487047_G/A	714003	714960	0	TRUE	chrII	0.115648	-0.345484
YBR125C	chrII:486871_A/G	-0.344746	27.8048	chrII:483785_A/G	chrII:490264_C/T	717089	717417	0	TRUE	chrII	0.0933734	-0.299141
YBR126W-A	chrII:479201_G/A	-0.286823	18.8657	chrII:475703_C/T	chrII:492025_A/C	709419	721068	0	TRUE	chrII	0.0629157	-0.253823
YBR126W-B	chrII:491265_C/T	-0.254699	14.7391	chrII:487454_G/A	chrII:492025_A/C	721483	721145	0	TRUE	chrII	0.0532084	-0.234548
YBR127C	chrII:488755_C/G	0.270872	16.7458	chrII:475703_C/T	chrII:492025_A/C	718973	721487	0	TRUE	chrII	0.0636722	0.244572
YBR135W	chrII:505207_ACAGCAACAGCAACAGCAGCAACAG/A	0.298618	20.5253	chrII:503967_A/G	chrII:530080_T/C	735425	735072	0	TRUE	chrII	0.0898153	0.291542
YBR137W	chrII:505207_ACAGCAACAGCAACAGCAGCAACAG/A	0.229834	11.926	chrII:503196_C/T	chrII:530080_T/C	735425	743262	0	TRUE	chrII	0.0505198	0.222129
YBR140C	chrII:517334_A/G	-0.298466	20.5035	chrII:515871_G/A	chrII:531256_C/T	747552	747568	0	TRUE	chrII	0.0762598	-0.282904
YBR145W	chrII:532411_GA/G	0.239827	13.0176	chrII:524475_A/G	chrII:545985_G/A	762629	763980	0	TRUE	chrII	0.0425046	0.208823
YBR146W	chrII:536475_G/A	0.382677	34.7959	chrII:533657_C/T	chrII:539908_G/A	766693	765478	0	TRUE	chrII	0.0792299	0.273115
YBR147W	chrII:542592_G/A	0.250379	14.227	chrII:528793_T/C	chrII:564636_T/C	772810	766793	0	TRUE	chrII	0.064909	0.205984
YBR148W	chrII:538023_A/G	0.620754	106.949	chrII:537349_C/CTTTCAG	chrII:538968_T/A	768241	768094	0	TRUE	chrII	0.385747	0.594261
YBR149W	chrII:526512_T/C	0.39202	36.6674	chrII:522647_C/G	chrII:534460_T/C	756730	770205	5329	FALSE	chrII	0.111665	0.318812
YBR150C	chrII:542592_G/A	0.72863	166.34	chrII:541588_C/G	chrII:544134_G/A	772810	771427	0	TRUE	chrII	0.494286	0.709278
YBR151W	chrII:545996_A/C	-0.386678	35.5899	chrII:545996_A/C	chrII:548443_T/C	776214	775246	0	TRUE	chrII	0.125548	-0.356635
YBR152W	chrII:545996_A/C	-0.189253	8.01521	chrII:541139_G/A	chrII:563175_A/T	776214	776594	0	TRUE	chrII	0.0355877	-0.187522
YBR153W	chrII:547966_A/G	-0.248702	14.0309	chrII:544475_T/A	chrII:555518_G/A	778184	777678	0	TRUE	chrII	0.0367435	-0.19552
YBR154C	chrII:544218_C/G	0.198323	8.81793	chrII:534637_C/T	chrII:560987_A/G	774436	778580	0	TRUE	chrII	0.0251814	0.175968
YBR155W	chrII:555666_T/TC	-0.397735	37.8425	chrII:549229_G/A	chrII:556857_T/C	785884	779989	0	TRUE	chrII	0.157581	-0.39433
YBR158W	chrII:555518_G/A	0.566226	84.9483	chrII:553403_A/G	chrII:556857_T/C	785736	786767	0	TRUE	chrII	0.23597	0.46636
YBR159W	chrII:540838_G/A	0.168902	6.36026	chrII:538023_A/G	chrII:558866_C/G	771056	788903	0	TRUE	chrII	0.0164138	0.126714
YBR160W	chrII:558881_C/T	-0.572519	87.2785	chrII:558881_C/T	chrII:560494_G/C	789099	790296	0	TRUE	chrII	0.286519	-0.524599
YBR161W	chrII:561291_T/C	0.352344	29.1296	chrII:550847_A/C	chrII:563175_A/T	791509	791852	0	TRUE	chrII	0.109451	0.337442
YBR162C	chrII:560494_G/C	-0.204519	9.38961	chrII:528069_T/C	chrII:567697_A/G	790712	793421	0	TRUE	chrII	0.0341463	-0.190345
YBR162W-A	chrII:579408_G/T	-0.240263	13.0664	chrII:561879_G/A	chrII:582226_C/T	809626	795449	0	TRUE	chrII	0.0613671	-0.252145
YBR163W	chrII:575460_G/A	-0.207164	9.63946	chrII:565750_T/C	chrII:584764_G/A	805678	795941	0	TRUE	chrII	0.0426973	-0.198086
YBR165W	chrII:568406_T/C	0.339894	26.9778	chrII:555666_T/TC	chrII:571411_A/G	798624	799070	0	TRUE	chrII	0.112245	0.338268
YBR166C	chrII:571089_C/T	-0.613757	103.882	chrII:569856_T/G	chrII:573792_A/T	801307	800060	0	TRUE	chrII	0.354256	-0.575662
YBR167C	chrII:617783_A/T	0.142856	4.53108	chrII:537349_C/CTTTCAG	chrII:643272_T/TC	848001	801686	0	TRUE	chrII	0.0205431	0.138097
YBR168W	chrII:571949_T/C	-0.431243	45.2162	chrII:570256_G/A	chrII:575685_C/G	802167	802589	0	TRUE	chrII	0.148985	-0.400917
YBR169C	chrII:569856_T/G	-0.218052	10.7051	chrII:564639_G/A	chrII:584764_G/A	800074	804133	0	TRUE	chrII	0.0273373	-0.175132
YBR170C	chrII:576997_T/C	0.422516	43.2137	chrII:570301_A/G	chrII:579408_G/T	807215	806562	0	TRUE	chrII	0.176096	0.419786
YBR173C	chrII:582458_T/C	0.626715	109.624	chrII:582285_T/C	chrII:583485_AT/A	812676	811944	0	TRUE	chrII	0.382533	0.617151
YBR176W	chrII:566838_A/G	0.134645	4.0205	chrII:495627_C/T	chrII:635445_A/G	797056	813938	0	TRUE	chrII	0.0132532	0.133478
YBR177C	chrII:583576_T/A	-0.538262	75.1783	chrII:583485_AT/A	chrII:590898_C/T	813794	815025	0	TRUE	chrII	0.110669	-0.337071
YBR179C	chrII:565566_A/G	-0.158395	5.58373	chrII:562452_C/T	chrII:637366_T/C	795784	816765	0	TRUE	chrII	0.0130231	-0.114415
YBR181C	chrII:577915_G/T	0.231466	12.1007	chrII:568406_T/C	chrII:590898_C/T	808133	821930	2117	FALSE	chrII	0.0278118	0.103589
YBR182C	chrII:622655_G/A	-0.197002	8.69844	chrII:599150_A/T	chrII:635445_A/G	852873	823724	3285	FALSE	chrII	0.0428987	-0.188309
YBR183W	chrII:598025_T/G	-0.512988	67.1081	chrII:593091_T/C	chrII:599098_T/C	828243	826333	0	TRUE	chrII	0.160405	-0.397951
YBR184W	chrII:585814_C/T	-0.125391	3.48263	chrII:103188_A/G	chrII:628269_T/C	816032	827581	0	TRUE	chrII	0.013086	-0.112726
YBR185C	chrII:620102_G/A	0.209143	9.82876	chrII:585814_C/T	chrII:628361_C/CT	850320	829341	0	TRUE	chrII	0.0346436	0.185925
YBR187W	chrII:633855_T/C	0.175865	6.90393	chrII:568406_T/C	chrII:635928_C/A	864073	832852	0	TRUE	chrII	0.0309473	0.154472
YBR188C	chrII:614131_A/G	0.286378	18.8045	chrII:585814_C/T	chrII:620102_G/A	844349	833903	0	TRUE	chrII	0.0781776	0.280414
YBR189W	chrII:611905_T/C	-0.36318	31.0837	chrII:598753_G/T	chrII:617606_A/C	842123	834726	0	TRUE	chrII	0.117373	-0.340969
YBR191W	chrII:606236_A/G	-0.795888	220.542	chrII:606236_A/G	chrII:608432_A/C	836454	836488	0	TRUE	chrII	0.615784	-0.783294
YBR193C	chrII:605709_C/A	-0.571066	86.7359	chrII:603595_A/T	chrII:610376_G/A	835927	839300	0	TRUE	chrII	0.311779	-0.554335
YBR195C	chrII:625733_G/C	-0.19574	8.58517	chrII:579501_A/G	chrII:633468_T/G	855951	840832	0	TRUE	chrII	0.0155362	-0.122483
YBR196C-A	chrII:616805_A/C	0.426745	44.1767	chrII:609073_A/G	chrII:619747_A/G	847023	844242	0	TRUE	chrII	0.18608	0.431157
YBR197C	chrII:614131_A/G	-0.919796	411.15	chrII:614131_A/G	chrII:616646_C/T	844349	845421	871	TRUE	chrII	0.845281	-0.919663
YBR198C	chrII:625733_G/C	-0.254365	14.6992	chrII:614131_A/G	chrII:629782_T/C	855951	846345	0	TRUE	chrII	0.0568525	-0.24676
YBR199W	chrII:619502_T/C	0.415064	41.5505	chrII:616805_A/C	chrII:624215_A/G	849720	849127	0	TRUE	chrII	0.153652	0.382171
YBR200W	chrII:620302_G/A	-0.144177	4.61615	chrII:565750_T/C	chrII:661818_T/A	850520	851090	0	TRUE	chrII	0.0111716	-0.113534
YBR201C-A	chrII:616805_A/C	0.159759	5.68158	chrII:524916_T/A	chrII:633468_T/G	847023	854711	0	TRUE	chrII	0.0229644	0.148377
YBR202W	chrII:622655_G/A	0.3063	21.6494	chrII:611232_A/C	chrII:625843_T/C	852873	855990	0	TRUE	chrII	0.0869066	0.279558
YBR203W	chrII:619028_C/A	0.252115	14.4316	chrII:603595_A/T	chrII:631870_A/G	849246	859386	0	TRUE	chrII	0.0595592	0.249415
YBR204C	chrII:633618_A/C	-0.51041	66.3228	chrII:633176_T/G	chrII:633957_G/A	863836	862472	0	TRUE	chrII	0.215132	-0.466094
YBR205W	chrII:633618_A/C	-0.336712	26.4436	chrII:632170_G/A	chrII:637366_T/C	863836	863840	0	TRUE	chrII	0.0766136	-0.298674
YBR207W	chrII:633957_G/A	-0.260258	15.4128	chrII:630671_T/A	chrII:642773_G/A	864175	865364	0	TRUE	chrII	0.0487158	-0.212544
YBR210W	chrII:647496_A/C	0.300585	20.81	chrII:637651_C/G	chrII:653730_A/G	877714	875768	0	TRUE	chrII	0.0905396	0.299075
YBR211C	chrII:647496_A/C	0.142631	4.51664	chrII:601087_A/G	chrII:682491_T/A	877714	876376	0	TRUE	chrII	0.0217944	0.138326
YBR212W	chrII:648554_C/T	0.139019	4.28856	chrII:602540_T/C	chrII:657722_C/T	878772	878104	0	TRUE	chrII	0.0207286	0.11917
YBR213W	chrII:643098_G/T	-0.199591	8.93337	chrII:637651_C/G	chrII:653876_G/A	873316	880586	0	TRUE	chrII	0.0269113	-0.155118
YBR214W	chrII:652113_G/A	0.147891	4.85971	chrII:611232_A/C	chrII:657582_T/A	882331	881633	0	TRUE	chrII	0.0192582	0.13614
YBR218C	chrII:465979_G/A	0.126918	3.56865	chrII:242038_A/G	chrII:488875_T/A	696197	888925	169751	FALSE	chrII	0.0152099	0.124194
YBR220C	chrII:665576_C/A	-0.156273	5.43329	chrII:581695_G/A	chrII:695575_T/C	895794	893213	0	TRUE	chrII	0.0202148	-0.157587
YBR228W	chrII:676163_T/C	-0.189638	8.0485	chrII:666366_A/T	chrII:687029_C/T	906381	905531	0	TRUE	chrII	0.029326	-0.18125
YBR229C	chrII:678375_G/A	-0.674201	133.201	chrII:677110_T/C	chrII:678941_G/A	908593	906575	0	TRUE	chrII	0.40369	-0.617139
YBR230C	chrII:385445_T/C	0.155847	5.40331	chrII:357199_A/G	chrII:680550_T/C	615663	909767	0	TRUE	chrII	0.0142845	0.120085
YBR230W-A	chrII:681127_T/A	0.317749	23.3889	chrII:680373_A/C	chrII:682041_GT/G	911345	910580	0	TRUE	chrII	0.0880352	0.292126
YBR233W	chrII:684797_G/A	-0.391222	36.5053	chrII:682551_T/C	chrII:685360_GA/G	915015	913646	0	TRUE	chrII	0.134814	-0.374475
YBR234C	chrII:687350_T/C	0.451187	50.0193	chrII:682551_T/C	chrII:699560_T/C	917568	915656	0	TRUE	chrII	0.162482	0.420819
YBR235W	chrII:686767_A/G	-0.647161	119.258	chrII:685510_C/T	chrII:687626_A/T	916985	917119	0	TRUE	chrII	0.405717	-0.620568
YBR236C	chrII:684797_G/A	0.173635	6.7273	chrII:678984_A/G	chrII:700736_G/A	915015	920601	0	TRUE	chrII	0.0318503	0.154493
YBR237W	chrII:699384_G/A	0.292679	19.6797	chrII:687350_T/C	chrII:700715_C/T	929602	922187	0	TRUE	chrII	0.0816935	0.293339
YBR239C	chrII:699675_T/C	0.532296	73.2112	chrII:698648_A/T	chrII:700064_G/C	929893	928572	0	TRUE	chrII	0.288956	0.528461
YBR240C	chrII:465493_C/T	0.229868	11.9296	chrII:450938_T/C	chrII:479267_C/T	695711	930708	221088	FALSE	chrII	0.030401	0.178109
YBR246W	chrII:708909_A/G	-0.243912	13.4788	chrII:707848_C/T	chrII:723281_G/A	939127	941809	0	TRUE	chrII	0.065404	-0.236572
YBR249C	chrII:718018_T/A	-0.571754	86.9926	chrII:718018_T/A	chrII:721088_C/T	948236	947100	0	TRUE	chrII	0.284821	-0.538137
YBR255C-A	chrII:456771_G/A	-0.137329	4.18395	chrII:447536_G/T	chrII:489805_G/A	686989	956836	236714	FALSE	chrII	0.00896337	-0.0996634
YBR260C	chrII:734775_G/A	-0.185713	7.71292	chrII:732123_C/T	chrII:737571_T/A	964993	962857	0	TRUE	chrII	0.0222813	-0.174781
YBR261C	chrII:737571_T/A	0.203697	9.31265	chrII:732123_C/T	chrII:737571_T/A	967789	965050	0	TRUE	chrII	0.0464412	0.196824
YBR269C	chrII:747841_GT/G	-0.165973	6.13849	chrII:734775_G/A	chrII:777303_A/G	978059	972378	0	TRUE	chrII	0.0117379	-0.13405
YBR270C	chrII:744063_G/A	0.297524	20.3681	chrII:740827_G/A	chrII:746619_C/T	974281	972979	0	TRUE	chrII	0.0719896	0.288369
YBR271W	chrII:745349_G/C	-0.407366	39.8761	chrII:741554_A/G	chrII:746619_C/T	975567	975070	0	TRUE	chrII	0.170567	-0.397035
YBR272C	chrII:753285_G/A	0.437408	46.6665	chrII:747177_A/T	chrII:755157_G/T	983503	976579	0	TRUE	chrII	0.151184	0.367521
YBR273C	chrII:760471_A/T	-0.161964	5.84161	chrII:744063_G/A	chrII:784284_T/A	990689	978279	0	TRUE	chrII	0.0133505	-0.125841
YBR274W	chrII:749314_C/G	-0.390454	36.3495	chrII:748066_T/C	chrII:756213_G/A	979532	979812	0	TRUE	chrII	0.123981	-0.372043
YBR275C	chrII:750649_A/C	-0.606593	100.822	chrII:749992_T/C	chrII:755157_G/T	980867	981574	0	TRUE	chrII	0.366669	-0.598321
YBR281C	chrII:767663_T/C	-0.422921	43.3055	chrII:767663_T/C	chrII:769150_G/A	997881	995188	0	TRUE	chrII	0.147449	-0.384318
YBR283C	chrII:769903_G/A	0.434629	46.0091	chrII:769258_C/T	chrII:769972_T/A	1000121	999161	0	TRUE	chrII	0.164405	0.417617
YBR284W	chrII:798782_A/G	0.127303	3.59052	chrII:770543_G/T	chrII:799991_G/A	1029000	1001457	0	TRUE	chrII	0.0119038	0.122505
YBR285W	chrII:785659_G/GA	0.214108	10.3122	chrII:778895_T/C	chrII:799991_G/A	1015877	1004140	4338	FALSE	chrII	0.0416497	0.17904
YBR286W	chrII:774954_T/C	-0.154488	5.30833	chrII:394430_C/T	chrII:784600_C/T	1005172	1004918	0	TRUE	chrII	0.0121681	-0.108113
YBR288C	chrII:780404_GCAACAGCAGCAGCAACAACAA/G	-0.244686	13.5672	chrII:778895_T/C	chrII:799991_G/A	1010622	1008230	0	TRUE	chrII	0.0581833	-0.240701
YBR291C	chrII:785659_G/GA	-0.533879	73.7295	chrII:784375_A/G	chrII:786053_T/C	1015877	1013891	0	TRUE	chrII	0.197512	-0.447888
YBR302C	chrII:798782_A/G	-0.303484	21.2333	chrII:795756_C/G	chrII:799991_G/A	1029000	1040558	11357	FALSE	chrII	0.0463458	-0.224183
YCL057C-A	chrII:579501_A/G	-0.197182	8.71467	chrII:540296_G/A	chrII:624215_A/G	809719	1067434	NA	FALSE	chrII	0.024231	-0.160453
YCL048W-A	chrII:393191_A/T	0.126341	3.536	chrII:380971_C/T	chrII:435843_G/A	623409	1084890	NA	FALSE	chrII	0.00839243	0.0759185
YCL041C	chrII:560494_G/C	0.388808	36.017	chrII:555881_G/T	chrII:563134_G/GA	790712	1093535	NA	FALSE	chrII	0.143225	0.383665
YCL026C-A	chrII:625876_T/C	0.146243	4.75085	chrII:570301_A/G	chrII:658797_G/A	856094	1118106	NA	FALSE	chrII	0.00735292	0.111741
YCL012C	chrII:375370_T/A	0.179712	7.21433	chrII:349415_A/T	chrII:389460_C/T	605588	1144719	NA	FALSE	chrII	0.0327577	0.181733
YCR004C	chrII:434976_G/T	0.128403	3.65332	chrII:341837_G/A	chrII:460203_T/C	665194	1162977	NA	FALSE	chrII	0.00784943	0.0793196
YCR005C	chrII:611905_T/C	0.169802	6.42921	chrII:567651_C/T	chrII:633468_T/G	842123	1164348	NA	FALSE	chrII	0.0335853	0.163011
YCR018C	chrII:195180_C/G	-0.156423	5.44383	chrII:181034_G/T	chrII:421574_G/A	425398	1191640	NA	FALSE	chrII	0.00764791	-0.0668299
YCR018C-A	chrII:248659_G/A	-0.197734	8.7645	chrII:220055_C/T	chrII:287483_G/A	478877	1195010	NA	FALSE	chrII	0.0318535	-0.168476
YCR020C	chrII:459672_T/C	0.15631	5.43583	chrII:440220_A/T	chrII:479267_C/T	689890	1197414	NA	FALSE	chrII	0.0151265	0.126999
YCR041W	chrII:124932_T/C	0.131973	3.86112	chrII:107123_A/T	chrII:160143_T/G	355150	1244313	NA	FALSE	chrII	0.00328837	0.0475104
YCR053W	chrII:124932_T/C	-0.128416	3.65407	chrII:71431_G/A	chrII:149872_T/C	355150	1260099	NA	FALSE	chrII	0.0106655	-0.117696
YCR061W	chrII:379311_T/C	0.128359	3.6508	chrII:351335_G/A	chrII:408644_T/G	609529	1268965	NA	FALSE	chrII	0.0104326	0.0865141
YCR105W	chrII:10135_C/T	0.60154	98.7093	chrII:10135_C/T	chrII:18004_C/T	240353	1352472	NA	FALSE	chrII	0.201136	0.463155
YCR106W	chrII:10135_C/T	0.64098	116.268	chrII:10135_C/T	chrII:18004_C/T	240353	1354360	NA	FALSE	chrII	0.196815	0.465733
YCR107W	chrII:10135_C/T	0.653531	122.413	chrII:10135_C/T	chrII:18004_C/T	240353	1357292	NA	FALSE	chrII	0.183889	0.456916
YDL198C	chrII:633960_C/T	0.182386	7.43438	chrII:552407_A/G	chrII:649588_C/A	864178	1463671	NA	FALSE	chrII	0.0275436	0.167096
YDL181W	chrII:563135_G/A	-0.127579	3.60619	chrII:516343_A/G	chrII:665139_G/C	793353	1495201	NA	FALSE	chrII	0.010496	-0.0732884
YDL179W	chrII:616805_A/C	0.132355	3.88372	chrII:522647_C/G	chrII:739892_T/G	847023	1498313	NA	FALSE	chrII	0.0098414	0.108445
YDL170W	chrII:545985_G/A	0.166991	6.21512	chrII:522647_C/G	chrII:561291_T/C	776203	1516340	NA	FALSE	chrII	0.0217477	0.140921
YDL164C	chrII:528511_C/G	-0.127055	3.57644	chrII:495558_A/G	chrII:555518_G/A	758729	1525009	NA	FALSE	chrII	0.0158766	-0.120634
YDL138W	chrII:479153_AG/A	0.201763	9.133	chrII:430846_C/A	chrII:483628_A/T	709371	1573373	NA	FALSE	chrII	0.0308842	0.192812
YDL135C	chrII:408652_G/C	0.128419	3.65423	chrII:389492_T/C	chrII:435236_C/T	638870	1578702	NA	FALSE	chrII	0.0174667	0.122099
YDL131W	chrII:579501_A/G	0.129641	3.72475	chrII:545985_G/A	chrII:764689_T/C	809719	1587415	NA	FALSE	chrII	0.0090234	0.0941297
YDL128W	chrII:570256_G/A	-0.139797	4.33718	chrII:565460_G/T	chrII:680372_A/G	800474	1592674	NA	FALSE	chrII	0.0157018	-0.139701
YDL126C	chrII:379311_T/C	0.145835	4.72407	chrII:357199_A/G	chrII:394430_C/T	609529	1596179	NA	FALSE	chrII	0.0140632	0.115763
YDL086W	chrII:671376_T/C	-0.13179	3.85035	chrII:379311_T/C	chrII:700423_T/C	901594	1661435	NA	FALSE	chrII	0.00150824	-0.0327019
YDL080C	chrII:434976_G/T	0.136001	4.10268	chrII:426865_C/T	chrII:560987_A/G	665194	1670664	NA	FALSE	chrII	0.0152339	0.13664
YDL067C	chrII:602540_T/C	-0.126197	3.52788	chrII:513451_G/T	chrII:662749_G/A	832758	1694239	NA	FALSE	chrII	0.00554336	-0.092119
YDL055C	chrII:505207_ACAGCAACAGCAACAGCAGCAACAG/A	-0.146655	4.77798	chrII:384692_T/C	chrII:547137_A/G	735425	1715696	NA	FALSE	chrII	0.0110521	-0.118132
YDL052C	chrII:119246_CA/C	-0.149862	4.99158	chrII:107123_A/T	chrII:140061_T/C	349464	1722694	NA	FALSE	chrII	0.0167582	-0.138497
YDL049C	chrII:377588_A/G	0.180078	7.24428	chrII:359006_G/A	chrII:440220_A/T	607806	1725090	NA	FALSE	chrII	0.0224049	0.135481
YDL048C	chrII:448135_G/A	0.140324	4.37026	chrII:209373_C/T	chrII:489241_A/G	678353	1726761	NA	FALSE	chrII	0.0171975	0.117172
YDL047W	chrII:351083_CA/C	0.129971	3.7439	chrII:334051_G/A	chrII:372919_G/A	581301	1729793	NA	FALSE	chrII	0.014724	0.122432
YDL046W	chrII:671376_T/C	-0.149935	4.99654	chrII:662272_C/T	chrII:737571_T/A	901594	1731262	NA	FALSE	chrII	0.00464143	-0.0850586
YDL022W	chrII:379311_T/C	0.131769	3.84911	chrII:342025_G/C	chrII:438870_T/C	609529	1771847	NA	FALSE	chrII	0.0169025	0.107172
YDL019C	chrII:540838_G/A	-0.125604	3.49454	chrII:504587_C/T	chrII:579408_G/T	771056	1777685	NA	FALSE	chrII	0.00607662	-0.103021
YDL004W	chrII:588089_A/G	-0.161053	5.77522	chrII:540296_G/A	chrII:648668_A/G	818307	1803051	NA	FALSE	chrII	0.00979838	-0.102028
YDR011W	chrII:375370_T/A	0.12919	3.69863	chrII:343406_C/T	chrII:471887_C/G	605588	1825941	NA	FALSE	chrII	0.0143856	0.0923564
YDR012W	chrII:301399_T/C	0.811737	236.372	chrII:301399_T/C	chrII:303125_G/A	531617	1831875	NA	FALSE	chrII	0.640346	0.803691
YDR034C-D	chrII:405666_C/A	0.434378	45.9498	chrII:403354_T/C	chrII:412233_A/C	635884	1874065	NA	FALSE	chrII	0.121467	0.337168
YDR034W-B	chrII:357199_A/G	0.191543	8.21412	chrII:351335_G/A	chrII:393191_A/T	587417	1881336	NA	FALSE	chrII	0.038343	0.149843
YDR035W	chrII:431999_C/T	0.133453	3.94902	chrII:327972_T/C	chrII:451454_G/T	662217	1881838	NA	FALSE	chrII	0.017419	0.120601
YDR043C	chrII:375801_T/C	0.128913	3.68266	chrII:343406_C/T	chrII:418399_A/T	606019	1902696	NA	FALSE	chrII	0.0208096	0.13079
YDR044W	chrII:125552_T/C	-0.12204	3.29757	chrII:76947_A/G	chrII:154740_A/G	355770	1906664	NA	FALSE	chrII	0.00977686	-0.0788052
YDR054C	chrII:408652_G/C	0.142613	4.51551	chrII:376186_C/T	chrII:460243_CT/C	638870	1921462	NA	FALSE	chrII	0.0211748	0.149854
YDR055W	chrII:579408_G/T	-0.14245	4.50511	chrII:564639_G/A	chrII:635127_G/A	809626	1923549	NA	FALSE	chrII	0.0159604	-0.129951
YDR059C	chrII:579501_A/G	-0.143407	4.56644	chrII:498404_T/A	chrII:777303_A/G	809719	1929256	NA	FALSE	chrII	0.00882267	-0.0844071
YDR068W	chrII:122381_CA/C	-0.150193	5.01395	chrII:87849_G/A	chrII:137745_A/G	352599	1943735	NA	FALSE	chrII	0.01779	-0.130013
YDR070C	chrII:390138_A/C	0.124611	3.43905	chrII:343838_G/A	chrII:649588_C/A	620356	1948120	NA	FALSE	chrII	0.00573468	0.0669379
YDR072C	chrII:625628_A/C	-0.152751	5.18824	chrII:567651_C/T	chrII:635445_A/G	855846	1949783	NA	FALSE	chrII	0.0128106	-0.106639
YDR085C	chrII:382471_G/T	0.14343	4.56792	chrII:357199_A/G	chrII:412233_A/C	612689	1974310	NA	FALSE	chrII	0.00866038	0.11695
YDR097C	chrII:528069_T/C	-0.122408	3.31765	chrII:495558_A/G	chrII:542535_G/A	758287	2000131	NA	FALSE	chrII	0.0107443	-0.11684
YDR098C-B	chrII:395218_G/A	0.143692	4.58482	chrII:376186_C/T	chrII:455029_T/C	625436	2005880	NA	FALSE	chrII	0.00925764	0.105608
YDR111C	chrII:582806_A/G	-0.200596	9.02539	chrII:546739_G/A	chrII:654127_C/T	813024	2038263	NA	FALSE	chrII	0.0355753	-0.162233
YDR124W	chrII:517869_G/A	0.198793	8.86056	chrII:485107_T/C	chrII:585569_C/T	748087	2060337	NA	FALSE	chrII	0.024205	0.154582
YDR148C	chrII:583576_T/A	-0.141155	4.42275	chrII:107123_A/T	chrII:665139_G/C	813794	2113697	NA	FALSE	chrII	0.00514867	-0.0964031
YDR158W	chrII:628674_T/C	0.126203	3.52822	chrII:206076_C/G	chrII:734775_G/A	858892	2130379	NA	FALSE	chrII	0.0120198	0.0993315
YDR173C	chrII:115270_T/C	-0.149745	4.98373	chrII:107123_A/T	chrII:137745_A/G	345488	2170587	NA	FALSE	chrII	0.0143055	-0.136833
YDR174W	chrII:195177_T/A	0.151368	5.09361	chrII:136582_C/G	chrII:290619_C/T	425395	2172132	NA	FALSE	chrII	0.0155359	0.140733
YDR209C	chrII:564639_G/A	-0.122081	3.29981	chrII:335046_A/T	chrII:633618_A/C	794857	2231058	NA	FALSE	chrII	0.0120393	-0.12055
YDR210W	chrII:542592_G/A	-0.191023	8.16868	chrII:516924_C/T	chrII:548443_T/C	772810	2231096	NA	FALSE	chrII	0.024011	-0.166631
YDR210C-D	chrII:269653_C/T	-0.149829	4.98938	chrII:219410_C/T	chrII:279910_T/C	499871	2238681	NA	FALSE	chrII	0.00516941	-0.0611154
YDR216W	chrII:546739_G/A	-0.13072	3.78752	chrII:379311_T/C	chrII:665139_G/C	776957	2255057	NA	FALSE	chrII	0.00473003	-0.125794
YDR222W	chrII:120701_A/G	0.149755	4.98443	chrII:112335_C/A	chrII:143327_C/T	350919	2270076	NA	FALSE	chrII	0.0142329	0.110339
YDR226W	chrII:579408_G/T	0.129899	3.73971	chrII:117298_A/G	chrII:610376_G/A	809626	2276508	NA	FALSE	chrII	0.0138348	0.108354
YDR237W	chrII:459093_T/C	-0.123249	3.36373	chrII:450938_T/C	chrII:492025_A/C	689311	2296637	NA	FALSE	chrII	0.00727135	-0.0717786
YDR244W	chrII:628345_T/C	-0.130223	3.75856	chrII:566827_C/A	chrII:642773_G/A	858563	2310585	NA	FALSE	chrII	0.0102059	-0.104354
YDR259C	chrII:444706_GT/G	0.267797	16.3534	chrII:434976_G/T	chrII:447300_C/T	674924	2334653	NA	FALSE	chrII	0.0157379	0.166381
YDR261C	chrII:397984_A/G	0.196689	8.6703	chrII:351335_G/A	chrII:454587_A/G	628202	2337543	NA	FALSE	chrII	0.0161761	0.136921
YDR261W-B	chrII:407830_G/A	0.243796	13.4657	chrII:383768_C/T	chrII:421673_T/C	638048	2341484	NA	FALSE	chrII	0.0421541	0.169952
YDR275W	chrII:393191_A/T	0.124093	3.41034	chrII:375370_T/A	chrII:435843_G/A	623409	2372274	NA	FALSE	chrII	0.0130818	0.110484
YDR284C	chrII:616805_A/C	0.155893	5.40653	chrII:365120_A/C	chrII:653876_G/A	847023	2390572	NA	FALSE	chrII	0.0220025	0.122393
YDR285W	chrII:468345_A/G	-0.139468	4.31663	chrII:450938_T/C	chrII:489241_A/G	698563	2392458	NA	FALSE	chrII	0.01085	-0.113271
YDR297W	chrII:433640_C/T	0.212139	10.119	chrII:374149_G/C	chrII:460271_T/TC	663858	2416573	NA	FALSE	chrII	0.0193322	0.109668
YDR298C	chrII:579501_A/G	-0.167779	6.27476	chrII:457684_T/A	chrII:642978_G/A	809719	2418198	NA	FALSE	chrII	0.0157291	-0.107972
YDR320C-A	chrII:143759_A/T	0.123041	3.35231	chrII:108452_T/A	chrII:163787_A/C	373977	2468302	NA	FALSE	chrII	0.00953334	0.099706
YDR340W	chrII:248659_G/A	-0.281099	18.0886	chrII:220776_C/T	chrII:252704_G/T	478877	2510903	NA	FALSE	chrII	0.0595728	-0.239965
YDR354W	chrII:633960_C/T	0.141942	4.47271	chrII:563135_G/A	chrII:734775_G/A	864178	2544769	NA	FALSE	chrII	0.0114511	0.125348
YDR377W	chrII:579501_A/G	-0.137277	4.18074	chrII:528069_T/C	chrII:737571_T/A	809719	2588633	NA	FALSE	chrII	0.0141763	-0.107691
YDR384C	chrII:453525_C/T	0.239308	12.9596	chrII:451124_G/A	chrII:485107_T/C	683743	2601226	NA	FALSE	chrII	0.0461048	0.213855
YDR397C	chrII:170320_A/C	-0.126209	3.52856	chrII:152204_A/G	chrII:641071_T/G	400538	2626388	NA	FALSE	chrII	0.0161124	-0.119139
YDR399W	chrII:393191_A/T	-0.145117	4.6772	chrII:351335_G/A	chrII:421116_C/A	623409	2630090	NA	FALSE	chrII	0.00642552	-0.0929855
YDR400W	chrII:433187_C/T	0.132554	3.8955	chrII:375370_T/A	chrII:460271_T/TC	663405	2631085	NA	FALSE	chrII	0.0224758	0.140052
YDR405W	chrII:566838_A/G	-0.129494	3.71622	chrII:513451_G/T	chrII:665139_G/C	797056	2637668	NA	FALSE	chrII	0.00447583	-0.0787949
YDR406W	chrII:541139_G/A	-0.225416	11.4598	chrII:538836_G/A	chrII:570267_C/T	771357	2639232	NA	FALSE	chrII	0.0241728	-0.177961
YDR410C	chrII:541139_G/A	0.15429	5.29461	chrII:472319_A/C	chrII:571050_G/A	771357	2652394	NA	FALSE	chrII	0.0185163	0.135643
YDR453C	chrII:675206_A/G	-0.131475	3.83178	chrII:662272_C/T	chrII:737571_T/A	905424	2725094	NA	FALSE	chrII	0.0148717	-0.127682
YDR475C	chrII:393191_A/T	0.137719	4.20798	chrII:359006_G/A	chrII:438870_T/C	623409	2767486	NA	FALSE	chrII	0.0192413	0.136618
YDR481C	chrII:435236_C/T	0.131361	3.82507	chrII:357199_A/G	chrII:565493_C/T	665454	2778572	NA	FALSE	chrII	0.0135893	0.11239
YDR482C	chrII:412403_T/C	0.132912	3.91678	chrII:380871_A/AAAC	chrII:444706_GT/G	642621	2780453	NA	FALSE	chrII	0.0182488	0.135977
YDR483W	chrII:343406_C/T	0.148827	4.92214	chrII:340743_A/C	chrII:384458_C/T	573624	2781179	NA	FALSE	chrII	0.0218631	0.139481
YDR507C	chrII:528793_T/C	-0.135963	4.10034	chrII:495559_T/C	chrII:561291_T/C	759011	2822380	NA	FALSE	chrII	0.0150474	-0.12891
YDR516C	chrII:532114_T/C	0.122376	3.31591	chrII:351335_G/A	chrII:543092_A/G	762332	2834996	NA	FALSE	chrII	0.0118395	0.101618
YDR517W	chrII:399535_C/T	0.169793	6.42855	chrII:380871_A/AAAC	chrII:450377_T/C	629753	2837261	NA	FALSE	chrII	0.027983	0.179738
YDR533C	chrII:583576_T/A	-0.209643	9.87688	chrII:549229_G/A	chrII:628886_C/CA	813794	2861469	NA	FALSE	chrII	0.0133034	-0.141414
YEL071W	chrII:583576_T/A	0.190165	8.09408	chrII:550124_A/G	chrII:630094_A/G	813794	2908310	NA	FALSE	chrII	0.0261341	0.153975
YEL066W	chrII:447536_G/T	0.230136	11.9582	chrII:399535_C/T	chrII:457684_T/A	677754	2918622	NA	FALSE	chrII	0.0261026	0.181569
YEL052W	chrII:579501_A/G	-0.151411	5.09652	chrII:505856_C/T	chrII:665139_G/C	809719	2948526	NA	FALSE	chrII	0.00556729	-0.0925991
YEL040W	chrII:676163_T/C	0.13877	4.27308	chrII:576997_T/C	chrII:700736_G/A	906381	2970008	NA	FALSE	chrII	0.00941432	0.108389
YEL038W	chrII:466414_A/G	0.124801	3.44963	chrII:395218_G/A	chrII:483628_A/T	696632	2972417	NA	FALSE	chrII	0.0125852	0.0682536
YEL034W	chrII:529032_A/G	-0.130257	3.76053	chrII:495559_T/C	chrII:561291_T/C	759250	2977631	NA	FALSE	chrII	0.00447397	-0.063232
YEL024W	chrII:583576_T/A	-0.14363	4.58084	chrII:569856_T/G	chrII:649588_C/A	813794	2999215	NA	FALSE	chrII	0.00885766	-0.0943221
YER001W	chrII:541139_G/A	-0.263001	15.7514	chrII:528069_T/C	chrII:542535_G/A	771357	3045475	NA	FALSE	chrII	0.0238347	-0.252282
YER004W	chrII:125552_T/C	-0.136017	4.10364	chrII:87391_A/C	chrII:737571_T/A	355770	3051535	NA	FALSE	chrII	0.0124819	-0.133333
YER005W	chrII:394430_C/T	0.127146	3.58157	chrII:375370_T/A	chrII:406889_T/C	624648	3052505	NA	FALSE	chrII	0.0153314	0.106418
YER024W	chrII:617606_A/C	0.146606	4.77472	chrII:579408_G/T	chrII:645738_A/G	847824	3094147	NA	FALSE	chrII	0.026333	0.144266
YER033C	chrII:457818_C/T	0.18028	7.26078	chrII:430846_C/A	chrII:480674_A/G	688036	3110012	NA	FALSE	chrII	0.0261854	0.166523
YER034W	chrII:434976_G/T	0.165013	6.06673	chrII:395756_G/A	chrII:467964_C/T	665194	3113801	NA	FALSE	chrII	0.0244079	0.161337
YER037W	chrII:383768_C/T	0.168647	6.34081	chrII:355349_C/T	chrII:450017_A/T	613986	3117844	NA	FALSE	chrII	0.0258796	0.153882
YER044C	chrII:544218_C/G	0.143489	4.57177	chrII:503967_A/G	chrII:558866_C/G	774436	3129525	NA	FALSE	chrII	0.0024219	0.0722803
YER053C	chrII:390138_A/C	0.136228	4.11652	chrII:347231_G/A	chrII:424938_GT/G	620356	3150692	NA	FALSE	chrII	0.00806764	0.0967411
YER053C-A	chrII:373518_G/T	0.240925	13.1407	chrII:364073_C/T	chrII:378868_C/G	603736	3152888	NA	FALSE	chrII	0.0282294	0.167344
YER062C	chrII:601087_A/G	-0.201723	9.12927	chrII:579501_A/G	chrII:663562_G/A	831305	3171885	NA	FALSE	chrII	0.0167813	-0.175383
YER064C	chrII:448507_G/T	0.128017	3.63121	chrII:370967_C/T	chrII:471887_C/G	678725	3174660	NA	FALSE	chrII	0.0141635	0.125554
YER069W	chrII:628674_T/C	0.163041	5.92057	chrII:579501_A/G	chrII:737571_T/A	858892	3187365	NA	FALSE	chrII	0.0216737	0.150412
YER070W	chrII:528069_T/C	-0.173472	6.71449	chrII:495627_C/T	chrII:541579_T/G	758287	3190905	NA	FALSE	chrII	0.020424	-0.162773
YER072W	chrII:421673_T/C	0.149771	4.98547	chrII:376186_C/T	chrII:450377_T/C	651891	3194761	NA	FALSE	chrII	0.010386	0.114483
YER075C	chrII:451599_C/T	0.133959	3.97927	chrII:430846_C/A	chrII:483628_A/T	681817	3200368	NA	FALSE	chrII	0.0180717	0.123361
YER078C	chrII:532411_GA/G	0.126857	3.56518	chrII:514089_T/A	chrII:560494_G/C	762629	3208762	NA	FALSE	chrII	0.00519551	0.0739158
YER081W	chrII:540296_G/A	0.174922	6.82899	chrII:507219_A/G	chrII:547945_G/A	770514	3214641	NA	FALSE	chrII	0.0137775	0.132204
YER096W	chrII:351335_G/A	0.155579	5.38453	chrII:351335_G/A	chrII:394430_C/T	581553	3243653	NA	FALSE	chrII	0.0225758	0.141811
YER118C	chrII:132945_A/G	-0.133334	3.94188	chrII:73337_T/C	chrII:459048_T/C	363163	3289907	NA	FALSE	chrII	0.0200072	-0.133299
YER124C	chrII:583485_AT/A	-0.125947	3.51383	chrII:133435_C/T	chrII:655451_G/A	813703	3299297	NA	FALSE	chrII	0.00833427	-0.10643
YER138C	chrII:426865_C/T	0.135294	4.05971	chrII:370967_C/T	chrII:469119_T/C	657083	3335711	NA	FALSE	chrII	0.00734023	0.0812939
YER159C	chrII:373488_A/C	-0.154578	5.31462	chrII:351335_G/A	chrII:627055_A/T	603706	3383485	NA	FALSE	chrII	0.0202153	-0.179546
YER175C	chrII:617606_A/C	0.171225	6.53909	chrII:565460_G/T	chrII:638086_A/G	847824	3431419	NA	FALSE	chrII	0.0252806	0.150318
YER176W	chrII:616805_A/C	0.121933	3.29177	chrII:498500_T/C	chrII:723281_G/A	847023	3433645	NA	FALSE	chrII	0.0145893	0.123726
YER177W	chrII:128257_A/G	0.13696	4.16127	chrII:115270_T/C	chrII:183198_T/C	358475	3437566	NA	FALSE	chrII	0.0188041	0.118068
YER178W	chrII:355349_C/T	0.125092	3.46586	chrII:343406_C/T	chrII:394430_C/T	585567	3438772	NA	FALSE	chrII	0.0159355	0.111787
YFL066C	chrII:13061_G/T	-0.332869	25.8067	chrII:10135_C/T	chrII:19967_T/C	243279	3470266	NA	FALSE	chrII	0.0850453	-0.29789
YFL062W	chrII:788369_C/T	0.204923	9.42753	chrII:784375_A/G	chrII:799991_G/A	1018587	3475255	NA	FALSE	chrII	0.020196	0.140141
YFL036W	chrII:379311_T/C	0.125152	3.46924	chrII:335046_A/T	chrII:391319_T/A	609529	3527611	NA	FALSE	chrII	0.0115626	0.0861653
YFL030W	chrII:579501_A/G	-0.169951	6.44064	chrII:542592_G/A	chrII:663562_G/A	809719	3545660	NA	FALSE	chrII	0.0102981	-0.111716
YFL014W	chrII:540296_G/A	-0.255193	14.7983	chrII:538836_G/A	chrII:555375_A/C	770514	3576085	NA	FALSE	chrII	0.0212132	-0.162055
YFL008W	chrII:528069_T/C	-0.137641	4.2032	chrII:495627_C/T	chrII:544459_C/T	758287	3588258	NA	FALSE	chrII	0.0145043	-0.114056
YFL002W-A	chrII:40260_G/A	0.123231	3.36273	chrII:10135_C/T	chrII:438582_T/C	270478	3607033	NA	FALSE	chrII	0.00301372	0.082299
YFR040W	chrII:108452_T/A	-0.16287	5.90799	chrII:107123_A/T	chrII:126263_T/C	338670	3703071	NA	FALSE	chrII	0.0244217	-0.149117
YFR053C	chrII:108764_T/C	-0.13223	3.87629	chrII:107123_A/T	chrII:161229_G/T	338982	3722421	NA	FALSE	chrII	0.0145714	-0.125934
YGL255W	chrII:532114_T/C	0.198397	8.82466	chrII:513451_G/T	chrII:618941_T/G	762332	3759968	NA	FALSE	chrII	0.0125241	0.149961
YGL254W	chrII:601087_A/G	-0.172061	6.60407	chrII:566827_C/A	chrII:618941_T/G	831305	3761294	NA	FALSE	chrII	0.0180532	-0.133456
YGL253W	chrII:122381_CA/C	-0.29406	19.8746	chrII:118818_C/A	chrII:125552_T/C	352599	3762925	NA	FALSE	chrII	0.0490755	-0.245041
YGL225W	chrII:526374_A/G	-0.129128	3.69509	chrII:495558_A/G	chrII:543092_A/G	756592	3815884	NA	FALSE	chrII	0.0116636	-0.0786801
YGL205W	chrII:579501_A/G	-0.162132	5.85387	chrII:567480_G/A	chrII:605997_C/T	809719	3847148	NA	FALSE	chrII	0.0140995	-0.0983627
YGL191W	chrII:623413_A/T	-0.144486	4.63617	chrII:572340_G/T	chrII:665139_G/C	853631	3883798	NA	FALSE	chrII	0.00403744	-0.0782103
YGL187C	chrII:595530_A/G	-0.183484	7.52567	chrII:570301_A/G	chrII:635445_A/G	825748	3888694	NA	FALSE	chrII	0.0113026	-0.116864
YGL186C	chrII:542592_G/A	0.161121	5.78015	chrII:490264_C/T	chrII:648668_A/G	772810	3890027	NA	FALSE	chrII	0.013189	0.130262
YGL185C	chrII:579501_A/G	-0.171674	6.5739	chrII:568357_A/G	chrII:584764_G/A	809719	3892157	NA	FALSE	chrII	0.0176671	-0.152279
YGL157W	chrII:434976_G/T	0.140654	4.3911	chrII:376186_C/T	chrII:450377_T/C	665194	3947996	NA	FALSE	chrII	0.00664607	0.111586
YGL148W	chrII:742620_A/C	0.121818	3.2855	chrII:565460_G/T	chrII:782605_A/T	972838	3965389	NA	FALSE	chrII	0.0036564	0.0967952
YGL134W	chrII:119246_CA/C	-0.158731	5.60771	chrII:102053_T/C	chrII:137745_A/G	349464	3994653	NA	FALSE	chrII	0.0182886	-0.140859
YGL106W	chrII:437754_C/T	0.125104	3.46654	chrII:370007_T/G	chrII:542535_G/A	667972	4045550	NA	FALSE	chrII	0.00409692	0.0745571
YGL102C	chrII:405666_C/A	-0.134093	3.98734	chrII:343406_C/T	chrII:447536_G/T	635884	4050495	NA	FALSE	chrII	0.0181229	-0.134555
YGL096W	chrII:434976_G/T	0.174105	6.76436	chrII:393191_A/T	chrII:449588_G/A	665194	4064321	NA	FALSE	chrII	0.0134541	0.128063
YGL083W	chrII:380871_A/AAAC	0.123396	3.37181	chrII:353632_A/G	chrII:489805_G/A	611089	4092048	NA	FALSE	chrII	0.011675	0.109994
YGL067W	chrII:164828_C/T	-0.150346	5.0243	chrII:161297_G/A	chrII:214891_G/A	395046	4115091	NA	FALSE	chrII	0.03007	-0.130839
YGL062W	chrII:611905_T/C	0.213447	10.2471	chrII:573799_T/G	chrII:625721_C/T	842123	4124186	NA	FALSE	chrII	0.048908	0.207368
YGL055W	chrII:490264_C/T	-0.141445	4.44108	chrII:477249_T/C	chrII:677719_A/G	720482	4137618	NA	FALSE	chrII	0.00874441	-0.0923166
YGL045W	chrII:134090_A/G	0.131544	3.83588	chrII:115774_G/A	chrII:680550_T/C	364308	4153092	NA	FALSE	chrII	0.0209293	0.11972
YGL039W	chrII:463354_G/A	-0.141549	4.44769	chrII:447158_G/A	chrII:490264_C/T	693572	4162951	NA	FALSE	chrII	0.00401518	-0.0937376
YGL038C	chrII:541139_G/A	-0.124472	3.43132	chrII:383768_C/T	chrII:590898_C/T	771357	4164352	NA	FALSE	chrII	0.00212594	-0.0976992
YGL027C	chrII:485633_C/T	-0.123168	3.3593	chrII:459093_T/C	chrII:531256_C/T	715851	4182632	NA	FALSE	chrII	0.00793224	-0.0939082
YGL023C	chrII:73448_A/G	-0.12212	3.30195	chrII:63857_T/C	chrII:156261_T/G	303666	4189187	NA	FALSE	chrII	0.0177443	-0.110085
YGL021W	chrII:179257_C/T	0.135442	4.06872	chrII:138346_T/C	chrII:214891_G/A	409475	4193775	NA	FALSE	chrII	0.0165864	0.126918
YGL012W	chrII:570256_G/A	-0.136111	4.10939	chrII:495627_C/T	chrII:670083_T/C	800474	4211845	NA	FALSE	chrII	0.013268	-0.111963
YGL003C	chrII:102053_T/C	-0.128558	3.66222	chrII:87849_G/A	chrII:132482_G/A	332271	4231464	NA	FALSE	chrII	0.0150243	-0.115768
YGR014W	chrII:377588_A/G	0.126284	3.53276	chrII:343406_C/T	chrII:452575_ATAAG/A	607806	4255933	NA	FALSE	chrII	0.0137785	0.0932991
YGR027W-A	chrII:391492_GA/G	0.125538	3.49086	chrII:172038_T/A	chrII:490264_C/T	621710	4275047	NA	FALSE	chrII	0.00936945	0.0854517
YGR031W	chrII:583485_AT/A	-0.134289	3.99907	chrII:534637_C/T	chrII:626278_C/T	813703	4285431	NA	FALSE	chrII	0.0121985	-0.12371
YGR035C	chrII:435236_C/T	-0.16544	6.0986	chrII:389867_C/T	chrII:534460_T/C	665454	4296062	NA	FALSE	chrII	0.0112519	-0.105046
YGR040W	chrII:410546_T/C	0.152352	5.16082	chrII:395756_G/A	chrII:433232_C/A	640764	4314388	NA	FALSE	chrII	0.0152115	0.145581
YGR041W	chrII:183456_A/G	0.126809	3.56245	chrII:140964_T/TC	chrII:214891_G/A	413674	4316477	NA	FALSE	chrII	0.0110515	0.0812547
YGR044C	chrII:434976_G/T	0.139233	4.30193	chrII:380971_C/T	chrII:479267_C/T	665194	4321980	NA	FALSE	chrII	0.0161795	0.127321
YGR052W	chrII:540296_G/A	-0.143137	4.54911	chrII:528069_T/C	chrII:599098_T/C	770514	4332586	NA	FALSE	chrII	0.00295219	-0.125471
YGR055W	chrII:544475_T/A	-0.243608	13.4442	chrII:537349_C/CTTTCAG	chrII:548443_T/C	774693	4338407	NA	FALSE	chrII	0.0352817	-0.178323
YGR065C	chrII:662272_C/T	0.29618	20.1757	chrII:641302_C/T	chrII:662749_G/A	892490	4357067	NA	FALSE	chrII	0.057751	0.26436
YGR066C	chrII:393191_A/T	0.138841	4.27748	chrII:380871_A/AAAC	chrII:421673_T/C	623409	4359911	NA	FALSE	chrII	0.0204143	0.126611
YGR078C	chrII:553403_A/G	0.123359	3.3698	chrII:485107_T/C	chrII:635445_A/G	783621	4378762	NA	FALSE	chrII	0.0135194	0.112974
YGR086C	chrII:379311_T/C	0.167418	6.24736	chrII:342025_G/C	chrII:435843_G/A	609529	4388588	NA	FALSE	chrII	0.0202388	0.122383
YGR097W	chrII:476732_C/T	0.185151	7.66549	chrII:376186_C/T	chrII:480674_A/G	706950	4417685	NA	FALSE	chrII	0.0344819	0.174482
YGR108W	chrII:616805_A/C	0.137811	4.21365	chrII:495558_A/G	chrII:652113_G/A	847023	4442626	NA	FALSE	chrII	0.0143267	0.101662
YGR110W	chrII:561291_T/C	-0.156131	5.42329	chrII:481964_G/A	chrII:647284_C/T	791509	4452699	NA	FALSE	chrII	0.00855567	-0.103943
YGR138C	chrII:465979_G/A	0.17631	6.9395	chrII:447536_G/T	chrII:489241_A/G	696197	4502752	NA	FALSE	chrII	0.024089	0.148395
YGR161W-B	chrII:40260_G/A	0.123231	3.36273	chrII:10135_C/T	chrII:438582_T/C	270478	4550728	NA	FALSE	chrII	0.00301372	0.082299
YGR161C-D	chrII:269653_C/T	-0.139433	4.31442	chrII:247603_A/T	chrII:290619_C/T	499871	4556737	NA	FALSE	chrII	0.00464387	-0.0614714
YGR175C	chrII:351083_CA/C	0.132568	3.89632	chrII:334051_G/A	chrII:435843_G/A	581301	4585923	NA	FALSE	chrII	0.011943	0.115316
YGR180C	chrII:450938_T/C	0.132881	3.91495	chrII:441419_A/C	chrII:656574_T/C	681156	4594254	NA	FALSE	chrII	0.00137299	0.0542282
YGR230W	chrII:373518_G/T	0.177995	7.07494	chrII:353634_A/G	chrII:475550_A/G	603736	4690884	NA	FALSE	chrII	0.0227188	0.131609
YGR233C	chrII:465493_C/T	0.127219	3.58572	chrII:369657_G/A	chrII:490619_A/C	695711	4693664	NA	FALSE	chrII	0.0146199	0.105304
YGR234W	chrII:545985_G/A	0.132591	3.89768	chrII:505856_C/T	chrII:564636_T/C	776203	4698894	NA	FALSE	chrII	0.0010255	0.0444453
YGR254W	chrII:475703_C/T	0.145875	4.7267	chrII:357199_A/G	chrII:492025_A/C	705921	4739917	NA	FALSE	chrII	0.0154407	0.127289
YGR267C	chrII:540838_G/A	0.142765	4.52528	chrII:517869_G/A	chrII:662749_G/A	771056	4763994	NA	FALSE	chrII	0.0114795	0.112583
YGR268C	chrII:379311_T/C	0.12338	3.37094	chrII:347231_G/A	chrII:438582_T/C	609529	4765047	NA	FALSE	chrII	0.0209718	0.130245
YGR279C	chrII:457818_C/T	0.132483	3.89128	chrII:337074_G/A	chrII:479625_A/G	688036	4787788	NA	FALSE	chrII	0.00531949	0.0838842
YGR281W	chrII:379311_T/C	0.127743	3.61555	chrII:346663_A/G	chrII:448470_G/A	609529	4791814	NA	FALSE	chrII	0.0107981	0.0899744
YGR282C	chrII:619502_T/C	-0.142332	4.49754	chrII:581695_G/A	chrII:737571_T/A	849720	4796773	NA	FALSE	chrII	0.00436031	-0.0938698
YGR286C	chrII:660237_A/G	0.344143	27.7011	chrII:641302_C/T	chrII:662749_G/A	890455	4802803	NA	FALSE	chrII	0.0530732	0.218618
YGR288W	chrII:357199_A/G	0.141727	4.45899	chrII:351335_G/A	chrII:483628_A/T	587417	4809283	NA	FALSE	chrII	0.0218251	0.134232
YHL049C	chrII:18636_T/C	-0.143812	4.59254	chrII:10135_C/T	chrII:26500_A/C	248854	4833656	NA	FALSE	chrII	0.0125669	-0.117778
YHL047C	chrII:41245_C/T	0.122714	3.33435	chrII:29490_G/T	chrII:41245_C/T	271463	4838281	NA	FALSE	chrII	0.000460788	0.0453044
YHL039W	chrII:451124_G/A	0.129202	3.69934	chrII:420411_C/T	chrII:552046_C/T	681342	4851713	NA	FALSE	chrII	0.0150429	0.125079
YHL030W	chrII:376186_C/T	0.133947	3.97853	chrII:370007_T/G	chrII:389687_T/C	606404	4870014	NA	FALSE	chrII	0.0135184	0.122756
YHL028W	chrII:471887_C/G	0.321881	24.0358	chrII:463354_G/A	chrII:488707_G/A	702105	4878693	NA	FALSE	chrII	0.0353246	0.207159
YHL026C	chrII:426865_C/T	0.20157	9.1151	chrII:403944_C/T	chrII:479267_C/T	657083	4883149	NA	FALSE	chrII	0.0255902	0.151317
YHL024W	chrII:393489_C/T	0.168177	6.30498	chrII:379311_T/C	chrII:479267_C/T	623707	4886579	NA	FALSE	chrII	0.00365324	0.0850801
YHL016C	chrII:452575_ATAAG/A	0.215944	10.4941	chrII:451599_C/T	chrII:475550_A/G	682793	4901967	NA	FALSE	chrII	0.0115426	0.118365
YHR001W-A	chrII:582458_T/C	-0.13135	3.82442	chrII:529032_A/G	chrII:663562_G/A	812676	4937756	NA	FALSE	chrII	0.010358	-0.0848311
YHR008C	chrII:583576_T/A	-0.125726	3.50138	chrII:346663_A/G	chrII:672334_T/C	813794	4952819	NA	FALSE	chrII	0.00252713	-0.0683989
YHR009C	chrII:540838_G/A	-0.134556	4.01516	chrII:498935_C/T	chrII:662112_G/A	771056	4954039	NA	FALSE	chrII	0.0148983	-0.0771012
YHR015W	chrII:127462_CT/C	0.125143	3.46875	chrII:108764_T/C	chrII:145486_A/G	357680	4964484	NA	FALSE	chrII	0.00755423	0.0898708
YHR022C	chrII:115270_T/C	-0.129396	3.71053	chrII:73337_T/C	chrII:127964_C/T	345488	4979505	NA	FALSE	chrII	0.0135082	-0.112123
YHR027C	chrII:376186_C/T	0.124332	3.42357	chrII:343406_C/T	chrII:395115_C/T	606404	4991660	NA	FALSE	chrII	0.0172089	0.129332
YHR029C	chrII:619502_T/C	0.161038	5.7741	chrII:545985_G/A	chrII:648668_A/G	849720	4997607	NA	FALSE	chrII	0.0124107	0.122596
YHR046C	chrII:485107_T/C	0.141232	4.42762	chrII:419139_C/T	chrII:492025_A/C	715325	5027328	NA	FALSE	chrII	0.00498744	0.105529
YHR048W	chrII:637928_T/G	0.141788	4.46288	chrII:528511_C/G	chrII:657722_C/T	868146	5034537	NA	FALSE	chrII	0.010494	0.0978753
YHR049W	chrII:453525_C/T	0.334645	26.0999	chrII:452218_A/G	chrII:472718_G/A	683743	5036392	NA	FALSE	chrII	0.0634001	0.26979
YHR051W	chrII:582458_T/C	-0.121935	3.29185	chrII:498500_T/C	chrII:649588_C/A	812676	5039635	NA	FALSE	chrII	0.00689962	-0.0702029
YHR057C	chrII:623413_A/T	-0.159439	5.6585	chrII:116832_A/G	chrII:676645_T/C	853631	5048156	NA	FALSE	chrII	0.00735584	-0.11905
YHR068W	chrII:132199_A/G	-0.12518	3.47082	chrII:23441_C/A	chrII:648668_A/G	362417	5062063	NA	FALSE	chrII	0.00966558	-0.104517
YHR071W	chrII:465493_C/T	0.264381	15.9234	chrII:460259_T/TATTTGTTGGTTCTAA	chrII:471887_C/G	695711	5066934	NA	FALSE	chrII	0.0595455	0.189458
YHR080C	chrII:379311_T/C	0.140092	4.35572	chrII:349415_A/T	chrII:394430_C/T	609529	5092731	NA	FALSE	chrII	0.0133731	0.0919469
YHR094C	chrII:617606_A/C	-0.153573	5.2449	chrII:598025_T/G	chrII:654127_C/T	847824	5120843	NA	FALSE	chrII	0.0181482	-0.0950655
YHR110W	chrII:498500_T/C	-0.133943	3.97832	chrII:482984_G/A	chrII:541108_A/T	728718	5162212	NA	FALSE	chrII	0.00828936	-0.111982
YHR112C	chrII:434976_G/T	0.156437	5.44482	chrII:399535_C/T	chrII:452575_ATAAG/A	665194	5164457	NA	FALSE	chrII	0.0152144	0.128668
YHR131C	chrII:108764_T/C	-0.149886	4.99322	chrII:67976_C/T	chrII:132975_T/A	338982	5195270	NA	FALSE	chrII	0.0221021	-0.138146
YHR132W-A	chrII:117298_A/G	-0.180762	7.30032	chrII:107123_A/T	chrII:127964_C/T	347516	5199984	NA	FALSE	chrII	0.0328317	-0.176275
YHR140W	chrII:583576_T/A	-0.175194	6.85055	chrII:569064_T/C	chrII:628361_C/CT	813794	5210502	NA	FALSE	chrII	0.011707	-0.124837
YHR142W	chrII:124932_T/C	-0.28482	18.5916	chrII:118818_C/A	chrII:125552_T/C	355150	5213468	NA	FALSE	chrII	0.0559975	-0.245773
YHR143W	chrII:417239_A/G	-0.159819	5.6859	chrII:380932_C/T	chrII:534460_T/C	647457	5215440	NA	FALSE	chrII	0.0134995	-0.133372
YHR160C	chrII:668585_A/G	-0.130068	3.74952	chrII:563201_G/A	chrII:682491_T/A	898803	5249151	NA	FALSE	chrII	0.0114017	-0.106275
YHR162W	chrII:628345_T/C	0.191025	8.16889	chrII:563135_G/A	chrII:649588_C/A	858563	5253002	NA	FALSE	chrII	0.020144	0.173451
YHR176W	chrII:435236_C/T	0.182152	7.41493	chrII:393191_A/T	chrII:444706_GT/G	665454	5284159	NA	FALSE	chrII	0.0232608	0.137168
YHR177W	chrII:490619_A/C	-0.164785	6.04968	chrII:450938_T/C	chrII:498905_A/G	720837	5286521	NA	FALSE	chrII	0.00637518	-0.105946
YHR183W	chrII:121908_G/A	-0.149637	4.97646	chrII:107123_A/T	chrII:134090_A/G	352126	5300890	NA	FALSE	chrII	0.0175354	-0.11913
YHR184W	chrII:576997_T/C	-0.142321	4.49686	chrII:383768_C/T	chrII:661314_T/C	807215	5302674	NA	FALSE	chrII	0.0108876	-0.122771
YHR190W	chrII:389492_T/C	0.149354	4.95747	chrII:375801_T/C	chrII:438870_T/C	619710	5314775	NA	FALSE	chrII	0.00469302	0.0760464
YHR209W	chrII:670742_T/C	-0.14885	4.92366	chrII:665576_C/A	chrII:737571_T/A	900960	5349367	NA	FALSE	chrII	0.0223834	-0.133859
YHR216W	chrII:565250_G/A	0.146708	4.78147	chrII:502224_G/A	chrII:675204_T/A	795468	5384326	NA	FALSE	chrII	0.0142067	0.0913578
YHR218W	chrII:14298_C/G	-0.247461	13.8867	chrII:10135_C/T	chrII:22385_G/A	244516	5387944	NA	FALSE	chrII	0.0551099	-0.224751
YHR218W-A	chrII:10135_C/T	-0.592983	95.2173	chrII:10135_C/T	chrII:18004_C/T	240353	5389862	NA	FALSE	chrII	0.331368	-0.574428
YHR219W	chrII:10135_C/T	-0.188934	7.98779	chrII:10135_C/T	chrII:26500_A/C	240353	5390103	NA	FALSE	chrII	0.0265863	-0.155044
YIL165C	chrII:171612_G/C	0.124155	3.41376	chrII:76947_A/G	chrII:583267_G/A	401830	5426291	NA	FALSE	chrII	0.0108898	0.0904345
YIL164C	chrII:171183_G/T	0.123474	3.37614	chrII:161297_G/A	chrII:380135_TA/T	401401	5426660	NA	FALSE	chrII	0.00649711	0.0964448
YIL162W	chrII:119103_T/G	-0.204984	9.43324	chrII:107123_A/T	chrII:144820_T/G	349321	5429958	NA	FALSE	chrII	0.0285842	-0.165868
YIL160C	chrII:581181_C/A	-0.199486	8.92371	chrII:569064_T/C	chrII:593029_G/A	811399	5432764	NA	FALSE	chrII	0.011858	-0.1434
YIL155C	chrII:107123_A/T	-0.137758	4.21041	chrII:103188_A/G	chrII:156261_T/G	337341	5444332	NA	FALSE	chrII	0.00897372	-0.107803
YIL140W	chrII:625733_G/C	-0.1689	6.36011	chrII:495627_C/T	chrII:633468_T/G	855951	5477939	NA	FALSE	chrII	0.0223762	-0.153995
YIL120W	chrII:351335_G/A	0.124174	3.4148	chrII:326660_C/T	chrII:418023_C/T	581553	5526990	NA	FALSE	chrII	0.0172363	0.120096
YIL117C	chrII:196964_A/T	-0.210417	9.95163	chrII:190246_C/T	chrII:205754_GGAAGAAGAAGAGGAA/G	427182	5533186	NA	FALSE	chrII	0.0235402	-0.138278
YIL101C	chrII:379311_T/C	0.152861	5.19576	chrII:343838_G/A	chrII:435843_G/A	609529	5567880	NA	FALSE	chrII	0.0219785	0.0981956
YIL099W	chrII:435236_C/T	0.172154	6.61131	chrII:352302_A/G	chrII:479267_C/T	665454	5570577	NA	FALSE	chrII	0.0267442	0.133737
YIL094C	chrII:126692_G/T	-0.235339	12.5209	chrII:116518_C/T	chrII:136039_T/TA	356910	5579090	NA	FALSE	chrII	0.0286507	-0.186454
YIL078W	chrII:124932_T/C	-0.137115	4.17081	chrII:115270_T/C	chrII:138695_T/C	355150	5605072	NA	FALSE	chrII	0.0150157	-0.120038
YIL075C	chrII:376186_C/T	0.124451	3.43019	chrII:343838_G/A	chrII:418042_G/C	606404	5610436	NA	FALSE	chrII	0.0131739	0.111011
YIL065C	chrII:385445_T/C	0.123822	3.39534	chrII:376703_C/T	chrII:424938_GT/G	615663	5633881	NA	FALSE	chrII	0.00756526	0.0944329
YIL062C	chrII:529032_A/G	0.135009	4.04249	chrII:495558_A/G	chrII:620102_G/A	759250	5636571	NA	FALSE	chrII	0.0131971	0.124761
YIL056W	chrII:465979_G/A	0.139438	4.31474	chrII:369657_G/A	chrII:489241_A/G	696197	5642564	NA	FALSE	chrII	0.0192428	0.132815
YIL055C	chrII:379311_T/C	0.142662	4.51868	chrII:346270_A/G	chrII:421673_T/C	609529	5644615	NA	FALSE	chrII	0.019862	0.117977
YIL053W	chrII:132199_A/G	-0.128219	3.64281	chrII:115270_T/C	chrII:146107_C/A	362417	5647688	NA	FALSE	chrII	0.00928155	-0.098332
YIL051C	chrII:390138_A/C	0.160778	5.7552	chrII:380871_A/AAAC	chrII:479267_C/T	620356	5650416	NA	FALSE	chrII	0.0202901	0.135013
YIL050W	chrII:132199_A/G	0.165158	6.07751	chrII:116518_C/T	chrII:164419_T/C	362417	5651486	NA	FALSE	chrII	0.0175626	0.127444
YIL047C-A	chrII:460259_T/TATTTGTTGGTTCTAA	0.127225	3.58607	chrII:430846_C/A	chrII:490619_A/C	690477	5657672	NA	FALSE	chrII	0.0146029	0.119844
YIL047C	chrII:457684_T/A	0.164115	5.9999	chrII:447536_G/T	chrII:479153_AG/A	687902	5657688	NA	FALSE	chrII	0.0186923	0.148298
YIL046W	chrII:435236_C/T	0.190086	8.08728	chrII:393489_C/T	chrII:449588_G/A	665454	5661224	NA	FALSE	chrII	0.0301524	0.164477
YIL042C	chrII:540296_G/A	-0.136543	4.13577	chrII:480137_C/T	chrII:570267_C/T	770514	5667681	NA	FALSE	chrII	0.00283729	-0.0878774
YIL026C	chrII:524916_T/A	-0.128961	3.68541	chrII:495558_A/G	chrII:542535_G/A	755134	5697050	NA	FALSE	chrII	0.0113344	-0.119575
YIL011W	chrII:371555_C/T	0.176607	6.9633	chrII:351335_G/A	chrII:394430_C/T	601773	5726300	NA	FALSE	chrII	0.0225356	0.145422
YIL010W	chrII:671376_T/C	-0.126823	3.56324	chrII:663226_G/A	chrII:775070_T/C	901594	5727455	NA	FALSE	chrII	0.00630773	-0.0875987
YIL009C-A	chrII:619746_A/G	0.128663	3.66827	chrII:517869_G/A	chrII:641071_T/G	849964	5728239	NA	FALSE	chrII	0.0160518	0.0971391
YIL009W	chrII:370967_C/T	0.23857	12.8774	chrII:369831_G/C	chrII:373731_G/A	601185	5731917	NA	FALSE	chrII	0.0365748	0.186373
YIR035C	chrII:118818_C/A	0.174444	6.79111	chrII:107123_A/T	chrII:140061_T/C	349036	5813599	NA	FALSE	chrII	0.0200646	0.126955
YIR037W	chrII:672147_T/G	-0.122593	3.32775	chrII:576997_T/C	chrII:737571_T/A	902365	5815701	NA	FALSE	chrII	0.0112795	-0.0899449
YIR038C	chrII:646209_C/T	-0.139446	4.31522	chrII:375370_T/A	chrII:680372_A/G	876427	5816382	NA	FALSE	chrII	0.0024509	-0.0857068
YIR039C	chrII:579501_A/G	-0.163636	5.96452	chrII:567480_G/A	chrII:612275_A/G	809719	5823071	NA	FALSE	chrII	0.0101286	-0.101312
YJL212C	chrII:457684_T/A	0.31317	22.6839	chrII:451599_C/T	chrII:474348_A/G	687902	5866311	NA	FALSE	chrII	0.0450365	0.223174
YJL210W	chrII:471887_C/G	-0.193906	8.42191	chrII:456431_C/G	chrII:489241_A/G	702105	5869380	NA	FALSE	chrII	0.0275754	-0.148824
YJL197W	chrII:107123_A/T	-0.123115	3.35639	chrII:71431_G/A	chrII:145108_T/C	337341	5896266	NA	FALSE	chrII	0.0166871	-0.115481
YJL196C	chrII:370967_C/T	0.411623	40.7965	chrII:369831_G/C	chrII:372954_C/T	601185	5900311	NA	FALSE	chrII	0.130524	0.390569
YJL194W	chrII:372327_T/G	0.24021	13.0604	chrII:343406_C/T	chrII:377657_T/C	602545	5901799	NA	FALSE	chrII	0.0436387	0.198544
YJL185C	chrII:663226_G/A	-0.123889	3.399	chrII:567480_G/A	chrII:685360_GA/G	893444	5914556	NA	FALSE	chrII	0.00828516	-0.0945532
YJL171C	chrII:359471_A/G	0.191258	8.18922	chrII:352302_A/G	chrII:380135_TA/T	589689	5932165	NA	FALSE	chrII	0.019804	0.133809
YJL158C	chrII:541139_G/A	-0.205422	9.47448	chrII:514468_C/T	chrII:560987_A/G	771357	5954726	NA	FALSE	chrII	0.0152382	-0.148843
YJL157C	chrII:579408_G/T	0.134306	4.00014	chrII:448135_G/A	chrII:700736_G/A	809626	5956297	NA	FALSE	chrII	0.0117274	0.0911437
YJL153C	chrII:623413_A/T	-0.127259	3.58802	chrII:138346_T/C	chrII:635928_C/A	853631	5966793	NA	FALSE	chrII	0.0169831	-0.124243
YJL134W	chrII:452575_ATAAG/A	0.177736	7.05401	chrII:447158_G/A	chrII:460271_T/TC	682793	5990649	NA	FALSE	chrII	0.031813	0.17498
YJL133C-A	chrII:123008_G/A	-0.227449	11.6731	chrII:117298_A/G	chrII:124677_T/C	353226	5992084	NA	FALSE	chrII	0.0298954	-0.176652
YJL124C	chrII:122381_CA/C	-0.184249	7.58968	chrII:108764_T/C	chrII:136582_C/G	352599	6019587	NA	FALSE	chrII	0.0358045	-0.17221
YJL116C	chrII:531481_A/T	-0.189098	8.00187	chrII:517334_A/G	chrII:568357_A/G	761699	6026321	NA	FALSE	chrII	0.0147479	-0.141319
YJL108C	chrII:379311_T/C	0.12542	3.48424	chrII:355349_C/T	chrII:479267_C/T	609529	6050166	NA	FALSE	chrII	0.0164001	0.108189
YJL107C	chrII:379311_T/C	0.135673	4.08275	chrII:352302_A/G	chrII:430301_A/G	609529	6051314	NA	FALSE	chrII	0.018493	0.120242
YJL088W	chrII:407830_G/A	-0.14503	4.67154	chrII:373782_A/G	chrII:734775_G/A	638048	6101260	NA	FALSE	chrII	0.0140836	-0.127577
YJL078C	chrII:195180_C/G	0.133042	3.92449	chrII:173973_T/C	chrII:649588_C/A	425398	6123797	NA	FALSE	chrII	0.0195811	0.116842
YJL055W	chrII:531481_A/T	0.123268	3.36478	chrII:376186_C/T	chrII:545985_G/A	761699	6165818	NA	FALSE	chrII	0.00478755	0.0929478
YJL051W	chrII:670150_C/T	0.126949	3.57041	chrII:659685_A/G	chrII:718018_T/A	900368	6172248	NA	FALSE	chrII	0.013297	0.116785
YJL026W	chrII:466414_A/G	0.262221	15.6548	chrII:435279_G/C	chrII:479625_A/G	696632	6224865	NA	FALSE	chrII	0.0198366	0.169219
YJL016W	chrII:384458_C/T	0.154273	5.29342	chrII:351335_G/A	chrII:421574_G/A	614676	6238049	NA	FALSE	chrII	0.0200514	0.130032
YJR019C	chrII:576997_T/C	-0.188006	7.90806	chrII:541588_C/G	chrII:635445_A/G	807215	6299693	NA	FALSE	chrII	0.0169407	-0.159784
YJR029W	chrII:193380_A/G	-0.137568	4.19866	chrII:161297_G/A	chrII:391492_GA/G	423598	6310805	NA	FALSE	chrII	0.00862408	-0.0770907
YJR028W	chrII:193380_A/G	-0.127464	3.59969	chrII:166703_G/A	chrII:200008_C/T	423598	6310805	NA	FALSE	chrII	0.00908361	-0.09998
YJR048W	chrII:611232_A/C	-0.127996	3.63004	chrII:498500_T/C	chrII:641071_T/G	841450	6358796	NA	FALSE	chrII	0.00397372	-0.0598076
YJR049C	chrII:434976_G/T	0.141399	4.43817	chrII:384458_C/T	chrII:454587_A/G	665194	6359345	NA	FALSE	chrII	0.0232377	0.135925
YJR077C	chrII:542592_G/A	-0.165429	6.09778	chrII:528069_T/C	chrII:636994_T/C	772810	6409716	NA	FALSE	chrII	0.0175124	-0.133478
YJR078W	chrII:434976_G/T	0.123729	3.3902	chrII:120701_A/G	chrII:479267_C/T	665194	6411321	NA	FALSE	chrII	0.016131	0.119521
YJR080C	chrII:579501_A/G	-0.126245	3.53058	chrII:489688_G/A	chrII:677110_T/C	809719	6412893	NA	FALSE	chrII	0.00999286	-0.0813602
YJR094C	chrII:399535_C/T	-0.155955	5.41088	chrII:394430_C/T	chrII:472853_T/C	629753	6437030	NA	FALSE	chrII	0.00532833	-0.0932931
YJR109C	chrII:407830_G/A	-0.124065	3.40874	chrII:369831_G/C	chrII:759424_C/T	638048	6462046	NA	FALSE	chrII	0.00744689	-0.0987933
YJR115W	chrII:361468_T/C	0.272683	16.9794	chrII:351335_G/A	chrII:376916_G/T	591686	6472403	NA	FALSE	chrII	0.0626498	0.250908
YJR116W	chrII:394430_C/T	0.17143	6.55496	chrII:379311_T/C	chrII:427545_A/G	624648	6473286	NA	FALSE	chrII	0.0203791	0.133818
YJR121W	chrII:635445_A/G	-0.131921	3.85807	chrII:505207_ACAGCAACAGCAACAGCAGCAACAG/A	chrII:672334_T/C	865663	6480068	NA	FALSE	chrII	0.00928416	-0.093818
YJR127C	chrII:376186_C/T	0.157914	5.5494	chrII:343406_C/T	chrII:479153_AG/A	606404	6491378	NA	FALSE	chrII	0.0137364	0.068931
YJR144W	chrII:540296_G/A	-0.141602	4.45108	chrII:457684_T/A	chrII:585769_T/C	770514	6533343	NA	FALSE	chrII	0.0057284	-0.112381
YJR152W	chrII:567480_G/A	0.179651	7.2094	chrII:531481_A/T	chrII:635928_C/A	797698	6552127	NA	FALSE	chrII	0.0128204	0.113371
YJR154W	chrII:661878_G/A	0.221044	11.0084	chrII:514468_C/T	chrII:665139_G/C	892096	6558245	NA	FALSE	chrII	0.0296024	0.141952
YJR155W	chrII:636093_T/C	0.201486	9.1074	chrII:633618_A/C	chrII:661314_T/C	866311	6559866	NA	FALSE	chrII	0.0448581	0.173299
YKL198C	chrII:419913_C/G	0.145433	4.69782	chrII:347856_T/G	chrII:436119_T/C	650131	6646444	NA	FALSE	chrII	0.0210826	0.139604
YKL183W	chrII:440220_A/T	0.125792	3.50509	chrII:384692_T/C	chrII:475550_A/G	670438	6676933	NA	FALSE	chrII	0.0145946	0.124297
YKL171W	chrII:112335_C/A	-0.138687	4.26792	chrII:87849_G/A	chrII:143327_C/T	342553	6705687	NA	FALSE	chrII	0.0163314	-0.134408
YKL162C-A	chrII:572996_C/T	-0.141334	4.43405	chrII:248918_C/T	chrII:617606_A/C	803214	6724134	NA	FALSE	chrII	0.0142643	-0.138394
YKL161C	chrII:435236_C/T	0.127704	3.61334	chrII:376186_C/T	chrII:479267_C/T	665454	6727598	NA	FALSE	chrII	0.0129048	0.103271
YKL150W	chrII:663226_G/A	-0.135011	4.0426	chrII:554441_T/C	chrII:676645_T/C	893444	6744756	NA	FALSE	chrII	0.0051642	-0.0771612
YKL109W	chrII:567651_C/T	-0.135589	4.07764	chrII:525674_G/A	chrII:635445_A/G	797869	6810439	NA	FALSE	chrII	0.0164635	-0.106444
YKL096W-A	chrII:541139_G/A	-0.247495	13.8906	chrII:539105_T/C	chrII:545558_C/T	771357	6837465	NA	FALSE	chrII	0.0132465	-0.171455
YKL096W	chrII:121908_G/A	-0.127231	3.58639	chrII:115774_G/A	chrII:560987_A/G	352126	6839344	NA	FALSE	chrII	0.00124404	-0.0656817
YKL095W	chrII:417694_T/C	0.136429	4.12875	chrII:380871_A/AAAC	chrII:453768_A/C	647912	6840489	NA	FALSE	chrII	0.0218188	0.14276
YKL085W	chrII:108764_T/C	-0.169073	6.37331	chrII:107123_A/T	chrII:125552_T/C	338982	6857335	NA	FALSE	chrII	0.0205159	-0.164388
YKL067W	chrII:125552_T/C	-0.164549	6.03212	chrII:107123_A/T	chrII:134090_A/G	355770	6893024	NA	FALSE	chrII	0.0219648	-0.152867
YKL058W	chrII:117972_G/A	-0.166112	6.14891	chrII:108452_T/A	chrII:143613_A/G	348190	6908378	NA	FALSE	chrII	0.0243007	-0.146082
YKL051W	chrII:569856_T/G	-0.150332	5.02331	chrII:554441_T/C	chrII:611052_G/T	800074	6919524	NA	FALSE	chrII	0.0189635	-0.159777
YKL046C	chrII:633957_G/A	-0.140644	4.39046	chrII:581695_G/A	chrII:663562_G/A	864175	6929487	NA	FALSE	chrII	0.0152081	-0.136058
YKL045W	chrII:515871_G/A	-0.135648	4.08118	chrII:495558_A/G	chrII:545985_G/A	746089	6931705	NA	FALSE	chrII	0.0137252	-0.129092
YKL043W	chrII:682192_C/T	0.150058	5.00482	chrII:680703_G/A	chrII:723281_G/A	912410	6934960	NA	FALSE	chrII	0.0177306	0.125627
YKL029C	chrII:695857_A/T	0.307382	21.8105	chrII:694124_G/A	chrII:700736_G/A	926075	6960928	NA	FALSE	chrII	0.0783936	0.270287
YKL016C	chrII:464478_G/A	-0.125563	3.49222	chrII:128257_A/G	chrII:663562_G/A	694696	6985677	NA	FALSE	chrII	0.00804715	-0.0880513
YKL008C	chrII:475703_C/T	0.131618	3.84021	chrII:435279_G/C	chrII:558866_C/G	705921	7005507	NA	FALSE	chrII	0.0154069	0.0971554
YKR009C	chrII:570256_G/A	-0.124011	3.40579	chrII:545996_A/C	chrII:676645_T/C	800474	7032564	NA	FALSE	chrII	0.0132317	-0.108008
YKR013W	chrII:532114_T/C	-0.155368	5.36976	chrII:498404_T/A	chrII:547137_A/G	762332	7042171	NA	FALSE	chrII	0.00919189	-0.0930684
YKR035C	chrII:291464_G/A	-0.12487	3.45349	chrII:269396_C/T	chrII:323214_C/G	521682	7086132	NA	FALSE	chrII	0.013133	-0.124906
YKR041W	chrII:687872_T/A	-0.138544	4.25904	chrII:666366_A/T	chrII:700736_G/A	918090	7096410	NA	FALSE	chrII	0.0267022	-0.12453
YKR042W	chrII:579408_G/T	0.166131	6.15032	chrII:571949_T/C	chrII:631870_A/G	809626	7097739	NA	FALSE	chrII	0.0168082	0.136757
YKR046C	chrII:663226_G/A	-0.125315	3.47836	chrII:379311_T/C	chrII:680550_T/C	893444	7102435	NA	FALSE	chrII	0.000425618	-0.039256
YKR065C	chrII:454135_T/C	-0.138526	4.25792	chrII:447158_G/A	chrII:477171_G/C	684353	7143511	NA	FALSE	chrII	0.0124383	-0.110311
YKR070W	chrII:663226_G/A	-0.146164	4.74565	chrII:649517_A/T	chrII:678984_A/G	893444	7151786	NA	FALSE	chrII	0.0177139	-0.102274
YKR077W	chrII:531481_A/T	-0.137194	4.17564	chrII:495627_C/T	chrII:587830_G/C	761699	7161865	NA	FALSE	chrII	0.01112	-0.106474
YKR093W	chrII:540838_G/A	-0.267118	16.2674	chrII:534637_C/T	chrII:545438_C/T	771056	7193942	NA	FALSE	chrII	0.0244881	-0.189645
YLL062C	chrII:438870_T/C	0.261368	15.5494	chrII:436119_T/C	chrII:455029_T/C	669088	7261667	NA	FALSE	chrII	0.0469868	0.211992
YLL061W	chrII:447536_G/T	0.177651	7.04719	chrII:435236_C/T	chrII:470582_A/T	677754	7262984	NA	FALSE	chrII	0.0189038	0.135387
YLL055W	chrII:464478_G/A	0.325513	24.6131	chrII:447536_G/T	chrII:471144_C/T	694696	7275137	NA	FALSE	chrII	0.0778644	0.242901
YLL041C	chrII:583576_T/A	-0.125076	3.46497	chrII:498500_T/C	chrII:649588_C/A	813794	7298159	NA	FALSE	chrII	0.00577942	-0.0816917
YLL033W	chrII:107123_A/T	0.139427	4.31404	chrII:103188_A/G	chrII:117293_GA/G	337341	7318437	NA	FALSE	chrII	0.0157316	0.122617
YLL028W	chrII:617783_A/T	-0.181582	7.36788	chrII:547559_C/T	chrII:636267_C/T	848001	7329832	NA	FALSE	chrII	0.00707342	-0.10577
YLR004C	chrII:472731_T/A	0.135782	4.08932	chrII:450377_T/C	chrII:545985_G/A	702949	7402962	NA	FALSE	chrII	0.00912968	0.11456
YLR023C	chrII:465979_G/A	0.210995	10.0076	chrII:444706_GT/G	chrII:481140_T/C	696197	7430526	NA	FALSE	chrII	0.0445643	0.183819
YLR038C	chrII:596684_C/T	-0.189992	8.07914	chrII:572340_G/T	chrII:623418_A/T	826902	7469949	NA	FALSE	chrII	0.0144153	-0.121089
YLR042C	chrII:192085_A/G	-0.201396	9.09905	chrII:180255_G/T	chrII:251004_A/T	422303	7474994	NA	FALSE	chrII	0.0185112	-0.157297
YLR056W	chrII:371555_C/T	0.142805	4.52778	chrII:351083_CA/C	chrII:391319_T/A	601773	7498889	NA	FALSE	chrII	0.0185462	0.104644
YLR065C	chrII:217360_T/A	-0.126481	3.54391	chrII:192591_C/T	chrII:257430_C/T	447578	7511401	NA	FALSE	chrII	0.0147552	-0.117729
YLR089C	chrII:450017_A/T	0.242827	13.3555	chrII:434976_G/T	chrII:467964_C/T	680235	7563265	NA	FALSE	chrII	0.046862	0.194958
YLR090W	chrII:434976_G/T	0.143338	4.56204	chrII:384692_T/C	chrII:681557_G/A	665194	7565729	NA	FALSE	chrII	0.0211814	0.12065
YLR099C	chrII:380871_A/AAAC	0.137563	4.19838	chrII:359006_G/A	chrII:438582_T/C	611089	7584772	NA	FALSE	chrII	0.0189309	0.126748
YLR112W	chrII:390252_C/T	-0.185908	7.72938	chrII:379311_T/C	chrII:420692_G/A	620470	7615819	NA	FALSE	chrII	0.0300682	-0.183072
YLR121C	chrII:621963_C/T	-0.166461	6.17514	chrII:567697_A/G	chrII:663562_G/A	852181	7633772	NA	FALSE	chrII	0.0285716	-0.166259
YLR134W	chrII:487454_G/A	0.135903	4.0967	chrII:435236_C/T	chrII:556857_T/C	717672	7655751	NA	FALSE	chrII	0.013365	0.126559
YLR154C	chrII:450017_A/T	0.155444	5.37504	chrII:395218_G/A	chrII:479153_AG/A	680235	7693010	NA	FALSE	chrII	0.024234	0.136444
YLR178C	chrII:385445_T/C	0.143469	4.57043	chrII:351335_G/A	chrII:421673_T/C	615663	7758190	NA	FALSE	chrII	0.0140714	0.100761
YLR212C	chrII:502627_A/G	-0.130077	3.75002	chrII:495558_A/G	chrII:548443_T/C	732845	7809888	NA	FALSE	chrII	0.0142326	-0.124414
YLR237W	chrII:461771_C/T	0.344044	27.6843	chrII:455659_G/GCACAACCACATC	chrII:472853_T/C	691989	7857395	NA	FALSE	chrII	0.0452631	0.224508
YLR258W	chrII:389867_C/T	0.128818	3.67719	chrII:342025_G/C	chrII:438870_T/C	620085	7905744	NA	FALSE	chrII	0.010541	0.109828
YLR286C	chrII:541139_G/A	-0.139281	4.30495	chrII:498404_T/A	chrII:665139_G/C	771357	7953476	NA	FALSE	chrII	0.00533201	-0.0894945
YLR295C	chrII:641302_C/T	-0.13825	4.24084	chrII:460259_T/TATTTGTTGGTTCTAA	chrII:665795_A/G	871520	7967027	NA	FALSE	chrII	0.00719056	-0.0894971
YLR297W	chrII:379311_T/C	0.159311	5.64932	chrII:359006_G/A	chrII:394430_C/T	609529	7969072	NA	FALSE	chrII	0.0226072	0.137398
YLR300W	chrII:465979_G/A	0.169276	6.3889	chrII:452365_T/C	chrII:479625_A/G	696197	7973983	NA	FALSE	chrII	0.0252661	0.133099
YLR316C	chrII:357199_A/G	-0.138733	4.2708	chrII:338664_A/T	chrII:393191_A/T	587417	8010294	NA	FALSE	chrII	0.0209223	-0.125314
YLR326W	chrII:430846_C/A	0.166033	6.14298	chrII:384692_T/C	chrII:455029_T/C	661064	8027202	NA	FALSE	chrII	0.0250432	0.151607
YLR328W	chrII:125552_T/C	-0.156861	5.47477	chrII:108452_T/A	chrII:156261_T/G	355770	8029941	NA	FALSE	chrII	0.0145386	-0.121339
YLR348C	chrII:663901_T/C	0.131612	3.83986	chrII:633960_C/T	chrII:742620_A/C	894119	8072005	NA	FALSE	chrII	0.0144706	0.124123
YLR353W	chrII:408652_G/C	0.163992	5.99081	chrII:390252_C/T	chrII:432284_T/C	638870	8079380	NA	FALSE	chrII	0.0218811	0.144017
YLR354C	chrII:459672_T/C	-0.129931	3.74157	chrII:450377_T/C	chrII:505691_T/C	689890	8081378	NA	FALSE	chrII	0.0100289	-0.101644
YLR359W	chrII:383768_C/T	-0.154837	5.33262	chrII:375370_T/A	chrII:421574_G/A	613986	8089310	NA	FALSE	chrII	0.0113373	-0.100562
YLR367W	chrII:508385_T/A	-0.161396	5.80013	chrII:495559_T/C	chrII:527518_G/A	738603	8101470	NA	FALSE	chrII	0.000501759	-0.0629594
YLR380W	chrII:407830_G/A	0.125045	3.46324	chrII:375370_T/A	chrII:442249_G/A	638048	8123310	NA	FALSE	chrII	0.0172343	0.12162
YLR383W	chrII:501525_ACC/A	-0.135514	4.07307	chrII:495627_C/T	chrII:541579_T/G	731743	8130316	NA	FALSE	chrII	0.0152135	-0.129429
YLR395C	chrII:582806_A/G	-0.168414	6.32299	chrII:535517_C/T	chrII:642773_G/A	813024	8154757	NA	FALSE	chrII	0.00947267	-0.1029
YLR399C	chrII:611232_A/C	0.217619	10.6616	chrII:605709_C/A	chrII:625843_T/C	841450	8164564	NA	FALSE	chrII	0.0399067	0.178602
YLR407W	chrII:442249_G/A	0.171598	6.56802	chrII:401612_T/C	chrII:469119_T/C	672467	8177995	NA	FALSE	chrII	0.0261028	0.151481
YLR410W-A	chrII:406787_T/G	0.441044	47.5363	chrII:401612_T/C	chrII:412233_A/C	637005	8186511	NA	FALSE	chrII	0.166917	0.397237
YLR413W	chrII:370967_C/T	0.244119	13.5025	chrII:362354_C/T	chrII:375505_C/T	601185	8196184	NA	FALSE	chrII	0.0130011	0.0947148
YLR417W	chrII:619028_C/A	0.138794	4.27461	chrII:560987_A/G	chrII:672334_T/C	849246	8200038	NA	FALSE	chrII	0.0132186	0.127628
YLR438W	chrII:393191_A/T	0.168899	6.36005	chrII:375370_T/A	chrII:479267_C/T	623409	8257529	NA	FALSE	chrII	0.0211327	0.144738
YLR446W	chrII:353632_A/G	0.129999	3.74551	chrII:343406_C/T	chrII:393489_C/T	583850	8270242	NA	FALSE	chrII	0.0149902	0.113802
YLR447C	chrII:541139_G/A	0.160783	5.75558	chrII:531481_A/T	chrII:553854_T/C	771357	8271884	NA	FALSE	chrII	0.0102038	0.124799
YML132W	chrII:798782_A/G	-0.303484	21.2333	chrII:795756_C/G	chrII:799991_G/A	1029000	8330449	NA	FALSE	chrII	0.0463458	-0.224183
YML131W	chrII:633618_A/C	-0.143641	4.58154	chrII:619746_A/G	chrII:681557_G/A	863836	8333403	NA	FALSE	chrII	0.0186179	-0.111423
YML128C	chrII:384458_C/T	0.130531	3.77647	chrII:343406_C/T	chrII:421574_G/A	614676	8338340	NA	FALSE	chrII	0.00864296	0.0809877
YML126C	chrII:723281_G/A	-0.126124	3.52379	chrII:705106_A/T	chrII:737571_T/A	953499	8342265	NA	FALSE	chrII	0.000613847	-0.0463249
YML109W	chrII:528069_T/C	-0.128555	3.66208	chrII:481964_G/A	chrII:547137_A/G	758287	8374845	NA	FALSE	chrII	0.0120025	-0.112024
YML081C-A	chrII:598753_G/T	-0.175731	6.89324	chrII:498500_T/C	chrII:629782_T/C	828971	8427188	NA	FALSE	chrII	0.016408	-0.130277
YML076C	chrII:448135_G/A	0.131462	3.83103	chrII:394430_C/T	chrII:536426_C/A	678353	8435718	NA	FALSE	chrII	0.017612	0.123604
YML058W	chrII:479318_T/A	0.123701	3.38863	chrII:359006_G/A	chrII:492025_A/C	709536	8482588	NA	FALSE	chrII	0.0132538	0.115539
YML053C	chrII:108764_T/C	-0.141372	4.43647	chrII:102053_T/C	chrII:146107_C/A	338982	8492321	NA	FALSE	chrII	0.0190036	-0.134308
YML027W	chrII:628267_T/C	-0.139856	4.34093	chrII:532114_T/C	chrII:655451_G/A	858485	8544611	NA	FALSE	chrII	0.016266	-0.124962
YML006C	chrII:116832_A/G	0.142103	4.48294	chrII:102053_T/C	chrII:146992_C/T	347050	8579297	NA	FALSE	chrII	0.024877	0.138666
YMR008C	chrII:376186_C/T	0.18301	7.48618	chrII:357199_A/G	chrII:383768_C/T	606404	8603795	NA	FALSE	chrII	0.0196712	0.160617
YMR009W	chrII:370007_T/G	0.128698	3.67029	chrII:121421_G/A	chrII:442233_C/A	600225	8607307	NA	FALSE	chrII	0.00657157	0.0679553
YMR015C	chrII:378442_CT/C	0.156796	5.47018	chrII:347856_T/G	chrII:390461_A/T	608660	8624074	NA	FALSE	chrII	0.0085059	0.0997332
YMR016C	chrII:456771_G/A	0.427773	44.4129	chrII:450938_T/C	chrII:471144_C/T	686989	8626441	NA	FALSE	chrII	0.143421	0.383663
YMR038C	chrII:407113_T/G	0.220871	10.9908	chrII:403369_T/C	chrII:418023_C/T	637331	8670716	NA	FALSE	chrII	0.0212877	0.163107
YMR041C	chrII:546739_G/A	-0.139881	4.34244	chrII:479318_T/A	chrII:665139_G/C	776957	8674171	NA	FALSE	chrII	0.0112599	-0.112731
YMR068W	chrII:380871_A/AAAC	0.139234	4.302	chrII:361468_T/C	chrII:418399_A/T	611089	8729509	NA	FALSE	chrII	0.0173444	0.113118
YMR088C	chrII:579936_A/G	0.127156	3.58215	chrII:377588_A/G	chrII:617606_A/C	810154	8766619	NA	FALSE	chrII	0.0046402	0.0990421
YMR096W	chrII:617606_A/C	0.142727	4.52281	chrII:547559_C/T	chrII:637366_T/C	847824	8781613	NA	FALSE	chrII	0.0213158	0.156065
YMR102C	chrII:370007_T/G	0.198844	8.86522	chrII:351335_G/A	chrII:380135_TA/T	600225	8793053	NA	FALSE	chrII	0.0432953	0.199266
YMR106C	chrII:452575_ATAAG/A	0.13279	3.90949	chrII:375801_T/C	chrII:480674_A/G	682793	8801506	NA	FALSE	chrII	0.0191126	0.115388
YMR121C	chrII:385445_T/C	0.15443	5.30428	chrII:377735_C/T	chrII:418023_C/T	615663	8832939	NA	FALSE	chrII	0.0214413	0.121942
YMR132C	chrII:406787_T/G	0.129926	3.74125	chrII:380871_A/AAAC	chrII:541108_A/T	637005	8858149	NA	FALSE	chrII	0.0192224	0.133471
YMR135C	chrII:547596_G/A	-0.158666	5.60309	chrII:534637_C/T	chrII:625298_A/G	777814	8861894	NA	FALSE	chrII	0.011183	-0.135963
YMR136W	chrII:540838_G/A	-0.203439	9.28857	chrII:534637_C/T	chrII:555518_G/A	771056	8864404	NA	FALSE	chrII	0.0195722	-0.149099
YMR145C	chrII:583576_T/A	-0.129331	3.7068	chrII:344938_C/T	chrII:638086_A/G	813794	8877998	NA	FALSE	chrII	0.00874445	-0.0818862
YMR147W	chrII:377588_A/G	0.133975	3.98022	chrII:343406_C/T	chrII:431912_A/T	607806	8882404	NA	FALSE	chrII	0.0157337	0.119436
YMR174C	chrII:579408_G/T	-0.13938	4.31113	chrII:539105_T/C	chrII:650631_C/T	809626	8933364	NA	FALSE	chrII	0.00633489	-0.0992223
YMR181C	chrII:385445_T/C	0.133424	3.94725	chrII:375801_T/C	chrII:435843_G/A	615663	8946821	NA	FALSE	chrII	0.0138126	0.122272
YMR182C	chrII:390676_C/T	0.133763	3.96757	chrII:379311_T/C	chrII:424607_A/G	620894	8947737	NA	FALSE	chrII	0.0155969	0.116613
YMR195W	chrII:448507_G/T	0.148168	4.87814	chrII:426865_C/T	chrII:488875_T/A	678725	8977239	NA	FALSE	chrII	0.0170864	0.151931
YMR226C	chrII:528069_T/C	0.130532	3.77655	chrII:503967_A/G	chrII:562936_C/T	758287	9044798	NA	FALSE	chrII	0.0122923	0.111273
YMR238W	chrII:621963_C/T	-0.138419	4.25126	chrII:570301_A/G	chrII:737571_T/A	852181	9069558	NA	FALSE	chrII	0.0261946	-0.123141
YMR241W	chrII:579408_G/T	0.177125	7.00484	chrII:567480_G/A	chrII:662749_G/A	809626	9075166	NA	FALSE	chrII	0.0259976	0.152009
YMR243C	chrII:452365_T/C	0.127818	3.61987	chrII:371555_C/T	chrII:489241_A/G	682583	9078043	NA	FALSE	chrII	0.0132258	0.116256
YMR246W	chrII:394461_T/A	0.137421	4.18963	chrII:376186_C/T	chrII:582433_G/A	624679	9083012	NA	FALSE	chrII	0.00572714	0.0835411
YMR272C	chrII:541139_G/A	-0.175181	6.84955	chrII:524475_A/G	chrII:548443_T/C	771357	9132828	NA	FALSE	chrII	0.0086425	-0.14283
YMR285C	chrII:146113_A/T	-0.138381	4.24895	chrII:118818_C/A	chrII:195180_C/G	376331	9163349	NA	FALSE	chrII	0.0195943	-0.131719
YMR305C	chrII:625733_G/C	-0.172788	6.66082	chrII:593091_T/C	chrII:676645_T/C	855951	9202268	NA	FALSE	chrII	0.0127103	-0.120094
YMR307W	chrII:529032_A/G	-0.123248	3.36369	chrII:495558_A/G	chrII:549616_TG/T	759250	9210208	NA	FALSE	chrII	0.00633628	-0.103855
YMR319C	chrII:614131_A/G	0.186064	7.7426	chrII:544475_T/A	chrII:631870_A/G	844349	9236085	NA	FALSE	chrII	0.00703698	0.107981
YNL315C	chrII:461771_C/T	-0.122454	3.32016	chrII:448135_G/A	chrII:490264_C/T	691989	9290960	NA	FALSE	chrII	0.0050073	-0.069985
YNL312W	chrII:527518_G/A	-0.129058	3.69102	chrII:482984_G/A	chrII:560494_G/C	757736	9295923	NA	FALSE	chrII	0.00854785	-0.108285
YNL300W	chrII:514468_C/T	-0.141452	4.44153	chrII:495559_T/C	chrII:555518_G/A	744686	9313380	NA	FALSE	chrII	0.0123721	-0.130748
YNL289W	chrII:515130_T/C	-0.159679	5.67579	chrII:495627_C/T	chrII:633468_T/G	745348	9335533	NA	FALSE	chrII	0.0123199	-0.127
YNL285W	chrII:29490_G/T	-0.230407	11.9872	chrII:29490_G/T	chrII:40260_G/A	259708	9343809	NA	FALSE	chrII	0.0244741	-0.142441
YNL280C	chrII:429746_A/G	0.130069	3.74959	chrII:351335_G/A	chrII:485107_T/C	659964	9356731	NA	FALSE	chrII	0.010343	0.105056
YNL273W	chrII:528069_T/C	-0.129783	3.73297	chrII:499401_A/C	chrII:542535_G/A	758287	9370519	NA	FALSE	chrII	0.0133784	-0.111289
YNL268W	chrII:452575_ATAAG/A	0.123466	3.3757	chrII:339966_G/A	chrII:471887_C/G	682793	9386186	NA	FALSE	chrII	0.0129056	0.0929916
YNL264C	chrII:370967_C/T	0.269534	16.5743	chrII:369657_G/A	chrII:376916_G/T	601185	9393199	NA	FALSE	chrII	0.0619095	0.255856
YNL255C	chrII:376186_C/T	-0.151457	5.09965	chrII:351335_G/A	chrII:391319_T/A	606404	9414965	NA	FALSE	chrII	0.0226529	-0.151725
YNL239W	chrII:435236_C/T	0.138779	4.27365	chrII:351335_G/A	chrII:492025_A/C	665454	9448205	NA	FALSE	chrII	0.0130253	0.116997
YNL234W	chrII:447536_G/T	0.149128	4.94227	chrII:375370_T/A	chrII:469119_T/C	677754	9457869	NA	FALSE	chrII	0.0116136	0.189201
YNL208W	chrII:379311_T/C	0.183595	7.53496	chrII:369657_G/A	chrII:391457_C/T	609529	9502054	NA	FALSE	chrII	0.0326892	0.145759
YNL180C	chrII:451124_G/A	0.270707	16.7246	chrII:434976_G/T	chrII:479153_AG/A	681342	9547290	NA	FALSE	chrII	0.0536881	0.217513
YNL179C	chrII:458748_T/C	0.154877	5.33542	chrII:426865_C/T	chrII:489241_A/G	688966	9548302	NA	FALSE	chrII	0.0247724	0.143366
YNL173C	chrII:370967_C/T	0.507827	65.5426	chrII:370007_T/G	chrII:376916_G/T	601185	9556593	NA	FALSE	chrII	0.169761	0.386767
YNL160W	chrII:583576_T/A	-0.152031	5.13883	chrII:560987_A/G	chrII:650631_C/T	813794	9584181	NA	FALSE	chrII	0.00785684	-0.11926
YNL154C	chrII:125552_T/C	-0.162247	5.86232	chrII:87849_G/A	chrII:145486_A/G	355770	9591272	NA	FALSE	chrII	0.026312	-0.138835
YNL142W	chrII:123764_G/A	-0.136809	4.15206	chrII:115774_G/A	chrII:134090_A/G	353982	9605089	NA	FALSE	chrII	0.00653621	-0.0845386
YNL104C	chrII:645058_C/A	0.13506	4.04556	chrII:464478_G/A	chrII:657582_T/A	875276	9672531	NA	FALSE	chrII	0.0196886	0.129922
YNL102W	chrII:528069_T/C	-0.150241	5.0172	chrII:500276_C/T	chrII:541579_T/G	758287	9677723	NA	FALSE	chrII	0.0176499	-0.13831
YNL099C	chrII:123764_G/A	-0.134001	3.98178	chrII:73337_T/C	chrII:146609_G/A	353982	9686203	NA	FALSE	chrII	0.01859	-0.139835
YNL098C	chrII:532114_T/C	0.123951	3.40245	chrII:495558_A/G	chrII:544459_C/T	762332	9687238	NA	FALSE	chrII	0.016085	0.117726
YNL083W	chrII:38816_G/A	-0.127995	3.62996	chrII:13061_G/T	chrII:41245_C/T	269034	9719013	NA	FALSE	chrII	0.0129128	-0.100538
YNL065W	chrII:699384_G/A	0.482364	58.2005	chrII:695857_A/T	chrII:700736_G/A	929602	9751360	NA	FALSE	chrII	0.167704	0.407341
YNL058C	chrII:619746_A/G	0.166171	6.15332	chrII:589394_G/A	chrII:672334_T/C	849964	9763399	NA	FALSE	chrII	0.0222174	0.129642
YNL055C	chrII:542592_G/A	-0.156182	5.42684	chrII:537349_C/CTTTCAG	chrII:553854_T/C	772810	9765630	NA	FALSE	chrII	0.00620159	-0.0981956
YNL052W	chrII:541139_G/A	-0.126064	3.5204	chrII:513451_G/T	chrII:665139_G/C	771357	9779361	NA	FALSE	chrII	0.00448376	-0.0621581
YNL024C-A	chrII:722169_G/A	-0.127417	3.59697	chrII:707848_C/T	chrII:737571_T/A	952387	9834238	NA	FALSE	chrII	0.0160245	-0.1195
YNL009W	chrII:583576_T/A	-0.179237	7.17564	chrII:564639_G/A	chrII:623027_T/C	813794	9862457	NA	FALSE	chrII	0.0211367	-0.145562
YNR001C	chrII:108764_T/C	-0.137808	4.21349	chrII:87849_G/A	chrII:125552_T/C	338982	9877258	NA	FALSE	chrII	0.0101123	-0.126943
YNR002C	chrII:565566_A/G	-0.124082	3.40972	chrII:500276_C/T	chrII:625843_T/C	795784	9880644	NA	FALSE	chrII	0.00434868	-0.0846398
YNR018W	chrII:390252_C/T	0.138263	4.24164	chrII:359006_G/A	chrII:534460_T/C	620470	9911906	NA	FALSE	chrII	0.0111577	0.140732
YNR019W	chrII:625876_T/C	-0.158289	5.57614	chrII:564639_G/A	chrII:635445_A/G	856094	9912975	NA	FALSE	chrII	0.0117894	-0.0959952
YNR020C	chrII:643098_G/T	-0.129832	3.73579	chrII:624493_C/T	chrII:665795_A/G	873316	9915046	NA	FALSE	chrII	0.00944745	-0.0976062
YNR028W	chrII:447158_G/A	0.161864	5.83427	chrII:424811_T/C	chrII:471887_C/G	677376	9923813	NA	FALSE	chrII	0.0224814	0.150376
YNR034W	chrII:119103_T/G	-0.143968	4.60266	chrII:107123_A/T	chrII:133355_T/C	349321	9937957	NA	FALSE	chrII	0.0162805	-0.125148
YNR044W	chrII:171612_G/C	0.156924	5.47921	chrII:151212_A/T	chrII:218630_C/T	401830	9951335	NA	FALSE	chrII	0.00722616	0.0932658
YNR056C	chrII:650411_A/G	0.310692	22.3075	chrII:636093_T/C	chrII:652587_T/C	880629	9979254	NA	FALSE	chrII	0.0670646	0.232715
YNR057C	chrII:650976_G/A	0.267822	16.3565	chrII:635445_A/G	chrII:653876_G/A	881194	9980992	NA	FALSE	chrII	0.0481059	0.216212
YNR058W	chrII:650976_G/A	0.304537	21.3884	chrII:636093_T/C	chrII:662749_G/A	881194	9981927	NA	FALSE	chrII	0.0520512	0.209544
YNR065C	chrII:161297_G/A	-0.152234	5.15273	chrII:159870_GA/G	chrII:196362_GA/G	391515	9997986	NA	FALSE	chrII	0.0163795	-0.123821
YNR067C	chrII:428805_T/G	-0.194829	8.50388	chrII:395218_G/A	chrII:450017_A/T	659023	10003382	NA	FALSE	chrII	0.0137228	-0.138965
YOL155C	chrII:624493_C/T	-0.139764	4.33513	chrII:192591_C/T	chrII:695575_T/C	854711	10060672	NA	FALSE	chrII	0.0101501	-0.0895541
YOL151W	chrII:579408_G/T	-0.195999	8.60836	chrII:555518_G/A	chrII:635445_A/G	809626	10075663	NA	FALSE	chrII	0.0215167	-0.143314
YOL147C	chrII:583912_G/A	-0.232737	12.2378	chrII:582285_T/C	chrII:637366_T/C	814130	10079902	NA	FALSE	chrII	0.025567	-0.146475
YOL140W	chrII:718018_T/A	0.123761	3.39196	chrII:628345_T/C	chrII:737571_T/A	948236	10090728	NA	FALSE	chrII	0.00845658	0.0911005
YOL136C	chrII:450938_T/C	0.135501	4.07227	chrII:430846_C/A	chrII:488875_T/A	681156	10099530	NA	FALSE	chrII	0.0107884	0.110926
YOL126C	chrII:357199_A/G	0.123406	3.37238	chrII:346363_A/G	chrII:447536_G/T	587417	10113756	NA	FALSE	chrII	0.0119974	0.0967727
YOL122C	chrII:103188_A/G	-0.135551	4.07529	chrII:87849_G/A	chrII:406057_T/C	333406	10121661	NA	FALSE	chrII	0.00656754	-0.0736719
YOL119C	chrII:545985_G/A	0.222998	11.2089	chrII:517869_G/A	chrII:628269_T/C	776203	10126825	NA	FALSE	chrII	0.0335201	0.175415
YOL110W	chrII:612287_G/A	0.152394	5.16371	chrII:579936_A/G	chrII:628361_C/CT	842505	10141145	NA	FALSE	chrII	0.014562	0.122507
YOL109W	chrII:529032_A/G	0.177006	6.99528	chrII:514468_C/T	chrII:652587_T/C	759250	10142266	NA	FALSE	chrII	0.0151559	0.173517
YOL090W	chrII:524916_T/A	-0.124122	3.41195	chrII:489688_G/A	chrII:541579_T/G	755134	10179351	NA	FALSE	chrII	0.0113286	-0.111512
YOL086C	chrII:143335_C/G	-0.134172	3.99207	chrII:115774_G/A	chrII:389460_C/T	373553	10191517	NA	FALSE	chrII	0.00531289	-0.0887305
YOL084W	chrII:550847_A/C	-0.168508	6.33021	chrII:529032_A/G	chrII:579920_T/C	781065	10194325	NA	FALSE	chrII	0.00472944	-0.112297
YOL077W-A	chrII:132199_A/G	0.148108	4.87419	chrII:123008_G/A	chrII:149400_T/C	362417	10217407	NA	FALSE	chrII	0.0157419	0.103183
YOL059W	chrII:434976_G/T	0.162669	5.89327	chrII:390138_A/C	chrII:545985_G/A	665194	10249095	NA	FALSE	chrII	0.0217779	0.146281
YOL058W	chrII:620680_A/G	0.14922	4.94846	chrII:565460_G/T	chrII:682491_T/A	850898	10251180	NA	FALSE	chrII	0.0214032	0.142605
YOL056W	chrII:119246_CA/C	-0.222379	11.1452	chrII:117298_A/G	chrII:132975_T/A	349464	10255237	NA	FALSE	chrII	0.0438452	-0.201487
YOL055C	chrII:450377_T/C	0.165218	6.08201	chrII:426865_C/T	chrII:534460_T/C	680595	10256389	NA	FALSE	chrII	0.017357	0.135854
YOL052C-A	chrII:563135_G/A	-0.123912	3.40031	chrII:528511_C/G	chrII:665139_G/C	793353	10263539	NA	FALSE	chrII	0.00316858	-0.0647387
YOL030W	chrII:154740_A/G	-0.17002	6.44596	chrII:125552_T/C	chrII:161229_G/T	384958	10300156	NA	FALSE	chrII	0.0115855	-0.134284
YOL029C	chrII:479201_G/A	0.205993	9.52845	chrII:447158_G/A	chrII:488707_G/A	709419	10301784	NA	FALSE	chrII	0.0449232	0.197684
YOL028C	chrII:452575_ATAAG/A	0.159355	5.65249	chrII:431999_C/T	chrII:479625_A/G	682793	10302602	NA	FALSE	chrII	0.0262931	0.168547
YOL019W	chrII:452365_T/C	0.189114	8.00328	chrII:430846_C/A	chrII:467964_C/T	682583	10320867	NA	FALSE	chrII	0.0367973	0.171683
YOL016C	chrII:357199_A/G	0.125462	3.4866	chrII:341186_T/C	chrII:438870_T/C	587417	10326746	NA	FALSE	chrII	0.0168477	0.111185
YOL014W	chrII:75097_T/A	-0.127328	3.59191	chrII:10135_C/T	chrII:140061_T/C	305315	10331662	NA	FALSE	chrII	0.0143191	-0.0805345
YOL011W	chrII:583576_T/A	-0.168433	6.32448	chrII:541139_G/A	chrII:650924_C/T	813794	10337318	NA	FALSE	chrII	0.0191752	-0.154195
YOL007C	chrII:609073_A/G	-0.132008	3.86321	chrII:495558_A/G	chrII:655451_G/A	839291	10343311	NA	FALSE	chrII	0.0174614	-0.129287
YOL002C	chrII:579408_G/T	-0.15939	5.65499	chrII:457684_T/A	chrII:635928_C/A	809626	10355380	NA	FALSE	chrII	0.0243274	-0.121676
YOR025W	chrII:171570_A/G	0.121863	3.28793	chrII:124505_A/G	chrII:203114_C/T	401788	10410188	NA	FALSE	chrII	0.0147695	0.11022
YOR032C	chrII:465979_G/A	0.211568	10.0633	chrII:448507_G/T	chrII:472853_T/C	696197	10421740	NA	FALSE	chrII	0.0282391	0.157433
YOR034C	chrII:394430_C/T	0.151241	5.08496	chrII:389867_C/T	chrII:431703_C/T	624648	10426806	NA	FALSE	chrII	0.0175408	0.122868
YOR058C	chrII:169496_G/C	0.134721	4.0251	chrII:148172_C/T	chrII:198778_T/G	399714	10465657	NA	FALSE	chrII	0.0123786	0.133853
YOR062C	chrII:429746_A/G	0.167782	6.27497	chrII:393489_C/T	chrII:449588_G/A	659964	10474694	NA	FALSE	chrII	0.0147322	0.12195
YOR071C	chrII:435236_C/T	0.160555	5.73908	chrII:391457_C/T	chrII:474348_A/G	665454	10491449	NA	FALSE	chrII	0.0175829	0.144558
YOR074C	chrII:502627_A/G	-0.167362	6.24312	chrII:498500_T/C	chrII:534460_T/C	732845	10498644	NA	FALSE	chrII	0.0132549	-0.131114
YOR084W	chrII:540838_G/A	-0.145378	4.69418	chrII:495558_A/G	chrII:577418_T/C	771056	10512556	NA	FALSE	chrII	0.00833394	-0.127203
YOR100C	chrII:379311_T/C	0.197972	8.78611	chrII:357199_A/G	chrII:384458_C/T	609529	10545264	NA	FALSE	chrII	0.0253773	0.146047
YOR101W	chrII:371555_C/T	0.148736	4.91605	chrII:332441_TA/T	chrII:416935_C/A	601773	10547213	NA	FALSE	chrII	0.0195374	0.130088
YOR117W	chrII:385445_T/C	0.128123	3.63728	chrII:342025_G/C	chrII:434976_G/T	615663	10576998	NA	FALSE	chrII	0.0140462	0.131134
YOR122C	chrII:251105_T/G	-0.127894	3.62417	chrII:192591_C/T	chrII:257430_C/T	481323	10584267	NA	FALSE	chrII	0.008822	-0.10822
YOR130C	chrII:628345_T/C	0.143174	4.55151	chrII:474179_C/T	chrII:653730_A/G	858563	10601898	NA	FALSE	chrII	0.0186854	0.135553
YOR134W	chrII:379311_T/C	0.168625	6.33912	chrII:359006_G/A	chrII:408644_T/G	609529	10610533	NA	FALSE	chrII	0.0270147	0.152538
YOR142W-B	chrII:259410_A/C	-0.529226	72.2141	chrII:258662_C/T	chrII:267594_A/G	489628	10627081	NA	FALSE	chrII	0.146423	-0.371054
YOR153W	chrII:460337_A/G	0.136371	4.12526	chrII:355349_C/T	chrII:483628_A/T	690555	10651809	NA	FALSE	chrII	0.0106991	0.0891934
YOR161C	chrII:108764_T/C	-0.149901	4.99427	chrII:103188_A/G	chrII:160143_T/G	338982	10668908	NA	FALSE	chrII	0.00859403	-0.128195
YOR171C	chrII:370967_C/T	0.460596	52.3993	chrII:369831_G/C	chrII:371941_C/T	601185	10683979	NA	FALSE	chrII	0.139411	0.372005
YOR185C	chrII:663226_G/A	-0.146882	4.79294	chrII:540296_G/A	chrII:679063_G/A	893444	10713413	NA	FALSE	chrII	0.0150953	-0.10951
YOR202W	chrII:579501_A/G	0.141853	4.46705	chrII:563135_G/A	chrII:635928_C/A	809719	10753915	NA	FALSE	chrII	0.0138837	0.117635
YOR212W	chrII:550124_A/G	0.176878	6.98502	chrII:531481_A/T	chrII:566838_A/G	780342	10774879	NA	FALSE	chrII	0.0165153	0.125926
YOR221C	chrII:614131_A/G	0.12742	3.59714	chrII:532411_GA/G	chrII:633129_C/T	844349	10788445	NA	FALSE	chrII	0.0215318	0.130949
YOR226C	chrII:452365_T/C	0.129542	3.71897	chrII:403763_T/C	chrII:665139_G/C	682583	10793583	NA	FALSE	chrII	0.0133539	0.128804
YOR230W	chrII:435236_C/T	0.160463	5.73238	chrII:351335_G/A	chrII:479536_C/T	665454	10802769	NA	FALSE	chrII	0.0163548	0.117017
YOR264W	chrII:374149_G/C	-0.128374	3.65166	chrII:291464_G/A	chrII:438582_T/C	604367	10850835	NA	FALSE	chrII	0.00747064	-0.110015
YOR273C	chrII:583576_T/A	-0.359432	30.3991	chrII:566838_A/G	chrII:585769_T/C	813794	10866421	NA	FALSE	chrII	0.0547762	-0.224665
YOR303W	chrII:373782_A/G	-0.160186	5.71239	chrII:369657_G/A	chrII:412233_A/C	604000	10914868	NA	FALSE	chrII	0.0186956	-0.135428
YOR306C	chrII:545985_G/A	0.150365	5.02559	chrII:524592_G/A	chrII:550736_C/T	776203	10921836	NA	FALSE	chrII	0.00691948	0.107386
YOR311C	chrII:375370_T/A	0.124993	3.46038	chrII:170442_T/C	chrII:391492_GA/G	605588	10931025	NA	FALSE	chrII	0.0147656	0.129042
YOR317W	chrII:630052_C/T	-0.146108	4.742	chrII:570256_G/A	chrII:665139_G/C	860270	10941312	NA	FALSE	chrII	0.0131214	-0.137131
YOR327C	chrII:444706_GT/G	0.126845	3.56452	chrII:407113_T/G	chrII:499780_T/C	674924	10962703	NA	FALSE	chrII	0.0164105	0.1146
YOR332W	chrII:611905_T/C	0.139221	4.3012	chrII:531481_A/T	chrII:653876_G/A	842123	10975625	NA	FALSE	chrII	0.0111861	0.0992989
YOR338W	chrII:671376_T/C	-0.13521	4.05464	chrII:375370_T/A	chrII:698208_C/T	901594	10988867	NA	FALSE	chrII	0.010029	-0.118578
YOR343W-B	chrII:410546_T/C	0.290674	19.3988	chrII:394461_T/A	chrII:420402_A/G	640764	11002547	NA	FALSE	chrII	0.0590039	0.223466
YOR348C	chrII:463354_G/A	0.124501	3.43293	chrII:347803_T/A	chrII:475985_C/T	693572	11018868	NA	FALSE	chrII	0.00289679	0.0639598
YOR357C	chrII:532114_T/C	0.129345	3.70759	chrII:495558_A/G	chrII:619256_G/A	762332	11041193	NA	FALSE	chrII	0.0124027	0.1284
YOR360C	chrII:450017_A/T	0.167446	6.24948	chrII:359006_G/A	chrII:487047_G/A	680235	11045210	NA	FALSE	chrII	0.0210597	0.157586
YOR362C	chrII:418042_G/C	0.133316	3.94083	chrII:379311_T/C	chrII:449588_G/A	648260	11049849	NA	FALSE	chrII	0.0152089	0.135387
YOR363C	chrII:567697_A/G	-0.134135	3.98985	chrII:558881_C/T	chrII:633618_A/C	797915	11052191	NA	FALSE	chrII	0.00917703	-0.0953963
YOR389W	chrII:623785_C/T	-0.126397	3.53919	chrII:123008_G/A	chrII:682491_T/A	854003	11106182	NA	FALSE	chrII	0.00874537	-0.0996087
YPL264C	chrII:633176_T/G	0.160083	5.70495	chrII:558881_C/T	chrII:648275_C/T	863394	11166543	NA	FALSE	chrII	0.0229433	0.145052
YPL252C	chrII:633176_T/G	0.175016	6.83639	chrII:620680_A/G	chrII:665139_G/C	863394	11196623	NA	FALSE	chrII	0.0151808	0.140238
YPL250C	chrII:707848_C/T	0.126569	3.5489	chrII:705106_A/T	chrII:741554_A/G	938066	11197569	NA	FALSE	chrII	0.00709049	0.107105
YPL245W	chrII:166703_G/A	-0.241994	13.2612	chrII:164419_T/C	chrII:183198_T/C	396921	11208846	NA	FALSE	chrII	0.0185961	-0.129288
YPL229W	chrII:390138_A/C	0.16527	6.08586	chrII:375801_T/C	chrII:433232_C/A	620356	11240327	NA	FALSE	chrII	0.0232967	0.153964
YPL221W	chrII:359471_A/G	0.147959	4.86423	chrII:343406_C/T	chrII:675204_T/A	589689	11256303	NA	FALSE	chrII	0.0329789	0.158942
YPL214C	chrII:434976_G/T	0.180116	7.24741	chrII:420402_A/G	chrII:475550_A/G	665194	11271829	NA	FALSE	chrII	0.0210329	0.143656
YPL189C-A	chrII:370007_T/G	0.190068	8.08569	chrII:352302_A/G	chrII:378868_C/G	600225	11311567	NA	FALSE	chrII	0.0284356	0.18044
YPL181W	chrII:405666_C/A	0.138336	4.24615	chrII:382146_A/G	chrII:438870_T/C	635884	11326681	NA	FALSE	chrII	0.0176447	0.138001
YPL176C	chrII:343838_G/A	0.181473	7.35888	chrII:339966_G/A	chrII:362082_C/T	574056	11339272	NA	FALSE	chrII	0.0309486	0.167211
YPL171C	chrII:567480_G/A	-0.17697	6.99236	chrII:563317_T/C	chrII:676645_T/C	797698	11349429	NA	FALSE	chrII	0.0204605	-0.145202
YPL163C	chrII:571034_G/A	-0.186919	7.81524	chrII:515130_T/C	chrII:628361_C/CT	801252	11365178	NA	FALSE	chrII	0.0219681	-0.140814
YPL156C	chrII:176261_T/C	0.128094	3.63561	chrII:108452_T/A	chrII:525674_G/A	406479	11379173	NA	FALSE	chrII	0.00441415	0.0909206
YPL155C	chrII:431781_A/G	0.133542	3.95435	chrII:390252_C/T	chrII:467964_C/T	661999	11380476	NA	FALSE	chrII	0.0194146	0.131374
YPL145C	chrII:454021_A/G	0.154108	5.28195	chrII:426865_C/T	chrII:460243_CT/C	684239	11401655	NA	FALSE	chrII	0.0179636	0.132834
YPL144W	chrII:124505_A/G	-0.150058	5.00486	chrII:112335_C/A	chrII:156261_T/G	354723	11403740	NA	FALSE	chrII	0.0109712	-0.123179
YPL137C	chrII:375370_T/A	0.13493	4.03772	chrII:341186_T/C	chrII:448470_G/A	605588	11416077	NA	FALSE	chrII	0.0182771	0.125166
YPL134C	chrII:583576_T/A	-0.129758	3.7315	chrII:541588_C/G	chrII:647284_C/T	813794	11421831	NA	FALSE	chrII	0.00775009	-0.094704
YPL095C	chrII:581460_A/G	-0.217161	10.6156	chrII:568406_T/C	chrII:611052_G/T	811678	11491331	NA	FALSE	chrII	0.0320426	-0.130273
YPL090C	chrII:579501_A/G	0.196861	8.68574	chrII:567480_G/A	chrII:581631_AGT/A	809719	11500551	NA	FALSE	chrII	0.000360157	0.0577999
YPL081W	chrII:598753_G/T	0.501477	63.6529	chrII:588089_A/G	chrII:610376_G/A	828971	11528210	NA	FALSE	chrII	0.204301	0.453456
YPL078C	chrII:583576_T/A	-0.197713	8.76264	chrII:579501_A/G	chrII:663562_G/A	813794	11531270	NA	FALSE	chrII	0.0198839	-0.133124
YPL067C	chrII:382471_G/T	0.141045	4.41578	chrII:370967_C/T	chrII:435843_G/A	612689	11548511	NA	FALSE	chrII	0.012924	0.121462
YPL058C	chrII:456771_G/A	0.211483	10.055	chrII:375801_T/C	chrII:467964_C/T	686989	11569102	NA	FALSE	chrII	0.017421	0.158398
YPL057C	chrII:628345_T/C	-0.138435	4.25229	chrII:569856_T/G	chrII:663562_G/A	858563	11575169	NA	FALSE	chrII	0.0141791	-0.118533
YPL049C	chrII:458748_T/C	0.14397	4.60279	chrII:407830_G/A	chrII:473888_A/G	688966	11585741	NA	FALSE	chrII	0.0126049	0.134116
YPL042C	chrII:374149_G/C	0.126609	3.55115	chrII:340743_A/C	chrII:393191_A/T	604367	11596300	NA	FALSE	chrII	0.0156744	0.113406
YPL041C	chrII:391457_C/T	0.172354	6.62687	chrII:380871_A/AAAC	chrII:479267_C/T	621675	11598378	NA	FALSE	chrII	0.0294179	0.166163
YPL028W	chrII:373518_G/T	0.127542	3.60412	chrII:351335_G/A	chrII:403763_T/C	603736	11621356	NA	FALSE	chrII	0.00422518	0.0793681
YPL019C	chrII:436119_T/C	0.127286	3.58956	chrII:351335_G/A	chrII:492025_A/C	666337	11637771	NA	FALSE	chrII	0.0115046	0.0893048
YPL017C	chrII:393191_A/T	0.198137	8.80106	chrII:385445_T/C	chrII:435843_G/A	623409	11641994	NA	FALSE	chrII	0.0309327	0.140469
YPL004C	chrII:393191_A/T	0.122137	3.30286	chrII:107123_A/T	chrII:444706_GT/G	623409	11673892	NA	FALSE	chrII	0.00877804	0.0822177
YPR006C	chrII:441419_A/C	0.131267	3.8196	chrII:380971_C/T	chrII:485585_A/G	671637	11690529	NA	FALSE	chrII	0.0063994	0.0610965
YPR010C-A	chrII:579408_G/T	-0.156394	5.4418	chrII:564639_G/A	chrII:642773_G/A	809626	11705633	NA	FALSE	chrII	0.0130161	-0.101867
YPR013C	chrII:540838_G/A	0.138142	4.23415	chrII:514468_C/T	chrII:560987_A/G	771056	11707892	NA	FALSE	chrII	0.0141034	0.131776
YPR017C	chrII:195009_C/T	-0.133442	3.94834	chrII:191281_A/G	chrII:236626_T/C	425227	11716746	NA	FALSE	chrII	0.0197362	-0.138909
YPR036W	chrII:479201_G/A	0.122949	3.34726	chrII:370967_C/T	chrII:660189_A/G	709419	11767096	NA	FALSE	chrII	0.00639183	0.0689274
YPR036W-A	chrII:611905_T/C	0.154104	5.2817	chrII:560987_A/G	chrII:633468_T/G	842123	11769210	NA	FALSE	chrII	0.03677	0.161368
YPR060C	chrII:550847_A/C	0.124002	3.40528	chrII:498500_T/C	chrII:635445_A/G	781065	11798121	NA	FALSE	chrII	0.0097266	0.101779
YPR069C	chrII:472319_A/C	0.127232	3.58648	chrII:420411_C/T	chrII:579131_A/G	702537	11807816	NA	FALSE	chrII	0.00550657	0.0636383
YPR071W	chrII:450377_T/C	0.129761	3.73171	chrII:351083_CA/C	chrII:487047_G/A	680595	11811432	NA	FALSE	chrII	0.0167469	0.12456
YPR080W	chrII:479201_G/A	0.934664	454.512	chrII:479201_G/A	chrII:479267_C/T	709419	11823854	NA	FALSE	chrII	0.857812	0.924331
YPR101W	chrII:617783_A/T	0.13739	4.18773	chrII:525674_G/A	chrII:635445_A/G	848001	11853752	NA	FALSE	chrII	0.0204102	0.1279
YPR113W	chrII:135214_G/A	-0.133099	3.92791	chrII:107123_A/T	chrII:158591_C/T	365432	11875517	NA	FALSE	chrII	0.0153302	-0.123289
YPR135W	chrII:541139_G/A	-0.123466	3.37567	chrII:495559_T/C	chrII:579920_T/C	771357	11922494	NA	FALSE	chrII	0.00834878	-0.104972
YPR137C-A	chrII:193380_A/G	-0.127464	3.59969	chrII:166703_G/A	chrII:200008_C/T	423598	11932207	NA	FALSE	chrII	0.00908361	-0.09998
YPR145W	chrII:579408_G/T	0.136593	4.13879	chrII:563201_G/A	chrII:678941_G/A	809626	11945880	NA	FALSE	chrII	0.0153457	0.110567
YPR148C	chrII:382471_G/T	0.123368	3.3703	chrII:340743_A/C	chrII:676341_A/C	612689	11950093	NA	FALSE	chrII	0.0148981	0.120215
YPR149W	chrII:393191_A/T	0.139921	4.34499	chrII:351335_G/A	chrII:435843_G/A	623409	11953178	NA	FALSE	chrII	0.0140819	0.0958434
YPR156C	chrII:347803_T/A	0.148587	4.9061	chrII:343406_C/T	chrII:391319_T/A	578021	11961169	NA	FALSE	chrII	0.0117476	0.111805
YPR157W	chrII:525674_G/A	0.186529	7.78203	chrII:468345_A/G	chrII:541579_T/G	755892	11964526	NA	FALSE	chrII	0.0209594	0.147327
YPR158W	chrII:390138_A/C	0.137253	4.1793	chrII:171570_A/G	chrII:447536_G/T	620356	11966522	NA	FALSE	chrII	0.0147152	0.12522
YPR159W	chrII:351083_CA/C	0.122055	3.29839	chrII:336060_C/T	chrII:673311_G/A	581301	11980843	NA	FALSE	chrII	0.0165039	0.121369
YPR160W	chrII:389867_C/T	0.136705	4.14567	chrII:359006_G/A	chrII:435236_C/T	620085	11984566	NA	FALSE	chrII	0.011585	0.12103
YPR191W	chrII:583576_T/A	-0.133713	3.96452	chrII:529032_A/G	chrII:649588_C/A	813794	12042641	NA	FALSE	chrII	0.00792506	-0.0902524
YPR192W	chrII:579501_A/G	-0.17362	6.72607	chrII:516343_A/G	chrII:611052_G/T	809719	12045120	NA	FALSE	chrII	0.00164018	-0.0740743
YAL060W	chrII:503196_C/T	0.130389	3.76822	chrII:468345_A/G	chrII:543092_A/G	733414	35155	NA	FALSE	chrII	0.0102791	0.100073
YBL099W	chrII:541139_G/A	-0.134127	3.98937	chrII:505207_ACAGCAACAGCAACAGCAGCAACAG/A	chrII:636994_T/C	771357	267271	466316	FALSE	chrII	0.0103076	-0.108265
YBL086C	chrII:370967_C/T	0.180461	7.27565	chrII:351335_G/A	chrII:394430_C/T	601185	291420	287732	FALSE	chrII	0.0273558	0.167514
YBL030C	chrII:541139_G/A	-0.13127	3.81972	chrII:517869_G/A	chrII:665139_G/C	771357	393259	352871	FALSE	chrII	0.00997528	-0.1054
YBL029W	chrII:705106_A/T	0.190213	8.09828	chrII:680703_G/A	chrII:712303_A/G	935324	396352	513238	FALSE	chrII	0.0271138	0.15512
YBL011W	chrII:108764_T/C	-0.127274	3.58883	chrII:47104_G/T	chrII:115270_T/C	338982	433756	87267	FALSE	chrII	0.0131835	-0.126424
YBR026C	chrII:663226_G/A	-0.148617	4.9081	chrII:635476_G/A	chrII:668984_A/G	893444	523095	340456	FALSE	chrII	0.00604808	-0.0950225
YBR036C	chrII:108452_T/A	-0.173724	6.7343	chrII:103188_A/G	chrII:126335_G/A	338670	539299	182545	FALSE	chrII	0.0214006	-0.140577
YBR039W	chrII:583576_T/A	-0.192387	8.28799	chrII:561879_G/A	chrII:642773_G/A	813794	545793	245168	FALSE	chrII	0.0146056	-0.13403
YBR056W-A	chrII:723281_G/A	-0.156207	5.42859	chrII:653876_G/A	chrII:737571_T/A	953499	581473	302220	FALSE	chrII	0.00515291	-0.1054
YBR066C	chrII:540838_G/A	0.15398	5.2731	chrII:447536_G/T	chrII:643272_T/TC	771056	600255	75836	FALSE	chrII	0.00758588	0.0803413
YBR067C	chrII:623413_A/T	0.142239	4.49164	chrII:588089_A/G	chrII:668152_A/G	853631	602321	214353	FALSE	chrII	0.0111693	0.0935021
YBR071W	chrII:601087_A/G	-0.130865	3.79603	chrII:489688_G/A	chrII:665139_G/C	831305	610629	108441	FALSE	chrII	0.0119158	-0.101964
YBR103W	chrII:118818_C/A	0.137475	4.19296	chrII:87849_G/A	chrII:191777_G/GT	349036	677927	255331	FALSE	chrII	0.0117291	0.109741
YBR105C	chrII:700097_T/C	0.227309	11.6584	chrII:685510_C/T	chrII:700736_G/A	930315	681099	232540	FALSE	chrII	0.0380258	0.184717
YBR230C	chrII:663226_G/A	-0.140828	4.40207	chrII:549769_G/A	chrII:699381_C/A	893444	909767	0	TRUE	chrII	0.00965979	-0.11354
YBR285W	chrII:435279_G/C	0.133778	3.96845	chrII:379311_T/C	chrII:450938_T/C	665497	1004140	321983	FALSE	chrII	0.0125069	0.094857
YCL012C	chrII:633618_A/C	-0.127645	3.60999	chrII:135214_G/A	chrII:653440_C/A	863836	1144719	NA	FALSE	chrII	0.00820197	-0.106426
YCR018C	chrII:408801_T/C	0.155231	5.36014	chrII:390252_C/T	chrII:430301_A/G	639019	1191640	NA	FALSE	chrII	0.00506342	0.0519309
YDL128W	chrII:407830_G/A	0.131472	3.83163	chrII:379311_T/C	chrII:435236_C/T	638048	1592674	NA	FALSE	chrII	0.0167038	0.109561
YDR216W	chrII:383768_C/T	0.127098	3.57886	chrII:351335_G/A	chrII:479536_C/T	613986	2255057	NA	FALSE	chrII	0.00970577	0.105389
YDR340W	chrII:450017_A/T	0.148176	4.87866	chrII:393489_C/T	chrII:555518_G/A	680235	2510903	NA	FALSE	chrII	0.0132759	0.108114
YER001W	chrII:171612_G/C	0.186842	7.80866	chrII:158114_A/G	chrII:459048_T/C	401830	3045475	NA	FALSE	chrII	0.0230857	0.122328
YER062C	chrII:383768_C/T	0.148445	4.89659	chrII:123764_G/A	chrII:440220_A/T	613986	3171885	NA	FALSE	chrII	0.0152801	0.112063
YER069W	chrII:386919_G/A	-0.127984	3.62935	chrII:369831_G/C	chrII:759424_C/T	617137	3187365	NA	FALSE	chrII	0.0142838	-0.108292
YER118C	chrII:395756_G/A	0.136737	4.1476	chrII:391492_GA/G	chrII:459048_T/C	625974	3289907	NA	FALSE	chrII	0.0198077	0.139578
YER159C	chrII:616805_A/C	0.183048	7.48938	chrII:590982_T/C	chrII:621546_C/T	847023	3383485	NA	FALSE	chrII	0.0336635	0.176468
YGL253W	chrII:217360_T/A	0.143393	4.56553	chrII:193380_A/G	chrII:269396_C/T	447578	3762925	NA	FALSE	chrII	0.00743075	0.110176
YGL038C	chrII:389492_T/C	0.1351	4.048	chrII:351335_G/A	chrII:434976_G/T	619710	4164352	NA	FALSE	chrII	0.0102325	0.0872338
YGR040W	chrII:250250_G/A	-0.146262	4.75206	chrII:196155_A/G	chrII:257430_C/T	480468	4314388	NA	FALSE	chrII	0.0223901	-0.118576
YGR052W	chrII:393191_A/T	0.14525	4.68584	chrII:370967_C/T	chrII:449588_G/A	623409	4332586	NA	FALSE	chrII	0.0127139	0.110172
YGR286C	chrII:454135_T/C	0.227671	11.6966	chrII:450938_T/C	chrII:487047_G/A	684353	4802803	NA	FALSE	chrII	0.0280074	0.14934
YHR057C	chrII:138346_T/C	0.146808	4.78804	chrII:115774_G/A	chrII:158800_G/T	368564	5048156	NA	FALSE	chrII	0.0142384	0.118902
YHR071W	chrII:636372_T/C	0.139272	4.30438	chrII:579501_A/G	chrII:656242_A/G	866590	5066934	NA	FALSE	chrII	0.0170268	0.132203
YHR143W	chrII:196581_G/A	0.131604	3.8394	chrII:173028_T/C	chrII:255688_T/A	426799	5215440	NA	FALSE	chrII	0.0108902	0.114886
YIL164C	chrII:347856_T/G	-0.128245	3.64427	chrII:339326_A/G	chrII:382146_A/G	578074	5426660	NA	FALSE	chrII	0.00776058	-0.0793981
YIL094C	chrII:479201_G/A	-0.15976	5.68166	chrII:460243_CT/C	chrII:489241_A/G	709419	5579090	NA	FALSE	chrII	0.0127942	-0.121775
YIL011W	chrII:769258_C/T	0.127739	3.61536	chrII:610417_A/T	chrII:791790_C/A	999476	5726300	NA	FALSE	chrII	0.00657945	0.105463
YIR038C	chrII:385445_T/C	0.131999	3.86264	chrII:351083_CA/C	chrII:429360_G/A	615663	5816382	NA	FALSE	chrII	0.0118546	0.0781209
YJL196C	chrII:529032_A/G	-0.170185	6.45871	chrII:495559_T/C	chrII:587830_G/C	759250	5900311	NA	FALSE	chrII	0.0231742	-0.140786
YJL088W	chrII:633855_T/C	0.150736	5.0507	chrII:568406_T/C	chrII:734775_G/A	864073	6101260	NA	FALSE	chrII	0.0254066	0.129007
YJL078C	chrII:541139_G/A	-0.128339	3.64967	chrII:502627_A/G	chrII:655451_G/A	771357	6123797	NA	FALSE	chrII	0.0118988	-0.102245
YJR154W	chrII:514468_C/T	0.128871	3.68024	chrII:475703_C/T	chrII:541579_T/G	744686	6558245	NA	FALSE	chrII	0.0169014	0.112164
YKL051W	chrII:385445_T/C	0.134522	4.01309	chrII:196206_G/A	chrII:435843_G/A	615663	6919524	NA	FALSE	chrII	0.0156344	0.115645
YLR042C	chrII:395756_G/A	0.165726	6.11997	chrII:389867_C/T	chrII:420692_G/A	625974	7474994	NA	FALSE	chrII	0.0164046	0.119894
YLR112W	chrII:622655_G/A	0.188001	7.90762	chrII:609073_A/G	chrII:635445_A/G	852873	7615819	NA	FALSE	chrII	0.0282824	0.175939
YLR328W	chrII:452575_ATAAG/A	0.143269	4.55761	chrII:434976_G/T	chrII:477019_T/TA	682793	8029941	NA	FALSE	chrII	0.0130853	0.106658
YLR413W	chrII:632170_G/A	0.138832	4.27697	chrII:603595_A/T	chrII:700736_G/A	862388	8196184	NA	FALSE	chrII	0.00361128	0.0775025
YMR088C	chrII:391457_C/T	-0.130573	3.77895	chrII:373782_A/G	chrII:477343_A/G	621675	8766619	NA	FALSE	chrII	0.0084359	-0.080025
YMR136W	chrII:136582_C/G	0.130668	3.7845	chrII:112335_C/A	chrII:488707_G/A	366800	8864404	NA	FALSE	chrII	0.0142982	0.089768
YNL285W	chrII:583485_AT/A	-0.137448	4.19129	chrII:560987_A/G	chrII:641071_T/G	813703	9343809	NA	FALSE	chrII	0.00270628	-0.087567
YNL264C	chrII:123008_G/A	-0.154648	5.3195	chrII:76187_G/A	chrII:134090_A/G	353226	9393199	NA	FALSE	chrII	0.0222485	-0.140675
YNL234W	chrII:540296_G/A	-0.182911	7.47797	chrII:514089_T/A	chrII:547137_A/G	770514	9457869	NA	FALSE	chrII	0.0224382	-0.173805
YNL160W	chrII:390138_A/C	0.129314	3.70582	chrII:342025_G/C	chrII:418023_C/T	620356	9584181	NA	FALSE	chrII	0.0110886	0.0880883
YNR018W	chrII:532114_T/C	-0.146223	4.74954	chrII:495558_A/G	chrII:568357_A/G	762332	9911906	NA	FALSE	chrII	0.0102865	-0.120412
YNR056C	chrII:464478_G/A	0.15874	5.60836	chrII:448507_G/T	chrII:487661_C/G	694696	9979254	NA	FALSE	chrII	0.0220361	0.134468
YNR058W	chrII:464478_G/A	0.153594	5.24634	chrII:437754_C/T	chrII:483628_A/T	694696	9981927	NA	FALSE	chrII	0.0178784	0.110641
YNR067C	chrII:192591_C/T	0.187154	7.83524	chrII:135214_G/A	chrII:198782_C/T	422809	10003382	NA	FALSE	chrII	0.0195826	0.124596
YOL109W	chrII:376703_C/T	-0.157202	5.4989	chrII:373488_A/C	chrII:392785_T/G	606921	10142266	NA	FALSE	chrII	0.0148162	-0.125586
YOL084W	chrII:393191_A/T	0.132227	3.87614	chrII:351335_G/A	chrII:435843_G/A	623409	10194325	NA	FALSE	chrII	0.00426969	0.061183
YOL058W	chrII:373782_A/G	-0.127952	3.62752	chrII:352302_A/G	chrII:440220_A/T	604000	10251180	NA	FALSE	chrII	0.00857726	-0.0878846
YOL030W	chrII:390676_C/T	0.132742	3.90667	chrII:369831_G/C	chrII:718018_T/A	620894	10300156	NA	FALSE	chrII	0.00310109	0.105823
YOL011W	chrII:359471_A/G	0.135357	4.06357	chrII:343406_C/T	chrII:390461_A/T	589689	10337318	NA	FALSE	chrII	0.0250752	0.126461
YOR303W	chrII:628674_T/C	0.155643	5.38902	chrII:565750_T/C	chrII:668152_A/G	858892	10914868	NA	FALSE	chrII	0.0193684	0.137645
YOR317W	chrII:460337_A/G	0.141528	4.44636	chrII:344938_C/T	chrII:488707_G/A	690555	10941312	NA	FALSE	chrII	0.0100284	0.110732
YOR338W	chrII:410546_T/C	0.138098	4.23143	chrII:362354_C/T	chrII:489241_A/G	640764	10988867	NA	FALSE	chrII	0.0154738	0.118345
YPL245W	chrII:448507_G/T	0.136272	4.11918	chrII:418404_T/G	chrII:584764_G/A	678725	11208846	NA	FALSE	chrII	0.00308312	0.0672527
YPL221W	chrII:670742_T/C	-0.146097	4.74126	chrII:666366_A/T	chrII:734775_G/A	900960	11256303	NA	FALSE	chrII	0.0170991	-0.132997
YPL095C	chrII:394430_C/T	-0.149559	4.97124	chrII:369657_G/A	chrII:398429_T/G	624648	11491331	NA	FALSE	chrII	0.0109414	-0.0788346
YBL029W	chrII:171570_A/G	0.151741	5.11907	chrII:123008_G/A	chrII:173659_T/C	401788	396352	0	TRUE	chrII	0.0127179	0.124093
YER001W	chrII:452575_ATAAG/A	0.173059	6.68208	chrII:428805_T/G	chrII:472853_T/C	682793	3045475	NA	FALSE	chrII	0.0167128	0.141448
YER062C	chrII:125552_T/C	-0.148534	4.90253	chrII:107123_A/T	chrII:161229_G/T	355770	3171885	NA	FALSE	chrII	0.0102064	-0.117411
YAL013W	chrIII:214156_C/G	0.165804	6.1258	chrIII:201185_C/A	chrIII:222829_C/T	1257558	129270	NA	FALSE	chrIII	0.0169778	0.14535
YAR009C	chrIII:165034_C/T	0.157777	5.53969	chrIII:139959_G/A	chrIII:167724_T/C	1208436	160597	NA	FALSE	chrIII	0.00521815	0.0687676
YBR016W	chrIII:266241_C/T	-0.155623	5.3876	chrIII:253084_G/A	chrIII:282537_A/C	1309643	500465	NA	FALSE	chrIII	0.02569	-0.115356
YBR067C	chrIII:74346_A/G	0.140649	4.39076	chrIII:68046_T/C	chrIII:130372_G/A	1117748	602321	NA	FALSE	chrIII	0.00940381	0.0974385
YBR085W	chrIII:293842_A/G	0.127676	3.61177	chrIII:242777_T/A	chrIII:303499_C/T	1337244	646201	NA	FALSE	chrIII	0.009756	0.0894894
YBR106W	chrIII:209941_G/C	-0.126884	3.56669	chrIII:175328_A/G	chrIII:211772_G/A	1253343	682876	NA	FALSE	chrIII	0.0109854	-0.100402
YBR109C	chrIII:196733_C/T	-0.132132	3.87052	chrIII:175328_A/G	chrIII:209941_G/C	1240135	688137	NA	FALSE	chrIII	0.0174764	-0.13454
YBR231C	chrIII:204750_G/A	-0.195992	8.60772	chrIII:163163_G/GA	chrIII:209941_G/C	1248152	912397	NA	FALSE	chrIII	0.0345706	-0.187974
YBR294W	chrIII:177081_G/C	-0.18748	7.86305	chrIII:175328_A/G	chrIII:211772_G/A	1220483	1019453	NA	FALSE	chrIII	0.0151551	-0.127054
YCL067C	chrIII:201185_C/A	0.910697	388.578	chrIII:201156_T/C	chrIII:201185_C/A	1244587	1055788	187137	FALSE	chrIII	0.816422	0.900382
YCL066W	chrIII:201156_T/C	0.94941	509.051	chrIII:201156_T/C	chrIII:201173_A/T	1244558	1056684	187146	FALSE	chrIII	0.896243	0.944469
YCL064C	chrIII:204897_G/C	-0.169291	6.39	chrIII:188904_C/A	chrIII:211772_G/A	1248299	1059200	171023	FALSE	chrIII	0.0173183	-0.147226
YCL057W	chrIII:204750_G/A	-0.144169	4.61567	chrIII:163856_T/A	chrIII:211772_G/A	1248152	1068170	136749	FALSE	chrIII	0.0185973	-0.145478
YCL056C	chrIII:25808_C/T	0.523449	70.3658	chrIII:25689_G/A	chrIII:27364_C/CTTTCT	1069210	1070327	916	TRUE	chrIII	0.242009	0.5071
YCL055W	chrIII:204750_G/A	-0.256749	14.9857	chrIII:198164_A/T	chrIII:209941_G/C	1248152	1071331	169027	FALSE	chrIII	0.0193906	-0.159211
YCL054W	chrIII:201156_T/C	-0.262807	15.7274	chrIII:198164_A/T	chrIII:209941_G/C	1244558	1074851	163989	FALSE	chrIII	0.0681208	-0.242527
YCL050C	chrIII:204750_G/A	-0.183536	7.53	chrIII:175569_T/C	chrIII:209941_G/C	1248152	1081238	135767	FALSE	chrIII	0.01397	-0.134082
YCL049C	chrIII:191932_C/T	-0.1911	8.17543	chrIII:166390_G/C	chrIII:209941_G/C	1235334	1083188	124665	FALSE	chrIII	0.0347323	-0.168899
YCL048W-A	chrIII:196733_C/T	-0.161656	5.8191	chrIII:163163_G/GA	chrIII:211772_G/A	1240135	1084890	121235	FALSE	chrIII	0.00855676	-0.105972
YCL047C	chrIII:179122_C/T	-0.148085	4.87262	chrIII:38664_A/G	chrIII:211772_G/A	1222524	1087063	0	TRUE	chrIII	0.0235587	-0.14681
YCL041C	chrIII:50669_G/GC	0.149712	4.98155	chrIII:48764_G/A	chrIII:59775_G/A	1094071	1093535	0	TRUE	chrIII	0.018658	0.136634
YCL042W	chrIII:50669_G/GC	-0.630148	111.191	chrIII:50669_G/GC	chrIII:51119_T/C	1094071	1093986	0	TRUE	chrIII	0.363056	-0.631964
YCL040W	chrIII:51119_T/C	-0.695552	145.311	chrIII:50669_G/GC	chrIII:51119_T/C	1094521	1094240	0	TRUE	chrIII	0.428734	-0.675261
YCL038C	chrIII:54588_T/C	0.16488	6.05681	chrIII:51419_C/T	chrIII:59775_G/A	1097990	1098343	0	TRUE	chrIII	0.027384	0.151142
YCL037C	chrIII:64304_C/T	0.191632	8.22185	chrIII:63611_T/C	chrIII:68046_T/C	1107706	1100776	3932	FALSE	chrIII	0.0368476	0.189416
YCL035C	chrIII:60354_C/G	0.237607	12.7705	chrIII:59925_G/A	chrIII:61630_A/G	1103756	1104243	0	TRUE	chrIII	0.05417	0.219047
YCL032W	chrIII:63878_C/G	0.141651	4.45421	chrIII:59925_G/A	chrIII:96805_A/T	1107280	1106843	0	TRUE	chrIII	0.0106687	0.110199
YCL028W	chrIII:73403_C/T	0.516887	68.309	chrIII:70425_A/T	chrIII:74327_C/A	1116805	1113552	0	TRUE	chrIII	0.227689	0.475963
YCL026C-B	chrIII:73471_G/A	0.799954	224.466	chrIII:73471_G/A	chrIII:74074_T/C	1116873	1116807	0	TRUE	chrIII	0.553808	0.75573
YCL026C-A	chrIII:74146_C/G	0.632532	112.291	chrIII:73471_G/A	chrIII:74692_C/T	1117548	1118106	157	TRUE	chrIII	0.367471	0.606459
YCL021W-A	chrIII:82590_C/T	-0.626291	109.432	chrIII:81838_C/T	chrIII:91321_C/G	1125992	1127022	29	TRUE	chrIII	0.376118	-0.615069
YCL019W	chrIII:82590_C/T	-0.802267	226.739	chrIII:81838_C/T	chrIII:91321_C/G	1125992	1128504	1511	TRUE	chrIII	0.518451	-0.73253
YCL017C	chrIII:94248_C/T	0.8225	248.008	chrIII:94248_C/T	chrIII:95071_A/G	1137650	1136179	0	TRUE	chrIII	0.622816	0.78786
YCL016C	chrIII:95149_A/G	0.17213	6.60939	chrIII:79096_G/T	chrIII:98535_C/G	1138551	1138023	0	TRUE	chrIII	0.0214996	0.146756
YCL014W	chrIII:101155_C/T	0.252854	14.5192	chrIII:96988_A/G	chrIII:109046_A/G	1144557	1139683	0	TRUE	chrIII	0.0598699	0.248732
YCL012C	chrIII:101155_C/T	0.289349	19.2144	chrIII:95149_A/G	chrIII:102669_C/T	1144557	1144719	0	TRUE	chrIII	0.0684061	0.248348
YCL011C	chrIII:102669_C/T	-0.196153	8.62219	chrIII:73471_G/A	chrIII:119587_A/G	1146071	1145477	0	TRUE	chrIII	0.0295834	-0.182447
YCL009C	chrIII:105664_T/TGTTTTCG	0.419388	42.5106	chrIII:105047_G/A	chrIII:105664_T/TGTTTTCG	1149066	1148021	0	TRUE	chrIII	0.136531	0.344833
YCL002C	chrIII:122563_C/G	0.13633	4.12271	chrIII:79867_G/A	chrIII:167724_T/C	1165965	1154210	0	TRUE	chrIII	0.0134928	0.139824
YCL001W	chrIII:159894_A/T	0.128915	3.68278	chrIII:79096_G/T	chrIII:211772_G/A	1203296	1155318	0	TRUE	chrIII	0.0199921	0.134259
YCR004C	chrIII:125079_A/G	-0.406688	39.7307	chrIII:110545_G/A	chrIII:128224_T/C	1168481	1162977	0	TRUE	chrIII	0.0759746	-0.314914
YCR008W	chrIII:125079_A/G	-0.156874	5.47563	chrIII:93824_A/G	chrIII:161749_G/T	1168481	1171872	0	TRUE	chrIII	0.0285327	-0.155392
YCR009C	chrIII:130372_G/A	0.169094	6.37489	chrIII:109046_A/G	chrIII:137654_G/T	1173774	1174147	0	TRUE	chrIII	0.0286041	0.13085
YCR017C	chrIII:145017_C/T	-0.375114	33.3254	chrIII:137654_G/T	chrIII:152546_A/G	1188419	1188175	0	TRUE	chrIII	0.131575	-0.368226
YCR018C	chrIII:145017_C/T	-0.900512	366.02	chrIII:145017_C/T	chrIII:152269_T/C	1188419	1191640	3020	TRUE	chrIII	0.791838	-0.89164
YCR018C-A	chrIII:135857_T/C	-0.164814	6.05185	chrIII:81425_C/A	chrIII:152546_A/G	1179259	1195010	0	TRUE	chrIII	0.0299392	-0.140943
YCR020C-A	chrIII:191932_C/T	-0.15633	5.43725	chrIII:98578_C/T	chrIII:209941_G/C	1235334	1198232	0	TRUE	chrIII	0.0229827	-0.16467
YCR024C	chrIII:163163_G/GA	-0.146924	4.79568	chrIII:157998_C/T	chrIII:187655_G/A	1206565	1204146	0	TRUE	chrIII	0.0224133	-0.141217
YCR024C-A	chrIII:159894_A/T	-0.168892	6.35946	chrIII:157998_C/T	chrIII:175359_T/C	1203296	1206347	0	TRUE	chrIII	0.0219561	-0.147218
YCR025C	chrIII:157998_C/T	0.12999	3.74497	chrIII:38664_A/G	chrIII:211772_G/A	1201400	1206848	0	TRUE	chrIII	0.0173003	0.129171
YCR026C	chrIII:163163_G/GA	0.322433	24.1231	chrIII:162361_T/C	chrIII:167724_T/C	1206565	1207513	0	TRUE	chrIII	0.0864957	0.292709
YCR027C	chrIII:165034_C/T	0.340613	27.0994	chrIII:163856_T/A	chrIII:167724_T/C	1208436	1210772	779	TRUE	chrIII	0.088884	0.30799
YCR031C	chrIII:187655_G/A	-0.280583	18.0194	chrIII:175328_A/G	chrIII:201173_A/T	1231057	1220902	0	TRUE	chrIII	0.059007	-0.232351
YCR033W	chrIII:192715_C/A	0.139262	4.30373	chrIII:162361_T/C	chrIII:209941_G/C	1236117	1229891	0	TRUE	chrIII	0.0227494	0.124786
YCR035C	chrIII:192715_C/A	-0.475653	56.3668	chrIII:191932_C/T	chrIII:196733_C/T	1236117	1235236	0	TRUE	chrIII	0.222345	-0.451974
YCR037C	chrIII:201156_T/C	-0.237062	12.7104	chrIII:196733_C/T	chrIII:209941_G/C	1244558	1237816	0	TRUE	chrIII	0.0561454	-0.220327
YCR039C	chrIII:201185_C/A	0.910697	388.578	chrIII:201156_T/C	chrIII:201185_C/A	1244587	1242948	0	TRUE	chrIII	0.816422	0.900382
YCR040W	chrIII:201156_T/C	0.94941	509.051	chrIII:201156_T/C	chrIII:201173_A/T	1244558	1243844	0	TRUE	chrIII	0.896243	0.944469
YCR041W	chrIII:201156_T/C	0.902588	370.414	chrIII:201156_T/C	chrIII:201173_A/T	1244558	1244313	0	TRUE	chrIII	0.806685	0.899472
YCR051W	chrIII:214156_C/G	0.232265	12.1868	chrIII:214135_G/A	chrIII:226510_C/T	1257558	1257473	0	TRUE	chrIII	0.0384913	0.228922
YCR052W	chrIII:214156_C/G	-0.560489	82.8675	chrIII:214156_C/G	chrIII:214762_C/T	1257558	1258396	0	TRUE	chrIII	0.282178	-0.523116
YCR060W	chrIII:224846_T/C	0.255462	14.8306	chrIII:224846_T/C	chrIII:226510_C/T	1268248	1267801	0	TRUE	chrIII	0.0572926	0.238885
YCR061W	chrIII:262105_C/T	-0.189406	8.02841	chrIII:224846_T/C	chrIII:264887_T/C	1305507	1268965	0	TRUE	chrIII	0.0382702	-0.18069
YCR064C	chrIII:230267_A/G	-0.205553	9.48692	chrIII:227669_T/C	chrIII:241156_G/A	1273669	1271497	0	TRUE	chrIII	0.0352934	-0.195089
YCR065W	chrIII:236451_G/A	-0.127684	3.61218	chrIII:224846_T/C	chrIII:243779_C/T	1279853	1272712	0	TRUE	chrIII	0.01083	-0.113612
YCR067C	chrIII:245631_C/A	-0.133383	3.94485	chrIII:229226_C/T	chrIII:282537_A/C	1289033	1276527	0	TRUE	chrIII	0.0163154	-0.121044
YCR071C	chrIII:240922_T/C	-0.286408	18.8086	chrIII:230267_A/G	chrIII:248853_C/T	1284324	1283505	0	TRUE	chrIII	0.0438706	-0.218867
YCR073C	chrIII:246581_C/T	-0.261182	15.5265	chrIII:243219_G/A	chrIII:248853_C/T	1289983	1285990	0	TRUE	chrIII	0.0557872	-0.241049
YCR075C	chrIII:262631_T/G	-0.12878	3.67501	chrIII:241753_T/C	chrIII:282537_A/C	1306033	1291435	0	TRUE	chrIII	0.00977455	-0.111097
YCR075W-A	chrIII:241156_G/A	0.187909	7.8997	chrIII:240075_C/A	chrIII:249541_C/G	1284558	1292377	0	TRUE	chrIII	0.0332688	0.186773
YCR076C	chrIII:300695_G/A	0.132187	3.87376	chrIII:230267_A/G	chrIII:303499_C/T	1344097	1292695	0	TRUE	chrIII	0.0132869	0.11791
YCR077C	chrIII:250185_T/A	-0.813942	238.695	chrIII:250185_T/A	chrIII:250855_A/G	1293587	1293640	0	TRUE	chrIII	0.559291	-0.747488
YCR081W	chrIII:253084_G/A	-0.207792	9.69929	chrIII:243219_G/A	chrIII:261331_A/G	1296486	1297773	0	TRUE	chrIII	0.0441077	-0.202399
YCR082W	chrIII:259724_T/C	-0.413177	41.1358	chrIII:257049_T/C	chrIII:260010_A/G	1303126	1302285	0	TRUE	chrIII	0.139933	-0.389317
YCR083W	chrIII:259489_A/G	0.494155	61.523	chrIII:255891_C/T	chrIII:260010_A/G	1302891	1302980	0	TRUE	chrIII	0.211675	0.476114
YCR084C	chrIII:262264_T/C	0.297163	20.3163	chrIII:249898_A/G	chrIII:264282_C/T	1305666	1303713	0	TRUE	chrIII	0.0675555	0.277423
YCR086W	chrIII:251323_A/G	0.178679	7.1303	chrIII:240075_C/A	chrIII:273631_T/A	1294725	1306794	0	TRUE	chrIII	0.028799	0.174003
YCR087W	chrIII:262631_T/G	-0.231581	12.1131	chrIII:249269_CA/C	chrIII:273631_T/A	1306033	1307378	0	TRUE	chrIII	0.0567588	-0.22938
YCR087C-A	chrIII:262105_C/T	0.191226	8.18641	chrIII:255891_C/T	chrIII:286440_A/G	1305507	1307408	0	TRUE	chrIII	0.031524	0.188275
YCR093W	chrIII:284743_G/C	0.228142	11.7463	chrIII:280449_T/G	chrIII:297919_G/A	1328145	1323519	0	TRUE	chrIII	0.0479846	0.228816
YCR097W	chrIII:201185_C/A	-0.940439	474.191	chrIII:201185_C/A	chrIII:201185_C/A	1244587	1337237	91649	FALSE	chrIII	0.880728	-0.938424
YCR098C	chrIII:298949_A/C	0.787598	212.809	chrIII:298949_A/C	chrIII:299262_A/G	1342351	1340451	0	TRUE	chrIII	0.599649	0.783569
YCR099C	chrIII:300695_G/A	0.282298	18.2498	chrIII:296689_C/A	chrIII:300695_G/A	1344097	1344234	0	TRUE	chrIII	0.0562535	0.254698
YCR100C	chrIII:299701_T/C	0.315934	23.108	chrIII:299645_T/C	chrIII:300695_G/A	1343103	1344673	375	FALSE	chrIII	0.0723693	0.289882
YCR101C	chrIII:299701_T/C	0.199086	8.88731	chrIII:298117_G/A	chrIII:303499_C/T	1343103	1345884	0	TRUE	chrIII	0.0323355	0.199259
YCR104W	chrIII:302979_G/A	0.198935	8.87354	chrIII:300695_G/A	chrIII:303499_C/T	1346381	1351203	3821	FALSE	chrIII	0.0263112	0.180215
YDL120W	chrIII:102669_C/T	-0.151967	5.13448	chrIII:74346_A/G	chrIII:105664_T/TGTTTTCG	1146071	1605945	NA	FALSE	chrIII	0.017623	-0.131438
YDR034C-A	chrIII:166390_G/C	-0.162321	5.86775	chrIII:139959_G/A	chrIII:209941_G/C	1209792	1880538	NA	FALSE	chrIII	0.0185976	-0.151149
YDR098C-B	chrIII:152546_A/G	-0.289254	19.2012	chrIII:136159_C/T	chrIII:158141_C/T	1195948	2005880	NA	FALSE	chrIII	0.0550768	-0.215476
YDR098C-A	chrIII:163163_G/GA	-0.155827	5.40191	chrIII:109046_A/G	chrIII:204897_G/C	1206565	2009826	NA	FALSE	chrIII	0.0167938	-0.135994
YDR134C	chrIII:248549_C/T	0.127645	3.60997	chrIII:190765_C/T	chrIII:273631_T/A	1291951	2081093	NA	FALSE	chrIII	0.00387236	0.0609477
YDR259C	chrIII:218769_G/A	0.131801	3.851	chrIII:133715_G/A	chrIII:263790_A/C	1262171	2334653	NA	FALSE	chrIII	0.00216911	0.0873537
YDR261C-D	chrIII:163856_T/A	-0.129233	3.70113	chrIII:125079_A/G	chrIII:187655_G/A	1207258	2347556	NA	FALSE	chrIII	0.00228485	-0.0566772
YDR279W	chrIII:224846_T/C	-0.138814	4.27579	chrIII:191932_C/T	chrIII:238947_T/C	1268248	2379390	NA	FALSE	chrIII	0.0186004	-0.138584
YDR311W	chrIII:209941_G/C	-0.171751	6.57987	chrIII:191932_C/T	chrIII:226510_C/T	1253343	2445087	NA	FALSE	chrIII	0.0273277	-0.172873
YDR312W	chrIII:201156_T/C	-0.276787	17.5154	chrIII:198164_A/T	chrIII:209941_G/C	1244558	2447603	NA	FALSE	chrIII	0.0904524	-0.283175
YDR346C	chrIII:56210_T/C	-0.149269	4.95174	chrIII:54110_C/T	chrIII:67820_T/C	1099612	2527236	NA	FALSE	chrIII	0.0164745	-0.112938
YDR365W-B	chrIII:166390_G/C	-0.596725	96.7313	chrIII:165034_C/T	chrIII:167724_T/C	1209792	2567019	NA	FALSE	chrIII	0.241654	-0.494568
YDR366C	chrIII:143912_A/G	-0.387358	35.726	chrIII:131280_T/C	chrIII:152546_A/G	1187314	2572460	NA	FALSE	chrIII	0.101564	-0.320848
YDR459C	chrIII:204750_G/A	-0.312553	22.5898	chrIII:198164_A/T	chrIII:209941_G/C	1248152	2742341	NA	FALSE	chrIII	0.0961766	-0.31625
YDR460W	chrIII:198164_A/T	-0.38849	35.9531	chrIII:196733_C/T	chrIII:204897_G/C	1241566	2743833	NA	FALSE	chrIII	0.150182	-0.38009
YDR461W	chrIII:201185_C/A	-0.670303	131.1	chrIII:201156_T/C	chrIII:204750_G/A	1244587	2745198	NA	FALSE	chrIII	0.316413	-0.537833
YDR461C-A	chrIII:201185_C/A	-0.581486	90.6876	chrIII:196733_C/T	chrIII:201185_C/A	1244587	2745546	NA	FALSE	chrIII	0.281915	-0.514189
YDR462W	chrIII:210757_G/A	-0.237095	12.7141	chrIII:175328_A/G	chrIII:211772_G/A	1254159	2746095	NA	FALSE	chrIII	0.0497933	-0.203217
YEL066W	chrIII:196733_C/T	-0.161559	5.81205	chrIII:175328_A/G	chrIII:209941_G/C	1240135	2918622	NA	FALSE	chrIII	0.018218	-0.135521
YER004W	chrIII:63611_T/C	-0.151549	5.10596	chrIII:59925_G/A	chrIII:196733_C/T	1107013	3051535	NA	FALSE	chrIII	0.0129934	-0.113728
YER007C-A	chrIII:204897_G/C	-0.135838	4.09277	chrIII:187932_G/A	chrIII:209941_G/C	1248299	3058192	NA	FALSE	chrIII	0.0159804	-0.130656
YER031C	chrIII:96988_A/G	0.140077	4.35474	chrIII:79170_G/A	chrIII:161749_G/T	1140390	3106031	NA	FALSE	chrIII	0.0206249	0.116656
YER045C	chrIII:237960_G/A	0.129545	3.71916	chrIII:214156_C/G	chrIII:255891_C/T	1281362	3131987	NA	FALSE	chrIII	0.0124018	0.106064
YER081W	chrIII:255891_C/T	0.166879	6.20662	chrIII:245631_C/A	chrIII:274530_A/G	1299293	3214641	NA	FALSE	chrIII	0.0113606	0.118429
YER138C	chrIII:95946_C/G	-0.354564	29.5238	chrIII:94248_C/T	chrIII:96805_A/T	1139348	3335711	NA	FALSE	chrIII	0.0578127	-0.233424
YER160C	chrIII:133715_G/A	0.229857	11.9285	chrIII:110545_G/A	chrIII:163810_A/G	1177117	3384811	NA	FALSE	chrIII	0.0213808	0.168952
YFL028C	chrIII:201185_C/A	0.255469	14.8315	chrIII:198164_A/T	chrIII:204897_G/C	1244587	3548173	NA	FALSE	chrIII	0.0566362	0.22586
YFL027C	chrIII:201185_C/A	-0.889134	343.542	chrIII:201185_C/A	chrIII:201185_C/A	1244587	3549248	NA	FALSE	chrIII	0.765045	-0.871735
YFL026W	chrIII:201185_C/A	-0.944604	489.653	chrIII:201185_C/A	chrIII:201185_C/A	1244587	3551409	NA	FALSE	chrIII	0.887529	-0.943551
YFL025C	chrIII:175328_A/G	0.139416	4.31338	chrIII:165034_C/T	chrIII:209941_G/C	1218730	3552974	NA	FALSE	chrIII	0.0133331	0.132613
YFR006W	chrIII:264441_A/G	-0.168363	6.3191	chrIII:262105_C/T	chrIII:282537_A/C	1307843	3624974	NA	FALSE	chrIII	0.0133797	-0.115584
YFR044C	chrIII:247472_C/T	-0.167367	6.24354	chrIII:230267_A/G	chrIII:262264_T/C	1290874	3708821	NA	FALSE	chrIII	0.0180489	-0.136679
YGL222C	chrIII:109046_A/G	0.137691	4.20625	chrIII:96988_A/G	chrIII:152269_T/C	1152448	3819649	NA	FALSE	chrIII	0.0210904	0.107829
YGL205W	chrIII:264135_A/T	-0.137262	4.17984	chrIII:254361_C/T	chrIII:282537_A/C	1307537	3847148	NA	FALSE	chrIII	0.0111454	-0.106003
YGL157W	chrIII:301452_A/G	0.179686	7.21223	chrIII:299701_T/C	chrIII:303499_C/T	1344854	3947996	NA	FALSE	chrIII	0.0248458	0.120365
YGL089C	chrIII:201156_T/C	0.822917	248.474	chrIII:201156_T/C	chrIII:201173_A/T	1244558	4083781	NA	FALSE	chrIII	0.597553	0.769175
YGL088W	chrIII:201156_T/C	0.157552	5.5237	chrIII:191932_C/T	chrIII:211772_G/A	1244558	4084826	NA	FALSE	chrIII	0.0257765	0.163192
YGL033W	chrIII:198164_A/T	-0.263275	15.7856	chrIII:191932_C/T	chrIII:204750_G/A	1241566	4174615	NA	FALSE	chrIII	0.066174	-0.240147
YGL032C	chrIII:201185_C/A	-0.905039	375.731	chrIII:201185_C/A	chrIII:201185_C/A	1244587	4175560	NA	FALSE	chrIII	0.806702	-0.898377
YGL031C	chrIII:204750_G/A	-0.151591	5.1088	chrIII:192715_C/A	chrIII:211772_G/A	1248152	4176457	NA	FALSE	chrIII	0.015603	-0.108894
YGR027W-A	chrIII:145017_C/T	-0.306062	21.6141	chrIII:81838_C/T	chrIII:152546_A/G	1188419	4275047	NA	FALSE	chrIII	0.0710054	-0.257145
YGR038C-A	chrIII:163163_G/GA	-0.155827	5.40191	chrIII:109046_A/G	chrIII:204897_G/C	1206565	4305135	NA	FALSE	chrIII	0.0167938	-0.135994
YGR110W	chrIII:274530_A/G	-0.222221	11.1289	chrIII:254941_T/A	chrIII:280449_T/G	1317932	4452699	NA	FALSE	chrIII	0.0224932	-0.147578
YGR147C	chrIII:59775_G/A	-0.13346	3.94944	chrIII:25808_C/T	chrIII:60024_C/T	1103177	4525044	NA	FALSE	chrIII	0.0163821	-0.11909
YGR177C	chrIII:201185_C/A	0.138662	4.26635	chrIII:191932_C/T	chrIII:214135_G/A	1244587	4587819	NA	FALSE	chrIII	0.00486135	0.0914833
YGR180C	chrIII:198164_A/T	0.160659	5.74663	chrIII:187346_G/T	chrIII:209941_G/C	1241566	4594254	NA	FALSE	chrIII	0.0104385	0.105887
YGR210C	chrIII:130462_T/C	-0.130419	3.76997	chrIII:101813_T/G	chrIII:152546_A/G	1173864	4652493	NA	FALSE	chrIII	0.0193728	-0.125623
YGR253C	chrIII:95149_A/G	-0.147516	4.83486	chrIII:81425_C/A	chrIII:152269_T/C	1138551	4737348	NA	FALSE	chrIII	0.0128931	-0.143946
YGR266W	chrIII:255891_C/T	-0.150284	5.02011	chrIII:234551_A/G	chrIII:274530_A/G	1299293	4761646	NA	FALSE	chrIII	0.0150165	-0.102111
YHR182W	chrIII:79170_G/A	0.151318	5.09024	chrIII:73403_C/T	chrIII:105664_T/TGTTTTCG	1122572	5298149	NA	FALSE	chrIII	0.0221225	0.134283
YHR214C-B	chrIII:162361_T/C	-0.14184	4.46622	chrIII:139959_G/A	chrIII:187655_G/A	1205763	5373894	NA	FALSE	chrIII	0.00606328	-0.0835385
YIL160C	chrIII:257205_A/C	-0.13146	3.83091	chrIII:224846_T/C	chrIII:280449_T/G	1300607	5432764	NA	FALSE	chrIII	0.0189025	-0.0920945
YIL122W	chrIII:201185_C/A	0.144377	4.62913	chrIII:175328_A/G	chrIII:209941_G/C	1244587	5523183	NA	FALSE	chrIII	0.0104463	0.116262
YIL073C	chrIII:258273_A/C	-0.172685	6.65277	chrIII:241156_G/A	chrIII:274530_A/G	1301675	5615510	NA	FALSE	chrIII	0.0211798	-0.119562
YIL017C	chrIII:201185_C/A	-0.363895	31.2152	chrIII:196733_C/T	chrIII:204750_G/A	1244587	5710773	NA	FALSE	chrIII	0.0984836	-0.343687
YIL015W	chrIII:201185_C/A	-0.934826	455.036	chrIII:201185_C/A	chrIII:201185_C/A	1244587	5714915	NA	FALSE	chrIII	0.85637	-0.926058
YJL191W	chrIII:175328_A/G	0.4545	50.8486	chrIII:175328_A/G	chrIII:185117_T/C	1218730	5906248	NA	FALSE	chrIII	0.109046	0.323488
YJL171C	chrIII:201185_C/A	-0.462805	52.9689	chrIII:198164_A/T	chrIII:204750_G/A	1244587	5932165	NA	FALSE	chrIII	0.13169	-0.35813
YJL170C	chrIII:201185_C/A	-0.87942	326.218	chrIII:201185_C/A	chrIII:201185_C/A	1244587	5933611	NA	FALSE	chrIII	0.758321	-0.870893
YJL167W	chrIII:204750_G/A	-0.159762	5.6818	chrIII:175328_A/G	chrIII:211772_G/A	1248152	5937475	NA	FALSE	chrIII	0.0100876	-0.0904956
YJL026W	chrIII:259458_GC/G	-0.18297	7.48286	chrIII:255891_C/T	chrIII:264282_C/T	1302860	6224865	NA	FALSE	chrIII	0.0110437	-0.126451
YJR004C	chrIII:201156_T/C	0.719761	160.404	chrIII:201156_T/C	chrIII:201185_C/A	1244558	6275370	NA	FALSE	chrIII	0.414543	0.637601
YJR009C	chrIII:274530_A/G	0.142651	4.51792	chrIII:253084_G/A	chrIII:286440_A/G	1317932	6286144	NA	FALSE	chrIII	0.00853446	0.0735696
YJR027W	chrIII:166390_G/C	-0.300695	20.8259	chrIII:165034_C/T	chrIII:167724_T/C	1209792	6305221	NA	FALSE	chrIII	0.0342986	-0.149583
YJR029W	chrIII:158956_T/C	-0.475636	56.3622	chrIII:145017_C/T	chrIII:161749_G/T	1202358	6310805	NA	FALSE	chrIII	0.102914	-0.293487
YKL220C	chrIII:248549_C/T	0.17101	6.52238	chrIII:235669_C/T	chrIII:264282_C/T	1291951	6587303	NA	FALSE	chrIII	0.018603	0.141407
YKL209C	chrIII:201185_C/A	-0.944183	488.034	chrIII:201185_C/A	chrIII:201185_C/A	1244587	6620635	NA	FALSE	chrIII	0.887205	-0.939407
YKL208W	chrIII:204750_G/A	-0.483175	58.4249	chrIII:201156_T/C	chrIII:204897_G/C	1248152	6625369	NA	FALSE	chrIII	0.19944	-0.449071
YKL178C	chrIII:201156_T/C	0.921953	416.895	chrIII:201156_T/C	chrIII:201173_A/T	1244558	6691427	NA	FALSE	chrIII	0.831346	0.906137
YKL032C	chrIII:204897_G/C	0.142398	4.50175	chrIII:131280_T/C	chrIII:209941_G/C	1248299	6958277	NA	FALSE	chrIII	0.0161375	0.125903
YKR080W	chrIII:130462_T/C	-0.140536	4.38361	chrIII:29113_G/A	chrIII:204750_G/A	1173864	7168607	NA	FALSE	chrIII	0.0212935	-0.133653
YLL018C-A	chrIII:136159_C/T	0.128831	3.67797	chrIII:109046_A/G	chrIII:209941_G/C	1179561	7353704	NA	FALSE	chrIII	0.00979997	0.108872
YLL009C	chrIII:227570_G/A	-0.126901	3.56768	chrIII:211881_G/A	chrIII:231858_G/T	1270972	7376233	NA	FALSE	chrIII	0.0133495	-0.108327
YLR023C	chrIII:258273_A/C	0.167049	6.21948	chrIII:245631_C/A	chrIII:274530_A/G	1301675	7430526	NA	FALSE	chrIII	0.020977	0.1508
YLR039C	chrIII:204897_G/C	-0.146762	4.785	chrIII:162361_T/C	chrIII:211881_G/A	1248299	7470454	NA	FALSE	chrIII	0.0220413	-0.156486
YLR040C	chrIII:201156_T/C	0.93722	462.988	chrIII:201156_T/C	chrIII:201173_A/T	1244558	7473936	NA	FALSE	chrIII	0.84736	0.918335
YLR041W	chrIII:201185_C/A	-0.605031	100.164	chrIII:201156_T/C	chrIII:201185_C/A	1244587	7474405	NA	FALSE	chrIII	0.354363	-0.606679
YLR042C	chrIII:201156_T/C	0.344635	27.7856	chrIII:191932_C/T	chrIII:204897_G/C	1244558	7474994	NA	FALSE	chrIII	0.0732438	0.256878
YLR043C	chrIII:218769_G/A	-0.135135	4.05011	chrIII:191932_C/T	chrIII:228130_C/T	1262171	7476730	NA	FALSE	chrIII	0.0101463	-0.102541
YLR091W	chrIII:158956_T/C	0.132715	3.90506	chrIII:92671_C/T	chrIII:211772_G/A	1202358	7567325	NA	FALSE	chrIII	0.0081973	0.107625
YLR099C	chrIII:262105_C/T	-0.185914	7.72991	chrIII:258273_A/C	chrIII:282537_A/C	1305507	7584772	NA	FALSE	chrIII	0.0241421	-0.154896
YLR227W-B	chrIII:165034_C/T	-0.439107	47.0717	chrIII:165034_C/T	chrIII:167724_T/C	1208436	7838466	NA	FALSE	chrIII	0.0685474	-0.23886
YLR256W	chrIII:145017_C/T	-0.18293	7.47952	chrIII:137654_G/T	chrIII:161749_G/T	1188419	7891443	NA	FALSE	chrIII	0.0108967	-0.0807901
YLR267W	chrIII:259975_G/A	-0.132422	3.88771	chrIII:234551_A/G	chrIII:280449_T/G	1303377	7923240	NA	FALSE	chrIII	0.0193568	-0.136182
YLR268W	chrIII:137654_G/T	0.133627	3.95939	chrIII:79096_G/T	chrIII:167724_T/C	1181056	7925228	NA	FALSE	chrIII	0.0101769	0.0919395
YLR346C	chrIII:201156_T/C	0.196616	8.66377	chrIII:198164_A/T	chrIII:204897_G/C	1244558	8067315	NA	FALSE	chrIII	0.030086	0.134647
YLR417W	chrIII:192715_C/A	-0.21995	10.897	chrIII:163163_G/GA	chrIII:209941_G/C	1236117	8200038	NA	FALSE	chrIII	0.0423173	-0.209308
YLR420W	chrIII:133715_G/A	-0.143942	4.60095	chrIII:109046_A/G	chrIII:204897_G/C	1177117	8208813	NA	FALSE	chrIII	0.00859452	-0.112127
YML058W-A	chrIII:252128_T/C	-0.142229	4.49099	chrIII:243219_G/A	chrIII:266282_C/T	1295530	8481965	NA	FALSE	chrIII	0.0133869	-0.127601
YML045W	chrIII:165034_C/T	-0.632135	112.107	chrIII:165034_C/T	chrIII:167724_T/C	1208436	8507666	NA	FALSE	chrIII	0.256039	-0.501188
YMR018W	chrIII:204897_G/C	-0.178267	7.09693	chrIII:163856_T/A	chrIII:226510_C/T	1248299	8633413	NA	FALSE	chrIII	0.0313151	-0.169631
YMR038C	chrIII:262631_T/G	-0.172097	6.60683	chrIII:251323_A/G	chrIII:274530_A/G	1306033	8670716	NA	FALSE	chrIII	0.012235	-0.126685
YMR050C	chrIII:145017_C/T	-0.361435	30.7638	chrIII:145017_C/T	chrIII:152269_T/C	1188419	8696262	NA	FALSE	chrIII	0.0514261	-0.225614
YMR122W-A	chrIII:215005_G/A	-0.172312	6.62358	chrIII:211881_G/A	chrIII:222829_C/T	1258407	8834520	NA	FALSE	chrIII	0.0156755	-0.145427
YMR136W	chrIII:253903_C/T	0.149523	4.96878	chrIII:192715_C/A	chrIII:264282_C/T	1297305	8864404	NA	FALSE	chrIII	0.00519893	0.115966
YMR272C	chrIII:201185_C/A	0.155646	5.38922	chrIII:187346_G/T	chrIII:209941_G/C	1244587	9132828	NA	FALSE	chrIII	0.0143306	0.131513
YNL148C	chrIII:204897_G/C	-0.221037	11.0077	chrIII:178367_G/A	chrIII:209941_G/C	1248299	9597543	NA	FALSE	chrIII	0.0447891	-0.225635
YNL147W	chrIII:201185_C/A	-0.247406	13.8803	chrIII:198164_A/T	chrIII:209941_G/C	1244587	9598576	NA	FALSE	chrIII	0.0586464	-0.252421
YNL146W	chrIII:201185_C/A	0.464481	53.4039	chrIII:198164_A/T	chrIII:201185_C/A	1244587	9599351	NA	FALSE	chrIII	0.203564	0.454406
YNL145W	chrIII:201185_C/A	-0.90777	381.829	chrIII:201185_C/A	chrIII:201185_C/A	1244587	9600050	NA	FALSE	chrIII	0.820226	-0.905783
YNL024C	chrIII:274530_A/G	0.135984	4.10165	chrIII:249269_CA/C	chrIII:286440_A/G	1317932	9834743	NA	FALSE	chrIII	0.00915497	0.112073
YNR003C	chrIII:109046_A/G	-0.129692	3.72768	chrIII:109046_A/G	chrIII:143912_A/G	1152448	9881980	NA	FALSE	chrIII	0.0187361	-0.109179
YOL155C	chrIII:204750_G/A	0.135235	4.05618	chrIII:191932_C/T	chrIII:211772_G/A	1248152	10060672	NA	FALSE	chrIII	0.00365293	0.0744051
YOL151W	chrIII:266241_C/T	-0.161339	5.79597	chrIII:249269_CA/C	chrIII:282537_A/C	1309643	10075663	NA	FALSE	chrIII	0.0124993	-0.105549
YOL140W	chrIII:252633_A/G	-0.146128	4.74329	chrIII:242483_G/A	chrIII:260010_A/G	1296035	10090728	NA	FALSE	chrIII	0.0161335	-0.119183
YOL114C	chrIII:92193_T/C	-0.138242	4.24034	chrIII:63611_T/C	chrIII:167724_T/C	1135595	10135286	NA	FALSE	chrIII	0.0168186	-0.13317
YOL020W	chrIII:264135_A/T	-0.145099	4.67604	chrIII:229226_C/T	chrIII:273631_T/A	1307537	10318141	NA	FALSE	chrIII	0.00749738	-0.0976374
YOR032C	chrIII:204750_G/A	0.154572	5.31422	chrIII:187346_G/T	chrIII:209941_G/C	1248152	10421740	NA	FALSE	chrIII	0.012085	0.122947
YOR081C	chrIII:204897_G/C	0.133948	3.9786	chrIII:70158_G/T	chrIII:211772_G/A	1248299	10508908	NA	FALSE	chrIII	0.0112044	0.107408
YOR137C	chrIII:201156_T/C	0.149019	4.93497	chrIII:196331_C/T	chrIII:222524_G/T	1244558	10613782	NA	FALSE	chrIII	0.0174173	0.108686
YOR142W-B	chrIII:145017_C/T	-0.479443	57.3973	chrIII:139959_G/A	chrIII:152269_T/C	1188419	10627081	NA	FALSE	chrIII	0.0913298	-0.325469
YOR153W	chrIII:260698_A/C	-0.252307	14.4543	chrIII:255891_C/T	chrIII:266048_C/T	1304100	10651809	NA	FALSE	chrIII	0.0263361	-0.161275
YOR212W	chrIII:204750_G/A	-0.158377	5.58245	chrIII:191932_C/T	chrIII:211772_G/A	1248152	10774879	NA	FALSE	chrIII	0.0152675	-0.102984
YOR311C	chrIII:242407_A/G	-0.141167	4.42347	chrIII:236969_A/G	chrIII:253696_G/A	1285809	10931025	NA	FALSE	chrIII	0.0150294	-0.137199
YOR317W	chrIII:264135_A/T	0.134685	4.02294	chrIII:248549_C/T	chrIII:274530_A/G	1307537	10941312	NA	FALSE	chrIII	0.00448748	0.0867888
YOR338W	chrIII:264135_A/T	0.150535	5.03709	chrIII:250185_T/A	chrIII:274530_A/G	1307537	10988867	NA	FALSE	chrIII	0.0166697	0.119634
YPL244C	chrIII:40089_G/A	-0.129126	3.69492	chrIII:25689_G/A	chrIII:49250_C/T	1083491	11210274	NA	FALSE	chrIII	0.0147303	-0.116388
YPL189W	chrIII:201156_T/C	-0.193391	8.3764	chrIII:198164_A/T	chrIII:211772_G/A	1244558	11312414	NA	FALSE	chrIII	0.0218837	-0.139374
YPL188W	chrIII:201156_T/C	-0.441613	47.6733	chrIII:198164_A/T	chrIII:204750_G/A	1244558	11314666	NA	FALSE	chrIII	0.175389	-0.418053
YPL187W	chrIII:201156_T/C	0.943694	486.172	chrIII:201156_T/C	chrIII:201173_A/T	1244558	11316908	NA	FALSE	chrIII	0.88415	0.937534
YPL113C	chrIII:264441_A/G	-0.131612	3.83988	chrIII:254361_C/T	chrIII:286440_A/G	1307843	11459213	NA	FALSE	chrIII	0.0123754	-0.107739
YPL059W	chrIII:255891_C/T	-0.128137	3.63808	chrIII:224846_T/C	chrIII:299645_T/C	1299293	11567839	NA	FALSE	chrIII	0.0133925	-0.117748
YPR121W	chrIII:191932_C/T	-0.170296	6.46724	chrIII:163856_T/A	chrIII:209941_G/C	1235334	11901843	NA	FALSE	chrIII	0.0102365	-0.106269
YPR122W	chrIII:204750_G/A	-0.340884	27.1454	chrIII:198164_A/T	chrIII:209941_G/C	1248152	11905305	NA	FALSE	chrIII	0.0814465	-0.286879
YPR137C-B	chrIII:166390_G/C	0.318603	23.5218	chrIII:163856_T/A	chrIII:177399_G/A	1209792	11928261	NA	FALSE	chrIII	0.0284163	0.14636
YPR145W	chrIII:255891_C/T	-0.132513	3.8931	chrIII:251323_A/G	chrIII:278791_C/T	1299293	11945880	NA	FALSE	chrIII	0.00984208	-0.0894717
YPR158C-D	chrIII:166390_G/C	-0.669666	130.759	chrIII:165034_C/T	chrIII:167724_T/C	1209792	11974249	NA	FALSE	chrIII	0.271728	-0.526711
Q0140	chrIII:204897_G/C	-0.217563	10.656	chrIII:198164_A/T	chrIII:211772_G/A	1248299	12120227	NA	FALSE	chrIII	0.0391922	-0.166453
YDR461C-A	chrIII:262105_C/T	-0.152078	5.14207	chrIII:248549_C/T	chrIII:266048_C/T	1305507	2745546	NA	FALSE	chrIII	0.0205553	-0.126997
YAL060W	chrIV:185528_G/A	0.149665	4.97838	chrIV:135298_T/A	chrIV:244279_G/C	1545550	35155	NA	FALSE	chrIV	0.0103996	0.115222
YAL059W	chrIV:158137_G/A	-0.120755	3.22798	chrIV:132560_G/A	chrIV:244279_G/C	1518159	36509	NA	FALSE	chrIV	0.0119001	-0.110263
YAL058W	chrIV:706032_T/C	-0.142173	4.48739	chrIV:703386_G/C	chrIV:767443_A/G	2066054	37464	NA	FALSE	chrIV	0.0210535	-0.14229
YAL055W	chrIV:1290073_A/C	0.129044	3.69023	chrIV:1057123_T/C	chrIV:1394087_C/T	2650095	42177	NA	FALSE	chrIV	0.0135473	0.12264
YAL049C	chrIV:485593_A/G	-0.165123	6.07493	chrIV:424905_C/A	chrIV:511129_C/T	1845615	51855	NA	FALSE	chrIV	0.00345474	-0.0628856
YAL046C	chrIV:404459_A/T	0.12695	3.57045	chrIV:280298_T/A	chrIV:408416_T/A	1764481	57029	NA	FALSE	chrIV	0.0125922	0.104963
YAL043C	chrIV:331098_T/TAGCAGGAGCAGCAAC	0.1237	3.38858	chrIV:318487_C/T	chrIV:769943_T/G	1691120	58695	NA	FALSE	chrIV	0.0158418	0.117101
YAL042W	chrIV:700621_G/C	-0.142974	4.53864	chrIV:671424_A/G	chrIV:767443_A/G	2060643	61316	NA	FALSE	chrIV	0.00731363	-0.11173
YAL039C	chrIV:236928_A/G	0.143752	4.58872	chrIV:228112_T/G	chrIV:253602_G/A	1596950	68716	NA	FALSE	chrIV	0.00633028	0.0913804
YAL038W	chrIV:183912_A/G	-0.130209	3.7577	chrIV:165032_G/T	chrIV:1362063_T/A	1543934	71786	NA	FALSE	chrIV	0.0135576	-0.1221
YAL037W	chrIV:413029_C/T	-0.17518	6.84943	chrIV:388221_G/T	chrIV:464571_T/C	1773051	74020	NA	FALSE	chrIV	0.0135534	-0.157022
YAL036C	chrIV:680423_A/G	-0.137082	4.16875	chrIV:680244_G/A	chrIV:683941_T/TA	2040445	75043	NA	FALSE	chrIV	0.0125394	-0.120817
YAL034W-A	chrIV:375394_A/C	-0.127934	3.62648	chrIV:358299_T/C	chrIV:1135023_T/C	1735416	79718	NA	FALSE	chrIV	0.0121289	-0.118124
YAL033W	chrIV:697118_A/G	-0.119042	3.1364	chrIV:331098_T/TAGCAGGAGCAGCAAC	chrIV:759809_C/T	2057140	82706	NA	FALSE	chrIV	0.00894604	-0.100405
YAL031C	chrIV:1095148_T/G	0.128754	3.67352	chrIV:1057123_T/C	chrIV:1135584_C/T	2455170	84749	NA	FALSE	chrIV	0.0137976	0.122706
YAL030W	chrIV:246448_G/C	0.141096	4.41899	chrIV:158013_C/A	chrIV:600712_C/T	1606470	87286	NA	FALSE	chrIV	0.0104928	0.113924
YAL028W	chrIV:997624_A/G	0.123776	3.39276	chrIV:948413_A/G	chrIV:1080944_GTGTATGTAATGTTAAGCGCTAAATA/G	2357646	92900	NA	FALSE	chrIV	0.00910164	0.117408
YAL023C	chrIV:196851_A/G	-0.135311	4.06075	chrIV:166634_T/C	chrIV:1381192_T/C	1556873	106272	NA	FALSE	chrIV	0.0101788	-0.13305
YAL016C-A	chrIV:299385_T/A	0.122524	3.32397	chrIV:238826_G/T	chrIV:334393_T/C	1659407	124755	NA	FALSE	chrIV	0.014338	0.11923
YAL014C	chrIV:680244_G/A	-0.136034	4.10467	chrIV:617842_C/T	chrIV:781689_C/T	2040266	128252	NA	FALSE	chrIV	0.0197291	-0.135919
YAL012W	chrIV:681251_G/A	-0.129525	3.71799	chrIV:230893_C/T	chrIV:690684_A/G	2041273	130799	NA	FALSE	chrIV	0.0123019	-0.112289
YAL008W	chrIV:431267_T/C	-0.135191	4.05352	chrIV:362993_T/C	chrIV:541221_A/T	1791289	136914	NA	FALSE	chrIV	0.0105898	-0.109257
YAL007C	chrIV:371085_T/C	-0.140732	4.39603	chrIV:193723_G/A	chrIV:396610_C/A	1731107	137698	NA	FALSE	chrIV	0.0148481	-0.123002
YAL001C	chrIV:570044_G/A	-0.128832	3.67801	chrIV:424905_C/A	chrIV:1171430_G/C	1930066	147594	NA	FALSE	chrIV	0.00951428	-0.103784
YAR002C-A	chrIV:371085_T/C	-0.160767	5.75446	chrIV:357632_A/C	chrIV:375394_A/C	1731107	154065	NA	FALSE	chrIV	0.0169967	-0.143715
YAR010C	chrIV:961234_C/G	-0.132029	3.86441	chrIV:956734_G/A	chrIV:1004080_T/G	2321256	164544	NA	FALSE	chrIV	0.0117561	-0.121707
YAR015W	chrIV:265022_AC/A	-0.345921	28.0073	chrIV:263532_T/A	chrIV:275637_A/G	1625044	169375	NA	FALSE	chrIV	0.0875588	-0.304244
YAR018C	chrIV:1381192_T/C	-0.248514	14.0089	chrIV:1357789_T/G	chrIV:1381192_T/C	2741214	170396	NA	FALSE	chrIV	0.0428495	-0.210219
YAR033W	chrIV:713336_T/A	-0.122708	3.33406	chrIV:689337_A/G	chrIV:1144484_C/T	2073358	188107	NA	FALSE	chrIV	0.00400257	-0.0613758
YAR035W	chrIV:202127_G/A	0.119434	3.15722	chrIV:167436_GC/G	chrIV:1171430_G/C	1562149	190193	NA	FALSE	chrIV	0.0155126	0.121932
YAR050W	chrIV:54223_C/T	-0.124978	3.45952	chrIV:33904_G/C	chrIV:135298_T/A	1414245	203403	NA	FALSE	chrIV	0.00428561	-0.0832363
YBL107C	chrIV:664414_C/T	-0.153308	5.22661	chrIV:653336_C/T	chrIV:697118_A/G	2024436	240179	NA	FALSE	chrIV	0.0216898	-0.132758
[truncated: 34,499 more rows]
