# Supplementary material for: Genetics of trans-regulatory variation in gene expression
Source: eLife. 2018 Jul 17;7:e35471. doi: 10.7554/eLife.35471 (PMC6072440; doi:10.7554/eLife.35471)
Supplement: Source data 5. — This xlsx file contains additive and pairwise interactive genetic variance estimates for all genes. [file elife-35471-data5.xlsx]

## Sheet: heritability_A
	A	E
YAL062W	0.75192	0.312481
YAL061W	0.431597	0.520172
YAL060W	0.533652	0.532109
YAL059W	0.206345	0.768321
YAL058W	0.120036	0.883669
YAL056W	0.776008	0.22192
YAL055W	0.286924	0.709605
YAL054C	0.405215	0.622723
YAL053W	0.262218	0.739579
YAL051W	0.189802	0.823335
YAL049C	0.792072	0.144444
YAL048C	0.171745	0.839342
YAL047C	0.0853503	0.91743
YAL046C	0.246477	0.728041
YAL044W-A	0.100064	0.901749
YAL044C	0.285392	0.72547
YAL043C	0.195752	0.802561
YAL042C-A	0.0307781	0.969343
YAL042W	0.458657	0.553374
YAL041W	0.0871113	0.90904
YAL040C	0.322577	0.685793
YAL039C	0.734778	0.311311
YAL038W	0.294178	0.711096
YAL037C-B	0.022276	0.977896
YAL037W	0.326422	0.691971
YAL036C	0.20423	0.799185
YAL035W	0.128134	0.872953
YAL034W-A	0.150057	0.858596
YAL034C	0.184772	0.817168
YAL033W	0.428714	0.651969
YAL032C	0.239858	0.789929
YAL031C	0.202379	0.788756
YAL030W	0.377461	0.578953
YAL029C	0.0559814	0.941492
YAL028W	0.263725	0.778802
YAL027W	0.467562	0.58535
YAL026C-A	0.00302068	0.996979
YAL026C	0.143347	0.855177
YAL025C	0.174932	0.805464
YAL024C	0.1479	0.843429
YAL023C	0.161131	0.836852
YAL022C	0.25979	0.727539
YAL021C	0.291169	0.729523
YAL020C	0.144457	0.863184
YAL019W	0.139914	0.86582
YAL017W	0.248439	0.741886
YAL016C-A	0.0586839	0.941744
YAL016W	0.343945	0.598706
YAL015C	0.29379	0.754461
YAL014C	0.08924	0.910957
YAL013W	0.214857	0.779665
YAL012W	0.295737	0.722826
YAL011W	0.296475	0.706753
YAL010C	0.198007	0.816755
YAL009W	0.237186	0.767041
YAL008W	0.392984	0.595538
YAL007C	0.172113	0.830425
YAL005C	0.568536	0.458575
YAL003W	0.444447	0.578547
YAL002W	0.224349	0.771533
YAL001C	0.301871	0.661844
YAR002W	0.376661	0.670101
YAR002C-A	0.286638	0.728893
YAR003W	0.132513	0.864322
YAR007C	0.312572	0.715768
YAR008W	0.17822	0.835736
YAR009C	0.765511	0.183631
YAR010C	0.496135	0.543199
YAR014C	0.152973	0.850781
YAR015W	0.382535	0.635684
YAR018C	0.42461	0.640758
YAR019C	0.147282	0.866437
YAR020C	0.0704497	0.932837
YAR023C	0.395449	0.671319
YAR027W	0.999338	0.196383
YAR028W	0.960143	0.174591
YAR029W	0.227642	0.794757
YAR033W	0.911336	0.261362
YAR035W	0.12507	0.867685
YAR042W	0.0985098	0.911104
YAR050W	0.946401	0.449127
YAR071W	1.22169	0.341672
YBL113C	1.57563	0.301748
YBL112C	0.582657	0.666335
YBL108C-A	0.0553292	0.948133
YBL107C	0.336356	0.715483
YBL106C	0.396955	0.62567
YBL105C	0.179511	0.828864
YBL104C	0.245051	0.762195
YBL103C	0.0517976	0.949858
YBL102W	0.462476	0.628748
YBL101C	0.192118	0.815799
YBL100W-B	1.75473	0.11584
YBL099W	0.370199	0.608508
YBL098W	0.62167	0.264742
YBL097W	0.181753	0.820672
YBL095W	0.530628	0.325587
YBL093C	0.408748	0.612598
YBL092W	0.293949	0.707592
YBL091C-A	0.338829	0.663168
YBL091C	0.559755	0.473799
YBL090W	0.619282	0.498015
YBL089W	0.664835	0.577514
YBL088C	0.133974	0.852612
YBL087C	0.272241	0.719177
YBL086C	0.220892	0.792391
YBL085W	0.138269	0.858444
YBL084C	0.110388	0.896925
YBL083C	0.0519972	0.948646
YBL082C	0.250993	0.758017
YBL081W	0.179764	0.830979
YBL080C	0.475706	0.628096
YBL079W	0.0958063	0.904029
YBL078C	0.186117	0.806212
YBL076C	0.0979222	0.893786
YBL075C	0.169992	0.837435
YBL074C	0.134597	0.870802
YBL072C	0.162759	0.835986
YBL071W-A	0.0992107	0.896571
YBL069W	0.246407	0.769102
YBL068W-A	1.00003e-09	1
YBL068W	0.161902	0.830372
YBL067C	0.206849	0.806986
YBL066C	0.244278	0.734015
YBL064C	0.323824	0.594254
YBL063W	0.189049	0.815998
YBL061C	0.269689	0.720704
YBL060W	0.0456379	0.955498
YBL059C-A	0.16818	0.810681
YBL059W	0.241203	0.73199
YBL058W	0.223018	0.780317
YBL057C	0.269987	0.718698
YBL056W	0.214973	0.796245
YBL055C	0.371715	0.60232
YBL054W	0.151158	0.826195
YBL053W	0.0254315	0.975091
YBL052C	0.258806	0.691494
YBL051C	0.079753	0.917833
YBL050W	0.230225	0.738444
YBL049W	0.306073	0.690112
YBL048W	0.120412	0.881048
YBL047C	0.3028	0.722786
YBL046W	0.0488805	0.952151
YBL045C	0.406883	0.514384
YBL044W	0.446278	0.451091
YBL043W	0.452947	0.40806
YBL042C	0.356519	0.664023
YBL041W	0.461076	0.431764
YBL040C	0.245522	0.722786
YBL039W-B	0.19903	0.793824
YBL039C	0.156433	0.820889
YBL038W	0.609475	0.46648
YBL037W	0.25867	0.73891
YBL036C	0.368452	0.603308
YBL035C	0.120958	0.881144
YBL034C	0.135751	0.861506
YBL033C	0.462976	0.492518
YBL032W	0.371046	0.620312
YBL031W	0.178485	0.829368
YBL030C	0.355848	0.557843
YBL029C-A	0.410442	0.508331
YBL029W	0.414823	0.548816
YBL028C	0.167759	0.815091
YBL027W	0.278996	0.72997
YBL026W	0.0388467	0.961533
YBL025W	0.0885325	0.906854
YBL024W	0.286296	0.707806
YBL023C	0.455247	0.580246
YBL022C	0.591432	0.519403
YBL021C	0.160239	0.818545
YBL020W	0.334688	0.578681
YBL019W	0.433164	0.530757
YBL018C	0.239476	0.73121
YBL017C	0.19396	0.782874
YBL016W	0.689444	0.313384
YBL015W	0.396399	0.506591
YBL014C	0.162971	0.814933
YBL013W	0.104543	0.892881
YBL011W	0.361855	0.590581
YBL010C	0.109207	0.895154
YBL009W	0.112211	0.89059
YBL008W	0.231879	0.78406
YBL007C	0.27708	0.710699
YBL006C	0.227077	0.7614
YBL005W	0.272692	0.697257
YBL004W	0.100646	0.899645
YBL003C	0.286528	0.748711
YBL002W	0.383155	0.661454
YBL001C	0.130543	0.855086
YBR001C	0.401373	0.560849
YBR002C	0.164312	0.807898
YBR003W	0.609987	0.504994
YBR004C	0.147335	0.85556
YBR005W	0.401377	0.562416
YBR006W	0.267861	0.719218
YBR007C	0.384456	0.629176
YBR008C	0.173035	0.833858
YBR009C	0.439717	0.600739
YBR010W	0.295935	0.725139
YBR011C	0.313328	0.693005
YBR012C	0.161948	0.837558
YBR013C	0.679832	0.369571
YBR014C	0.448752	0.575326
YBR015C	0.20457	0.799059
YBR016W	0.440917	0.494172
YBR017C	0.0884084	0.911643
YBR020W	0.0670365	0.931785
YBR021W	0.302889	0.705639
YBR022W	0.359247	0.651467
YBR023C	0.17777	0.817677
YBR024W	0.307728	0.740451
YBR025C	0.512121	0.577493
YBR026C	0.775797	0.352761
YBR028C	0.364435	0.688421
YBR029C	0.244029	0.777491
YBR030W	0.262862	0.689962
YBR031W	0.795844	0.386447
YBR033W	0.328583	0.652377
YBR034C	0.234456	0.756194
YBR035C	0.30509	0.666759
YBR036C	0.558803	0.467328
YBR037C	0.663319	0.474681
YBR038W	0.161332	0.831793
YBR039W	0.480265	0.416535
YBR041W	0.295053	0.690643
YBR042C	0.238313	0.742179
YBR043C	0.37322	0.674924
YBR044C	0.658253	0.498559
YBR045C	0.486381	0.501144
YBR046C	0.3734	0.598235
YBR047W	0.282625	0.715864
YBR048W	0.296829	0.702776
YBR049C	0.272826	0.735432
YBR050C	0.242349	0.739619
YBR052C	0.34144	0.604748
YBR053C	0.411016	0.512437
YBR054W	0.373464	0.596027
YBR055C	0.259605	0.730991
YBR056W	0.304305	0.659818
YBR056W-A	0.493002	0.393398
YBR057C	0.492293	0.591153
YBR058C	0.269962	0.700746
YBR058C-A	0.045044	0.955415
YBR059C	0.18351	0.813166
YBR060C	0.397458	0.517896
YBR061C	0.19896	0.760621
YBR062C	0.228498	0.784716
YBR063C	0.235572	0.71406
YBR065C	0.21077	0.756986
YBR066C	0.613559	0.276468
YBR067C	0.644011	0.24894
YBR068C	0.597509	0.265946
YBR069C	0.573707	0.34768
YBR070C	0.280111	0.698861
YBR071W	0.505652	0.481586
YBR072W	0.580494	0.43025
YBR073W	0.338784	0.633925
YBR074W	0.316645	0.610921
YBR076C-A	0.127595	0.87399
YBR077C	0.133386	0.869005
YBR078W	0.281572	0.729743
YBR079C	0.19411	0.809386
YBR080C	0.282609	0.676111
YBR081C	0.182364	0.802231
YBR082C	0.194269	0.82537
YBR083W	0.736059	0.249512
YBR084W	0.152249	0.840844
YBR084C-A	0.351784	0.650159
YBR085W	0.51738	0.379922
YBR085C-A	0.373132	0.655074
YBR086C	0.235613	0.788363
YBR087W	0.204941	0.758213
YBR088C	0.131146	0.87171
YBR089C-A	0.575309	0.472468
YBR090C	0.320187	0.701736
YBR091C	0.187485	0.815749
YBR092C	0.476719	0.583785
YBR093C	0.311653	0.668489
YBR094W	0.337671	0.625904
YBR095C	0.160201	0.837365
YBR096W	0.242587	0.757723
YBR097W	0.140171	0.849704
YBR098W	0.145691	0.83974
YBR099C	0.0369407	0.962365
YBR101C	0.243715	0.759315
YBR102C	0.0950141	0.902748
YBR103W	0.341587	0.539897
YBR104W	0.238027	0.735652
YBR105C	0.520296	0.522458
YBR106W	0.437035	0.54469
YBR107C	0.39578	0.424089
YBR108W	0.221123	0.766791
YBR109C	0.251566	0.729308
YBR109W-A	0.157976	0.841271
YBR110W	0.256065	0.731595
YBR111C	0.264478	0.744782
YBR111W-A	0.199641	0.776324
YBR112C	0.116281	0.881241
YBR113W	0.0162515	0.983494
YBR114W	0.28053	0.689943
YBR115C	0.118049	0.883061
YBR116C	0.453373	0.583581
YBR117C	0.573607	0.463046
YBR118W	0.58578	0.0909891
YBR119W	0.274362	0.687192
YBR120C	0.417693	0.62188
YBR121C	0.224506	0.741716
YBR122C	0.412277	0.582206
YBR123C	0.317065	0.678401
YBR125C	0.369531	0.649822
YBR126C	0.289401	0.692605
YBR126W-A	0.219191	0.767037
YBR126W-B	0.246289	0.754692
YBR127C	0.244401	0.742864
YBR128C	0.159208	0.835131
YBR129C	0.332138	0.6888
YBR130C	0.0448697	0.955736
YBR131W	0.117269	0.883506
YBR132C	0.411591	0.633203
YBR133C	0.344749	0.663634
YBR135W	0.194646	0.787458
YBR136W	0.0996078	0.894984
YBR137W	0.208256	0.790574
YBR138C	0.18312	0.811813
YBR139W	0.340614	0.621877
YBR140C	0.229858	0.760472
YBR141C	0.0926077	0.897129
YBR142W	0.164147	0.821384
YBR143C	0.193696	0.787693
YBR145W	0.437931	0.641616
YBR146W	0.723832	0.396651
YBR147W	0.499976	0.52124
YBR148W	0.416922	0.467184
YBR149W	0.440685	0.452284
YBR150C	0.474165	0.354027
YBR151W	0.291651	0.674862
YBR152W	0.0613814	0.937113
YBR153W	0.495015	0.557535
YBR154C	0.280185	0.705505
YBR155W	0.187073	0.756169
YBR156C	0.0817233	0.917727
YBR157C	0.737638	0.429394
YBR158W	0.499421	0.366082
YBR159W	0.366318	0.639194
YBR160W	0.402684	0.501258
YBR161W	0.245939	0.72046
YBR162C	0.177763	0.791343
YBR162W-A	0.132609	0.853369
YBR163W	0.184957	0.802218
YBR164C	0.204167	0.802457
YBR165W	0.140949	0.830808
YBR166C	0.428237	0.483337
YBR167C	0.106888	0.889601
YBR168W	0.311986	0.650779
YBR169C	0.425952	0.580568
YBR170C	0.255539	0.667294
YBR171W	0.168856	0.836511
YBR172C	0.110266	0.890568
YBR173C	0.335504	0.534849
YBR175W	0.205454	0.826118
YBR176W	0.243359	0.762063
YBR177C	0.564303	0.233992
YBR179C	0.517839	0.518611
YBR181C	0.749619	0.171016
YBR182C	0.333929	0.671573
YBR183W	0.523731	0.388396
YBR184W	0.151649	0.851501
YBR185C	0.495179	0.541913
YBR187W	0.264747	0.688916
YBR188C	0.146608	0.838406
YBR189W	0.27444	0.696568
YBR190W	0.0429457	0.957513
YBR191W	0.512146	0.3005
YBR192W	0.410689	0.656662
YBR193C	0.320083	0.605263
YBR194W	0.227222	0.764493
YBR195C	0.700158	0.44034
YBR196C	0.302488	0.694644
YBR196C-A	0.147218	0.815002
YBR197C	0.5819	0.141288
YBR198C	0.158227	0.830589
YBR199W	0.313127	0.636371
YBR200W	0.418575	0.65719
YBR201W	0.186493	0.820428
YBR201C-A	0.262657	0.740804
YBR202W	0.336289	0.654365
YBR203W	0.216734	0.773333
YBR204C	0.367288	0.575548
YBR205W	0.338987	0.660825
YBR206W	0.102536	0.897486
YBR207W	0.430421	0.609029
YBR208C	0.40456	0.551473
YBR210W	0.155236	0.835582
YBR211C	0.144865	0.853385
YBR212W	0.515252	0.564623
YBR213W	0.417273	0.561604
YBR214W	0.374106	0.674168
YBR215W	0.0460207	0.9555
YBR216C	0.182818	0.800102
YBR217W	0.0762994	0.925876
YBR218C	0.172767	0.825225
YBR220C	0.1414	0.860578
YBR221C	0.160701	0.837383
YBR222C	0.372204	0.636623
YBR223C	0.213303	0.795733
YBR225W	0.171314	0.829532
YBR227C	0.247461	0.793196
YBR228W	0.171665	0.850253
YBR229C	0.541416	0.428754
YBR230C	0.408062	0.560804
YBR230W-A	0.296616	0.693381
YBR231C	0.269937	0.738131
YBR233W	0.250228	0.73478
YBR233W-A	0.0929935	0.908997
YBR234C	0.404528	0.581063
YBR235W	0.554098	0.458989
YBR236C	0.248647	0.765999
YBR237W	0.235201	0.765362
YBR238C	0.29194	0.65644
YBR239C	0.358744	0.628933
YBR240C	0.556307	0.506749
YBR241C	0.411267	0.569918
YBR242W	0.364397	0.55631
YBR243C	0.358375	0.610155
YBR244W	0.322693	0.619329
YBR245C	0.0948778	0.899794
YBR246W	0.214946	0.786663
YBR247C	0.229209	0.749757
YBR248C	0.209852	0.813822
YBR249C	0.614712	0.553847
YBR250W	0.215544	0.776638
YBR251W	0.478696	0.563285
YBR252W	0.129738	0.872655
YBR253W	0.0919752	0.907866
YBR254C	0.0656318	0.937772
YBR255W	0.0612552	0.939196
YBR255C-A	0.424093	0.585492
YBR256C	0.242472	0.783381
YBR257W	0.0272799	0.971781
YBR258C	0.144142	0.859686
YBR259W	0.0995857	0.906532
YBR260C	0.220724	0.788507
YBR261C	0.231223	0.763473
YBR262C	0.357491	0.632598
YBR263W	0.163109	0.840532
YBR264C	0.296645	0.74289
YBR265W	0.585658	0.523667
YBR267W	0.311155	0.674601
YBR268W	0.241586	0.753316
YBR269C	0.45911	0.529111
YBR270C	0.23467	0.779059
YBR271W	0.317115	0.69361
YBR272C	0.550321	0.50805
YBR273C	0.409255	0.571806
YBR274W	0.394484	0.696977
YBR275C	0.494539	0.563047
YBR276C	0.314315	0.729026
YBR278W	0.0776603	0.92356
YBR279W	0.110073	0.8937
YBR280C	0.216994	0.778708
YBR281C	0.400842	0.651423
YBR282W	0.340946	0.651259
YBR283C	0.327898	0.697841
YBR284W	0.158982	0.833954
YBR285W	0.426967	0.585404
YBR286W	0.514735	0.497529
YBR287W	0.431479	0.556545
YBR288C	0.121051	0.885728
YBR289W	0.189815	0.800908
YBR290W	0.243498	0.773178
YBR291C	0.643216	0.440699
YBR293W	0.138849	0.867658
YBR294W	0.633397	0.355687
YBR295W	0.186098	0.82266
YBR297W	0.581254	0.504703
YBR298C	0.517035	0.603201
YBR299W	0.501158	0.585807
YBR302C	0.655596	0.543339
YCL067C	1.3877	0.123438
YCL066W	1.47279	0.0706636
YCL064C	0.211054	0.803745
YCL063W	0.326059	0.730106
YCL061C	0.13385	0.86258
YCL059C	0.196775	0.774978
YCL058C	0.0410616	0.959401
YCL058W-A	0.18339	0.809668
YCL057C-A	0.38367	0.536296
YCL057W	0.266068	0.719419
YCL056C	0.554032	0.639484
YCL055W	0.750394	0.345959
YCL054W	0.227925	0.748642
YCL052C	0.661249	0.440234
YCL051W	0.198449	0.834106
YCL050C	0.42603	0.455668
YCL049C	0.492969	0.552732
YCL048W-A	0.550037	0.462792
YCL047C	0.359997	0.659602
YCL045C	0.291312	0.693033
YCL044C	0.129071	0.881002
YCL043C	0.233512	0.792553
YCL041C	0.189429	0.787136
YCL042W	0.706494	0.485899
YCL040W	0.858379	0.388332
YCL039W	0.264052	0.739691
YCL038C	0.262712	0.75888
YCL037C	0.0601386	0.938946
YCL036W	0.0989351	0.903549
YCL035C	0.263276	0.759281
YCL034W	0.413279	0.503552
YCL033C	0.209378	0.76317
YCL032W	0.451183	0.608157
YCL031C	0.146617	0.846335
YCL030C	0.177416	0.842396
YCL029C	0.0712939	0.93121
YCL028W	0.456922	0.566696
YCL027W	0.813852	0.25206
YCL026C-B	0.955997	0.274444
YCL026C-A	0.557137	0.5431
YCL025C	0.476965	0.54449
YCL024W	0.221455	0.789608
YCL021W-A	0.480429	0.564917
YCL019W	0.825352	0.252429
YCL018W	0.435073	0.584271
YCL017C	0.863013	0.263428
YCL016C	0.220215	0.787803
YCL014W	0.209932	0.797493
YCL012C	0.301088	0.678683
YCL011C	0.189115	0.834589
YCL010C	0.067153	0.931034
YCL009C	0.441591	0.569771
YCL008C	0.154834	0.830654
YCL005W-A	0.242476	0.775207
YCL005W	0.0845579	0.915245
YCL004W	0.166513	0.82557
YCL002C	0.100947	0.895078
YCL001W	0.0841434	0.921711
YCR002C	0.249946	0.732771
YCR003W	0.373992	0.677884
YCR004C	0.476533	0.492865
YCR005C	0.273377	0.700566
YCR006C	0.0821187	0.916598
YCR007C	0.0727324	0.927278
YCR008W	0.0941866	0.902754
YCR009C	0.328043	0.692119
YCR011C	0.344689	0.648949
YCR012W	0.147772	0.858052
YCR013C	1e-09	1
YCR014C	0.209738	0.783233
YCR015C	0.0783952	0.921068
YCR016W	0.115162	0.882378
YCR017C	0.323521	0.720583
YCR018C	1.01395	0.181762
YCR018C-A	0.343471	0.683021
YCR019W	0.242727	0.778626
YCR020C	0.490782	0.574067
YCR020C-A	0.173936	0.842804
YCR020W-B	0.0239584	0.976208
YCR021C	0.20518	0.792807
YCR023C	0.391177	0.632579
YCR024C	0.512712	0.536698
YCR024C-B	0.0634795	0.93562
YCR024C-A	0.200398	0.807756
YCR025C	0.0686387	0.93303
YCR026C	0.323854	0.701505
YCR027C	0.270428	0.757768
YCR028C	0.0592538	0.939286
YCR028C-A	0.162998	0.838528
YCR030C	0.436171	0.593877
YCR031C	0.260572	0.767708
YCR032W	0.167012	0.820171
YCR033W	0.239996	0.756621
YCR034W	0.188993	0.823003
YCR035C	0.34199	0.680126
YCR036W	0.251106	0.757939
YCR037C	0.377236	0.656544
YCR038C	0.097527	0.887806
YCR039C	1.3877	0.123438
YCR040W	1.47279	0.0706636
YCR041W	1.33569	0.165793
YCR042C	0.0805651	0.918586
YCR043C	0.232213	0.760656
YCR044C	0.304008	0.727905
YCR045W-A	0.0408319	0.959175
YCR046C	0.371307	0.611229
YCR047C	0.133545	0.862965
YCR048W	0.375449	0.604987
YCR051W	0.242357	0.762698
YCR052W	0.44661	0.627849
YCR053W	0.179079	0.814053
YCR054C	0.079328	0.920235
YCR057C	0.120221	0.871051
YCR059C	0.246304	0.752022
YCR060W	0.244995	0.7894
YCR061W	0.258918	0.749885
YCR064C	0.155716	0.842138
YCR063W	0.116689	0.88846
YCR065W	0.320392	0.661281
YCR066W	0.0907435	0.912929
YCR067C	0.172961	0.844809
YCR068W	0.13423	0.865419
YCR069W	0.357868	0.721675
YCR071C	0.551245	0.470661
YCR072C	0.111622	0.880248
YCR073C	0.284932	0.703368
YCR073W-A	0.337868	0.649429
YCR075C	0.378762	0.602524
YCR075W-A	0.112832	0.892538
YCR076C	0.277945	0.70242
YCR077C	0.753062	0.266619
YCR079W	0.441875	0.666205
YCR081W	0.0752257	0.926495
YCR082W	0.342284	0.685557
YCR083W	0.438573	0.587729
YCR084C	0.317677	0.724215
YCR086W	0.172447	0.82413
YCR087W	0.0750863	0.925809
YCR087C-A	0.2173	0.769101
YCR088W	0.365072	0.646542
YCR089W	0.370856	0.649061
YCR090C	0.149506	0.850084
YCR091W	0.150108	0.844981
YCR092C	0.11847	0.885483
YCR093W	0.164046	0.845833
YCR094W	0.120443	0.885231
YCR095C	0.117402	0.880009
YCR095W-A	0.0130836	0.98709
YCR096C	0.007023	0.993031
YCR097W	1.38597	0.0888005
YCR098C	1.2655	0.303674
YCR099C	0.293787	0.721588
YCR100C	0.352947	0.676324
YCR101C	0.205163	0.801025
YCR102C	0.800503	0.321449
YCR104W	0.261121	0.722407
YCR105W	0.87722	0.378666
YCR106W	0.930422	0.319356
YCR107W	0.966351	0.27683
YDL248W	0.525473	0.560223
YDL246C	0.106351	0.90171
YDL243C	0.851129	0.343989
YDL241W	0.24263	0.758118
YDL240W	0.331464	0.669426
YDL239C	0.281216	0.691971
YDL238C	0.256997	0.749852
YDL237W	0.508485	0.459616
YDL236W	0.489168	0.532672
YDL235C	0.149862	0.855415
YDL234C	0.311889	0.681239
YDL233W	0.241275	0.744893
YDL232W	0.125529	0.877423
YDL231C	1.04686	0.193621
YDL230W	0.21942	0.793177
YDL229W	0.212507	0.770021
YDL228C	0.00231647	0.99768
YDL227C	1.28681	0.065278
YDL226C	0.379598	0.625117
YDL225W	0.191155	0.800517
YDL224C	0.419798	0.638129
YDL223C	0.444808	0.589235
YDL222C	0.553084	0.476155
YDL220C	0.0966756	0.905796
YDL219W	0.125593	0.873155
YDL218W	0.215073	0.792018
YDL217C	0.580782	0.316545
YDL216C	0.369963	0.589213
YDL215C	0.25229	0.761063
YDL214C	0.233223	0.75024
YDL213C	0.225723	0.763252
YDL212W	0.298461	0.733944
YDL211C	0.201608	0.794256
YDL210W	0.352114	0.645144
YDL209C	0.195432	0.805033
YDL208W	0.174237	0.808927
YDL207W	0.217824	0.777241
YDL206W	0.145619	0.847805
YDL205C	0.104169	0.895852
YDL204W	0.418173	0.600435
YDL203C	0.085715	0.917659
YDL202W	0.620375	0.431816
YDL201W	0.275802	0.692154
YDL200C	0.229415	0.794031
YDL199C	0.291678	0.685345
YDL198C	0.352268	0.694481
YDL197C	0.396082	0.585195
YDL195W	0.20132	0.807484
YDL194W	0.206912	0.779762
YDL193W	0.307901	0.718786
YDL192W	0.277517	0.710695
YDL191W	0.265696	0.726448
YDL190C	0.143683	0.840902
YDL189W	0.33991	0.649937
YDL188C	0.386826	0.658432
YDL187C	0.0759155	0.925615
YDL185W	0.161312	0.844407
YDL183C	0.257516	0.756161
YDL182W	0.553582	0.484791
YDL181W	0.492911	0.430541
YDL180W	0.517204	0.50387
YDL179W	0.387385	0.622863
YDL178W	0.777462	0.305797
YDL177C	0.0830604	0.917664
YDL176W	0.217897	0.779446
YDL175C	0.141123	0.849293
YDL174C	0.439746	0.477975
YDL173W	0.297266	0.691146
YDL172C	0.000630282	0.999369
YDL171C	0.314217	0.69275
YDL170W	0.30209	0.683954
YDL169C	0.436845	0.53787
YDL168W	0.783875	0.16211
YDL167C	0.159189	0.828594
YDL166C	0.217491	0.752503
YDL165W	0.185747	0.807273
YDL164C	0.149318	0.844473
YDL161W	0.101193	0.900843
YDL160C-A	0.18219	0.814385
YDL160C	0.340436	0.574231
YDL159W	0.12484	0.875016
YDL158C	0.29719	0.659128
YDL157C	0.368788	0.547911
YDL156W	0.0613884	0.936338
YDL155W	0.255068	0.736748
YDL154W	0.164787	0.843807
YDL153C	0.141056	0.842638
YDL150W	0.149896	0.837035
YDL149W	0.313304	0.689227
YDL148C	0.0854227	0.90722
YDL147W	0.189162	0.788536
YDL146W	0.224203	0.744821
YDL145C	0.0935469	0.910712
YDL144C	0.498254	0.545211
YDL143W	0.220228	0.794635
YDL142C	0.19717	0.781932
YDL141W	0.210505	0.721432
YDL140C	0.121495	0.878782
YDL139C	0.27241	0.695263
YDL138W	0.21768	0.770915
YDL137W	0.238958	0.735488
YDL136W	0.181628	0.799942
YDL135C	0.247022	0.746466
YDL134C	0.372785	0.533392
YDL133W	0.333547	0.65814
YDL132W	0.295877	0.639371
YDL131W	0.391	0.601597
YDL130W-A	0.298499	0.663014
YDL130W	0.206891	0.80078
YDL129W	0.202821	0.788346
YDL128W	0.462434	0.546659
YDL127W	0.472204	0.561833
YDL126C	0.291365	0.633749
YDL125C	0.418467	0.477117
YDL124W	0.510607	0.275215
YDL123W	0.137828	0.86259
YDL122W	0.284989	0.723528
YDL121C	0.147573	0.841538
YDL120W	0.194797	0.78512
YDL119C	0.187993	0.833699
YDL117W	0.155262	0.832725
YDL116W	0.0402551	0.960103
YDL115C	0.172855	0.816442
YDL113C	0.237272	0.768286
YDL112W	0.125339	0.871502
YDL111C	0.315422	0.672297
YDL110C	0.426668	0.574172
YDL109C	0.0677547	0.933956
YDL108W	0.196963	0.823183
YDL107W	0.34736	0.660226
YDL106C	0.150578	0.846476
YDL105W	0.177754	0.823567
YDL104C	0.416534	0.583729
YDL103C	0.318046	0.605314
YDL102W	0.113502	0.884821
YDL101C	0.205601	0.79925
YDL100C	0.526549	0.473407
YDL099W	0.0799225	0.923611
YDL098C	0.166417	0.824906
YDL097C	0.400044	0.657952
YDL096C	0.0383794	0.962912
YDL095W	0.178362	0.819693
YDL093W	0.363947	0.624235
YDL092W	0.0976198	0.900753
YDL091C	0.293393	0.717529
YDL090C	0.401597	0.632422
YDL089W	0.459433	0.586048
YDL088C	0.323169	0.723932
YDL087C	0.156981	0.827338
YDL086W	0.62147	0.145631
YDL086C-A	0.0910736	0.904605
YDL085C-A	0.496549	0.544684
YDL085W	0.470494	0.567219
YDL084W	0.632168	0.348734
YDL083C	0.200966	0.789138
YDL082W	0.321405	0.647411
YDL081C	0.26655	0.69928
YDL080C	0.236589	0.739414
YDL079C	0.170344	0.799087
YDL078C	0.489792	0.46471
YDL077C	0.181979	0.797002
YDL076C	0.219513	0.793147
YDL075W	0.341852	0.671683
YDL074C	0.108651	0.885516
YDL073W	0.134945	0.862506
YDL072C	0.254851	0.739873
YDL071C	0.0695247	0.930178
YDL070W	0.383874	0.617989
YDL069C	0.0717204	0.932042
YDL067C	0.25378	0.709824
YDL066W	0.398944	0.599701
YDL065C	0.191509	0.821931
YDL064W	0.140947	0.850956
YDL063C	0.121798	0.870122
YDL061C	0.180336	0.816532
YDL060W	0.176297	0.812193
YDL059C	0.311832	0.709781
YDL058W	0.130994	0.862357
YDL057W	0.213744	0.765071
YDL056W	0.148042	0.852963
YDL055C	0.340299	0.68553
YDL054C	0.198272	0.810112
YDL053C	0.222078	0.796236
YDL052C	0.294283	0.718272
YDL051W	0.241376	0.714618
YDL049C	0.655195	0.469949
YDL048C	0.337587	0.682866
YDL047W	0.387282	0.653561
YDL046W	0.890452	0.296364
YDL045W-A	0.316812	0.694344
YDL045C	0.23436	0.784341
YDL044C	0.242185	0.760756
YDL043C	0.108571	0.888291
YDL042C	0.387916	0.632028
YDL040C	0.0662779	0.934216
YDL039C	0.568988	0.515302
YDL036C	0.380166	0.613734
YDL035C	0.144556	0.8701
YDL033C	0.123729	0.889289
YDL031W	0.140517	0.849736
YDL030W	0.117125	0.889109
YDL029W	0.373637	0.633606
YDL028C	0.2476	0.75278
YDL027C	0.309286	0.718259
YDL025C	0.292582	0.744024
YDL024C	0.158976	0.846833
YDL022W	0.316651	0.669424
YDL021W	0.325527	0.693176
YDL020C	0.444967	0.627691
YDL019C	0.358946	0.664097
YDL018C	0.102677	0.90088
YDL017W	0.257385	0.755789
YDL015C	0.216173	0.789594
YDL014W	0.190129	0.785625
YDL013W	0.119077	0.87987
YDL012C	0.587654	0.46065
YDL010W	0.419729	0.609229
YDL008W	0.581178	0.442418
YDL007W	0.280492	0.748418
YDL006W	0.329596	0.734208
YDL005C	0.233395	0.795735
YDL004W	0.480245	0.382346
YDL003W	0.245152	0.761669
YDL002C	0.207487	0.796521
YDL001W	0.296373	0.712665
YDR001C	0.211134	0.771322
YDR002W	0.371968	0.59626
YDR003W	0.189876	0.813118
YDR003W-A	0.0484106	0.950785
YDR004W	0.144496	0.862915
YDR005C	0.522571	0.529079
YDR006C	0.170219	0.838265
YDR007W	0.182223	0.803795
YDR009W	0.513919	0.478105
YDR011W	0.438726	0.562339
YDR012W	0.996201	0.294757
YDR013W	0.056119	0.946265
YDR014W	0.0270007	0.97338
YDR014W-A	0.0790642	0.923075
YDR016C	0.241725	0.7627
YDR017C	0.189859	0.802552
YDR018C	0.197809	0.796087
YDR019C	0.249163	0.747516
YDR020C	0.171941	0.812561
YDR021W	0.141072	0.845595
YDR022C	0.307045	0.718592
YDR023W	0.458609	0.602881
YDR025W	0.222613	0.763891
YDR026C	0.18529	0.804418
YDR027C	0.150049	0.846821
YDR028C	0.152604	0.843235
YDR030C	0.162147	0.827343
YDR031W	0.177849	0.791786
YDR032C	0.374307	0.599565
YDR033W	0.802966	0.214399
YDR034C	0.310784	0.740521
YDR034C-D	0.572906	0.435208
YDR034C-A	0.160304	0.845131
YDR034W-B	0.437932	0.559752
YDR035W	0.290669	0.711656
YDR036C	0.429059	0.547421
YDR037W	0.227911	0.775188
YDR038C	1.16315	0.12439
YDR039C	1.12043	0.203423
YDR040C	1.09287	0.16261
YDR041W	0.448949	0.58549
YDR042C	0.0331927	0.966901
YDR043C	0.322967	0.70326
YDR044W	0.550115	0.439503
YDR045C	0.195876	0.795372
YDR047W	0.408919	0.582088
YDR049W	0.259551	0.754036
YDR050C	0.198478	0.794795
YDR051C	0.240258	0.738802
YDR052C	0.058109	0.94409
YDR054C	0.260074	0.771014
YDR055W	0.330906	0.665544
YDR056C	0.447358	0.582787
YDR057W	0.158835	0.844511
YDR058C	0.342429	0.664354
YDR059C	0.622512	0.422037
YDR060W	0.165942	0.825502
YDR061W	0.465162	0.593314
YDR062W	0.0659915	0.933039
YDR063W	0.576942	0.429715
YDR064W	0.284256	0.746006
YDR065W	0.104347	0.89699
YDR066C	0.141504	0.856725
YDR067C	0.241279	0.744449
YDR068W	0.292047	0.725609
YDR069C	0.145219	0.850092
YDR070C	0.511391	0.496326
YDR071C	0.154431	0.848891
YDR072C	0.496891	0.369907
YDR073W	0.248689	0.762997
YDR074W	0.291756	0.728962
YDR075W	0.305631	0.707022
YDR076W	0.0590239	0.942754
YDR077W	0.458176	0.580677
YDR078C	0.336654	0.670069
YDR079W	0.271521	0.718819
YDR079C-A	0.0823357	0.923683
YDR080W	0.0804319	0.917992
YDR081C	0.0689682	0.931404
YDR082W	0.0735381	0.925725
YDR083W	0.154711	0.839347
YDR084C	0.25764	0.75686
YDR085C	0.52181	0.585783
YDR086C	0.228962	0.747592
YDR087C	0.238447	0.743266
YDR088C	0.134453	0.872124
YDR089W	0.676241	0.355117
YDR090C	0.371223	0.623458
YDR091C	0.370077	0.642174
YDR092W	0.276953	0.730086
YDR093W	0.139339	0.853666
YDR094W	0.0232137	0.97734
YDR096W	0.245249	0.752547
YDR097C	0.122306	0.874522
YDR098C	0.166612	0.831121
YDR098C-B	0.540293	0.529784
YDR098C-A	0.212558	0.791937
YDR099W	0.268013	0.702725
YDR100W	0.268537	0.723163
YDR101C	0.18372	0.806837
YDR103W	0.2253	0.780808
YDR104C	0.19349	0.814191
YDR105C	0.292194	0.726992
YDR106W	0.11224	0.889195
YDR107C	0.29373	0.68335
YDR108W	0.0732064	0.930784
YDR109C	0.210643	0.772463
YDR110W	0.140316	0.856848
YDR111C	0.564387	0.452742
YDR113C	0.214171	0.795464
YDR115W	0.250155	0.744548
YDR116C	0.738179	0.392167
YDR117C	0.228031	0.784017
YDR118W	0.089689	0.906717
YDR118W-A	0.0213595	0.978646
YDR119W	0.289057	0.743224
YDR119W-A	0.412709	0.547989
YDR120C	0.140363	0.839868
YDR121W	0.354264	0.711423
YDR122W	0.628878	0.543387
YDR123C	0.0865444	0.91464
YDR124W	0.584383	0.429534
YDR125C	0.181573	0.808933
YDR126W	0.249441	0.767554
YDR127W	0.212521	0.811377
YDR128W	0.265632	0.776934
YDR129C	0.333838	0.6381
YDR130C	0.13381	0.869952
YDR131C	0.112841	0.885656
YDR132C	0.514048	0.550437
YDR133C	0.776468	0.19031
YDR134C	0.786421	0.187054
YDR135C	0.188448	0.826347
YDR137W	0.192067	0.808286
YDR138W	0.0632032	0.94017
YDR139C	0.161276	0.849459
YDR140W	0.185797	0.830789
YDR141C	0.0757562	0.926806
YDR142C	0.26221	0.75395
YDR143C	0.16382	0.840423
YDR144C	0.569961	0.492495
YDR145W	0.456919	0.564818
YDR146C	0.186967	0.807357
YDR147W	0.265583	0.755237
YDR148C	0.417266	0.502606
YDR150W	0.216053	0.767378
YDR151C	0.0388779	0.960892
YDR152W	0.165636	0.820543
YDR153C	0.591207	0.466625
YDR154C	0.332288	0.662536
YDR155C	0.295315	0.698247
YDR156W	0.312043	0.719356
YDR158W	0.454313	0.588818
YDR159W	0.0934655	0.905467
YDR160W	0.307406	0.736228
YDR161W	0.333543	0.686792
YDR162C	0.0703723	0.932537
YDR163W	0.0620911	0.939016
YDR164C	0.331262	0.680983
YDR165W	0.118694	0.867306
YDR166C	0.129264	0.872817
YDR167W	0.197967	0.801271
YDR168W	0.164457	0.845629
YDR169C	0.424418	0.61666
YDR169C-A	0.00729918	0.992707
YDR170C	0.101981	0.892982
YDR170W-A	0.0549982	0.942766
YDR171W	0.245152	0.751826
YDR172W	0.229191	0.754435
YDR173C	0.301393	0.698709
YDR174W	0.278311	0.728755
YDR175C	0.601849	0.477501
YDR176W	0.240195	0.745075
YDR177W	0.418129	0.66009
YDR178W	0.317089	0.639149
YDR179C	0.0806572	0.91697
YDR179W-A	0.157328	0.822743
YDR180W	0.0827927	0.914107
YDR181C	0.206066	0.821873
YDR182W	0.199903	0.800748
YDR182W-A	0.298688	0.759982
YDR183W	0.116006	0.882284
YDR183C-A	0.01889	0.980731
YDR184C	0.152421	0.828163
YDR185C	0.190855	0.806979
YDR186C	0.332865	0.729512
YDR188W	0.186721	0.821237
YDR189W	0.106365	0.890775
YDR190C	0.275499	0.74562
YDR191W	0.0962136	0.9071
YDR192C	0.17445	0.847141
YDR194C	0.623663	0.472817
YDR195W	0.204367	0.807526
YDR196C	0.231766	0.768471
YDR197W	0.485722	0.548404
YDR198C	0.149277	0.838748
YDR200C	0.141704	0.864692
YDR201W	0.120448	0.873865
YDR202C	0.255779	0.721814
YDR204W	0.25928	0.713851
YDR205W	0.224187	0.779332
YDR206W	0.187395	0.806011
YDR207C	0.164733	0.838592
YDR208W	0.21876	0.804713
YDR209C	0.0952851	0.911919
YDR210W	0.50028	0.537999
YDR210W-B	0.789898	0.374476
YDR210C-D	1.0168	0.167703
YDR211W	0.103453	0.881905
YDR212W	0.243882	0.743501
YDR213W	0.320781	0.631286
YDR214W	0.448696	0.607429
YDR216W	0.616614	0.429026
YDR217C	0.0564528	0.942122
YDR219C	0.143486	0.856623
YDR220C	0.00316951	0.996833
YDR221W	0.159764	0.839985
YDR222W	0.547633	0.446912
YDR223W	0.311256	0.71011
YDR224C	0.477621	0.578988
YDR225W	0.343561	0.656903
YDR226W	0.264323	0.744623
YDR227W	0.153166	0.839245
YDR228C	0.0841273	0.914468
YDR229W	0.198992	0.799236
YDR230W	1.00013e-09	1
YDR231C	0.618745	0.409621
YDR232W	0.435188	0.608944
YDR233C	0.374558	0.631978
YDR234W	0.202682	0.801307
YDR235W	0.113945	0.88412
YDR236C	0.120474	0.880991
YDR237W	0.561722	0.488775
YDR238C	0.183184	0.823908
YDR239C	0.154858	0.84982
YDR240C	0.0425936	0.958622
YDR241W	0.0529287	0.949645
YDR242W	0.133318	0.871351
YDR243C	0.179481	0.837692
YDR244W	0.385278	0.625797
YDR245W	0.331447	0.712557
YDR246W	0.133912	0.866249
YDR247W	0.239461	0.742854
YDR248C	0.616385	0.416228
YDR249C	0.224859	0.772798
YDR251W	0.378096	0.671081
YDR252W	0.091618	0.901062
YDR253C	0.329972	0.682426
YDR254W	0.133198	0.866764
YDR255C	0.184064	0.814462
YDR256C	0.0918143	0.911991
YDR257C	0.289763	0.720191
YDR258C	0.58064	0.53735
YDR259C	0.944689	0.267263
YDR260C	0.182634	0.834529
YDR261C	0.472446	0.455299
YDR261W-B	0.770266	0.351295
YDR261C-D	1.15429	0.176546
YDR262W	0.630375	0.498629
YDR263C	0.535736	0.570211
YDR264C	0.997793	0.241781
YDR265W	0.655811	0.471788
YDR266C	0.0866524	0.915742
YDR267C	0.142637	0.860948
YDR268W	0.241861	0.80581
YDR270W	0.213983	0.768501
YDR272W	0.522918	0.554307
YDR273W	0.258923	0.756927
YDR275W	0.452524	0.636136
YDR276C	0.401145	0.545199
YDR277C	0.191799	0.784985
YDR279W	0.111669	0.899866
YDR280W	0.160477	0.844176
YDR281C	0.236177	0.767056
YDR282C	0.399944	0.639015
YDR283C	0.272025	0.692266
YDR284C	0.369824	0.542851
YDR285W	0.256353	0.767682
YDR286C	0.124552	0.867502
YDR287W	0.290244	0.740551
YDR288W	0.161496	0.833782
YDR289C	0.19475	0.801691
YDR291W	0.149413	0.865147
YDR292C	0.325408	0.750757
YDR293C	0.334105	0.703288
YDR294C	0.563994	0.487628
YDR295C	0.242573	0.742222
YDR296W	0.425283	0.575634
YDR297W	0.917979	0.186752
YDR298C	0.448719	0.438116
YDR299W	0.111259	0.881623
YDR300C	0.263579	0.723319
YDR301W	0.193143	0.793507
YDR302W	0.0577571	0.942273
YDR303C	0.0966674	0.89834
YDR304C	0.386014	0.62541
YDR305C	0.181348	0.814408
YDR306C	0.254281	0.7578
YDR307W	0.392806	0.644118
YDR308C	0.184787	0.828085
YDR309C	0.297669	0.6884
YDR310C	0.126079	0.876159
YDR311W	0.1873	0.807944
YDR312W	0.199663	0.812742
YDR313C	0.432028	0.602658
YDR314C	0.22828	0.784078
YDR315C	0.106787	0.892845
YDR316W	0.496615	0.543666
YDR318W	0.093789	0.910227
YDR319C	0.292954	0.730628
YDR320C	0.243491	0.784156
YDR320C-A	0.306945	0.735077
YDR321W	0.382388	0.60127
YDR322W	0.742346	0.368286
YDR322C-A	0.368795	0.572343
YDR323C	0.143491	0.866444
YDR324C	0.23471	0.746869
YDR325W	0.0695991	0.931996
YDR326C	0.182043	0.813909
YDR328C	0.104427	0.895942
YDR329C	0.265303	0.721756
YDR330W	0.258354	0.733488
YDR331W	0.353373	0.683899
YDR332W	0.22112	0.799525
YDR333C	0.0957903	0.91105
YDR334W	0.302451	0.684534
YDR335W	0.209583	0.791621
YDR336W	0.1436	0.856865
YDR337W	0.491862	0.538162
YDR338C	0.205821	0.78433
YDR339C	0.329786	0.691609
YDR340W	0.437581	0.575652
YDR341C	0.284334	0.72316
YDR342C	0.291112	0.693419
YDR343C	0.337583	0.687747
YDR345C	0.346312	0.592579
YDR346C	0.426905	0.582966
YDR347W	0.725002	0.346763
YDR348C	0.078126	0.922777
YDR349C	0.263325	0.759506
YDR350C	0.183974	0.808842
YDR351W	0.0953008	0.908975
YDR352W	0.256105	0.767742
YDR353W	0.50384	0.557547
YDR354W	0.310482	0.736549
YDR356W	0.256022	0.748299
YDR357C	0.675645	0.527355
YDR358W	0.300339	0.680624
YDR359C	0.162051	0.844557
YDR361C	0.184317	0.788521
YDR362C	0.240608	0.769612
YDR363W	0.154247	0.853073
YDR363W-A	0.00934962	0.99078
YDR364C	0.118579	0.882706
YDR365C	0.253391	0.768563
YDR365W-B	0.630485	0.435184
YDR366C	0.516707	0.535278
YDR367W	0.641558	0.52063
YDR368W	0.396753	0.609161
YDR369C	0.206158	0.814795
YDR370C	0.132947	0.86056
YDR371W	0.214812	0.798916
YDR372C	0.373708	0.680183
YDR373W	0.168992	0.845877
YDR374W-A	0.158942	0.853991
YDR375C	0.65441	0.437023
YDR376W	0.441241	0.639898
YDR377W	0.307457	0.602326
YDR378C	0.263247	0.770448
YDR379W	0.192988	0.794859
YDR379C-A	0.243759	0.74546
YDR381W	0.179254	0.810048
YDR381C-A	0.301795	0.683931
YDR382W	0.212619	0.778759
YDR383C	0.133225	0.869954
YDR384C	0.358483	0.589267
YDR385W	0.509641	0.372511
YDR386W	0.179422	0.829117
YDR387C	0.223324	0.768939
YDR388W	0.193725	0.800045
YDR389W	0.0865037	0.915981
YDR390C	0.15295	0.848695
YDR391C	0.36028	0.639239
YDR392W	0.167909	0.81311
YDR393W	0.261521	0.769586
YDR394W	0.366523	0.683362
YDR395W	0.0964357	0.902109
YDR397C	0.183902	0.803389
YDR398W	0.114037	0.875988
YDR399W	0.621803	0.427032
YDR400W	0.29017	0.732588
YDR403W	0.431454	0.641797
YDR404C	0.202682	0.819475
YDR405W	0.68678	0.404759
YDR406W	0.484823	0.52059
YDR407C	0.0834762	0.91153
YDR408C	0.357084	0.613608
YDR409W	0.0564796	0.943636
YDR410C	0.331411	0.672794
YDR411C	0.296911	0.72999
YDR412W	0.0744058	0.922326
YDR413C	0.00924641	0.990644
YDR414C	0.132829	0.861255
YDR415C	0.204313	0.778454
YDR416W	0.0741033	0.923983
YDR417C	0.0141675	0.985893
YDR418W	0.297891	0.714994
YDR419W	0.267639	0.728571
YDR420W	0.0734257	0.926553
YDR421W	0.17983	0.813511
YDR422C	0.128699	0.889809
YDR423C	1.17799	0.240931
YDR424C	0.137257	0.866417
YDR425W	0.181179	0.817208
YDR427W	0.127963	0.878329
YDR428C	0.212877	0.797802
YDR429C	0.189787	0.796298
YDR430C	0.668223	0.434648
YDR432W	0.124695	0.879035
YDR433W	0.247349	0.763122
YDR434W	0.250689	0.765752
YDR435C	0.346803	0.675295
YDR436W	0.234897	0.756737
YDR437W	0.0282259	0.97206
YDR438W	0.116082	0.877628
YDR439W	0.271525	0.768707
YDR440W	0.416375	0.636783
YDR441C	0.705275	0.405805
YDR443C	0.683751	0.434822
YDR444W	0.631951	0.444452
YDR445C	0.058284	0.941233
YDR447C	0.302864	0.677954
YDR448W	0.415782	0.614284
YDR449C	0.142172	0.84648
YDR450W	0.296075	0.717145
YDR451C	0.641536	0.411724
YDR452W	0.365236	0.597532
YDR453C	0.357149	0.661194
YDR454C	0.228695	0.786804
YDR456W	0.275114	0.723214
YDR457W	0.137728	0.857126
YDR458C	0.599245	0.514636
YDR459C	0.1983	0.81794
YDR460W	0.311082	0.74667
YDR461W	0.764577	0.374429
YDR461C-A	0.65014	0.44965
YDR462W	0.493991	0.573654
YDR463W	0.342038	0.643916
YDR464W	0.204905	0.77541
YDR465C	0.199026	0.777737
YDR466W	0.137642	0.864307
YDR468C	0.212284	0.81632
YDR469W	0.202912	0.816335
YDR470C	0.500879	0.623435
YDR471W	0.25926	0.726921
YDR472W	0.178319	0.834264
YDR473C	0.0966125	0.907589
YDR475C	0.405734	0.601614
YDR476C	0.471176	0.545131
YDR477W	0.425451	0.630782
YDR478W	0.627176	0.506095
YDR479C	0.261422	0.742221
YDR480W	0.272271	0.728984
YDR481C	0.30841	0.703496
YDR482C	0.135477	0.872139
YDR483W	0.242295	0.751256
YDR484W	0.151709	0.84797
YDR485C	0.113577	0.881971
YDR486C	0.143771	0.860408
YDR487C	0.495562	0.542357
YDR488C	0.0860613	0.912732
YDR489W	0.451437	0.523973
YDR490C	0.233376	0.735102
YDR492W	0.494854	0.512226
YDR493W	0.415166	0.605236
YDR494W	0.698442	0.401192
YDR495C	0.0999911	0.897139
YDR496C	0.178757	0.81226
YDR497C	0.614586	0.380294
YDR498C	0.275213	0.719593
YDR499W	0.103897	0.897992
YDR500C	0.27743	0.74347
YDR501W	0.297351	0.727829
YDR502C	0.282825	0.674416
YDR503C	0.301895	0.745407
YDR504C	0.454461	0.505955
YDR505C	0.436669	0.554458
YDR506C	0.227212	0.786374
YDR507C	0.172163	0.824073
YDR510W	0.28424	0.702352
YDR511W	0.645488	0.35702
YDR512C	0.301306	0.627615
YDR513W	0.324501	0.602947
YDR514C	0.448741	0.490585
YDR515W	0.491408	0.550374
YDR516C	0.324071	0.690868
YDR517W	0.258593	0.739741
YDR518W	0.447992	0.528321
YDR519W	0.211026	0.795673
YDR520C	0.0355995	0.964559
YDR524C	0.497553	0.50678
YDR524C-B	0.364541	0.626946
YDR525W-A	0.182949	0.80597
YDR527W	0.129459	0.865955
YDR528W	0.220011	0.761363
YDR529C	0.428014	0.493317
YDR530C	0.414955	0.55295
YDR531W	0.616996	0.434064
YDR532C	0.0722926	0.926555
YDR533C	0.490292	0.393391
YDR534C	0.251386	0.757403
YDR538W	0.44603	0.52835
YDR539W	0.810323	0.280783
YDR540C	0.256627	0.73998
YDR541C	0.369949	0.64992
YDR545W	0.856835	0.260063
YEL077C	1.10723	0.116661
YEL076C	0.612864	0.451327
YEL074W	0.344781	0.692413
YEL073C	0.931444	0.204608
YEL072W	0.198704	0.806516
YEL071W	0.299515	0.685182
YEL070W	0.337988	0.691013
YEL068C	0.483735	0.519344
YEL067C	0.37641	0.639483
YEL066W	0.445974	0.546519
YEL065W	0.370471	0.655459
YEL064C	0.321938	0.711246
YEL063C	0.445983	0.471871
YEL062W	0.328726	0.66797
YEL061C	0.265696	0.721252
YEL060C	0.435459	0.590482
YEL059C-A	0.506209	0.49306
YEL059W	0.14998	0.844812
YEL058W	0.32908	0.688069
YEL057C	0.805032	0.219689
YEL056W	0.194615	0.826224
YEL055C	0.131665	0.867311
YEL054C	0.280397	0.671584
YEL053W-A	0.00925245	0.990672
YEL053C	0.29563	0.714945
YEL052W	0.727313	0.345642
YEL051W	0.638935	0.347624
YEL050C	0.611124	0.451674
YEL049W	0.0938413	0.913451
YEL048C	0.106416	0.893195
YEL047C	0.643536	0.422915
YEL046C	0.158455	0.831087
YEL045C	0.0525932	0.947185
YEL044W	0.350244	0.673038
YEL043W	0.171944	0.844428
YEL042W	0.144733	0.847781
YEL041W	0.817021	0.293662
YEL040W	0.539051	0.487502
YEL039C	0.359324	0.61581
YEL038W	0.901906	0.258027
YEL037C	0.383813	0.672706
YEL036C	0.134925	0.864023
YEL034C-A	0.152639	0.817874
YEL034W	0.610544	0.215703
YEL033W	0.354933	0.544179
YEL032W	0.248743	0.764889
YEL031W	0.161831	0.840836
YEL030W	0.434425	0.628484
YEL029C	0.152104	0.854648
YEL028W	0.217065	0.802117
YEL027W	0.356192	0.627682
YEL026W	0.119788	0.872291
YEL025C	0.18373	0.813014
YEL024W	0.555885	0.293842
YEL023C	0.257949	0.724028
YEL022W	0.124468	0.870688
YEL021W	0.220323	0.788612
YEL020C-B	0.0126715	0.987327
YEL020W-A	0.324828	0.681293
YEL020C	0.29205	0.682651
YEL019C	0.0506389	0.949934
YEL018W	0.102339	0.899817
YEL017C-A	0.0801554	0.919316
YEL017W	0.48011	0.529179
YEL016C	0.374081	0.617891
YEL015W	0.365844	0.664454
YEL013W	0.340695	0.672899
YEL012W	0.310246	0.694143
YEL011W	0.277035	0.717739
YEL009C	0.375118	0.632946
YEL007W	0.3262	0.719984
YEL006W	0.258156	0.740678
YEL005C	0.252935	0.763464
YEL004W	0.223496	0.798928
YEL003W	0.10058	0.904206
YEL002C	0.210643	0.794254
YEL001C	0.323446	0.678693
YER001W	0.548233	0.383544
YER002W	0.111823	0.876682
YER003C	0.34952	0.633759
YER004W	0.329491	0.648764
YER005W	0.242576	0.755743
YER006W	0.165669	0.82732
YER007W	0.105899	0.898833
YER007C-A	0.15969	0.845236
YER008C	0.0897225	0.90646
YER009W	0.234606	0.75666
YER010C	0.343937	0.673369
YER012W	0.237605	0.770665
YER013W	0.233324	0.753523
YER014W	0.448737	0.589576
YER015W	0.364151	0.616201
YER016W	0.281256	0.733607
YER017C	0.577625	0.497255
YER018C	0.381266	0.574008
YER019W	0.232469	0.743406
YER019C-A	0.050927	0.949903
YER020W	0.473802	0.471187
YER021W	0.259834	0.748444
YER022W	0.117655	0.882197
YER023W	0.468919	0.547945
YER024W	0.212774	0.754312
YER025W	0.322493	0.651228
YER026C	0.309495	0.699348
YER027C	0.217748	0.79156
YER028C	0.39838	0.452209
YER029C	0.308926	0.699729
YER030W	0.197124	0.806435
YER031C	0.378772	0.630334
YER032W	0.125285	0.874061
YER033C	0.245513	0.737407
YER034W	0.191557	0.795494
YER035W	0.388471	0.634928
YER036C	0.14627	0.856214
YER037W	0.384171	0.604677
YER038C	0.179132	0.831278
YER039C	0.324689	0.640916
YER039C-A	0.12437	0.875102
YER040W	0.0684084	0.931667
YER041W	0.16028	0.839495
YER042W	0.349625	0.654512
YER043C	0.154054	0.835924
YER044C	0.668937	0.271359
YER044C-A	0.280438	0.730374
YER045C	0.354435	0.635261
YER046W	0.479302	0.530746
YER047C	0.173705	0.824407
YER048C	0.348035	0.601429
YER048W-A	0.407317	0.561726
YER049W	0.369032	0.577254
YER050C	0.386819	0.645114
YER051W	0.223502	0.769017
YER052C	0.242613	0.786331
YER053C	0.484866	0.454879
YER053C-A	0.423037	0.397457
YER054C	0.322929	0.70722
YER055C	0.374525	0.665943
YER056C	0.421115	0.596723
YER056C-A	0.259516	0.752159
YER057C	0.252283	0.722149
YER058W	0.413687	0.618815
YER059W	0.2292	0.775123
YER060W	0.434805	0.561113
YER061C	0.614532	0.373202
YER062C	0.428368	0.470221
YER063W	0.323048	0.620109
YER064C	0.148294	0.838227
YER065C	0.218944	0.763378
YER066W	0.124072	0.874783
YER067W	0.128621	0.866823
YER068W	0.111495	0.893797
YER069W	0.307975	0.677061
YER070W	0.24598	0.742637
YER071C	0.121968	0.870821
YER072W	0.354462	0.655109
YER073W	0.221143	0.790847
YER074W	0.310786	0.705639
YER074W-A	0.0385557	0.962345
YER075C	0.139447	0.869073
YER076C	0.182295	0.838814
YER077C	0.250938	0.771681
YER078C	0.600205	0.460017
YER079W	0.391512	0.618806
YER080W	0.369604	0.704081
YER081W	0.647516	0.479087
YER082C	0.185616	0.805831
YER083C	0.138218	0.855212
YER084W	0.158415	0.860831
YER086W	0.197783	0.80434
YER087W	0.632197	0.489129
YER087C-B	0.379056	0.69251
YER088C	0.319311	0.699734
YER088C-A	0.212173	0.804051
YER089C	0.582651	0.475706
YER090W	0.325876	0.672001
YER091C	0.172803	0.835523
YER092W	0.172053	0.821701
YER093C	0.102661	0.899835
YER093C-A	0.318382	0.698268
YER094C	0.249211	0.781202
YER095W	0.392602	0.643471
YER096W	0.39233	0.588934
YER097W	1.00009e-09	1
YER098W	0.380217	0.66442
YER099C	0.187455	0.810884
YER100W	0.147466	0.858412
YER101C	0.529068	0.564227
YER102W	0.297875	0.672632
YER103W	0.614293	0.50562
YER104W	0.0957135	0.91432
YER105C	0.121901	0.882389
YER107C	0.389797	0.67599
YER109C	0.999446	0.0929094
YER110C	0.133036	0.862976
YER111C	0.155446	0.846305
YER112W	0.106851	0.896382
YER113C	0.220815	0.782998
YER114C	0.224785	0.785032
YER115C	0.298936	0.716496
YER116C	0.167368	0.844576
YER117W	0.248329	0.742505
YER118C	0.200077	0.786994
YER119C	0.487444	0.467001
YER120W	0.529113	0.463102
YER121W	0.267734	0.712012
YER122C	0.141147	0.866802
YER123W	0.112727	0.894874
YER124C	0.508317	0.498561
YER125W	0.582612	0.509478
YER126C	0.24423	0.742838
YER127W	0.133029	0.854684
YER128W	0.219096	0.795313
YER129W	0.0647646	0.935015
YER130C	0.366314	0.623415
YER131W	0.233793	0.740732
YER132C	0.0668306	0.934966
YER133W	0.219189	0.799867
YER134C	0.197185	0.785473
YER136W	0.192999	0.820043
YER137C	0.239866	0.790728
YER138C	0.684682	0.394543
YER139C	0.870871	0.348082
YER140W	0.111124	0.890046
YER141W	0.508679	0.452684
YER142C	0.226842	0.775575
YER143W	0.272373	0.727577
YER144C	0.42382	0.621275
YER145C	0.166712	0.844932
YER146W	0.197974	0.81037
YER147C	0.132718	0.873309
YER147C-A	1.00009e-09	1
YER148W	0.18027	0.805785
YER149C	0.311468	0.71825
YER150W	0.484297	0.548698
YER151C	0.113527	0.889069
YER152C	0.38649	0.620234
YER153C	0.0960127	0.907637
YER154W	0.377247	0.672214
YER155C	0.247376	0.769106
YER156C	0.232612	0.778494
YER157W	0.365171	0.669019
YER158C	0.420462	0.629034
YER158W-A	1.00002e-09	1
YER159C	0.149833	0.849304
YER160C	0.523354	0.463404
YER161C	0.153197	0.846843
YER162C	0.27381	0.701013
YER163C	0.525404	0.486687
YER164W	0.296873	0.714327
YER165W	0.161042	0.840893
YER166W	0.224361	0.756418
YER167W	0.152609	0.860255
YER168C	0.114487	0.879106
YER169W	0.13247	0.86573
YER170W	0.254698	0.752427
YER171W	0.112566	0.887474
YER172C	0.0623481	0.936337
YER173W	0.0979443	0.900685
YER174C	0.327873	0.670144
YER175C	0.43576	0.61685
YER175W-A	0.0463697	0.953173
YER176W	0.070214	0.921025
YER177W	0.304299	0.688134
YER178W	0.232447	0.748367
YER179W	0.143345	0.875613
YER180C	0.288192	0.738527
YER180C-A	0.0387453	0.961749
YER182W	0.492642	0.551744
YER183C	0.34251	0.670018
YER184C	0.508246	0.516403
YER185W	0.48264	0.567073
YER186C	0.356132	0.661287
YER187W	1.05046	0.215977
YFL066C	0.323977	0.732979
YFL062W	0.779007	0.491649
YFL060C	1.05944	0.109598
YFL059W	0.821883	0.364193
YFL057C	1.02046	0.106571
YFL056C	0.938931	0.166491
YFL055W	0.883862	0.199643
YFL054C	0.847809	0.252023
YFL052W	0.848962	0.295939
YFL050C	0.586469	0.394105
YFL049W	0.212701	0.803818
YFL048C	0.408148	0.596508
YFL047W	0.823283	0.382691
YFL046W	0.168171	0.816095
YFL045C	0.174561	0.813741
YFL044C	0.392682	0.638982
YFL042C	0.236026	0.781078
YFL041W-A	0.0218086	0.978527
YFL041W	0.408153	0.648699
YFL039C	0.130192	0.876154
YFL038C	0.38376	0.588374
YFL037W	0.144548	0.86048
YFL036W	0.466959	0.499512
YFL034C-B	0.244281	0.753784
YFL034C-A	0.287786	0.697021
YFL034W	0.287091	0.700161
YFL033C	0.216605	0.768228
YFL032W	0.120944	0.88495
YFL031W	0.372666	0.659768
YFL030W	0.542477	0.361416
YFL029C	0.29407	0.730071
YFL028C	0.223433	0.793601
YFL027C	1.23819	0.180406
YFL026W	1.38351	0.0825742
YFL025C	0.11836	0.882071
YFL024C	0.204335	0.788902
YFL023W	0.0900617	0.905716
YFL022C	0.298615	0.670777
YFL021W	0.246243	0.761868
YFL020C	0.254423	0.783451
YFL018C	0.49315	0.470101
YFL017W-A	0.236514	0.789344
YFL017C	0.313346	0.703634
YFL016C	0.436315	0.606245
YFL014W	0.496075	0.420883
YFL013C	0.35495	0.671872
YFL010C	0.588736	0.312699
YFL009W	0.27922	0.708708
YFL008W	0.260402	0.726067
YFL007W	0.164272	0.817566
YFL005W	0.193328	0.825429
YFL004W	0.317944	0.662627
YFL002W-A	0.602364	0.4218
YFL002C	0.0817434	0.916734
YFL001W	0.43535	0.514515
YFR001W	0.176232	0.824426
YFR002W	0.415962	0.599323
YFR003C	0.19951	0.792801
YFR004W	0.257104	0.759972
YFR005C	0.251922	0.739996
YFR006W	0.542137	0.369773
YFR007W	0.46232	0.597752
YFR008W	0.155908	0.843329
YFR009W	0.649661	0.433882
YFR009W-A	0.00707455	0.992917
YFR010W	0.348384	0.667579
YFR011C	0.383378	0.60916
YFR013W	0.237274	0.764554
YFR014C	0.41062	0.583317
YFR015C	0.24412	0.765988
YFR016C	0.186838	0.80291
YFR017C	0.364135	0.677581
YFR018C	0.450562	0.627617
YFR019W	0.273871	0.705644
YFR020W	0.232556	0.764023
YFR021W	0.124674	0.882752
YFR022W	0.220303	0.796497
YFR024C-A	0.322564	0.717749
YFR025C	0.734399	0.400576
YFR026C	0.508717	0.572719
YFR027W	0.0898546	0.911318
YFR028C	0.0887237	0.915254
YFR029W	0.0780394	0.922012
YFR030W	0.378815	0.629122
YFR031C	0.108328	0.891724
YFR031C-A	0.352741	0.692052
YFR032C-A	0.827434	0.331425
YFR032C-B	0.014286	0.985752
YFR033C	0.481037	0.425476
YFR034C	0.228659	0.795811
YFR034W-A	0.106188	0.897983
YFR035C	0.012904	0.98718
YFR036W	0.325502	0.72787
YFR036W-A	0.0218918	0.977966
YFR037C	0.18376	0.822308
YFR038W	0.103285	0.893209
YFR039C	0.385347	0.621271
YFR040W	0.172808	0.832566
YFR041C	0.193749	0.821915
YFR042W	0.233586	0.795608
YFR043C	0.254065	0.748549
YFR044C	0.387985	0.6264
YFR045W	0.304186	0.71077
YFR046C	0.153581	0.84984
YFR047C	0.409937	0.575177
YFR048W	0.0843094	0.922023
YFR049W	0.346045	0.581418
YFR050C	0.354877	0.661284
YFR051C	0.215282	0.802825
YFR052W	0.270893	0.758646
YFR052C-A	0.164972	0.828955
YFR053C	0.180253	0.813793
YFR055W	0.521517	0.476989
YGL263W	0.773996	0.342336
YGL259W	0.145446	0.861158
YGL257C	0.333083	0.700524
YGL256W	0.201809	0.786445
YGL255W	0.419941	0.544659
YGL254W	0.404872	0.617636
YGL253W	0.855042	0.402401
YGL252C	0.886601	0.452372
YGL251C	0.877866	0.355879
YGL250W	0.323687	0.660198
YGL248W	0.353081	0.62042
YGL247W	0.07224	0.927593
YGL246C	0.104922	0.890103
YGL245W	0.248405	0.767104
YGL244W	0.169182	0.835449
YGL243W	0.166209	0.837232
YGL242C	0.244185	0.769256
YGL241W	0.174135	0.83614
YGL240W	0.0823924	0.920183
YGL238W	0.0939306	0.907364
YGL237C	0.454471	0.599628
YGL236C	0.802724	0.367244
YGL234W	0.223546	0.754373
YGL233W	0.159376	0.841342
YGL232W	0.0986456	0.900625
YGL231C	0.164365	0.849331
YGL229C	0.198678	0.804093
YGL228W	0.139156	0.853043
YGL227W	0.250352	0.728278
YGL226C-A	0.043468	0.955197
YGL226W	0.182719	0.791287
YGL225W	0.555556	0.411547
YGL224C	0.17936	0.834023
YGL223C	0.169482	0.831754
YGL222C	0.409637	0.502131
YGL221C	0.418834	0.617678
YGL220W	0.189098	0.830197
YGL219C	0.666895	0.413137
YGL216W	0.37905	0.594903
YGL215W	0.150112	0.848375
YGL213C	0.170003	0.827313
YGL212W	0.0658435	0.932584
YGL211W	0.236094	0.740891
YGL210W	0.10386	0.891469
YGL209W	0.417435	0.549888
YGL208W	0.523092	0.398363
YGL207W	0.255831	0.716773
YGL206C	0.249469	0.768052
YGL205W	0.5937	0.372781
YGL204C	0.362364	0.514001
YGL203C	0.30597	0.671989
YGL202W	0.356394	0.632744
YGL201C	0.164739	0.843648
YGL200C	0.336774	0.633514
YGL199C	1.00004e-09	1
YGL198W	0.26572	0.711815
YGL197W	0.197483	0.802215
YGL196W	0.615044	0.324434
YGL195W	0.18903	0.776256
YGL194C-A	0.227006	0.786768
YGL194C	0.327036	0.660816
YGL193C	0.349048	0.560122
YGL191W	0.549779	0.301994
YGL190C	0.119475	0.882488
YGL189C	0.404663	0.658859
YGL188C-A	0.0856493	0.907991
YGL187C	0.493533	0.378484
YGL186C	0.345971	0.677289
YGL185C	0.277698	0.702895
YGL184C	0.339014	0.665841
YGL183C	0.11039	0.886737
YGL181W	0.29053	0.683205
YGL180W	0.1202	0.88391
YGL179C	0.404171	0.554667
YGL178W	0.163688	0.849671
YGL177W	0.0782778	0.915106
YGL176C	0.141025	0.855552
YGL175C	0.104508	0.894465
YGL174W	0.343175	0.604242
YGL173C	0.281847	0.663742
YGL172W	0.311141	0.692824
YGL171W	0.143268	0.848787
YGL169W	0.602941	0.267979
YGL167C	0.146579	0.852568
YGL166W	0.306623	0.640421
YGL164C	0.167044	0.834336
YGL163C	0.218335	0.775529
YGL162W	0.497784	0.453374
YGL161C	0.28115	0.716752
YGL160W	0.405815	0.575018
YGL159W	0.242782	0.755774
YGL158W	0.137901	0.8567
YGL157W	0.515871	0.452739
YGL156W	0.341543	0.695013
YGL155W	0.094105	0.905413
YGL154C	0.249529	0.77837
YGL153W	0.342764	0.655655
YGL151W	0.0884769	0.905711
YGL150C	0.11123	0.890249
YGL148W	0.427113	0.573478
YGL147C	0.299689	0.720417
YGL146C	0.322875	0.700485
YGL145W	0.178206	0.844223
YGL144C	0.160696	0.846081
YGL143C	0.572469	0.468873
YGL142C	0.334798	0.709693
YGL141W	0.209617	0.780216
YGL140C	0.147366	0.844732
YGL139W	0.136599	0.869115
YGL137W	0.152866	0.841773
YGL136C	0.204077	0.804403
YGL135W	0.496712	0.543804
YGL134W	0.268836	0.733673
YGL133W	0.175654	0.822339
YGL131C	0.087695	0.916293
YGL130W	0.259213	0.712869
YGL129C	0.696404	0.429613
YGL128C	0.135603	0.874143
YGL127C	0.135267	0.871834
YGL126W	0.298116	0.714562
YGL125W	0.470386	0.574695
YGL124C	0.445665	0.600336
YGL123W	0.193616	0.802195
YGL123C-A	0.0110516	0.988833
YGL122C	0.118338	0.875722
YGL121C	0.408279	0.599823
YGL120C	0.131234	0.854803
YGL119W	0.277768	0.75691
YGL117W	0.276239	0.759191
YGL116W	0.29858	0.70642
YGL115W	0.452605	0.568803
YGL114W	0.203126	0.803143
YGL113W	0.0735237	0.927489
YGL112C	0.463258	0.603769
YGL111W	0.151497	0.837275
YGL110C	0.182306	0.820605
YGL108C	0.18516	0.822017
YGL107C	0.63791	0.469783
YGL106W	0.532145	0.498845
YGL105W	0.538089	0.473011
YGL104C	0.493566	0.555839
YGL103W	0.260247	0.74059
YGL102C	0.0237169	0.975606
YGL101W	0.285687	0.690084
YGL100W	0.279955	0.717662
YGL099W	0.102832	0.886992
YGL098W	0.155874	0.849393
YGL097W	0.318263	0.649162
YGL096W	0.417452	0.552926
YGL095C	0.294363	0.731804
YGL094C	0.117457	0.884731
YGL093W	0.270693	0.748086
YGL092W	0.184497	0.828924
YGL091C	0.301147	0.708895
YGL090W	0.093802	0.905227
YGL089C	1.12233	0.246074
YGL088W	0.126029	0.880855
YGL087C	0.100904	0.897954
YGL086W	0.113895	0.890972
YGL085W	0.164664	0.848539
YGL084C	0.21907	0.803967
YGL083W	0.240327	0.791961
YGL082W	0.532138	0.533228
YGL081W	0.35217	0.655253
YGL080W	0.34117	0.675151
YGL079W	0.162461	0.845828
YGL078C	0.219804	0.769255
YGL077C	0.412591	0.580627
YGL076C	0.610656	0.458851
YGL075C	0.191696	0.8168
YGL073W	0.0705457	0.932459
YGL072C	0.134956	0.872964
YGL071W	0.134354	0.876926
YGL070C	0.3645	0.658059
YGL068W	0.559215	0.529514
YGL067W	0.332321	0.658325
YGL066W	0.277912	0.729546
YGL065C	0.145919	0.856331
YGL064C	0.320895	0.684428
YGL063W	0.239568	0.746933
YGL062W	0.231388	0.729353
YGL061C	0.0824235	0.919913
YGL060W	0.28049	0.736506
YGL059W	0.278635	0.751603
YGL058W	0.21946	0.76158
YGL057C	0.755016	0.356128
YGL056C	0.250436	0.75027
YGL055W	0.494592	0.447401
YGL054C	0.0901437	0.907768
YGL053W	0.913776	0.0910774
YGL051W	0.944939	0.257629
YGL050W	0.230134	0.778918
YGL049C	0.659049	0.443903
YGL048C	0.333469	0.707757
YGL047W	0.333907	0.684631
YGL045W	0.445008	0.552061
YGL044C	0.113804	0.876523
YGL043W	0.091843	0.911476
YGL041W-A	0.199182	0.809848
YGL040C	0.388128	0.586202
YGL039W	0.518544	0.403023
YGL038C	0.75938	0.400337
YGL037C	0.21257	0.782315
YGL036W	0.188308	0.827439
YGL035C	0.589874	0.46409
YGL033W	0.301154	0.721635
YGL032C	1.26688	0.158345
YGL031C	0.329509	0.668856
YGL030W	0.161632	0.826707
YGL029W	0.107624	0.882
YGL028C	0.366881	0.599572
YGL027C	0.429301	0.551972
YGL026C	0.249322	0.744165
YGL025C	0.241066	0.766798
YGL023C	0.220523	0.791767
YGL022W	0.281997	0.704554
YGL021W	0.261234	0.729094
YGL020C	0.28811	0.709875
YGL019W	0.228812	0.741803
YGL018C	0.436438	0.611118
YGL017W	0.547108	0.472978
YGL016W	0.165082	0.837218
YGL014W	0.292614	0.735486
YGL013C	0.222651	0.768658
YGL012W	0.498222	0.497243
YGL011C	0.410828	0.613111
YGL010W	0.325459	0.652554
YGL009C	0.269457	0.756174
YGL008C	0.072346	0.926626
YGL006W	0.303377	0.67331
YGL005C	0.258671	0.72567
YGL004C	0.213572	0.790674
YGL003C	0.255188	0.76269
YGL002W	0.325243	0.67842
YGL001C	0.642477	0.262015
[truncated: 3,721 more rows]

## Sheet: heritability_A_AA
	A	AA	E
Q0140	0.56286	0.0369	0.440751
YAL001C	0.301865	7.97395e-05	0.661768
YAL002W	0.22247	0.0372843	0.735356
YAL003W	0.444442	2.06115e-09	0.578548
YAL005C	0.568533	2.99331e-06	0.458573
YAL007C	0.172133	0.018885	0.811719
YAL008W	0.39298	3.98295e-05	0.595502
YAL009W	0.237148	8.22671e-06	0.767048
YAL010C	0.197943	2.06115e-09	0.816783
YAL011W	0.296452	5.00606e-05	0.706712
YAL012W	0.295694	3.84102e-06	0.722838
YAL013W	0.214838	1.34855e-08	0.779674
YAL014C	0.0893215	0.0582109	0.853296
YAL015C	0.293421	2.06115e-09	0.754596
YAL016C-A	0.0586801	2.06115e-09	0.941747
YAL016W	0.344686	0.0726013	0.526522
YAL017W	0.241465	0.128808	0.61691
YAL019W	0.139907	2.06115e-09	0.865824
YAL020C	0.144443	2.06115e-09	0.863192
YAL021C	0.291117	0.000179914	0.729367
YAL022C	0.266881	0.20478	0.521825
YAL023C	0.160898	2.02194e-09	0.836982
YAL024C	0.1479	2.06115e-09	0.843429
YAL025C	0.169667	0.213666	0.596467
YAL026C	0.143341	7.87443e-09	0.85518
YAL026C-A	0.00302666	6.0395e-06	0.996968
YAL027W	0.466596	0.0503364	0.535738
YAL028W	0.263473	4.19231e-06	0.778896
YAL029C	0.0559797	8.41131e-05	0.941414
YAL030W	0.377456	3.76808e-08	0.578955
YAL031C	0.202227	0.00158003	0.787389
YAL032C	0.239585	0.00155195	0.788574
YAL033W	0.428479	2.06115e-09	0.652037
YAL034C	0.184741	1.74548e-06	0.817181
YAL034W-A	0.150013	2.72185e-05	0.858591
YAL035W	0.128135	2.29494e-05	0.872931
YAL036C	0.203122	0.136546	0.664606
YAL037C-B	0.0221876	0.0712392	0.907473
YAL037W	0.326382	2.06115e-09	0.691984
YAL038W	0.294144	1.79593e-05	0.711091
YAL039C	0.72606	0.108038	0.205558
YAL040C	0.322524	9.35474e-06	0.685801
YAL041W	0.0871138	2.55652e-08	0.909039
YAL042W	0.455614	0.0949038	0.460412
YAL043C	0.195506	0.0252591	0.77767
YAL044C	0.285232	4.71701e-06	0.725525
YAL044W-A	0.100054	0.000128384	0.90163
YAL046C	0.246488	5.38753e-08	0.728036
YAL047C	0.0853429	0.000119147	0.917317
YAL048C	0.17172	1.14694e-05	0.839343
YAL049C	0.791715	0.00329513	0.141225
YAL051W	0.187455	0.0734033	0.751651
YAL053W	0.262214	2.13886e-06	0.739578
YAL054C	0.404679	0.0347569	0.588443
YAL055W	0.286924	1.35328e-06	0.709604
YAL056W	0.778374	0.0461604	0.175849
YAL058W	0.120023	1.03387e-05	0.883667
YAL059W	0.203906	0.071799	0.698214
YAL060W	0.526723	0.176542	0.358439
YAL061W	0.431565	2.06115e-09	0.520181
YAL062W	0.751914	2.06115e-09	0.312482
YAR002C-A	0.286113	0.072028	0.657767
YAR002W	0.374691	0.10434	0.567451
YAR003W	0.132507	2.97511e-06	0.864323
YAR007C	0.31292	0.0648771	0.651316
YAR008W	0.181354	0.0870334	0.748083
YAR009C	0.765951	0.0402799	0.143614
YAR010C	0.495574	0.127596	0.417205
YAR014C	0.153156	0.0365181	0.814569
YAR015W	0.382511	2.06115e-09	0.635691
YAR018C	0.425484	0.0342056	0.606579
YAR019C	0.147233	2.06115e-09	0.866462
YAR020C	0.0717672	0.0873107	0.845424
YAR023C	0.395387	2.06115e-09	0.671338
YAR027W	0.999151	2.06115e-09	0.196406
YAR028W	0.960114	6.53078e-07	0.174594
YAR029W	0.225389	0.0871961	0.709378
YAR033W	0.911341	2.59719e-08	0.261361
YAR035W	0.124186	0.14195	0.727543
YAR042W	0.0983421	2.06115e-09	0.911203
YAR050W	0.946226	2.06115e-09	0.449157
YAR071W	1.22104	0.0130926	0.328797
YBL001C	0.13054	2.06115e-09	0.855088
YBL002W	0.38308	5.29262e-05	0.661426
YBL003C	0.286473	2.06115e-09	0.748732
YBL004W	0.100639	1.65558e-05	0.899634
YBL005W	0.272497	0.0112575	0.686184
YBL006C	0.227072	8.21114e-09	0.761402
YBL007C	0.273014	0.0991599	0.613957
YBL008W	0.22849	0.0810014	0.705198
YBL009W	0.115526	0.136526	0.753537
YBL010C	0.109195	0.000125818	0.895042
YBL011W	0.361852	1.44507e-05	0.590568
YBL013W	0.104734	1.87012e-09	0.893088
YBL014C	0.163294	0.0408207	0.774383
YBL015W	0.396248	0.0290812	0.477819
YBL016W	0.688767	0.0136043	0.300024
YBL017C	0.193959	2.06115e-09	0.782874
YBL018C	0.239476	3.46507e-05	0.731176
YBL019W	0.433157	2.06115e-09	0.530759
YBL020W	0.335027	0.0276547	0.551184
YBL021C	0.160231	0.0423105	0.776684
YBL022C	0.59134	2.35606e-05	0.5194
YBL023C	0.453506	0.0835931	0.497867
YBL024W	0.286294	3.99077e-05	0.707767
YBL025W	0.088954	0.139968	0.768049
YBL027W	0.278903	2.06115e-09	0.730004
YBL028C	0.165594	0.0649532	0.751733
YBL029C-A	0.409926	0.130772	0.378969
YBL029W	0.415477	0.0154219	0.533357
YBL030C	0.355846	6.14442e-05	0.557784
YBL031W	0.178463	2.06115e-09	0.829378
YBL032W	0.371044	2.28234e-06	0.62031
YBL033C	0.462866	0.0247233	0.468048
YBL034C	0.136369	0.150496	0.71211
YBL035C	0.121911	0.127526	0.754225
YBL036C	0.367594	0.0200459	0.583721
YBL037W	0.258655	2.06115e-09	0.738915
YBL038W	0.60832	0.13055	0.33765
YBL039C	0.155319	0.0767599	0.74541
YBL039W-B	0.199029	3.11725e-07	0.793824
YBL040C	0.245523	7.22559e-06	0.722778
YBL041W	0.461075	7.30057e-09	0.431764
YBL042C	0.35649	2.06115e-09	0.664032
YBL043W	0.452854	0.00378616	0.404333
YBL044W	0.446995	0.0376901	0.413552
YBL045C	0.406712	4.6241e-08	0.514431
YBL047C	0.301335	0.0410039	0.68269
YBL048W	0.120499	0.00492533	0.876169
YBL049W	0.30606	1.99632e-06	0.690114
YBL050W	0.230224	6.31836e-05	0.738383
YBL051C	0.0797531	2.06115e-09	0.917833
YBL052C	0.259001	0.0259797	0.6657
YBL053W	0.025443	4.24666e-07	0.975081
YBL054W	0.150267	0.0962603	0.731374
YBL055C	0.369062	0.0560289	0.547581
YBL056W	0.214892	0.0623066	0.734642
YBL057C	0.269986	2.03656e-06	0.718697
YBL058W	0.221648	0.0505625	0.730821
YBL059C-A	0.16818	2.06115e-09	0.810681
YBL059W	0.2412	1.77368e-05	0.731974
YBL060W	0.0451748	0.0280842	0.928045
YBL061C	0.268694	0.204632	0.518088
YBL063W	0.189374	0.0129428	0.803032
YBL064C	0.32385	4.20074e-07	0.594247
YBL066C	0.244285	2.19811e-06	0.73401
YBL067C	0.206829	2.06115e-09	0.806994
YBL068W	0.160917	0.0384109	0.792824
YBL069W	0.246396	0.000170382	0.768941
YBL071W-A	0.0962582	0.115807	0.78375
YBL072C	0.162728	0.000186258	0.835825
YBL074C	0.134551	8.12539e-06	0.870818
YBL075C	0.169878	2.06115e-09	0.83749
YBL076C	0.0979221	2.06115e-09	0.893786
YBL078C	0.1861	2.06115e-09	0.80622
YBL079W	0.0954084	1.87863e-09	0.904526
YBL080C	0.475445	2.06115e-09	0.628168
YBL081W	0.179744	6.15852e-05	0.830928
YBL082C	0.251411	0.0518873	0.706502
YBL083C	0.0519857	3.59378e-05	0.948619
YBL084C	0.110303	3.50565e-06	0.89697
YBL085W	0.138266	2.47968e-07	0.858446
YBL086C	0.220754	3.87837e-05	0.792412
YBL087C	0.272198	2.06115e-09	0.719194
YBL088C	0.133974	3.40462e-05	0.852579
YBL089W	0.667823	0.129433	0.448454
YBL090W	0.620619	0.101466	0.39738
YBL091C	0.559751	2.06115e-09	0.4738
YBL091C-A	0.33879	2.06115e-09	0.66318
YBL092W	0.293906	2.06115e-09	0.707607
YBL093C	0.40868	2.64042e-07	0.612617
YBL095W	0.52423	0.102305	0.225537
YBL097W	0.181733	4.04591e-05	0.820642
YBL098W	0.62095	0.011505	0.25347
YBL099W	0.370166	2.06115e-09	0.608517
YBL100W-B	1.75475	6.3808e-07	0.115838
YBL101C	0.191517	0.0101119	0.806066
YBL102W	0.462335	8.88305e-06	0.628778
YBL103C	0.0520906	0.125902	0.825229
YBL104C	0.245894	0.0902454	0.672494
YBL105C	0.179432	2.06115e-09	0.828901
YBL106C	0.38858	0.233487	0.396812
YBL107C	0.332535	0.0724901	0.645001
YBL108C-A	0.0559281	0.0601559	0.888142
YBL112C	0.581495	2.06115e-09	0.666635
YBL113C	1.57772	0.0206177	0.28107
YBR001C	0.401029	0.00654301	0.554464
YBR002C	0.164006	0.0465907	0.761913
YBR003W	0.609752	0.00531818	0.49978
YBR004C	0.144356	0.199383	0.659729
YBR005W	0.401018	0.0191559	0.543536
YBR006W	0.265218	0.0549887	0.6657
YBR007C	0.38585	0.0672348	0.562162
YBR008C	0.173535	0.100339	0.734289
YBR009C	0.439652	0.0628676	0.538415
YBR010W	0.295917	0.000227163	0.724925
YBR011C	0.313311	1.08521e-06	0.69301
YBR012C	0.167469	0.250522	0.586337
YBR013C	0.679827	0.0224354	0.347364
YBR014C	0.448651	5.2731e-06	0.575348
YBR015C	0.204493	0.00490506	0.794279
YBR016W	0.440499	0.0178903	0.476561
YBR017C	0.0884034	3.25409e-08	0.911646
YBR020W	0.0666624	0.0397803	0.892637
YBR021W	0.302989	0.0297018	0.676202
YBR022W	0.359055	0.0466838	0.605296
YBR023C	0.17777	1.87607e-07	0.817677
YBR024W	0.307385	0.0121262	0.728562
YBR025C	0.512799	0.0123946	0.56504
YBR026C	0.775457	4.06977e-05	0.35278
YBR028C	0.364216	0.0608732	0.628269
YBR029C	0.24371	0.0746645	0.703822
YBR030W	0.266112	0.165783	0.524301
YBR031W	0.795589	2.48632e-06	0.38649
YBR033W	0.328553	6.6721e-06	0.652381
YBR034C	0.229813	0.136387	0.622965
YBR035C	0.305088	4.11001e-08	0.666759
YBR036C	0.558766	2.06115e-09	0.467336
YBR037C	0.666234	0.176427	0.299414
YBR038W	0.161435	0.0331562	0.798909
YBR039W	0.480261	2.06115e-09	0.416536
YBR041W	0.295047	2.06115e-09	0.690645
YBR042C	0.240323	0.23155	0.512543
YBR043C	0.373227	0.00885785	0.666146
YBR044C	0.65811	2.06115e-09	0.498589
YBR045C	0.48587	0.0121387	0.489242
YBR046C	0.372497	0.0211702	0.577532
YBR047W	0.282572	6.49617e-06	0.715878
YBR048W	0.29681	3.79803e-09	0.702783
YBR049C	0.27302	0.027267	0.708366
YBR050C	0.240548	0.0559555	0.684946
YBR052C	0.34113	0.014038	0.590943
YBR053C	0.411012	0.000157996	0.512292
YBR054W	0.37282	0.0120947	0.584238
YBR055C	0.260518	0.0628831	0.668315
YBR056W	0.303455	0.0163942	0.643875
YBR056W-A	0.492348	0.0663544	0.327797
YBR057C	0.492259	2.06115e-09	0.591162
YBR058C	0.267997	0.0962295	0.606235
YBR058C-A	0.0449669	2.03666e-09	0.955475
YBR059C	0.182894	0.0327001	0.781057
YBR060C	0.398772	0.104219	0.414271
YBR061C	0.199076	0.0123198	0.748392
YBR062C	0.228433	1.57188e-08	0.784743
YBR063C	0.235573	2.06115e-09	0.71406
YBR065C	0.210762	3.94962e-07	0.759128
YBR066C	0.61269	0.0207242	0.256097
YBR067C	0.646884	0.100667	0.148875
YBR068C	0.601989	0.115935	0.15003
YBR069C	0.572056	0.0868827	0.261856
YBR070C	0.281253	0.0840593	0.61516
YBR071W	0.504356	0.0657986	0.416764
YBR072W	0.580383	0.000103732	0.430171
YBR073W	0.337302	0.0475882	0.58727
YBR074W	0.319339	0.122285	0.488914
YBR076C-A	0.12757	2.06115e-09	0.874004
YBR077C	0.133376	2.06115e-09	0.86901
YBR078W	0.281568	2.06115e-09	0.729744
YBR079C	0.19411	2.06115e-09	0.809386
YBR080C	0.282607	2.06115e-09	0.676111
YBR081C	0.181914	0.0369699	0.765814
YBR082C	0.194225	0.000141845	0.825251
YBR083W	0.736033	2.62781e-05	0.24949
YBR084C-A	0.350369	0.0198751	0.630926
YBR084W	0.15257	0.025008	0.815926
YBR085C-A	0.373016	2.06115e-09	0.65511
YBR085W	0.517121	0.0255274	0.354695
YBR086C	0.232485	0.11295	0.677715
YBR087W	0.204897	0.00180212	0.756534
YBR088C	0.135051	0.136802	0.734096
YBR089C-A	0.575278	1.67493e-06	0.472473
YBR090C	0.320157	5.71659e-05	0.701691
YBR091C	0.187483	6.23091e-08	0.81575
YBR092C	0.477821	0.123534	0.461416
YBR093C	0.311451	0.055145	0.613944
YBR094W	0.337948	0.05801	0.568326
YBR095C	0.160195	0.000173409	0.837204
YBR096W	0.242228	2.0293e-09	0.75788
YBR097W	0.140082	0.0508971	0.799325
YBR098W	0.145691	2.57525e-07	0.83974
YBR099C	0.0369411	0.000117811	0.962255
YBR101C	0.243696	0.0326299	0.726991
YBR102C	0.0950141	1.63024e-07	0.902748
YBR103W	0.341588	5.04344e-05	0.539847
YBR104W	0.236304	0.0767424	0.660231
YBR105C	0.52113	0.0204231	0.502026
YBR106W	0.436614	0.0209757	0.524016
YBR107C	0.395761	2.06115e-09	0.424094
YBR108W	0.221062	0.000183824	0.766638
YBR109C	0.251566	7.27988e-05	0.729237
YBR109W-A	0.157766	2.04876e-09	0.841375
YBR110W	0.256064	2.76358e-05	0.731568
YBR111C	0.264444	2.06115e-09	0.744795
YBR111W-A	0.199641	2.703e-06	0.776321
YBR112C	0.116281	4.55041e-06	0.881237
YBR113W	0.016251	2.06115e-09	0.983495
YBR114W	0.280532	2.06115e-09	0.689942
YBR115C	0.118827	0.0430606	0.840003
YBR116C	0.454395	0.0414503	0.542235
YBR117C	0.573488	0.000129224	0.462946
YBR118W	0.586755	0.0230904	0.0680034
YBR119W	0.274328	2.06115e-09	0.687205
YBR120C	0.416732	0.0247226	0.597668
YBR121C	0.224506	2.06115e-09	0.741716
YBR122C	0.411169	0.0261742	0.556623
YBR123C	0.316737	5.69744e-07	0.678513
YBR125C	0.366955	0.122966	0.528875
YBR126C	0.287914	0.0291314	0.664272
YBR126W-A	0.219179	3.03964e-05	0.767013
YBR126W-B	0.246275	2.06115e-09	0.754698
YBR127C	0.244399	2.06115e-09	0.742865
YBR128C	0.159207	2.06115e-09	0.835131
YBR129C	0.332122	2.06115e-09	0.688806
YBR130C	0.0448551	2.06115e-09	0.955746
YBR131W	0.117254	1.36572e-05	0.883502
YBR132C	0.405208	0.0881996	0.547635
YBR133C	0.344731	3.25865e-05	0.663608
YBR135W	0.194272	0.0512528	0.736925
YBR136W	0.0996062	2.06501e-05	0.894965
YBR137W	0.20802	0.0215332	0.769351
YBR138C	0.183093	2.06115e-09	0.811825
YBR139W	0.338658	0.0556335	0.567353
YBR140C	0.229367	0.0193528	0.7415
YBR141C	0.0927317	0.311812	0.588986
YBR142W	0.160956	0.134246	0.689821
YBR143C	0.19134	0.183325	0.607393
YBR145W	0.433733	0.165472	0.478941
YBR146W	0.723624	0.01574	0.381097
YBR147W	0.498796	0.0514829	0.470507
YBR148W	0.416399	0.0047814	0.462583
YBR149W	0.440653	7.16696e-05	0.452222
YBR150C	0.474156	5.49954e-06	0.354023
YBR151W	0.291556	0.0290893	0.646084
YBR152W	0.0610969	0.113295	0.825207
YBR153W	0.49363	0.127314	0.431667
YBR154C	0.276399	0.071824	0.635737
YBR155W	0.18629	0.11459	0.643128
YBR156C	0.0815555	1.89745e-09	0.918017
YBR157C	0.73722	2.06115e-09	0.429474
YBR158W	0.502424	0.152241	0.215224
YBR159W	0.364023	0.104031	0.536947
YBR160W	0.401565	0.0229587	0.478825
YBR161W	0.245939	2.06115e-09	0.72046
YBR162C	0.177753	1.72706e-07	0.791347
YBR162W-A	0.132609	4.07595e-08	0.853369
YBR163W	0.184957	2.06096e-09	0.802218
YBR164C	0.204174	0.0125917	0.789988
YBR165W	0.140939	2.06115e-09	0.830813
YBR166C	0.429408	0.0490095	0.434532
YBR167C	0.106946	0.00147646	0.888441
YBR168W	0.310807	0.0706244	0.581161
YBR169C	0.42591	9.05232e-09	0.58058
YBR170C	0.255484	0.00957665	0.657829
YBR171W	0.167165	0.0967524	0.741513
YBR172C	0.108467	0.0933675	0.799222
YBR173C	0.335502	2.06115e-09	0.53485
YBR175W	0.204825	0.0232739	0.803359
YBR176W	0.242448	0.0813115	0.681878
YBR177C	0.565375	0.0584919	0.175957
YBR179C	0.517765	3.07087e-05	0.518599
YBR181C	0.749651	2.06115e-09	0.171012
YBR182C	0.333615	0.0366812	0.635348
YBR183W	0.523735	2.06115e-09	0.388395
YBR184W	0.151647	2.54745e-05	0.851477
YBR185C	0.495137	5.5133e-05	0.541869
YBR187W	0.264746	2.06115e-09	0.688916
YBR188C	0.146607	6.80122e-05	0.838342
YBR189W	0.274415	3.89565e-05	0.696539
YBR190W	0.0449241	0.0992757	0.857833
YBR191W	0.512131	2.06115e-09	0.300503
YBR192W	0.407531	0.100147	0.558724
YBR193C	0.320241	0.0699418	0.53592
YBR194W	0.227217	4.2978e-05	0.764453
YBR195C	0.694711	0.0887819	0.353428
YBR196C	0.302456	2.65366e-05	0.694629
YBR196C-A	0.147278	2.92617e-09	0.814973
YBR197C	0.580971	0.00967808	0.13182
YBR198C	0.158228	6.87788e-08	0.830589
YBR199W	0.313115	0.000103635	0.636274
YBR200W	0.418147	0.00640363	0.650983
YBR201C-A	0.262645	2.06115e-09	0.740808
YBR201W	0.186488	2.06115e-09	0.82043
YBR202W	0.33678	0.0381019	0.616448
YBR203W	0.215719	0.143915	0.630984
YBR204C	0.367274	4.28346e-06	0.575548
YBR205W	0.339144	0.0562483	0.605034
YBR206W	0.102536	2.06115e-09	0.897486
YBR207W	0.43079	0.0446035	0.564762
YBR208C	0.403689	0.0676256	0.484646
YBR210W	0.15574	0.0892312	0.74694
YBR211C	0.144866	2.06115e-09	0.853384
YBR212W	0.515101	2.06115e-09	0.564661
YBR213W	0.417013	2.00793e-09	0.561726
YBR214W	0.373745	2.06115e-09	0.674282
YBR215W	0.0455767	0.0363328	0.91988
YBR216C	0.182815	2.07155e-05	0.800083
YBR217W	0.0754251	1.89764e-09	0.926556
YBR218C	0.172843	0.0303919	0.795094
YBR220C	0.142407	0.122292	0.739274
YBR221C	0.160544	0.0546729	0.783363
YBR222C	0.372068	2.06115e-09	0.636665
YBR223C	0.213195	7.041e-07	0.795778
YBR225W	0.171282	2.06115e-09	0.829547
YBR227C	0.247181	0.0094674	0.783934
YBR228W	0.171547	2.06115e-09	0.850309
YBR229C	0.541476	0.00756004	0.421249
YBR230C	0.408032	2.06115e-09	0.560812
YBR230W-A	0.29661	3.64191e-09	0.693384
YBR231C	0.269925	2.06115e-09	0.738135
YBR233W	0.250173	0.00268945	0.732184
YBR233W-A	0.0926648	0.121569	0.788778
YBR234C	0.404549	0.00484049	0.576263
YBR235W	0.5541	0.0075795	0.451484
YBR236C	0.244782	0.180937	0.58846
YBR237W	0.235175	2.06115e-09	0.765372
YBR238C	0.29194	2.06115e-09	0.65644
YBR239C	0.359476	0.125881	0.503995
YBR240C	0.554737	0.212179	0.2972
YBR241C	0.410947	0.00485138	0.565202
YBR242W	0.364027	0.0247021	0.531951
YBR243C	0.358816	0.0508067	0.559724
YBR244W	0.32262	0.00452631	0.614903
YBR245C	0.0948809	2.06115e-09	0.899792
YBR246W	0.214765	0.0532666	0.734015
YBR247C	0.224695	0.145826	0.607255
YBR248C	0.210617	0.0787785	0.735414
YBR249C	0.614304	1.64506e-05	0.553926
YBR250W	0.217551	0.130609	0.646445
YBR251W	0.476526	0.0464928	0.517808
YBR252W	0.129764	0.0443025	0.828761
YBR253W	0.0919794	0.00033361	0.907941
YBR254C	0.0647872	0.0720038	0.867039
YBR255C-A	0.424168	0.0171905	0.568438
YBR255W	0.0612503	3.495e-09	0.9392
YBR256C	0.242413	2.06115e-09	0.783405
YBR257W	0.0275454	0.0367072	0.935231
YBR258C	0.14432	0.0149275	0.844846
YBR259W	0.097641	0.163764	0.74581
YBR260C	0.220507	0.0389714	0.750011
YBR261C	0.228975	0.136023	0.62969
YBR262C	0.358184	0.0423029	0.590466
YBR263W	0.162196	1.95469e-09	0.841104
YBR264C	0.29656	2.48248e-05	0.742897
YBR265W	0.590078	0.137155	0.386878
YBR267W	0.304233	0.185481	0.493165
YBR268W	0.241804	0.0118637	0.741477
YBR269C	0.459339	0.0302345	0.499095
YBR270C	0.234425	0.0256745	0.753725
YBR271W	0.310699	0.116587	0.580224
YBR272C	0.548486	0.0397035	0.469132
YBR273C	0.408504	0.0138353	0.55831
YBR274W	0.394652	0.0545218	0.642945
YBR275C	0.49577	0.0451905	0.517972
YBR276C	0.314226	0.000114078	0.728945
YBR278W	0.0776364	6.29001e-07	0.923574
YBR279W	0.110042	4.49211e-08	0.893717
YBR280C	0.21696	7.81641e-05	0.778646
YBR281C	0.400698	8.75803e-05	0.65138
YBR282W	0.340626	0.0384755	0.613251
YBR283C	0.327895	2.06115e-09	0.697842
YBR284W	0.158906	0.0327894	0.801537
YBR285W	0.426924	5.32573e-05	0.585366
YBR286W	0.514696	2.06115e-09	0.497539
YBR287W	0.430361	0.0575217	0.499878
YBR288C	0.114737	0.242407	0.648998
YBR289W	0.189815	2.06115e-09	0.800908
YBR290W	0.243448	2.06115e-09	0.773198
YBR291C	0.644112	0.025958	0.414803
YBR293W	0.138851	0.00759861	0.860131
YBR294W	0.627109	0.108892	0.249163
YBR295W	0.185463	0.0234609	0.799725
YBR297W	0.581496	0.0395867	0.465413
YBR298C	0.517341	0.138913	0.465354
YBR299W	0.501147	2.06115e-09	0.58581
YBR302C	0.654921	2.06115e-09	0.54349
YCL001W	0.0840888	2.06115e-09	0.921745
YCL002C	0.0969043	0.214521	0.685656
YCL004W	0.166168	2.0293e-09	0.825746
YCL005W	0.0846158	0.0103409	0.904978
YCL005W-A	0.242462	0.000163172	0.775059
YCL008C	0.154835	0.000101686	0.830558
YCL009C	0.440806	0.231752	0.34081
YCL010C	0.0671531	5.51277e-06	0.931029
YCL011C	0.189065	4.26404e-05	0.83457
YCL012C	0.301086	2.3023e-05	0.678661
YCL014W	0.209927	2.06115e-09	0.797495
YCL016C	0.220188	2.06115e-09	0.787815
YCL017C	0.863001	2.06115e-09	0.26343
YCL018W	0.435046	2.06115e-09	0.584279
YCL019W	0.825867	0.0345141	0.218211
YCL021W-A	0.480434	3.77796e-05	0.564879
YCL024W	0.21953	0.0504951	0.740401
YCL025C	0.466082	0.174721	0.374103
YCL026C-A	0.557057	6.15227e-05	0.543059
YCL026C-B	0.962426	0.0521867	0.221862
YCL027W	0.826454	0.080573	0.170392
YCL028W	0.456807	8.71638e-06	0.566718
YCL029C	0.0712085	0.0280198	0.903542
YCL030C	0.175867	0.198127	0.647164
YCL031C	0.145668	0.037511	0.809664
YCL032W	0.450889	2.40803e-09	0.608239
YCL033C	0.20941	0.00620039	0.757019
YCL034W	0.413273	2.06115e-09	0.503553
YCL035C	0.263241	2.06115e-09	0.759295
YCL036W	0.0968928	0.165938	0.740313
YCL037C	0.0601386	1.87663e-06	0.938944
YCL038C	0.259698	0.108449	0.652597
YCL039W	0.263604	0.00894161	0.731004
YCL040W	0.858646	0.00580994	0.382529
YCL041C	0.189427	2.43588e-05	0.787113
YCL042W	0.706445	2.06115e-09	0.485909
YCL043C	0.233465	2.06115e-09	0.792573
YCL044C	0.128971	0.00833629	0.872819
YCL045C	0.291311	1.74454e-06	0.693032
YCL047C	0.359953	1.33489e-05	0.659603
YCL048W-A	0.549976	4.72198e-08	0.462806
YCL049C	0.492876	7.36114e-06	0.552749
YCL050C	0.426031	2.06115e-09	0.455668
YCL051W	0.198198	2.06115e-09	0.834218
YCL052C	0.661043	0.013517	0.42688
YCL054W	0.226367	0.12811	0.622349
YCL055W	0.752845	0.0392066	0.306701
YCL056C	0.553636	5.50288e-07	0.639586
YCL057C-A	0.386963	0.101499	0.434741
YCL057W	0.264845	0.0911704	0.629602
YCL058C	0.0410655	0.000205293	0.959198
YCL058W-A	0.183595	0.278245	0.533999
YCL059C	0.19072	0.213794	0.565399
YCL061C	0.134503	0.0915706	0.77149
YCL063W	0.325852	2.93153e-06	0.730175
YCL064C	0.211034	0.00015202	0.803607
YCL066W	1.47244	0.0136782	0.0571353
YCL067C	1.3887	0.0169799	0.106523
YCR002C	0.25228	0.202377	0.531395
YCR003W	0.373548	0.0367081	0.641665
YCR004C	0.476531	7.69626e-07	0.492865
YCR005C	0.270916	0.175514	0.527595
YCR006C	0.0821188	2.06115e-09	0.916598
YCR007C	0.0727267	2.06115e-09	0.927282
YCR008W	0.0941879	2.01901e-05	0.902734
YCR009C	0.327986	2.06115e-09	0.692138
YCR011C	0.343651	0.013598	0.635811
YCR012W	0.146455	0.0499458	0.809282
YCR014C	0.209732	2.0529e-06	0.783233
YCR015C	0.0783976	0.000224351	0.920856
YCR016W	0.111228	0.255461	0.631665
YCR017C	0.323415	1.73667e-06	0.720618
YCR018C	1.00435	0.0488089	0.134438
YCR018C-A	0.342037	0.0269732	0.656764
YCR019W	0.242579	0.0196989	0.759167
YCR020C	0.495122	0.322557	0.25418
YCR020C-A	0.17243	0.0739491	0.770345
YCR020W-B	0.0232897	0.0752308	0.902404
YCR021C	0.203926	0.165669	0.629374
YCR023C	0.391154	0.000130962	0.632456
YCR024C	0.512503	0.003528	0.533323
YCR024C-A	0.200393	2.06115e-09	0.807758
YCR024C-B	0.0594464	0.17094	0.76935
YCR025C	0.0692646	0.0547114	0.878455
YCR026C	0.323764	2.06115e-09	0.701535
YCR027C	0.270405	0.000142224	0.757636
YCR028C	0.059586	0.0287881	0.910574
YCR028C-A	0.162543	0.0382679	0.800893
YCR030C	0.43604	1.06076e-08	0.593913
YCR031C	0.26044	0.000172493	0.767597
YCR032W	0.167011	6.43846e-07	0.820171
YCR033W	0.239999	1.6378e-06	0.756618
YCR034W	0.188954	0.000230473	0.822794
YCR035C	0.335778	0.214193	0.470016
YCR036W	0.251088	1.11082e-08	0.757946
YCR037C	0.372657	0.0874418	0.571356
YCR038C	0.0975507	0.000173166	0.887624
YCR039C	1.3887	0.0169799	0.106523
YCR040W	1.47244	0.0136782	0.0571353
YCR041W	1.33316	0.0258203	0.14045
YCR042C	0.0805653	2.06115e-09	0.918586
YCR043C	0.232197	2.06115e-09	0.760662
YCR044C	0.30398	2.06115e-09	0.727915
YCR045W-A	0.0409407	0.0761522	0.883845
YCR046C	0.371325	0.00671006	0.604655
YCR047C	0.132098	0.122926	0.742062
YCR048W	0.375447	2.06115e-09	0.604987
YCR051W	0.237239	0.234277	0.532522
YCR052W	0.446539	7.2361e-07	0.627868
YCR053W	0.178899	2.04287e-09	0.81414
YCR054C	0.0808624	0.0943129	0.825987
YCR057C	0.11993	0.0891294	0.783027
YCR059C	0.247886	0.266949	0.487811
YCR060W	0.247546	0.131313	0.658313
YCR061W	0.258862	1.38358e-07	0.749906
YCR063W	0.11666	9.89808e-05	0.888378
YCR064C	0.155714	2.61307e-05	0.842113
YCR065W	0.321846	0.0621776	0.599245
YCR066W	0.0907214	3.35759e-07	0.912942
YCR067C	0.172925	0.000142354	0.844687
YCR068W	0.134185	0.000187719	0.86526
YCR069W	0.357398	3.95211e-05	0.721792
YCR071C	0.551198	2.06115e-09	0.470671
YCR072C	0.11171	0.119895	0.761543
YCR073C	0.284928	0.00013936	0.703231
YCR073W-A	0.336962	0.0426903	0.607417
YCR075C	0.375655	0.0776085	0.526555
YCR075W-A	0.112806	1.18123e-05	0.892542
YCR076C	0.277921	2.06115e-09	0.702429
YCR077C	0.753522	0.0112026	0.255445
YCR079W	0.440891	0.0122699	0.654336
YCR081W	0.0753559	0.0309052	0.895832
YCR082W	0.339011	0.0613513	0.625882
YCR083W	0.438565	2.06115e-09	0.587731
YCR084C	0.317651	6.29518e-07	0.724223
YCR086W	0.172447	2.06115e-09	0.82413
YCR087C-A	0.216491	0.0342224	0.735549
YCR087W	0.0778314	0.134473	0.790718
YCR088W	0.365029	9.35625e-05	0.646465
YCR089W	0.370841	2.06115e-09	0.649065
YCR090C	0.149503	0.000113052	0.849975
YCR091W	0.149218	0.0820662	0.764171
YCR092C	0.119613	0.0655837	0.819925
YCR093W	0.164013	2.06115e-09	0.845849
YCR094W	0.120386	2.63353e-05	0.885237
YCR095C	0.117033	0.0138033	0.866579
YCR096C	0.00647237	0.0966873	0.89792
YCR097W	1.38022	0.0230518	0.0664301
YCR098C	1.26498	0.0168715	0.287029
YCR099C	0.291502	0.101824	0.62141
YCR100C	0.355368	0.072493	0.603675
YCR101C	0.205142	2.06115e-09	0.801034
YCR102C	0.803615	0.0216702	0.299472
YCR104W	0.261611	0.172537	0.55123
YCR105W	0.884014	0.105141	0.27292
YCR106W	0.934648	0.0860107	0.233466
YCR107W	0.973859	0.107167	0.169377
YDL001W	0.294497	0.128335	0.586336
YDL002C	0.207416	2.06115e-09	0.796551
YDL003W	0.246678	0.0312782	0.730086
YDL004W	0.480284	0.0331324	0.349509
YDL005C	0.233347	2.06115e-09	0.795755
YDL006W	0.327662	0.123746	0.612359
YDL007W	0.280353	0.0045876	0.743962
YDL008W	0.581181	2.06115e-09	0.442418
YDL010W	0.419717	3.02947e-05	0.609203
YDL012C	0.587709	0.00232297	0.458351
YDL013W	0.119078	2.06115e-09	0.879869
YDL014W	0.19013	5.43835e-09	0.785625
YDL015C	0.216165	2.06115e-09	0.789597
YDL017W	0.255779	0.0842492	0.672972
YDL018C	0.102659	2.06115e-09	0.900891
YDL019C	0.356181	0.112019	0.554003
YDL020C	0.444871	2.06115e-09	0.627718
YDL021W	0.325175	0.00831749	0.685063
YDL022W	0.31336	0.059969	0.611099
YDL024C	0.158321	0.0327526	0.814716
YDL025C	0.292296	2.15208e-07	0.744129
YDL027C	0.30903	2.06115e-09	0.718349
YDL028C	0.247601	1.90811e-05	0.752762
YDL029W	0.373741	0.0271812	0.606659
YDL030W	0.116047	0.0504125	0.839788
YDL031W	0.140561	0.0605943	0.789697
YDL033C	0.124896	0.197808	0.693039
YDL035C	0.144425	2.06115e-09	0.870166
YDL036C	0.37566	0.135426	0.480682
YDL039C	0.567039	0.0442033	0.471936
YDL040C	0.0662756	1.69156e-05	0.934201
YDL042C	0.388019	0.0459551	0.586457
YDL043C	0.108254	0.0322015	0.856591
YDL044C	0.242109	0.000177758	0.76061
YDL045C	0.234209	2.06115e-09	0.784403
YDL045W-A	0.316773	0.000129042	0.69423
YDL046W	0.890299	0.0118996	0.284598
YDL047W	0.388379	0.0684174	0.585531
YDL048C	0.336419	0.0308794	0.652654
YDL049C	0.660387	0.0711483	0.398398
YDL051W	0.238607	0.0876693	0.628804
YDL052C	0.294266	2.01997e-08	0.718277
YDL053C	0.22204	2.06115e-09	0.796252
YDL054C	0.198209	2.06115e-09	0.81014
YDL055C	0.340919	0.0169804	0.668512
YDL056W	0.148026	2.06115e-09	0.852972
YDL057W	0.214142	0.116863	0.649205
YDL058W	0.130995	1.42726e-07	0.862356
YDL059C	0.31074	0.0242629	0.686139
YDL060W	0.174338	0.138731	0.675673
YDL061C	0.180324	5.92314e-09	0.816537
YDL063C	0.120531	0.10274	0.769108
YDL064W	0.144785	0.154069	0.69637
YDL065C	0.191472	2.06115e-09	0.821948
YDL066W	0.396415	0.0982392	0.503189
YDL067C	0.255436	0.132942	0.577316
YDL069C	0.0717569	4.25828e-05	0.931979
YDL070W	0.383862	2.06115e-09	0.617993
YDL071C	0.0690813	0.088469	0.842934
YDL072C	0.255453	0.0443649	0.695685
YDL073W	0.134944	2.06115e-09	0.862507
YDL074C	0.108712	0.0676284	0.818493
YDL075W	0.341818	2.06115e-09	0.671694
YDL076C	0.219455	2.06115e-09	0.793171
YDL077C	0.182049	0.0124517	0.784639
YDL078C	0.48952	3.58343e-05	0.464739
YDL079C	0.170344	0.000219032	0.798871
YDL080C	0.236588	0.000210118	0.739217
YDL081C	0.266549	2.06115e-09	0.699281
YDL082W	0.321396	2.06115e-09	0.647414
YDL083C	0.200928	2.06115e-09	0.789154
YDL084W	0.633397	0.0685617	0.280629
YDL085C-A	0.496532	3.41073e-09	0.544688
YDL085W	0.470301	3.11642e-09	0.56727
YDL086C-A	0.0919317	0.0569888	0.847715
YDL086W	0.621447	0.00583309	0.139853
YDL087C	0.1571	0.0591692	0.768689
YDL088C	0.322729	0.008465	0.715714
YDL089W	0.459304	5.0498e-05	0.586033
YDL090C	0.402897	0.0540344	0.578507
YDL091C	0.293277	7.8597e-06	0.717562
YDL092W	0.0976161	2.06115e-09	0.900755
YDL093W	0.366777	0.115827	0.508632
YDL095W	0.178176	0.0312829	0.788798
YDL097C	0.401245	0.0691043	0.589084
YDL098C	0.166422	1.19017e-05	0.824892
YDL099W	0.0799082	2.06115e-09	0.92362
YDL100C	0.52653	0.0899627	0.384256
YDL101C	0.207658	0.061147	0.737816
YDL102W	0.113739	0.0277709	0.857204
YDL103C	0.316939	0.0813288	0.525155
YDL104C	0.413731	0.179011	0.407167
YDL105W	0.177771	0.000326432	0.824251
YDL106C	0.150998	0.0322595	0.814323
YDL107W	0.346225	0.071364	0.589966
YDL108W	0.196755	2.06115e-09	0.823276
YDL109C	0.0677351	4.07239e-06	0.933965
YDL110C	0.425368	0.022695	0.552044
YDL111C	0.315424	2.06115e-09	0.672296
YDL112W	0.125301	0.0190902	0.852619
YDL113C	0.234501	0.0771737	0.693003
YDL115C	0.172851	0.000199733	0.816249
YDL116W	0.0401769	2.03019e-09	0.960165
YDL117W	0.155262	9.52173e-06	0.832715
YDL119C	0.186719	0.070163	0.764856
YDL120W	0.195067	0.0166422	0.768541
YDL121C	0.143029	0.111517	0.733401
YDL122W	0.284987	0.00012456	0.723405
YDL123W	0.137804	0.000205964	0.862408
YDL124W	0.510602	7.36063e-05	0.275145
YDL125C	0.417841	0.0757809	0.402198
YDL126C	0.288278	0.109709	0.526112
YDL127W	0.477373	0.265066	0.298196
YDL128W	0.457632	0.0580487	0.490408
YDL129W	0.20282	3.37706e-06	0.788342
YDL130W	0.206775	2.06115e-09	0.800831
YDL130W-A	0.298463	0.000130675	0.662903
YDL131W	0.391173	0.0113615	0.59029
YDL132W	0.293595	0.180208	0.461897
YDL133W	0.333521	1.12983e-07	0.658149
YDL134C	0.372785	3.0896e-07	0.533392
YDL135C	0.24699	2.06115e-09	0.746479
YDL136W	0.181626	2.06115e-09	0.799942
YDL137W	0.23896	2.06115e-09	0.735487
YDL138W	0.218564	0.0793124	0.692012
YDL139C	0.272411	2.28373e-08	0.695263
YDL140C	0.121485	2.06115e-09	0.878788
YDL141W	0.210532	2.06115e-09	0.721421
YDL142C	0.197171	7.37278e-05	0.78186
YDL143W	0.220316	0.0325556	0.762357
YDL144C	0.497599	0.0249728	0.520638
YDL145C	0.0934229	0.00785892	0.903011
YDL146W	0.222615	0.174797	0.57236
YDL147W	0.189161	7.73994e-08	0.788536
YDL148C	0.0863043	0.101195	0.806478
YDL149W	0.307876	0.0698429	0.621865
YDL150W	0.148404	0.140879	0.698182
YDL153C	0.140613	0.102398	0.741459
YDL154W	0.163307	1.98403e-09	0.844593
YDL155W	0.256368	0.16104	0.576966
YDL156W	0.0613908	1.05812e-05	0.936327
YDL157C	0.368786	0.000111744	0.547802
YDL158C	0.295866	0.2133	0.448281
YDL159W	0.124536	0.0679494	0.807927
YDL160C	0.340436	2.06115e-09	0.574231
YDL160C-A	0.182189	2.06115e-09	0.814385
YDL161W	0.101187	2.06115e-09	0.900846
YDL164C	0.150182	0.055222	0.789326
YDL165W	0.185747	7.19705e-08	0.807273
YDL166C	0.218102	0.0331405	0.719419
YDL167C	0.157405	0.139282	0.691589
YDL168W	0.780744	0.0509461	0.112132
YDL169C	0.436495	0.0209007	0.517254
YDL170W	0.302858	0.0546426	0.629563
YDL171C	0.31421	4.27078e-08	0.692753
YDL173W	0.296333	0.0772253	0.615053
YDL174C	0.440332	0.138549	0.340643
YDL175C	0.140846	0.0444358	0.805438
YDL176W	0.217884	2.06115e-09	0.779451
YDL177C	0.0830554	2.06115e-09	0.917667
YDL178W	0.775799	2.03344e-09	0.306083
YDL179W	0.387285	2.06115e-09	0.622892
YDL180W	0.510624	0.0988467	0.407419
YDL181W	0.4952	0.0819483	0.348745
YDL182W	0.554362	0.0364547	0.448512
YDL183C	0.257428	0.00177665	0.754444
YDL185W	0.161295	6.2729e-05	0.844354
YDL187C	0.0761417	0.0817886	0.84451
YDL188C	0.386094	0.0239512	0.634931
YDL189W	0.339889	1.4998e-05	0.649929
YDL190C	0.143119	0.0895611	0.752439
YDL191W	0.26569	2.06115e-09	0.72645
YDL192W	0.277509	1.19471e-07	0.710698
YDL193W	0.307701	0.00301346	0.715892
YDL194W	0.204577	0.0547335	0.726501
YDL195W	0.201307	8.31739e-08	0.807489
YDL197C	0.396067	2.06115e-09	0.585199
YDL198C	0.353387	0.135392	0.559749
YDL199C	0.291658	2.04346e-08	0.685352
YDL200C	0.229359	8.92428e-08	0.794054
YDL201W	0.274604	0.0552113	0.637879
YDL202W	0.620189	0.0169559	0.415063
YDL203C	0.0846814	0.0716546	0.847398
YDL204W	0.418014	2.06115e-09	0.60048
YDL205C	0.104164	1.41713e-05	0.89584
YDL206W	0.144043	0.0712565	0.778011
YDL207W	0.217824	2.06115e-09	0.777241
YDL208W	0.171386	0.119534	0.691729
YDL209C	0.195912	0.0231578	0.781897
YDL210W	0.349375	0.102281	0.544747
YDL211C	0.201153	0.0826271	0.712668
YDL212W	0.298371	0.000106762	0.733872
YDL213C	0.224625	0.037281	0.726782
YDL214C	0.231896	0.0514116	0.699859
YDL215C	0.252247	2.06115e-09	0.76108
YDL216C	0.369961	2.06115e-09	0.589213
YDL217C	0.580618	2.04795e-09	0.316579
YDL218W	0.214892	0.122325	0.670989
YDL219W	0.12558	0.00236536	0.870959
YDL220C	0.0966625	2.06115e-09	0.905804
YDL222C	0.552939	2.06115e-09	0.476188
YDL223C	0.444708	3.46902e-05	0.589229
YDL224C	0.419714	2.06115e-09	0.638154
YDL225W	0.191278	1.7859e-09	0.801422
YDL226C	0.380482	0.0279264	0.597189
YDL227C	1.28678	3.67916e-07	0.0652798
YDL229W	0.212507	2.06115e-09	0.770021
YDL230W	0.219414	2.06115e-09	0.79318
YDL231C	1.04686	2.06115e-09	0.193621
YDL232W	0.125523	2.06115e-09	0.877426
YDL233W	0.241259	2.68934e-06	0.744897
YDL234C	0.311869	1.72316e-08	0.681246
YDL235C	0.149843	2.06115e-09	0.855424
YDL236W	0.489154	2.06115e-09	0.532675
YDL237W	0.508467	2.06115e-09	0.45962
YDL238C	0.255687	0.0413961	0.709357
YDL239C	0.279384	0.0493686	0.643704
YDL240W	0.334384	0.150126	0.519831
YDL241W	0.242168	0.0255211	0.733038
YDL243C	0.851072	1.86305e-06	0.343997
YDL246C	0.106248	0.00400694	0.897842
YDL248W	0.525429	2.06115e-09	0.560234
YDR001C	0.211121	9.66929e-06	0.771318
YDR002W	0.375231	0.173581	0.423305
YDR003W	0.186967	0.122756	0.69295
YDR004W	0.144394	1.85894e-06	0.86469
YDR005C	0.52253	5.40998e-06	0.529084
YDR006C	0.170212	2.06115e-09	0.838269
YDR007W	0.182223	2.06115e-09	0.803795
YDR009W	0.51227	0.066472	0.412718
YDR011W	0.43868	2.06115e-09	0.562352
YDR012W	0.995936	2.06115e-09	0.294795
YDR013W	0.0561687	2.06115e-09	0.94623
YDR014W	0.0281558	0.0650737	0.908024
YDR014W-A	0.0792154	0.0414052	0.881971
YDR016C	0.24169	0.00010023	0.762615
YDR017C	0.190205	0.0111348	0.791375
YDR018C	0.197797	9.18724e-09	0.796092
YDR019C	0.246441	0.214998	0.53635
YDR020C	0.170751	0.0852853	0.728652
YDR021W	0.138025	0.181873	0.667036
YDR022C	0.30605	0.0614266	0.658071
YDR023W	0.458432	0.00897739	0.594044
YDR025W	0.222603	2.06115e-09	0.763894
YDR026C	0.182763	0.198764	0.609076
YDR027C	0.149455	0.120793	0.727496
YDR028C	0.152546	0.000209757	0.843723
YDR030C	0.162152	0.000245362	0.82711
YDR031W	0.178026	0.0464884	0.745672
YDR032C	0.374307	2.06115e-09	0.599565
YDR033W	0.801525	0.0409791	0.174042
YDR034C	0.3075	0.128041	0.615014
YDR034C-A	0.160281	0.000150911	0.845002
YDR034C-D	0.572879	0.165765	0.271189
YDR034W-B	0.437847	2.06115e-09	0.559775
YDR035W	0.289652	0.0917412	0.621109
YDR036C	0.429007	7.92174e-06	0.547428
YDR037W	0.227874	0.0498042	0.725854
YDR038C	1.16315	6.32236e-07	0.124389
YDR039C	1.1203	2.06115e-09	0.203438
YDR040C	1.09272	1.07291e-05	0.162616
YDR041W	0.450955	0.102866	0.483053
YDR042C	0.0332041	2.06114e-09	0.966892
YDR043C	0.322932	2.06115e-09	0.703271
YDR044W	0.550056	7.03396e-05	0.439447
YDR045C	0.195876	2.06312e-05	0.795352
YDR047W	0.408516	0.0212883	0.561113
YDR049W	0.259378	0.0144349	0.739807
YDR050C	0.198468	0.000179852	0.794625
YDR051C	0.240259	1.12919e-08	0.738802
YDR052C	0.0581652	4.1846e-05	0.944012
YDR054C	0.259951	2.06115e-09	0.771062
YDR055W	0.330853	2.42002e-06	0.665559
YDR056C	0.447348	1.95284e-08	0.58279
YDR057W	0.158747	7.15845e-05	0.844484
YDR058C	0.34243	9.82343e-06	0.664344
YDR059C	0.622483	0.00856678	0.413554
YDR060W	0.163058	0.14014	0.688062
YDR061W	0.461903	0.0890454	0.505948
YDR062W	0.0659913	2.97356e-09	0.933039
YDR063W	0.576954	2.06115e-09	0.429713
YDR064W	0.284208	1.90759e-06	0.746022
YDR065W	0.104553	0.0551949	0.842244
YDR066C	0.141504	2.06115e-09	0.856725
YDR067C	0.241278	2.06115e-09	0.74445
YDR068W	0.292036	2.06115e-09	0.725613
YDR069C	0.145024	0.0323077	0.818185
YDR070C	0.511182	2.06115e-09	0.496376
YDR071C	0.154427	2.07949e-05	0.848873
YDR072C	0.495977	0.020827	0.34947
YDR073W	0.248641	0.00546055	0.757611
YDR074W	0.289453	0.0755648	0.654944
YDR075W	0.304039	0.223981	0.486475
YDR077W	0.458102	2.62683e-05	0.580673
YDR078C	0.33665	0.000103253	0.669969
YDR079C-A	0.0822556	2.06115e-09	0.923734
YDR079W	0.271522	0.0394551	0.679757
YDR080W	0.0806568	0.0318807	0.886289
YDR081C	0.0689686	2.06115e-09	0.931404
YDR082W	0.0735381	2.06115e-09	0.925725
YDR083W	0.152965	0.0753704	0.76554
YDR084C	0.257634	2.61863e-09	0.756862
YDR085C	0.521637	2.06115e-09	0.585827
YDR086C	0.228962	2.06115e-09	0.747592
YDR087C	0.234014	0.10977	0.636123
YDR088C	0.134463	0.00917842	0.863044
YDR089W	0.680046	0.0710593	0.284144
YDR090C	0.368192	0.100036	0.525547
YDR091C	0.369516	0.0691702	0.573852
YDR092W	0.276949	5.54398e-05	0.730034
YDR093W	0.139339	6.68054e-05	0.853601
YDR096W	0.243402	0.0419806	0.71168
YDR097C	0.123649	0.0974263	0.777259
YDR098C	0.166177	0.0909581	0.74135
YDR098C-A	0.211125	0.119211	0.674492
YDR098C-B	0.540135	2.06115e-09	0.529822
YDR099W	0.267981	2.06115e-09	0.702736
YDR100W	0.268505	0.00534176	0.717901
YDR101C	0.181224	0.0945309	0.71434
YDR103W	0.22526	0.00288582	0.77798
YDR104C	0.193453	0.000108897	0.814105
YDR105C	0.292086	0.000133206	0.7269
YDR106W	0.113913	0.0526927	0.836117
YDR107C	0.293729	2.06115e-09	0.68335
YDR108W	0.0732477	0.0204585	0.910504
YDR109C	0.210643	2.06115e-09	0.772463
YDR110W	0.138598	0.145338	0.713789
YDR111C	0.564391	8.62052e-05	0.452658
YDR113C	0.214161	2.06115e-09	0.795468
YDR115W	0.250064	1.03908e-06	0.744583
YDR116C	0.738044	6.20882e-05	0.392131
YDR117C	0.228189	0.115996	0.669147
YDR118W	0.0897974	0.148176	0.759806
YDR119W	0.288919	6.53781e-08	0.743274
YDR119W-A	0.412262	0.00936748	0.538832
YDR120C	0.140301	0.1293	0.71193
YDR121W	0.353975	2.06115e-09	0.711518
YDR122W	0.628611	7.06239e-06	0.54344
YDR123C	0.0865743	0.0378936	0.877135
YDR124W	0.582913	0.0205349	0.409501
YDR125C	0.181574	4.57793e-06	0.808928
YDR126W	0.249427	2.06115e-09	0.76756
YDR127W	0.212427	0.0840763	0.728174
YDR128W	0.265323	0.00843231	0.76871
YDR129C	0.332245	0.174747	0.465647
YDR130C	0.134626	0.152053	0.719114
YDR131C	0.112834	2.06115e-09	0.88566
YDR132C	0.514001	0.000142845	0.550308
YDR133C	0.776962	0.0511306	0.139596
YDR134C	0.788871	0.0341662	0.152883
YDR135C	0.1868	0.0372791	0.790171
YDR137W	0.192053	0.000180898	0.808113
YDR138W	0.0646221	0.104527	0.835867
YDR139C	0.160711	0.0169529	0.832945
YDR140W	0.185233	0.0251294	0.806163
YDR141C	0.0757148	2.06115e-09	0.926833
YDR142C	0.262187	2.06115e-09	0.753959
YDR143C	0.163794	0.000105243	0.840336
YDR144C	0.569746	0.00983102	0.482801
YDR145W	0.456899	2.06115e-09	0.564824
YDR146C	0.186961	1.61994e-07	0.80736
YDR147W	0.265564	2.06115e-09	0.755244
YDR148C	0.416211	0.0178039	0.485236
YDR150W	0.216053	2.06115e-09	0.767379
YDR151C	0.0388769	7.7268e-05	0.960816
YDR152W	0.162816	0.0943513	0.728378
YDR153C	0.591091	2.06115e-09	0.466651
YDR154C	0.330001	0.0796975	0.584435
YDR155C	0.295314	4.32034e-08	0.698248
YDR156W	0.308859	0.128258	0.593677
YDR158W	0.455324	0.119603	0.469885
YDR159W	0.0934641	3.30767e-05	0.905436
YDR160W	0.305111	0.0326781	0.704665
YDR161W	0.332425	0.0297011	0.657748
YDR162C	0.07035	1.92062e-07	0.932551
YDR163W	0.0623704	0.0124135	0.926542
YDR164C	0.331148	0.00303142	0.678047
YDR165W	0.116601	0.0729468	0.79621
YDR166C	0.1289	0.0487032	0.824778
YDR167W	0.197959	2.06115e-09	0.801275
YDR168W	0.164425	2.06115e-09	0.845645
YDR169C	0.422901	0.0226528	0.594656
YDR170C	0.101982	6.72572e-08	0.892982
YDR170W-A	0.0542131	0.133094	0.811727
YDR171W	0.244622	2.04883e-09	0.752038
YDR172W	0.227876	0.070462	0.685237
YDR173C	0.301383	8.97647e-06	0.698703
YDR174W	0.277316	0.0795682	0.650353
YDR175C	0.600882	0.01023	0.467594
YDR176W	0.240195	2.5361e-06	0.745072
YDR177W	0.41796	0.000133999	0.66001
YDR178W	0.315272	0.0392049	0.600895
YDR179C	0.0806571	1.93532e-07	0.91697
YDR179W-A	0.155333	0.155359	0.669837
YDR180W	0.0829077	0.0334437	0.880927
YDR181C	0.205895	2.06115e-09	0.821948
YDR182W	0.199896	2.06115e-09	0.800751
YDR182W-A	0.298568	2.06115e-09	0.760026
YDR183C-A	0.0188889	2.65147e-06	0.98073
YDR183W	0.117096	0.165029	0.718597
YDR184C	0.148877	0.142745	0.688499
YDR185C	0.19077	1.22175e-05	0.807006
YDR186C	0.332698	6.05268e-07	0.729569
YDR188W	0.18671	2.06115e-09	0.821241
YDR189W	0.106365	2.06115e-09	0.890775
YDR190C	0.265475	0.245064	0.506681
YDR191W	0.096199	0.000111501	0.907005
YDR192C	0.174849	0.0139602	0.833131
YDR194C	0.623096	0.0250296	0.448147
YDR195W	0.204295	1.26697e-08	0.807558
YDR196C	0.23173	1.36048e-06	0.768485
YDR197W	0.485899	0.0131869	0.535295
YDR198C	0.149284	2.06115e-09	0.838745
YDR200C	0.141636	3.87546e-05	0.864691
YDR201W	0.120115	0.137826	0.737582
YDR202C	0.255904	0.0105578	0.711324
YDR204W	0.258239	0.0419005	0.672724
YDR205W	0.224189	4.50107e-09	0.77933
YDR206W	0.185281	0.127847	0.680512
YDR207C	0.164711	2.06115e-09	0.838603
YDR208W	0.218576	2.06115e-09	0.804792
YDR209C	0.0951731	1.39634e-08	0.911986
YDR210C-D	1.01786	2.02721e-09	0.16761
YDR210W	0.500279	2.06115e-09	0.537999
YDR210W-B	0.7908	0.078234	0.296743
YDR211W	0.103724	0.0666006	0.815854
YDR212W	0.243879	1.83074e-07	0.743502
YDR213W	0.321091	0.0133492	0.617967
YDR214W	0.448626	2.06115e-09	0.607449
YDR216W	0.616532	2.06115e-09	0.429043
YDR217C	0.0567961	0.0393581	0.902926
YDR219C	0.143478	2.06115e-09	0.856627
YDR221W	0.15973	2.06115e-09	0.840002
YDR222W	0.547625	8.23864e-08	0.446914
YDR223W	0.31117	6.29002e-09	0.71014
YDR224C	0.47715	0.0923025	0.487625
YDR225W	0.343549	2.06115e-09	0.656907
YDR226W	0.264316	0.00315591	0.741536
YDR227W	0.153167	2.06115e-09	0.839245
YDR228C	0.0841273	2.29955e-06	0.914466
YDR229W	0.198958	2.06115e-09	0.799251
YDR230W	2.05207e-09	2.05207e-09	1
YDR231C	0.61431	0.0534358	0.357626
YDR232W	0.435172	2.06115e-09	0.608948
YDR233C	0.37451	1.81676e-07	0.631993
YDR234W	0.202671	0.000209232	0.801115
YDR235W	0.113615	0.0221098	0.862422
YDR236C	0.120453	4.58139e-05	0.880958
YDR237W	0.562889	0.0705187	0.418658
YDR238C	0.182604	0.0282967	0.796145
YDR239C	0.154462	2.03114e-09	0.850026
YDR240C	0.0426143	0.0396255	0.919382
YDR241W	0.0528952	2.06115e-09	0.949668
YDR242W	0.133314	0.00407921	0.867326
YDR243C	0.179236	0.0400248	0.798147
YDR244W	0.38526	5.62247e-06	0.625797
YDR245W	0.327554	0.0853854	0.629265
YDR246W	0.133907	7.52804e-05	0.866177
YDR247W	0.238047	0.0359127	0.707848
YDR248C	0.616374	2.06115e-09	0.41623
YDR249C	0.220707	0.0892722	0.686044
YDR251W	0.370245	0.143362	0.531453
YDR252W	0.0916213	4.34441e-05	0.902063
YDR253C	0.329272	0.037768	0.645259
YDR254W	0.133196	2.69598e-05	0.866738
YDR255C	0.184279	0.0206302	0.793932
YDR256C	0.0881095	0.104725	0.810539
YDR257C	0.28135	0.275386	0.451163
YDR258C	0.580168	3.03024e-08	0.537461
YDR259C	0.93963	0.0802786	0.188425
YDR260C	0.185243	0.162455	0.673107
YDR261C	0.472454	0.00615993	0.449195
YDR261C-D	1.1549	0.08656	0.0909351
YDR261W-B	0.770206	2.06115e-09	0.351305
YDR262W	0.630302	1.25435e-05	0.498633
YDR263C	0.533476	0.107179	0.464828
YDR264C	0.984965	0.0476758	0.196256
YDR265W	0.648189	0.101905	0.372224
YDR266C	0.0850276	0.0733585	0.844187
YDR267C	0.14261	3.01961e-08	0.860962
YDR268W	0.241545	2.06115e-09	0.805939
YDR270W	0.213981	5.85795e-05	0.768444
YDR272W	0.522864	2.06115e-09	0.55432
YDR273W	0.258898	2.06115e-09	0.756936
YDR275W	0.450274	0.105143	0.532776
YDR276C	0.402953	0.0742632	0.471227
YDR277C	0.190404	0.110112	0.676436
YDR279W	0.111345	1.20264e-07	0.90005
YDR280W	0.156028	0.148527	0.699017
YDR281C	0.238892	0.0871167	0.679674
YDR282C	0.399652	0.0102446	0.628955
YDR283C	0.272109	0.016258	0.676128
YDR284C	0.370539	1.96675e-09	0.542788
YDR285W	0.25632	0.000218897	0.767482
YDR286C	0.125423	0.070483	0.79729
YDR287W	0.290106	2.06115e-09	0.740602
YDR288W	0.161497	2.06115e-09	0.833782
YDR289C	0.19469	1.8136e-06	0.803742
YDR291W	0.149272	0.034651	0.830907
YDR292C	0.319967	0.147637	0.606414
YDR293C	0.333705	0.00487513	0.698597
YDR294C	0.564135	0.0612231	0.426972
YDR295C	0.242573	2.06115e-09	0.742222
YDR296W	0.428131	0.138961	0.436927
YDR297W	0.916599	0.0343685	0.152858
YDR298C	0.448718	2.06115e-09	0.438116
YDR299W	0.110457	0.0660498	0.816686
YDR300C	0.262659	0.0292582	0.694701
YDR301W	0.193148	0.00925048	0.784343
YDR302W	0.0577494	2.06115e-09	0.942278
YDR303C	0.0966678	1.56835e-06	0.898338
YDR304C	0.386038	2.06115e-09	0.625403
YDR305C	0.181342	9.20587e-05	0.81432
YDR306C	0.254233	8.56767e-05	0.757735
YDR307W	0.391371	0.025914	0.618883
YDR308C	0.184743	0.000147987	0.827966
YDR309C	0.297667	2.06115e-09	0.688401
YDR310C	0.126075	3.96058e-07	0.876161
YDR311W	0.187286	2.06115e-09	0.80795
YDR312W	0.20133	0.1352	0.678231
YDR313C	0.431876	5.74561e-05	0.602645
YDR314C	0.228154	3.42092e-06	0.784128
YDR315C	0.106784	2.06115e-09	0.892847
YDR316W	0.495116	0.0693766	0.475292
YDR318W	0.0937781	2.06115e-09	0.910233
YDR319C	0.29189	0.0271247	0.70416
YDR320C	0.243243	2.51816e-05	0.784231
YDR320C-A	0.306824	3.74031e-05	0.735084
YDR321W	0.380377	0.0623633	0.54009
YDR322C-A	0.369331	0.0693585	0.503379
YDR322W	0.743445	0.0881564	0.280794
YDR323C	0.143455	2.06115e-09	0.866463
YDR324C	0.225939	0.213141	0.539015
YDR325W	0.0715268	0.0846609	0.846923
YDR326C	0.182038	2.07378e-07	0.813911
YDR328C	0.104402	2.06115e-09	0.895956
YDR329C	0.265277	2.06115e-09	0.721765
YDR330W	0.25833	0.000222998	0.733281
YDR331W	0.353335	6.84681e-07	0.683911
YDR332W	0.221804	0.0513894	0.748323
YDR333C	0.0954672	0.0720746	0.839876
YDR334W	0.302451	2.06115e-09	0.684534
YDR335W	0.206808	0.133763	0.660175
YDR336W	0.143648	0.0897887	0.767904
YDR337W	0.490933	0.0185151	0.520062
YDR338C	0.205785	0.000228344	0.784122
YDR339C	0.329635	0.00446097	0.687244
YDR340W	0.433032	0.113147	0.464627
YDR341C	0.280819	0.0826473	0.642565
YDR342C	0.291536	0.181222	0.513505
YDR343C	0.339601	0.107376	0.580704
YDR345C	0.347387	0.0824138	0.510547
YDR346C	0.425118	0.0578456	0.526121
YDR347W	0.726623	0.125846	0.222134
YDR348C	0.0782937	0.00735898	0.91551
YDR349C	0.261247	0.162877	0.599248
YDR350C	0.183931	1.35417e-05	0.808848
YDR351W	0.0952758	0.000138266	0.90886
YDR352W	0.256064	2.06115e-09	0.767758
YDR353W	0.503801	2.06115e-09	0.557557
YDR354W	0.310377	2.06115e-09	0.736586
YDR356W	0.255588	2.02012e-09	0.748492
YDR357C	0.67574	0.042354	0.485392
YDR358W	0.300229	2.34298e-06	0.68066
YDR359C	0.161975	2.06115e-09	0.844594
YDR361C	0.182459	0.109254	0.6811
YDR362C	0.239789	0.0383371	0.731972
YDR363W	0.15464	0.167536	0.687446
YDR363W-A	0.00943673	3.42887e-07	0.9907
YDR364C	0.114624	0.155696	0.730926
YDR365C	0.254762	0.118704	0.650372
YDR365W-B	0.63358	0.079424	0.355882
YDR366C	0.51551	0.0638403	0.472406
YDR367W	0.641503	2.06115e-09	0.520642
YDR368W	0.397566	0.0448966	0.564435
YDR369C	0.205991	0.000153058	0.814718
YDR370C	0.132347	0.0796042	0.782116
YDR371W	0.214558	0.00508478	0.794058
YDR372C	0.373494	0.00688399	0.673442
YDR373W	0.168957	5.67432e-06	0.845889
YDR374W-A	0.158919	0.000148262	0.853859
YDR375C	0.655507	0.0517638	0.385556
YDR376W	0.443571	0.0885666	0.551332
YDR377W	0.307289	0.0306095	0.57208
YDR378C	0.263182	5.37029e-07	0.770473
YDR379C-A	0.243676	0.0583157	0.687731
YDR379W	0.192958	3.68502e-05	0.794838
YDR381C-A	0.301033	0.0695997	0.615306
YDR381W	0.179258	0.000191432	0.809858
YDR382W	0.212611	3.08654e-05	0.778734
YDR383C	0.133215	2.06115e-09	0.869959
YDR384C	0.357227	1.94401e-09	0.589877
YDR385W	0.509631	5.23684e-06	0.372508
YDR386W	0.17941	5.1221e-08	0.829123
YDR387C	0.22092	0.103984	0.666855
YDR388W	0.193705	2.06115e-09	0.800053
YDR389W	0.0864895	2.06115e-09	0.915989
YDR390C	0.152949	2.06115e-09	0.848695
YDR391C	0.36039	0.0507821	0.5889
YDR392W	0.167909	3.64481e-08	0.81311
YDR393W	0.261429	7.4802e-05	0.769549
YDR394W	0.365243	0.0326507	0.651428
YDR395W	0.0963852	2.03938e-09	0.902143
YDR397C	0.183901	3.87299e-05	0.803352
YDR398W	0.113215	0.163502	0.714698
YDR399W	0.622033	0.0565045	0.370981
YDR400W	0.290158	8.14818e-08	0.732593
YDR403W	0.431271	0.00458757	0.637314
YDR404C	0.201336	0.0506792	0.769846
YDR405W	0.686764	1.01094e-05	0.404752
YDR406W	0.48387	0.0313636	0.489764
YDR407C	0.0834778	2.06115e-09	0.911529
YDR408C	0.35708	0.00017976	0.61344
YDR409W	0.0566279	0.0738731	0.870357
YDR410C	0.329647	0.0865699	0.587521
YDR411C	0.296213	0.0454767	0.685207
YDR412W	0.0737458	0.0592412	0.864117
YDR414C	0.132829	1.16832e-07	0.861255
YDR415C	0.204185	0.0890406	0.690352
YDR416W	0.0741033	2.06115e-09	0.923983
YDR417C	0.0141877	6.82545e-05	0.985808
YDR418W	0.297784	4.52476e-05	0.714988
YDR419W	0.266075	0.0882856	0.641626
YDR420W	0.0734256	8.92503e-08	0.926553
YDR421W	0.179825	2.06115e-09	0.813513
YDR422C	0.128771	5.2835e-05	0.889718
YDR423C	1.17831	0.0258558	0.215248
YDR424C	0.137562	0.0169128	0.849514
YDR425W	0.18117	6.71002e-06	0.817206
YDR427W	0.127924	2.06115e-09	0.87835
YDR428C	0.214366	0.0849368	0.713093
YDR429C	0.186888	0.0910308	0.707527
YDR430C	0.669162	0.051019	0.383915
YDR432W	0.125345	0.0735604	0.80606
YDR433W	0.247689	0.0807532	0.683067
YDR434W	0.253793	0.0860244	0.679342
YDR435C	0.346756	0.0121768	0.663257
YDR436W	0.232906	0.0698125	0.68833
YDR438W	0.116083	2.06114e-09	0.877628
YDR439W	0.270514	2.04394e-09	0.769098
YDR440W	0.415298	0.0301354	0.607249
YDR441C	0.705028	0.000918797	0.405097
YDR443C	0.683645	0.00331722	0.43156
YDR444W	0.632017	0.00548161	0.439009
YDR445C	0.0578924	0.0618167	0.88033
YDR447C	0.30285	2.06115e-09	0.677959
YDR448W	0.415787	0.0230523	0.591444
YDR449C	0.139857	0.0802972	0.768159
YDR450W	0.295959	2.06115e-09	0.717187
YDR451C	0.648756	0.0957713	0.3154
YDR452W	0.365218	1.5387e-05	0.597524
YDR453C	0.35707	2.06115e-09	0.661219
YDR454C	0.228673	4.51123e-09	0.786813
YDR456W	0.27351	0.178455	0.547147
YDR457W	0.137728	2.06115e-09	0.857126
YDR458C	0.599057	7.21812e-05	0.514608
YDR459C	0.198272	2.06115e-09	0.817953
YDR460W	0.310811	7.10527e-08	0.746766
YDR461C-A	0.652159	0.0762444	0.373647
YDR461W	0.767739	0.105872	0.268956
YDR462W	0.493946	1.60115e-07	0.573665
YDR463W	0.342036	1.15207e-07	0.643916
YDR464W	0.204906	4.50143e-08	0.775409
YDR465C	0.195043	0.12355	0.656937
YDR466W	0.137596	4.97597e-06	0.864326
YDR468C	0.212193	2.03194e-05	0.81634
YDR469W	0.201097	0.0395894	0.777945
YDR470C	0.495693	0.0450237	0.580235
YDR471W	0.259253	2.06115e-09	0.726924
YDR472W	0.179231	0.0603164	0.774151
YDR473C	0.0966005	2.06115e-09	0.907596
YDR475C	0.405656	6.15181e-05	0.601577
YDR476C	0.46963	0.0451579	0.500784
YDR477W	0.41863	0.0921095	0.541603
YDR478W	0.626683	0.0737582	0.433063
YDR479C	0.260321	0.111682	0.63198
YDR480W	0.272247	2.06115e-09	0.728993
YDR481C	0.306344	0.13294	0.572387
YDR482C	0.136142	0.125747	0.747248
YDR483W	0.24229	3.65403e-07	0.751257
YDR484W	0.151653	9.81378e-07	0.847996
YDR485C	0.113577	3.84024e-09	0.881971
YDR486C	0.143727	0.000192942	0.860244
YDR487C	0.495216	0.0884485	0.454774
YDR488C	0.0860625	9.64791e-05	0.912637
YDR489W	0.450335	0.0481428	0.476533
YDR490C	0.233069	0.0211096	0.714315
YDR492W	0.495543	0.0254923	0.486787
YDR493W	0.417629	0.0541926	0.55085
YDR494W	0.695441	2.02472e-09	0.401795
YDR495C	0.0999888	3.40577e-07	0.89714
YDR496C	0.17563	0.141074	0.673849
YDR497C	0.616311	0.022138	0.358039
YDR498C	0.275211	2.06115e-09	0.719594
YDR499W	0.10316	0.0567585	0.842213
YDR500C	0.275995	0.0242094	0.720023
YDR501W	0.297283	2.06115e-09	0.727853
YDR502C	0.283411	0.0603006	0.614519
YDR503C	0.29867	0.110292	0.637196
YDR504C	0.454447	2.06115e-09	0.505958
YDR505C	0.433284	0.0832577	0.472845
YDR506C	0.227207	2.06115e-09	0.786376
YDR507C	0.172879	0.134196	0.690857
YDR510W	0.284242	2.06115e-09	0.702351
YDR511W	0.645458	7.76849e-06	0.357018
YDR512C	0.301309	2.06115e-09	0.627615
YDR513W	0.322509	0.0800625	0.524263
YDR514C	0.448151	0.0613129	0.429961
YDR515W	0.49135	2.06115e-09	0.550388
YDR516C	0.323373	0.0396946	0.651789
YDR517W	0.258591	2.06115e-09	0.739742
YDR518W	0.447975	2.06115e-09	0.528326
YDR519W	0.210725	0.0445971	0.751633
YDR520C	0.0361218	0.18737	0.778716
YDR524C	0.493372	0.0851037	0.423629
YDR524C-B	0.36462	0.0355907	0.591682
YDR525W-A	0.185479	0.13601	0.670191
YDR527W	0.130443	0.0630705	0.80304
YDR528W	0.221652	0.134732	0.627677
YDR529C	0.428002	2.4317e-05	0.493296
YDR530C	0.414949	8.14279e-05	0.552876
YDR531W	0.616958	3.60871e-05	0.434036
YDR532C	0.0722889	2.06115e-09	0.926558
YDR533C	0.490673	0.0347224	0.358921
YDR534C	0.253456	0.13786	0.620135
YDR538W	0.446028	2.06115e-09	0.528351
YDR539W	0.808945	0.0510128	0.230354
YDR540C	0.256434	0.00252842	0.7378
YDR541C	0.369558	0.145786	0.505654
YDR545W	0.855272	0.0534329	0.207347
YEL001C	0.323432	2.06115e-09	0.678698
YEL002C	0.211052	0.0841468	0.710707
YEL003W	0.100562	2.06115e-09	0.904217
YEL004W	0.223293	2.06115e-09	0.799014
YEL005C	0.252756	9.57621e-05	0.763444
YEL006W	0.258145	0.000208138	0.740477
YEL007W	0.32637	0.0261707	0.69399
YEL009C	0.375097	9.14363e-07	0.632952
YEL011W	0.274338	0.0888105	0.630779
YEL012W	0.310212	1.54506e-05	0.694139
YEL013W	0.334522	0.155369	0.520896
YEL015W	0.361018	0.10188	0.565155
YEL016C	0.374078	2.06115e-09	0.617892
YEL017C-A	0.0801562	0.00020718	0.919114
YEL017W	0.479579	0.0089938	0.520406
YEL018W	0.102043	2.02318e-09	0.900002
YEL019C	0.0506335	2.06115e-09	0.949938
YEL020C	0.292041	1.4757e-05	0.68264
YEL020C-B	0.0126753	3.09255e-05	0.987295
YEL020W-A	0.32732	0.0639551	0.617096
YEL021W	0.220294	2.41581e-05	0.7886
YEL022W	0.124857	0.161156	0.710858
YEL023C	0.257584	0.0137232	0.710577
YEL024W	0.555863	8.02206e-05	0.293768
YEL025C	0.180846	0.0716548	0.743352
YEL026W	0.11979	2.06115e-09	0.87229
YEL027W	0.356187	7.37825e-06	0.627676
YEL028W	0.21702	2.06115e-09	0.802136
YEL029C	0.151712	0.0403839	0.814853
YEL030W	0.434257	2.06115e-09	0.628532
YEL031W	0.1614	0.032938	0.808422
YEL032W	0.248739	9.14842e-08	0.764891
YEL033W	0.354469	0.0108334	0.533586
YEL034C-A	0.152418	0.0610789	0.757498
YEL034W	0.609719	0.0127807	0.203169
YEL036C	0.134922	2.06115e-09	0.864025
YEL037C	0.384008	0.0231945	0.649683
YEL038W	0.901863	2.06115e-09	0.258033
YEL039C	0.351658	0.11583	0.503319
YEL040W	0.535361	0.08953	0.39975
YEL041W	0.818172	0.0297285	0.264012
YEL042W	0.144718	2.04384e-09	0.847792
YEL043W	0.169657	1.96698e-09	0.845628
YEL044W	0.352048	0.0780198	0.595265
YEL045C	0.0525932	8.3012e-06	0.947177
YEL046C	0.158456	3.23752e-07	0.831086
YEL047C	0.643521	2.06115e-09	0.422918
YEL048C	0.106916	0.120023	0.77415
YEL049W	0.0937928	3.9871e-07	0.91348
YEL050C	0.613037	0.0714424	0.380545
YEL051W	0.638895	2.70747e-07	0.347631
YEL052W	0.726655	0.0140692	0.331809
YEL053C	0.295622	2.06115e-09	0.714948
YEL053W-A	0.0101981	0.172684	0.818703
YEL054C	0.278931	0.0253406	0.647003
YEL055C	0.131579	0.0128244	0.854665
YEL056W	0.194586	2.06115e-09	0.826237
YEL057C	0.805027	5.42297e-05	0.219637
YEL058W	0.328475	0.0302234	0.658337
YEL059C-A	0.505562	0.0186789	0.474706
YEL059W	0.14998	0.000221402	0.844596
YEL060C	0.435386	9.80726e-06	0.590492
YEL061C	0.267654	0.0506857	0.670321
YEL062W	0.328844	0.0162595	0.651828
YEL063C	0.447811	0.0435149	0.428315
YEL064C	0.324012	0.110685	0.600894
YEL065W	0.370431	2.06115e-09	0.655471
YEL066W	0.448029	0.100503	0.446403
YEL067C	0.376409	1.7837e-05	0.639466
YEL068C	0.484814	0.0971616	0.422981
YEL070W	0.337869	2.06115e-09	0.691052
YEL071W	0.298479	0.119125	0.567555
YEL072W	0.199572	0.0506332	0.756042
YEL073C	0.928395	0.0200131	0.185173
YEL074W	0.344748	2.06115e-09	0.692424
YEL076C	0.612872	2.06115e-09	0.451325
YEL077C	1.10723	0.0054732	0.111237
YER001W	0.550983	0.0941966	0.289777
YER002W	0.111511	0.0745873	0.803026
YER003C	0.349518	0.0160776	0.617853
YER004W	0.330755	0.0785241	0.570569
YER005W	0.24257	0.000127587	0.755626
YER006W	0.164849	0.0468641	0.781302
YER007C-A	0.159664	2.06115e-09	0.845249
YER007W	0.105997	0.0228553	0.876142
YER008C	0.0897219	8.70675e-05	0.906375
YER009W	0.234589	2.06115e-09	0.756667
YER010C	0.343852	2.06115e-09	0.673397
YER012W	0.237465	0.0405505	0.730565
YER013W	0.233365	0.0564023	0.697632
YER014W	0.448585	1.78709e-05	0.589601
YER015W	0.361384	0.108702	0.509327
YER016W	0.281216	0.00010019	0.733524
YER017C	0.577559	2.06115e-09	0.49727
YER018C	0.379448	0.119926	0.455961
YER019C-A	0.0509581	7.08336e-06	0.949874
YER019W	0.232469	3.69724e-07	0.743406
YER020W	0.473635	0.00298525	0.468279
YER021W	0.259101	0.0773295	0.672135
YER022W	0.117639	0.000109302	0.882103
YER023W	0.466243	0.0637704	0.485459
YER024W	0.213055	2.02068e-09	0.754215
YER025W	0.32249	3.26307e-06	0.651226
YER026C	0.309562	0.00708625	0.692356
YER027C	0.217586	0.0157853	0.776013
YER028C	0.397414	0.185233	0.269561
YER029C	0.308918	2.06115e-09	0.699732
YER030W	0.19712	2.06115e-09	0.806437
YER031C	0.378766	0.000103918	0.630235
YER032W	0.125284	9.42641e-08	0.874061
YER033C	0.245354	0.00611997	0.731409
YER034W	0.192072	0.0945244	0.701536
YER035W	0.388366	2.06115e-09	0.63496
YER036C	0.146188	5.86688e-06	0.856251
YER037W	0.384149	2.06115e-09	0.604683
YER038C	0.179195	0.0605519	0.771259
YER039C	0.323778	0.0966856	0.545256
YER039C-A	0.124364	2.06115e-09	0.875105
YER040W	0.0684095	0.000253871	0.931417
YER041W	0.16026	8.10367e-07	0.839504
YER042W	0.349939	0.0805725	0.574613
YER043C	0.154056	5.86531e-05	0.835866
YER044C	0.6658	0.0681851	0.204369
YER044C-A	0.280427	2.08764e-09	0.730378
YER045C	0.353891	0.0130055	0.622548
YER046W	0.482463	0.0671806	0.463424
YER047C	0.173699	2.06115e-09	0.82441
YER048C	0.348035	7.49498e-06	0.601421
YER048W-A	0.407316	6.6753e-06	0.56172
YER049W	0.367988	0.0278032	0.550012
YER050C	0.386779	1.28119e-06	0.645126
YER051W	0.223501	0.000233769	0.768787
YER052C	0.248185	0.257892	0.528624
YER053C	0.484588	0.00925766	0.445773
YER053C-A	0.420339	0.0712379	0.327506
YER054C	0.322616	2.06115e-09	0.707327
YER055C	0.374415	0.00478506	0.661236
YER056C	0.421042	2.06115e-09	0.596744
YER056C-A	0.259436	5.83086e-09	0.75219
YER057C	0.252291	6.53468e-06	0.722139
YER058W	0.413598	6.85207e-07	0.61884
YER059W	0.229127	2.06115e-09	0.775153
YER060W	0.434759	8.9889e-05	0.561037
YER061C	0.614429	0.0238138	0.349615
YER062C	0.428368	4.65275e-05	0.470175
YER063W	0.323057	2.06115e-09	0.620106
YER064C	0.14634	0.129545	0.710949
YER065C	0.218944	3.96257e-06	0.763374
YER066W	0.124287	0.0167145	0.858123
YER067W	0.127748	0.0647579	0.803106
YER068W	0.111484	2.06115e-09	0.893803
YER069W	0.311968	0.19842	0.479296
YER070W	0.246629	0.0367392	0.705987
YER071C	0.122318	0.0877764	0.783779
YER072W	0.354646	0.243636	0.413321
YER073W	0.221133	4.0787e-05	0.790811
YER074W	0.310658	2.06115e-09	0.705684
YER075C	0.137055	0.129687	0.742177
YER076C	0.182059	0.027797	0.811411
YER077C	0.250878	2.59182e-06	0.771702
YER078C	0.599316	0.0468813	0.413782
YER079W	0.391339	2.06115e-09	0.618857
YER080W	0.369069	2.00347e-05	0.704234
YER081W	0.647429	8.51077e-05	0.479028
YER082C	0.182245	0.192205	0.616759
YER083C	0.138219	2.06115e-09	0.855211
YER084W	0.157708	0.0404745	0.8211
YER086W	0.198891	0.0728811	0.731649
YER087C-B	0.378965	5.55181e-05	0.692485
YER087W	0.628841	0.0568818	0.433517
YER088C	0.319287	2.09404e-05	0.699722
YER088C-A	0.211318	0.0420138	0.762798
YER089C	0.582478	0.0300472	0.445993
YER090W	0.32661	0.0766885	0.595724
YER091C	0.1728	2.06115e-09	0.835525
YER092W	0.172069	0.000164661	0.821531
YER093C	0.10259	0.00318407	0.896726
YER093C-A	0.318353	2.06115e-09	0.698278
YER094C	0.249141	2.06115e-09	0.78123
YER095W	0.390584	0.0607155	0.58392
YER096W	0.392323	2.06115e-09	0.588936
YER098W	0.377077	0.079176	0.586866
YER099C	0.187422	5.4863e-07	0.810901
YER100W	0.147458	1.58147e-06	0.858414
YER101C	0.52876	3.16774e-07	0.564304
YER102W	0.297864	0.00015885	0.672479
YER103W	0.614015	0.00232175	0.503387
YER104W	0.0955752	2.06115e-09	0.914403
YER105C	0.122149	0.0156387	0.866766
YER107C	0.389016	1.57831e-06	0.676234
YER109C	1.00338	0.0454386	0.0475395
YER110C	0.133028	2.06115e-09	0.862981
YER111C	0.153914	0.0901728	0.75773
YER112W	0.106835	5.16111e-07	0.89639
YER113C	0.21977	0.0467009	0.737211
YER114C	0.224775	1.10049e-06	0.785036
YER115C	0.298929	2.06115e-09	0.716499
YER116C	0.161168	4.06032e-08	0.849078
YER117W	0.248312	2.06115e-09	0.742512
YER118C	0.200294	0.173101	0.615815
YER119C	0.487424	2.06115e-09	0.467006
YER120W	0.52912	2.06115e-09	0.463101
YER121W	0.267734	2.06115e-09	0.712012
YER122C	0.141105	1.77924e-07	0.866823
YER123W	0.112683	3.61045e-07	0.894899
YER124C	0.509758	0.0446122	0.453998
YER125W	0.582607	2.06115e-09	0.50948
YER126C	0.24104	0.126458	0.618666
YER127W	0.131815	0.219119	0.638211
YER128W	0.219068	2.06115e-09	0.795325
YER129W	0.0647637	1.54741e-06	0.935015
YER130C	0.365512	0.0115018	0.612269
YER131W	0.23379	2.06115e-09	0.740733
YER132C	0.0668057	2.06115e-09	0.934983
YER133W	0.218967	0.00924223	0.79081
YER134C	0.197185	2.06115e-09	0.785474
YER136W	0.192846	2.06115e-09	0.820112
YER137C	0.241218	0.0442871	0.746282
YER138C	0.684804	0.00837109	0.386226
YER139C	0.870534	0.000977233	0.347234
YER140W	0.111111	9.78374e-05	0.889961
YER141W	0.506337	0.0799845	0.373937
YER142C	0.224727	0.0753929	0.701776
YER143W	0.271581	0.0857861	0.642911
YER144C	0.423786	2.06115e-09	0.621284
YER145C	0.163424	1.91213e-09	0.846764
YER146W	0.197936	7.9515e-06	0.81038
YER147C	0.1314	1.98428e-09	0.874057
YER147C-A	2.0553e-09	1.21197e-05	0.999988
YER148W	0.179697	0.054811	0.751773
YER149C	0.311431	2.06115e-09	0.718263
YER150W	0.484122	2.06115e-09	0.548743
YER151C	0.113516	2.06115e-09	0.889076
YER152C	0.38634	0.00929919	0.611078
YER153C	0.0963342	0.0302651	0.877499
YER154W	0.377374	0.0362796	0.636248
YER155C	0.246941	0.0271474	0.742387
YER156C	0.232597	2.06115e-09	0.7785
YER157W	0.365129	0.000196055	0.668842
YER158C	0.420305	2.06115e-09	0.629079
YER159C	0.149833	2.06115e-09	0.849304
YER160C	0.521983	0.0600399	0.404238
YER161C	0.153197	2.67373e-07	0.846842
YER162C	0.273793	2.06115e-09	0.701019
YER163C	0.525392	2.06115e-09	0.48669
YER164W	0.296867	1.12506e-05	0.714318
YER165W	0.161042	2.06115e-09	0.840893
YER166W	0.224359	9.79247e-05	0.756323
YER167W	0.152495	2.06115e-09	0.860312
YER168C	0.113924	0.04059	0.839224
YER169W	0.131532	0.0388531	0.827752
YER170W	0.254676	2.06115e-09	0.752436
YER171W	0.112564	2.06115e-09	0.887475
YER172C	0.0623481	2.06115e-09	0.936337
YER173W	0.0979442	0.000206426	0.900484
YER174C	0.328274	0.0239203	0.64632
YER175C	0.435659	6.24867e-05	0.616818
YER175W-A	0.046368	4.62497e-05	0.953129
YER176W	0.0702589	1.01096e-06	0.920994
YER177W	0.304306	5.03798e-06	0.688127
YER178W	0.232447	2.06115e-09	0.748367
YER179W	0.143045	2.06115e-09	0.875768
YER180C	0.288186	2.06115e-09	0.738529
YER182W	0.492506	2.06115e-09	0.551778
YER183C	0.342512	2.06115e-09	0.670018
YER184C	0.503776	0.081212	0.436943
YER185W	0.478667	0.062642	0.506055
YER186C	0.356126	1.06382e-05	0.661278
YER187W	1.04985	6.99497e-09	0.216054
YFL001W	0.434122	0.0535786	0.461737
YFL002C	0.0818346	0.149208	0.768828
YFL002W-A	0.590074	0.178127	0.247958
YFL004W	0.320365	0.148329	0.514569
YFL005W	0.193266	2.06115e-09	0.825457
YFL007W	0.164274	1.79871e-05	0.817547
YFL008W	0.260541	1.97684e-09	0.726115
YFL009W	0.279221	9.98172e-06	0.708698
YFL010C	0.588735	6.80969e-05	0.312633
YFL013C	0.354906	2.06115e-09	0.671886
YFL014W	0.496067	8.13328e-05	0.420806
YFL016C	0.436091	2.49664e-07	0.606308
YFL017C	0.313646	0.0136736	0.689985
YFL017W-A	0.236415	8.72598e-08	0.789384
YFL018C	0.492151	0.0198065	0.450717
YFL020C	0.256105	0.0587833	0.72456
YFL021W	0.246236	2.06115e-09	0.76187
YFL022C	0.298615	2.06115e-09	0.670778
YFL023W	0.0900618	2.06115e-09	0.905716
YFL024C	0.204391	0.0307708	0.758403
YFL025C	0.116044	0.181569	0.703574
YFL026W	1.38122	0.0215067	0.0614559
YFL027C	1.23794	0.0156291	0.164946
YFL028C	0.223363	0.000111924	0.793521
YFL029C	0.293933	2.06115e-09	0.730121
YFL030W	0.542166	0.00362998	0.357883
YFL031W	0.372008	2.04617e-09	0.659978
YFL032W	0.118891	0.174145	0.713668
YFL033C	0.216601	8.93588e-06	0.76822
YFL034C-A	0.287785	2.06115e-09	0.697021
YFL034C-B	0.244283	0.00014048	0.753652
YFL034W	0.286466	0.0331168	0.66758
YFL036W	0.466961	2.06115e-09	0.499511
YFL037W	0.144537	1.1965e-06	0.860484
YFL038C	0.383761	5.63286e-05	0.588321
YFL039C	0.130179	1.12935e-05	0.87615
YFL041W	0.408021	5.19635e-08	0.648738
YFL042C	0.235937	2.53618e-06	0.781112
YFL044C	0.394218	0.0591393	0.579935
YFL045C	0.174535	0.0402653	0.773897
YFL046W	0.168169	5.48757e-06	0.816091
YFL047W	0.822064	0.0333937	0.349792
YFL048C	0.408145	2.70386e-06	0.596507
YFL049W	0.21268	2.06115e-09	0.803827
YFL050C	0.583352	0.126704	0.269331
YFL052W	0.847196	0.0582413	0.23836
YFL054C	0.837559	0.125	0.129559
YFL055W	0.874549	0.0774284	0.124148
YFL056C	0.938909	0.03421	0.132542
YFL057C	1.02046	1.42584e-05	0.106557
YFL059W	0.830201	0.192108	0.172533
YFL060C	1.05943	1.00963e-08	0.109599
YFL062W	0.775655	0.0975213	0.395767
YFL066C	0.325409	0.0627372	0.670305
YFR001W	0.176179	8.19823e-08	0.824451
YFR002W	0.409183	0.0796983	0.522314
YFR003C	0.199478	9.19065e-07	0.792815
YFR004W	0.257073	2.06115e-09	0.759984
YFR005C	0.251859	0.0208893	0.719338
YFR006W	0.542152	0.0245103	0.345482
YFR007W	0.462102	0.0244121	0.573626
YFR008W	0.155903	1.59255e-05	0.843316
YFR009W	0.649645	6.36945e-05	0.433823
YFR010W	0.348167	0.0168242	0.650984
YFR011C	0.383204	0.0135753	0.595767
YFR013W	0.236249	1.94594e-09	0.765155
YFR014C	0.407246	0.118018	0.467402
YFR015C	0.245453	0.210457	0.557584
YFR016C	0.184601	0.0790937	0.725557
YFR017C	0.361185	0.0657438	0.613391
YFR018C	0.451454	0.0954611	0.532953
YFR019W	0.273867	2.06115e-09	0.705646
YFR020W	0.232553	2.55785e-05	0.763999
YFR021W	0.125181	0.0791968	0.804108
YFR022W	0.22021	0.000204224	0.796336
YFR024C-A	0.322172	0.0401146	0.678146
YFR025C	0.734269	2.75598e-09	0.4006
YFR026C	0.508473	0.000436025	0.572458
YFR027W	0.0905714	0.0300703	0.881135
YFR028C	0.0891094	0.0371062	0.878286
YFR029W	0.0777168	2.00742e-09	0.922235
YFR030W	0.378812	2.06115e-09	0.629123
YFR031C	0.108326	2.06115e-09	0.891725
YFR031C-A	0.352614	2.06115e-09	0.692093
YFR032C-A	0.82619	0.0321912	0.299739
YFR033C	0.48102	9.78526e-05	0.425384
YFR034C	0.231208	0.102876	0.693151
YFR034W-A	0.101747	0.173529	0.728515
YFR036W	0.32152	0.0826376	0.647469
YFR036W-A	0.0223128	0.0439345	0.934137
YFR037C	0.183684	0.112913	0.710794
YFR038W	0.103534	0.0259068	0.867418
YFR039C	0.384814	0.0182484	0.603348
YFR040W	0.172787	0.00196932	0.830685
YFR041C	0.191206	1.96769e-09	0.823175
YFR042W	0.233499	2.91995e-07	0.795644
YFR043C	0.253937	0.018271	0.730507
YFR044C	0.387967	2.06115e-09	0.626405
YFR045W	0.300056	0.094266	0.618936
YFR046C	0.153575	2.06115e-09	0.849843
YFR047C	0.409936	2.06115e-09	0.575177
YFR048W	0.0841826	1.07055e-08	0.922102
YFR049W	0.342075	0.0612481	0.521912
YFR050C	0.354396	0.0559908	0.605968
YFR051C	0.215197	2.24349e-05	0.80284
YFR052C-A	0.161295	0.182523	0.649904
YFR052W	0.270216	0.0287193	0.730454
YFR053C	0.176612	0.129739	0.686955
YFR055W	0.520825	0.0412282	0.436356
YGL001C	0.643817	0.05619	0.206271
YGL002W	0.328064	0.111132	0.567484
YGL003C	0.255104	2.06115e-09	0.762723
YGL004C	0.213547	2.06115e-09	0.790685
YGL005C	0.258671	3.53335e-06	0.725667
YGL006W	0.302157	0.0250592	0.6489
YGL008C	0.0723461	0.000139258	0.926495
YGL009C	0.269448	2.06115e-09	0.756177
YGL010W	0.325459	2.06115e-09	0.652554
YGL011C	0.408537	0.149906	0.464954
YGL012W	0.497505	0.0174048	0.480175
YGL013C	0.221826	0.091184	0.678685
YGL014W	0.292599	2.06115e-09	0.735492
YGL016W	0.165081	0.00017205	0.837049
YGL017W	0.547044	2.06115e-09	0.472992
YGL018C	0.436352	2.06115e-09	0.611143
YGL019W	0.227563	0.0700715	0.672967
YGL020C	0.2881	2.06115e-09	0.709879
YGL021W	0.261486	0.0144358	0.714703
YGL022W	0.281999	2.76786e-08	0.704554
YGL023C	0.220495	3.57265e-06	0.791776
YGL025C	0.24104	0.000108033	0.766708
YGL026C	0.249461	0.0521485	0.692486
YGL027C	0.429291	4.23594e-05	0.551933
YGL028C	0.367865	0.0378026	0.561825
YGL029W	0.107646	6.18392e-05	0.881927
YGL030W	0.161633	5.53759e-05	0.826655
YGL031C	0.329469	2.06115e-09	0.668869
YGL032C	1.26603	0.0370801	0.121704
YGL033W	0.300539	0.0180013	0.704015
YGL035C	0.589555	0.0337085	0.430782
YGL036W	0.18823	2.06115e-09	0.827474
YGL037C	0.212553	2.06115e-09	0.782322
YGL038C	0.759061	2.06115e-09	0.400395
YGL039W	0.518471	3.26791e-06	0.403036
YGL040C	0.388121	5.82438e-05	0.586147
YGL041W-A	0.199163	0.000111476	0.809748
YGL043W	0.09402	0.148171	0.763879
YGL044C	0.113803	6.55216e-05	0.876463
YGL045W	0.443791	1.9577e-09	0.552586
YGL047W	0.333859	1.15498e-05	0.684636
YGL048C	0.333406	7.20493e-06	0.707771
YGL049C	0.659017	6.55822e-07	0.443909
YGL050W	0.230119	0.0226908	0.756461
YGL051W	0.944809	2.06115e-09	0.257647
YGL053W	0.916258	0.0171072	0.0739064
YGL054C	0.0890799	0.132208	0.777821
YGL055W	0.491508	0.0402926	0.40822
YGL056C	0.24837	0.0670106	0.684786
YGL057C	0.751834	0.0484161	0.308628
YGL058W	0.219459	6.99651e-06	0.761574
YGL059W	0.27847	3.52324e-06	0.751661
YGL060W	0.280335	0.0068116	0.729833
YGL061C	0.0824154	0.000184534	0.919739
YGL062W	0.229055	0.103427	0.627807
YGL063W	0.238359	0.11675	0.631879
YGL064C	0.320338	0.025612	0.659244
YGL065C	0.148387	0.230293	0.627114
YGL066W	0.2779	5.5136e-06	0.729545
YGL067W	0.332183	5.29026e-06	0.659242
YGL068W	0.559623	0.0390619	0.490754
YGL070C	0.364467	2.06115e-09	0.658069
YGL071W	0.135158	0.0532946	0.823725
YGL072C	0.134936	2.06115e-09	0.872975
YGL075C	0.191679	2.06115e-09	0.816808
YGL076C	0.610631	2.06115e-09	0.458856
YGL077C	0.41257	2.06115e-09	0.580633
YGL078C	0.218116	0.145873	0.625301
YGL079W	0.162443	0.000200142	0.845649
YGL080W	0.341137	5.47417e-06	0.675157
YGL081W	0.352148	2.06115e-09	0.65526
YGL082W	0.532084	6.08879e-08	0.533241
YGL083W	0.239841	0.0161486	0.77617
YGL084C	0.21706	0.111819	0.693915
YGL085W	0.163708	0.0566996	0.792939
YGL086W	0.113573	0.0476222	0.84399
YGL087C	0.100908	4.32793e-09	0.897952
YGL088W	0.125988	2.06115e-09	0.880877
YGL089C	1.12394	0.0336988	0.21249
YGL090W	0.093801	0.000119854	0.905114
YGL091C	0.301374	0.0382841	0.670889
YGL092W	0.184482	9.73004e-08	0.828931
YGL093W	0.269644	0.0965445	0.652857
YGL094C	0.117871	0.0691741	0.81602
YGL095C	0.294227	1.56612e-08	0.731853
YGL096W	0.417412	2.06115e-09	0.552937
YGL097W	0.317582	0.134775	0.515873
YGL098W	0.155845	2.06115e-09	0.849407
YGL099W	0.102832	8.45656e-06	0.886984
YGL100W	0.278148	0.139022	0.580761
YGL101W	0.285682	2.06115e-09	0.690086
YGL102C	0.0237276	2.06114e-09	0.975597
YGL103W	0.260202	2.06115e-09	0.740607
YGL104C	0.492708	0.0294204	0.526909
YGL105W	0.538032	1.53715e-05	0.473471
YGL106W	0.532144	2.06115e-09	0.498845
YGL107C	0.637913	0.00205816	0.467772
YGL108C	0.185136	2.06057e-08	0.822028
YGL110C	0.182287	1.02625e-06	0.820612
YGL111W	0.147717	0.221859	0.619778
YGL112C	0.46418	0.0453171	0.558554
YGL113W	0.0735172	2.06115e-09	0.927493
YGL114W	0.203092	2.06115e-09	0.803157
YGL115W	0.458141	0.137973	0.431078
YGL116W	0.296077	0.154091	0.554343
YGL117W	0.274474	0.075036	0.68554
YGL119W	0.277184	0.00848748	0.748726
YGL120C	0.132745	0.110671	0.744509
YGL121C	0.408146	3.17277e-08	0.599861
YGL122C	0.118053	0.0394051	0.836905
YGL123W	0.193603	0.000116751	0.802091
YGL124C	0.444428	0.0297047	0.571257
YGL125W	0.470365	0.000111456	0.574593
YGL126W	0.297823	6.35937e-06	0.714662
YGL127C	0.135251	6.44633e-05	0.871779
YGL128C	0.135616	0.129691	0.745796
YGL129C	0.693508	0.0691067	0.361813
YGL130W	0.259493	0.0499732	0.663326
YGL131C	0.0876605	0.0131308	0.903312
YGL133W	0.175618	0.000190931	0.82217
YGL134W	0.268751	0.0156583	0.718199
YGL135W	0.496623	0.000121226	0.543713
YGL136C	0.203605	0.0401704	0.764851
YGL137W	0.152791	2.03168e-09	0.841819
YGL139W	0.136575	2.06115e-09	0.869127
YGL140C	0.147367	4.76083e-08	0.844732
YGL141W	0.209605	7.88064e-08	0.780221
YGL142C	0.334711	1.62844e-05	0.709707
YGL143C	0.578804	0.185879	0.283414
YGL144C	0.160664	5.59934e-06	0.846091
YGL145W	0.178175	0.00888207	0.835456
YGL146C	0.322852	0.000137006	0.700358
YGL147C	0.299633	2.06115e-09	0.720437
YGL148W	0.426502	0.0820427	0.492269
YGL150C	0.110877	0.0351512	0.855637
YGL151W	0.0885008	0.030228	0.87577
YGL153W	0.342765	2.06115e-09	0.655655
YGL154C	0.248469	0.0317772	0.747304
YGL155W	0.0941022	3.66999e-07	0.905414
YGL156W	0.341349	2.97907e-07	0.695077
YGL157W	0.510591	0.0924187	0.362375
YGL158W	0.137899	7.84567e-06	0.856694
YGL159W	0.237215	0.155235	0.604329
YGL160W	0.405649	2.06115e-09	0.575065
YGL161C	0.281143	2.99987e-07	0.716754
YGL162W	0.5109	0.144727	0.306931
YGL163C	0.218334	2.06115e-09	0.775529
YGL164C	0.166922	0.00479462	0.829673
YGL166W	0.307485	1.95096e-09	0.640315
YGL167C	0.146575	0.000113719	0.852462
YGL169W	0.603806	0.039379	0.22875
YGL171W	0.142759	0.0719694	0.777764
YGL172W	0.31112	2.06115e-09	0.692831
YGL173C	0.281854	0.000188671	0.663553
YGL174W	0.343242	0.0199229	0.58449
YGL175C	0.104501	0.00127871	0.893305
YGL176C	0.140998	0.0399816	0.815989
YGL177W	0.0782755	2.06115e-09	0.915107
YGL178W	0.16364	1.93892e-05	0.849675
YGL179C	0.404149	1.5781e-07	0.554673
YGL180W	0.120139	4.68361e-09	0.883944
YGL181W	0.290516	2.06115e-09	0.68321
YGL183C	0.11039	2.06115e-09	0.886737
YGL184C	0.33581	0.0658717	0.601655
YGL185C	0.277686	2.06115e-09	0.7029
YGL186C	0.345915	2.06115e-09	0.677307
YGL187C	0.491825	0.034438	0.344705
YGL188C-A	0.0856514	2.06115e-09	0.90799
YGL189C	0.404165	0.00947655	0.649621
YGL190C	0.119382	0.00679355	0.875812
YGL191W	0.549755	1.79014e-06	0.301996
YGL193C	0.349048	2.06115e-09	0.560122
YGL194C	0.327036	2.06115e-09	0.660816
YGL194C-A	0.226966	2.06115e-09	0.786784
YGL195W	0.189049	2.06115e-09	0.776248
YGL196W	0.615807	0.0723623	0.252506
YGL197W	0.19719	0.00885303	0.793593
YGL198W	0.265722	9.03617e-05	0.711726
YGL200C	0.336765	0.000126751	0.633394
YGL201C	0.165083	0.0562839	0.787753
YGL202W	0.356488	0.0741111	0.559249
YGL203C	0.305971	1.77099e-05	0.671972
YGL204C	0.361994	0.0368866	0.477542
YGL205W	0.591119	0.1104	0.263922
YGL206C	0.249512	0.0713401	0.697324
YGL207W	0.255832	8.84792e-07	0.716772
YGL208W	0.522273	0.00727101	0.391336
YGL209W	0.417445	0.019214	0.530857
YGL210W	0.10386	2.06115e-09	0.891469
YGL211W	0.228969	0.200278	0.54528
YGL212W	0.0658436	2.06115e-09	0.932584
YGL213C	0.171263	0.134617	0.693343
YGL215W	0.150113	2.06115e-09	0.848375
YGL216W	0.379047	2.06115e-09	0.594904
YGL219C	0.666823	2.06115e-09	0.413151
YGL220W	0.189078	0.000138461	0.830071
YGL221C	0.418812	1.21945e-05	0.617672
YGL222C	0.409641	2.06115e-09	0.50213
YGL223C	0.169476	2.06115e-09	0.831756
YGL224C	0.179209	0.00488409	0.829292
YGL225W	0.555532	2.06115e-09	0.411553
YGL226C-A	0.0437025	0.104756	0.851428
YGL226W	0.182723	1.04902e-05	0.791275
YGL227W	0.248101	0.0630903	0.666658
YGL228W	0.139152	2.06115e-09	0.853046
YGL229C	0.198809	0.0278191	0.77649
YGL231C	0.164298	2.06115e-09	0.849363
YGL232W	0.0986413	3.02384e-05	0.900598
YGL233W	0.159255	0.0662844	0.775733
YGL234W	0.223548	1.47075e-05	0.754358
YGL236C	0.802821	0.00432872	0.362938
YGL237C	0.452697	0.0231593	0.577185
YGL238W	0.0929479	0.0658394	0.842777
YGL240W	0.0823804	2.06115e-09	0.920191
YGL241W	0.167664	0.146223	0.694307
YGL242C	0.244169	1.06645e-05	0.769252
YGL243W	0.166273	0.0119543	0.825365
YGL244W	0.169165	1.03887e-05	0.835447
YGL245W	0.248362	2.06115e-09	0.767121
YGL246C	0.103535	0.128877	0.763116
YGL247W	0.0722399	2.06115e-09	0.927594
YGL248W	0.353037	2.06115e-09	0.620434
YGL250W	0.323647	3.92967e-05	0.660172
YGL251C	0.876511	0.0241127	0.332193
YGL252C	0.885753	0.000149195	0.452378
YGL253W	0.854452	4.16943e-05	0.402463
YGL254W	0.404855	2.20132e-09	0.617641
YGL255W	0.41891	0.0275699	0.51762
YGL256W	0.203394	0.0864165	0.700185
YGL257C	0.342195	0.184868	0.514235
YGL259W	0.145528	0.00687724	0.854309
YGL263W	0.77387	8.30106e-05	0.342275
YGR001C	0.245159	0.182547	0.570477
YGR002C	0.140147	5.58196e-06	0.855414
YGR003W	0.191395	2.06115e-09	0.791142
YGR004W	0.123641	8.87353e-05	0.877308
YGR005C	0.344168	0.0125645	0.68274
YGR006W	0.133644	0.0877777	0.782713
YGR007W	0.2141	5.59945e-05	0.772448
YGR008C	0.245573	0.0109472	0.747971
YGR009C	0.196199	6.27686e-05	0.790389
YGR010W	0.272349	0.143838	0.587946
YGR011W	0.137809	0.00403371	0.851022
YGR012W	0.179995	2.66355e-05	0.822129
YGR013W	0.260782	2.06115e-09	0.747889
YGR014W	0.308485	1.18284e-05	0.65099
YGR015C	0.12059	8.78204e-09	0.878583
YGR017W	0.173747	5.49556e-05	0.834244
YGR019W	0.399844	0.0127917	0.64688
YGR020C	0.265917	2.06115e-09	0.707901
YGR021W	0.52446	0.00782981	0.541378
YGR023W	0.233391	2.06115e-09	0.776365
YGR024C	0.126541	5.92471e-05	0.862442
YGR025W	0.0965015	0.106032	0.803163
YGR026W	0.456774	2.01153e-05	0.528034
YGR027C	0.366681	2.06115e-09	0.64642
YGR027W-A	0.373524	0.14592	0.494588
YGR027W-B	0.718066	0.176479	0.104219
YGR028W	0.322889	0.0462935	0.646445
[truncated: 3,644 more rows]
