# Supplementary material for: Genetics of trans-regulatory variation in gene expression
Source: eLife. 2018 Jul 17;7:e35471. doi: 10.7554/eLife.35471 (PMC6072440; doi:10.7554/eLife.35471)
Supplement: Source data 6. — This xlsx file contains gene features used for comparisons with heritability. [file elife-35471-data6.xlsx]

## Sheet: SI_Data_06_geneFeatures
gene	expression	essential	dNdS	dNdS_adjust	PPI	GxGLenient	GxGIntermediate	GxGStrict	isTF	hasHumanHomolog	hasParalog
YAL069W	NA	FALSE	NA	NA	NA	NA	NA	NA	FALSE	FALSE	FALSE
YAL068W-A	NA	FALSE	NA	NA	NA	NA	NA	NA	FALSE	FALSE	FALSE
YAL068C	NA	FALSE	NA	NA	3	488	114	47	FALSE	FALSE	FALSE
YAL067W-A	NA	FALSE	NA	NA	NA	8	3	2	FALSE	FALSE	FALSE
YAL067C	NA	FALSE	NA	NA	5	952	124	39	FALSE	FALSE	FALSE
YAL066W	NA	FALSE	NA	NA	NA	335	43	11	FALSE	FALSE	FALSE
YAL065C	NA	FALSE	NA	NA	1	560	85	31	FALSE	FALSE	FALSE
YAL064W-B	NA	FALSE	NA	NA	2	NA	NA	NA	FALSE	FALSE	FALSE
YAL064C-A	NA	FALSE	NA	NA	2	483	93	30	FALSE	FALSE	FALSE
YAL064W	NA	FALSE	NA	NA	NA	411	230	109	FALSE	FALSE	FALSE
YAL063C-A	NA	FALSE	NA	NA	2	462	46	18	FALSE	FALSE	FALSE
YAL063C	NA	FALSE	NA	NA	3	471	66	17	FALSE	FALSE	FALSE
YAL062W	4.05538	FALSE	NA	NA	13	916	133	36	FALSE	TRUE	TRUE
YAL061W	5.19517	FALSE	0.0470522	0.0359033	5	828	351	129	FALSE	FALSE	FALSE
YAL060W	7.38741	FALSE	0.0748351	0.0493043	8	360	51	13	FALSE	FALSE	FALSE
YAL059C-A	NA	FALSE	NA	NA	NA	NA	NA	NA	FALSE	FALSE	FALSE
YAL059W	6.24378	FALSE	0.178298	0.123034	27	1063	184	64	FALSE	FALSE	FALSE
YAL058W	4.90221	FALSE	0.217511	0.159163	4	981	242	96	FALSE	TRUE	FALSE
YAL056C-A	NA	FALSE	NA	NA	NA	503	141	76	FALSE	FALSE	FALSE
YAL056W	5.61598	FALSE	NA	NA	13	1090	217	78	FALSE	FALSE	TRUE
YAL055W	5.12679	FALSE	0.225534	0.182439	6	1415	527	159	FALSE	FALSE	FALSE
YAL054C	2.96861	FALSE	0.0256559	0.016666	8	961	157	41	FALSE	TRUE	FALSE
YAL053W	6.57124	FALSE	0.0457028	0.0328203	30	912	201	71	FALSE	FALSE	TRUE
YAL051W	4.17371	FALSE	0.0797735	0.0585292	15	824	72	16	TRUE	FALSE	TRUE
YAL049C	7.51483	FALSE	0.098344	0.0715874	4	874	76	19	FALSE	TRUE	FALSE
YAL048C	4.21148	FALSE	0.0398564	0.0288465	8	1576	574	227	FALSE	TRUE	FALSE
YAL047W-A	NA	FALSE	NA	NA	NA	NA	NA	NA	FALSE	FALSE	FALSE
YAL047C	4.17952	FALSE	0.17085	0.121853	120	NA	NA	NA	FALSE	FALSE	FALSE
YAL046C	5.96329	FALSE	0.149864	0.100789	8	947	274	85	FALSE	TRUE	FALSE
YAL045C	NA	FALSE	NA	NA	NA	401	52	21	FALSE	FALSE	FALSE
YAL044W-A	6.74802	FALSE	0.055593	0.0431008	7	535	69	14	FALSE	TRUE	FALSE
YAL044C	9.40444	FALSE	0.0459432	0.0337173	6	188	88	34	FALSE	TRUE	FALSE
YAL043C	5.57141	TRUE	0.0819077	0.0634509	44	565	117	53	FALSE	FALSE	FALSE
YAL042C-A	1.08356	FALSE	NA	NA	NA	499	97	32	FALSE	FALSE	FALSE
YAL042W	7.76848	FALSE	0.0731984	0.0558205	27	879	143	52	FALSE	TRUE	FALSE
YAL041W	5.55682	TRUE	0.0557421	0.0417169	41	2861	914	368	FALSE	TRUE	FALSE
YAL040C	6.3813	FALSE	0.108458	0.0675625	19	1357	386	130	FALSE	FALSE	FALSE
YAL039C	6.7307	FALSE	0.0901983	0.0694461	8	255	155	73	FALSE	FALSE	FALSE
YAL038W	11.975	TRUE	0.0942262	0.0101073	124	938	243	91	FALSE	TRUE	TRUE
YAL037C-B	3.85554	FALSE	NA	NA	NA	NA	NA	NA	FALSE	FALSE	FALSE
YAL037C-A	NA	FALSE	NA	NA	NA	501	51	11	FALSE	FALSE	FALSE
YAL037W	3.89841	FALSE	NA	NA	2	373	38	15	FALSE	FALSE	TRUE
YAL036C	7.22072	FALSE	0.0224936	0.0140075	29	872	171	59	FALSE	TRUE	FALSE
YAL035W	7.57496	FALSE	0.0861014	0.0462713	74	NA	NA	NA	FALSE	TRUE	FALSE
YAL034C-B	NA	TRUE	NA	NA	NA	NA	NA	NA	FALSE	FALSE	FALSE
YAL034W-A	4.76769	TRUE	0.117335	0.0908683	45	505	207	100	FALSE	FALSE	FALSE
YAL034C	5.04878	FALSE	0.111295	0.0799736	11	472	186	111	TRUE	FALSE	TRUE
YAL033W	6.02844	TRUE	0.102258	0.0756967	15	1152	319	104	FALSE	FALSE	FALSE
YAL032C	5.25817	TRUE	0.115602	0.0848836	77	615	325	164	FALSE	TRUE	FALSE
YAL031W-A	NA	FALSE	NA	NA	NA	NA	NA	NA	FALSE	FALSE	FALSE
YAL031C	4.51022	FALSE	0.12731	0.0930547	8	332	62	10	FALSE	FALSE	FALSE
YAL030W	7.38102	FALSE	NA	NA	29	526	74	18	FALSE	TRUE	TRUE
YAL029C	5.22711	FALSE	NA	NA	43	920	223	78	FALSE	TRUE	TRUE
YAL028W	2.92895	FALSE	0.191583	0.149882	58	515	64	20	FALSE	FALSE	TRUE
YAL027W	4.78038	FALSE	0.121521	0.0932702	35	834	65	20	FALSE	FALSE	FALSE
YAL026C-A	4.70001	FALSE	NA	NA	NA	NA	NA	NA	FALSE	FALSE	FALSE
YAL026C	4.80598	FALSE	NA	NA	38	1262	841	453	FALSE	TRUE	FALSE
HRA1	NA	FALSE	NA	NA	NA	NA	NA	NA	FALSE	FALSE	FALSE
YAL025C	7.55839	TRUE	0.0449821	0.0293411	26	1478	533	226	FALSE	TRUE	FALSE
YAL024C	3.37735	FALSE	0.103283	0.0787151	68	1322	581	304	FALSE	FALSE	FALSE
YAL023C	7.57406	FALSE	0.0651504	0.0391202	25	943	276	125	FALSE	TRUE	TRUE
YAL022C	5.62508	FALSE	0.074697	0.056362	7	501	103	39	FALSE	FALSE	FALSE
YAL021C	4.95021	FALSE	0.0526625	0.0375256	55	551	259	107	FALSE	TRUE	FALSE
YAL020C	5.40073	FALSE	0.186235	0.154578	7	910	210	72	FALSE	FALSE	FALSE
YAL019W-A	NA	FALSE	NA	NA	NA	NA	NA	NA	FALSE	FALSE	FALSE
YAL019W	5.31595	FALSE	0.0582238	0.0421761	22	1100	309	116	FALSE	TRUE	FALSE
YAL018C	NA	FALSE	0.095397	0.0713797	10	800	129	45	FALSE	FALSE	FALSE
YAL017W	4.56004	FALSE	NA	NA	42	723	100	34	FALSE	TRUE	TRUE
YAL016C-B	NA	FALSE	NA	NA	NA	567	105	42	FALSE	FALSE	FALSE
YAL016C-A	1.24415	FALSE	NA	NA	NA	NA	NA	NA	FALSE	FALSE	FALSE
YAL016W	6.86768	FALSE	0.0382602	0.0231105	47	NA	NA	NA	FALSE	TRUE	FALSE
YAL015C	5.03817	FALSE	0.154573	0.109567	16	1012	194	56	FALSE	TRUE	TRUE
YAL014C	5.95927	FALSE	0.212129	0.149136	9	1016	237	79	FALSE	FALSE	FALSE
YAL013W	5.7252	FALSE	NA	NA	18	1932	1178	646	FALSE	FALSE	FALSE
YAL012W	8.80821	FALSE	0.0329111	0.0156176	20	682	155	71	FALSE	TRUE	FALSE
YAL011W	4.97603	FALSE	0.114976	0.0882501	39	1175	696	351	FALSE	FALSE	FALSE
YAL010C	4.37334	FALSE	0.120773	0.0895761	14	1579	616	189	FALSE	FALSE	FALSE
YAL009W	5.171	FALSE	0.0614349	0.0408138	10	591	272	136	FALSE	FALSE	FALSE
YAL008W	6.5339	FALSE	0.164169	0.114917	6	739	94	20	FALSE	FALSE	FALSE
YAL007C	8.02727	FALSE	0.0848299	0.0505003	52	781	202	53	FALSE	FALSE	TRUE
tP(UGG)A	NA	FALSE	NA	NA	NA	NA	NA	NA	FALSE	FALSE	FALSE
YAL005C	8.29204	FALSE	0.0414491	0.0117402	690	499	154	56	FALSE	TRUE	FALSE
YAL004W	NA	FALSE	NA	NA	NA	533	176	48	FALSE	FALSE	FALSE
YAL003W	10.7404	TRUE	NA	NA	23	NA	NA	NA	FALSE	TRUE	FALSE
snR18	NA	FALSE	NA	NA	NA	NA	NA	NA	FALSE	FALSE	FALSE
YAL002W	4.51522	FALSE	0.122502	0.087701	13	1516	936	413	FALSE	TRUE	FALSE
YAL001C	4.9064	TRUE	NA	NA	27	932	306	128	TRUE	FALSE	FALSE
YAR002W	6.1111	FALSE	0.203953	0.153862	40	831	368	189	FALSE	FALSE	FALSE
YAR002C-A	8.60065	FALSE	0.078479	0.0492527	65	481	80	36	FALSE	TRUE	TRUE
YAR003W	5.33617	FALSE	0.0566481	0.041527	20	1784	744	293	FALSE	TRUE	FALSE
YAR007C	6.1088	TRUE	0.0239814	0.0162285	141	601	285	135	FALSE	TRUE	FALSE
YAR008W	5.66357	TRUE	NA	NA	4	NA	NA	NA	FALSE	TRUE	FALSE
YAR009C	3.23712	FALSE	NA	NA	6	NA	NA	NA	FALSE	FALSE	FALSE
YAR010C	2.58013	FALSE	NA	NA	21	NA	NA	NA	FALSE	FALSE	FALSE
tA(UGC)A	NA	FALSE	NA	NA	NA	NA	NA	NA	FALSE	FALSE	FALSE
YAR014C	5.93365	FALSE	NA	NA	78	1190	501	197	FALSE	FALSE	FALSE
YAR015W	8.68844	FALSE	0.0548928	0.0330396	10	530	83	30	FALSE	FALSE	FALSE
YAR018C	5.69142	FALSE	0.0309106	0.0219038	102	1116	320	129	FALSE	TRUE	FALSE
YAR019C	3.61861	TRUE	NA	NA	54	1480	620	262	FALSE	TRUE	FALSE
YAR019W-A	NA	FALSE	NA	NA	NA	NA	NA	NA	FALSE	FALSE	FALSE
YAR020C	0.774366	FALSE	NA	NA	NA	331	27	8	FALSE	FALSE	FALSE
YAR023C	3.54166	FALSE	NA	NA	3	773	74	25	FALSE	FALSE	FALSE
tL(CAA)A	NA	FALSE	NA	NA	6	NA	NA	NA	FALSE	FALSE	FALSE
tS(AGA)A	NA	FALSE	NA	NA	NA	NA	NA	NA	FALSE	FALSE	FALSE
YAR027W	5.41148	FALSE	NA	NA	63	471	83	26	FALSE	FALSE	FALSE
YAR028W	3.6075	FALSE	NA	NA	14	775	152	53	FALSE	FALSE	FALSE
YAR029W	2.18087	FALSE	NA	NA	1	921	506	319	FALSE	FALSE	FALSE
YAR030C	NA	FALSE	NA	NA	NA	379	48	11	FALSE	FALSE	FALSE
YAR031W	NA	FALSE	NA	NA	13	577	126	49	FALSE	FALSE	FALSE
YAR033W	2.07071	FALSE	NA	NA	14	532	118	41	FALSE	FALSE	FALSE
YAR035W	2.83903	FALSE	NA	NA	4	474	64	17	FALSE	TRUE	FALSE
YAR035C-A	NA	FALSE	NA	NA	NA	528	88	37	FALSE	FALSE	FALSE
YAR042W	4.71305	FALSE	NA	NA	26	690	191	72	FALSE	TRUE	TRUE
YAR047C	NA	FALSE	NA	NA	NA	364	77	34	FALSE	FALSE	FALSE
YAR050W	1.33392	FALSE	NA	NA	3	594	182	47	FALSE	FALSE	FALSE
YAR053W	NA	FALSE	NA	NA	NA	NA	NA	NA	FALSE	FALSE	FALSE
YAR060C	NA	FALSE	NA	NA	NA	NA	NA	NA	FALSE	FALSE	FALSE
YAR061W	NA	FALSE	NA	NA	1	NA	NA	NA	FALSE	FALSE	FALSE
YAR062W	NA	FALSE	NA	NA	3	NA	NA	NA	FALSE	FALSE	FALSE
YAR064W	NA	FALSE	NA	NA	1	NA	NA	NA	FALSE	FALSE	FALSE
YAR066W	NA	FALSE	NA	NA	4	416	180	55	FALSE	FALSE	FALSE
YAR068W	NA	FALSE	NA	NA	2	429	62	15	FALSE	FALSE	FALSE
YAR069C	NA	FALSE	NA	NA	NA	NA	NA	NA	FALSE	FALSE	FALSE
YAR070C	NA	FALSE	NA	NA	NA	NA	NA	NA	FALSE	FALSE	FALSE
YAR071W	1.08876	FALSE	NA	NA	5	557	188	103	FALSE	FALSE	FALSE
YAR073W	NA	FALSE	NA	NA	NA	606	56	26	FALSE	FALSE	FALSE
YAR075W	NA	FALSE	NA	NA	NA	460	124	48	FALSE	FALSE	FALSE
YBL113C	3.59702	FALSE	NA	NA	2	105	15	7	FALSE	FALSE	FALSE
YBL113W-A	NA	FALSE	NA	NA	NA	NA	NA	NA	FALSE	FALSE	FALSE
YBL112C	1.2174	FALSE	NA	NA	2	101	32	14	FALSE	FALSE	FALSE
YBL111C	NA	FALSE	NA	NA	4	116	36	16	FALSE	FALSE	FALSE
YBL109W	NA	FALSE	NA	NA	NA	NA	NA	NA	FALSE	FALSE	FALSE
YBL108C-A	0.723517	FALSE	NA	NA	NA	467	48	15	FALSE	FALSE	FALSE
YBL108W	NA	FALSE	NA	NA	NA	NA	NA	NA	FALSE	FALSE	FALSE
YBL107W-A	NA	FALSE	NA	NA	NA	NA	NA	NA	FALSE	FALSE	FALSE
tL(UAA)B1	NA	FALSE	NA	NA	NA	NA	NA	NA	FALSE	FALSE	FALSE
YBL107C	6.33888	FALSE	NA	NA	4	491	95	27	FALSE	FALSE	FALSE
YBL106C	3.84449	FALSE	0.0969023	0.0734674	17	421	93	31	FALSE	FALSE	TRUE
YBL105C	5.36467	TRUE	0.0543749	0.039743	79	3506	1575	661	FALSE	TRUE	FALSE
YBL104C	4.72484	FALSE	0.0634473	0.0478613	27	1135	275	94	FALSE	TRUE	FALSE
YBL103C	5.45092	FALSE	0.100783	0.0718292	46	857	233	94	TRUE	FALSE	FALSE
YBL102W	6.8876	FALSE	0.0493702	0.0360404	41	1062	259	110	FALSE	TRUE	FALSE
YBL101C	4.35543	FALSE	0.105901	0.0814937	13	1049	212	65	FALSE	FALSE	TRUE
YBL100W-C	NA	FALSE	NA	NA	NA	429	63	18	FALSE	FALSE	FALSE
YBL100W-B	2.00614	FALSE	NA	NA	NA	NA	NA	NA	FALSE	FALSE	FALSE
YBL100W-A	NA	FALSE	NA	NA	1	NA	NA	NA	FALSE	FALSE	FALSE
tF(GAA)B	NA	FALSE	NA	NA	2	NA	NA	NA	FALSE	FALSE	FALSE
YBL100C	NA	FALSE	NA	NA	NA	364	42	13	FALSE	FALSE	FALSE
YBL099W	8.82399	FALSE	NA	NA	45	NA	NA	NA	FALSE	TRUE	FALSE
YBL098W	5.54143	FALSE	0.0871869	0.0598145	2	892	131	44	FALSE	TRUE	FALSE
YBL097W	3.79357	TRUE	0.109934	0.0855451	19	2197	804	379	FALSE	TRUE	FALSE
YBL096C	NA	FALSE	NA	NA	NA	372	101	36	FALSE	FALSE	FALSE
YBL095W	6.12451	FALSE	0.11992	0.0967401	7	774	128	37	FALSE	FALSE	FALSE
YBL094C	NA	FALSE	NA	NA	NA	NA	NA	NA	FALSE	FALSE	FALSE
YBL093C	6.88917	FALSE	NA	NA	39	NA	NA	NA	FALSE	FALSE	FALSE
YBL092W	11.7255	TRUE	NA	NA	23	NA	NA	NA	FALSE	TRUE	FALSE
YBL091C-A	5.61003	FALSE	NA	NA	11	801	232	80	FALSE	TRUE	TRUE
YBL091C	7.53256	FALSE	0.0606308	0.0392697	9	565	123	48	FALSE	TRUE	FALSE
YBL090W	6.32259	FALSE	0.104639	0.0755246	12	421	107	18	FALSE	FALSE	FALSE
YBL089W	4.64224	FALSE	0.112565	0.0850264	2	1286	346	131	FALSE	TRUE	TRUE
YBL088C	3.36162	FALSE	NA	NA	18	391	63	20	FALSE	TRUE	FALSE
YBL087C	10.3248	FALSE	NA	NA	53	1161	346	112	FALSE	TRUE	TRUE
YBL086C	4.19972	FALSE	0.0736847	0.0593434	6	476	122	72	FALSE	FALSE	FALSE
YBL085W	5.50933	FALSE	NA	NA	71	806	133	43	FALSE	FALSE	TRUE
YBL084C	4.37729	TRUE	NA	NA	48	2312	670	267	FALSE	TRUE	FALSE
YBL083C	5.02739	FALSE	NA	NA	NA	544	162	82	FALSE	FALSE	FALSE
YBL082C	5.55029	FALSE	NA	NA	2	1124	295	107	FALSE	TRUE	FALSE
YBL081W	4.99218	FALSE	NA	NA	8	1049	277	108	FALSE	FALSE	FALSE
YBL080C	4.25615	FALSE	NA	NA	4	757	137	53	FALSE	TRUE	FALSE
YBL079W	5.43823	FALSE	NA	NA	40	1195	534	279	FALSE	TRUE	TRUE
YBL078C	6.5288	FALSE	0.00954261	0.00657585	88	1426	425	135	FALSE	TRUE	FALSE
YBL077W	NA	TRUE	NA	NA	NA	NA	NA	NA	FALSE	FALSE	FALSE
YBL076C	7.80062	TRUE	0.0415581	0.0226394	32	1157	377	130	FALSE	TRUE	FALSE
YBL075C	4.7403	FALSE	0.0226484	0.016314	64	820	167	52	FALSE	FALSE	TRUE
YBL074C	3.84163	TRUE	0.173899	0.130568	15	1658	780	292	FALSE	FALSE	FALSE
YBL073W	NA	TRUE	NA	NA	NA	NA	NA	NA	FALSE	FALSE	FALSE
snR56	NA	FALSE	NA	NA	2	NA	NA	NA	FALSE	FALSE	FALSE
YBL072C	11.5132	FALSE	NA	NA	76	1101	486	267	FALSE	TRUE	TRUE
YBL071C-B	NA	FALSE	NA	NA	1	632	130	35	FALSE	FALSE	FALSE
YBL071W-A	5.91429	FALSE	NA	NA	18	961	385	123	FALSE	TRUE	FALSE
YBL071C	NA	FALSE	NA	NA	NA	404	135	51	FALSE	FALSE	FALSE
YBL070C	NA	FALSE	NA	NA	NA	378	26	12	FALSE	FALSE	FALSE
YBL069W	5.55144	FALSE	0.0534641	0.0385273	6	888	177	47	FALSE	FALSE	TRUE
YBL068W-A	3.90219	FALSE	NA	NA	NA	NA	NA	NA	FALSE	FALSE	FALSE
YBL068W	6.28576	FALSE	0.0188798	0.0122303	10	497	92	32	FALSE	TRUE	TRUE
YBL067C	5.00087	FALSE	0.131267	0.100668	58	842	337	153	FALSE	TRUE	TRUE
YBL066C	3.88919	FALSE	0.0886362	0.0680768	9	584	164	63	TRUE	FALSE	FALSE
YBL065W	NA	FALSE	NA	NA	NA	467	157	67	FALSE	FALSE	FALSE
YBL064C	7.74437	FALSE	0.0213683	0.0155597	24	871	72	22	FALSE	TRUE	FALSE
YBL063W	4.02035	FALSE	0.137281	0.102987	15	761	86	23	FALSE	TRUE	FALSE
YBL062W	NA	FALSE	NA	NA	NA	579	133	70	FALSE	FALSE	FALSE
YBL061C	5.62507	FALSE	0.123385	0.0971106	34	614	161	84	FALSE	FALSE	TRUE
YBL060W	4.49737	FALSE	NA	NA	6	889	84	31	FALSE	FALSE	FALSE
YBL059C-A	6.44811	FALSE	NA	NA	4	576	262	103	FALSE	FALSE	FALSE
YBL059W	5.20677	FALSE	NA	NA	4	1190	238	81	FALSE	FALSE	TRUE
YBL058W	7.14243	FALSE	0.108087	0.0806644	37	1043	577	276	FALSE	TRUE	FALSE
YBL057C	6.79433	FALSE	0.109742	0.0817208	15	881	104	36	FALSE	TRUE	FALSE
YBL056W	7.34667	FALSE	0.0415889	0.0295782	23	576	185	81	FALSE	TRUE	TRUE
YBL055C	5.83897	FALSE	0.179371	0.129041	19	774	172	40	FALSE	TRUE	FALSE
YBL054W	5.9432	FALSE	0.119956	0.0906549	13	419	123	30	FALSE	FALSE	TRUE
YBL053W	1.5599	FALSE	NA	NA	NA	440	82	29	FALSE	FALSE	FALSE
YBL052C	5.2473	FALSE	0.181992	0.143583	16	1096	253	87	FALSE	FALSE	FALSE
YBL051C	5.66517	FALSE	0.105374	0.0774744	19	1444	571	240	FALSE	FALSE	FALSE
YBL050W	7.06526	TRUE	NA	NA	40	1110	614	309	FALSE	TRUE	FALSE
YBL049W	4.14267	FALSE	0.0178996	0.0117887	11	754	98	25	FALSE	TRUE	FALSE
YBL048W	2.10446	FALSE	NA	NA	NA	427	33	2	FALSE	FALSE	FALSE
YBL047C	6.35339	FALSE	NA	NA	47	1147	346	138	FALSE	TRUE	FALSE
YBL046W	5.29731	FALSE	0.145659	0.112733	14	560	70	18	FALSE	FALSE	FALSE
YBL045C	7.90294	FALSE	0.0693624	0.0421927	108	NA	NA	NA	FALSE	FALSE	FALSE
YBL044W	1.21989	FALSE	NA	NA	3	102	36	14	FALSE	FALSE	FALSE
YBL043W	4.15616	FALSE	0.15595	0.119894	15	773	139	41	FALSE	FALSE	TRUE
YBL042C	5.48998	FALSE	NA	NA	8	782	129	31	FALSE	FALSE	FALSE
YBL041W	7.86646	TRUE	NA	NA	27	1445	720	322	FALSE	TRUE	FALSE
YBL040C	7.38446	TRUE	NA	NA	9	449	195	107	FALSE	TRUE	FALSE
YBL039W-B	4.99785	FALSE	NA	NA	3	454	92	33	FALSE	FALSE	FALSE
YBL039C	7.40284	FALSE	NA	NA	59	1044	334	138	FALSE	FALSE	TRUE
YBL039C-A	NA	FALSE	NA	NA	NA	NA	NA	NA	FALSE	FALSE	FALSE
YBL038W	6.88957	FALSE	0.079257	0.0568844	37	NA	NA	NA	FALSE	FALSE	FALSE
YBL037W	4.5466	FALSE	0.0570122	0.0421326	32	717	144	40	FALSE	TRUE	FALSE
YBL036C	7.12398	FALSE	0.103322	0.0785722	13	426	105	44	FALSE	TRUE	FALSE
YBL035C	5.15898	TRUE	NA	NA	23	1439	731	379	FALSE	TRUE	FALSE
YBL034C	3.55043	TRUE	0.128742	0.0940523	20	2917	1151	567	FALSE	FALSE	FALSE
YBL033C	6.35625	FALSE	0.0796126	0.0648722	6	NA	NA	NA	FALSE	FALSE	FALSE
YBL032W	6.89089	FALSE	NA	NA	1132	574	128	32	FALSE	FALSE	FALSE
YBL031W	4.55142	FALSE	0.149133	0.106348	14	854	438	240	FALSE	FALSE	FALSE
YBL030C	9.42607	TRUE	0.0693478	0.0226002	75	NA	NA	NA	FALSE	TRUE	TRUE
YBL029C-A	6.23501	FALSE	NA	NA	14	493	46	18	FALSE	FALSE	FALSE
YBL029W	4.70451	FALSE	NA	NA	3	483	62	14	FALSE	FALSE	FALSE
YBL028C	7.65061	FALSE	NA	NA	8	464	58	16	FALSE	FALSE	FALSE
YBL027W	11.1876	FALSE	NA	NA	28	432	331	210	FALSE	TRUE	TRUE
YBL026W	7.62371	TRUE	NA	NA	88	1478	529	232	FALSE	TRUE	FALSE
YBL025W	4.9651	FALSE	NA	NA	16	NA	NA	NA	TRUE	FALSE	FALSE
YBL024W	6.77094	FALSE	0.0510756	0.03163	37	959	251	92	FALSE	TRUE	FALSE
YBL023C	4.93379	TRUE	0.0212697	0.0149082	74	990	241	77	FALSE	TRUE	FALSE
YBL022C	6.12604	FALSE	NA	NA	23	442	63	12	FALSE	TRUE	FALSE
YBL021C	5.49996	FALSE	0.0269375	0.0222419	9	1369	654	301	TRUE	TRUE	FALSE
YBL020W	5.37796	TRUE	NA	NA	6	1156	900	549	FALSE	TRUE	FALSE
YBL019W	4.32829	FALSE	NA	NA	3	484	116	33	FALSE	TRUE	FALSE
YBL018C	6.22217	TRUE	NA	NA	10	NA	NA	NA	FALSE	FALSE	FALSE
YBL017C	5.7414	FALSE	NA	NA	40	616	273	107	FALSE	TRUE	FALSE
YBL016W	6.6028	FALSE	NA	NA	125	NA	NA	NA	FALSE	TRUE	FALSE
YBL015W	5.38427	FALSE	NA	NA	9	858	241	90	FALSE	FALSE	FALSE
tI(AAU)B	NA	FALSE	NA	NA	NA	NA	NA	NA	FALSE	FALSE	FALSE
tG(GCC)B	NA	FALSE	NA	NA	1	NA	NA	NA	FALSE	FALSE	FALSE
YBL014C	4.74735	TRUE	NA	NA	16	NA	NA	NA	TRUE	FALSE	FALSE
YBL013W	2.61991	FALSE	0.180635	0.146244	2	974	319	140	FALSE	TRUE	FALSE
YBL012C	NA	FALSE	NA	NA	NA	NA	NA	NA	FALSE	FALSE	FALSE
YBL011W	5.52848	FALSE	0.0821735	0.056872	22	939	279	118	FALSE	FALSE	FALSE
YBL010C	5.46813	FALSE	0.159983	0.118191	10	418	215	65	FALSE	FALSE	FALSE
YBL009W	5.45267	FALSE	0.17697	0.12995	10	635	263	96	FALSE	FALSE	TRUE
YBL008W-A	NA	FALSE	NA	NA	1	461	80	15	FALSE	FALSE	FALSE
YBL008W	4.59863	FALSE	NA	NA	23	1089	640	312	FALSE	TRUE	FALSE
YBL007C	6.1143	FALSE	0.107631	0.0726539	176	1573	808	391	FALSE	FALSE	FALSE
YBL006C	6.90116	FALSE	NA	NA	17	767	256	115	FALSE	FALSE	FALSE
YBL006W-A	NA	FALSE	NA	NA	NA	NA	NA	NA	FALSE	FALSE	FALSE
YBL005W	3.90508	FALSE	NA	NA	14	676	90	31	TRUE	FALSE	TRUE
YBL005W-A	NA	FALSE	NA	NA	5	NA	NA	NA	FALSE	FALSE	FALSE
YBL005W-B	NA	FALSE	NA	NA	7	NA	NA	NA	FALSE	FALSE	FALSE
tS(AGA)B	NA	FALSE	NA	NA	NA	NA	NA	NA	FALSE	FALSE	FALSE
YBL004W	4.41871	TRUE	NA	NA	69	NA	NA	NA	FALSE	TRUE	FALSE
YBL003C	10.2189	FALSE	NA	NA	269	638	73	16	FALSE	TRUE	FALSE
YBL002W	10.2819	FALSE	NA	NA	204	609	120	51	FALSE	TRUE	FALSE
YBL001C	9.2024	FALSE	NA	NA	7	720	208	66	FALSE	FALSE	FALSE
YBR001C	4.42335	FALSE	NA	NA	11	450	76	31	FALSE	TRUE	TRUE
YBR002C	6.35358	TRUE	0.0469713	0.0334723	13	1168	769	366	FALSE	TRUE	FALSE
YBR003W	5.76314	FALSE	0.0449266	0.0330169	4	59	48	25	FALSE	TRUE	FALSE
YBR004C	4.88621	TRUE	0.0996237	0.070978	4	1078	295	113	FALSE	FALSE	FALSE
YBR005W	5.68859	FALSE	NA	NA	3	555	181	54	FALSE	FALSE	TRUE
YBR006W	5.77738	FALSE	NA	NA	6	818	150	38	FALSE	TRUE	FALSE
YBR007C	5.15544	FALSE	NA	NA	4	703	113	34	FALSE	FALSE	FALSE
YBR008C	4.62081	FALSE	NA	NA	1	354	77	17	FALSE	FALSE	FALSE
YBR009C	11.0306	FALSE	NA	NA	466	771	345	174	FALSE	TRUE	FALSE
YBR010W	10.3697	FALSE	NA	NA	593	907	268	119	FALSE	TRUE	FALSE
YBR011C	10.7514	TRUE	NA	NA	52	1679	746	324	FALSE	TRUE	FALSE
YBR012C	4.07786	FALSE	NA	NA	NA	368	59	9	FALSE	FALSE	FALSE
YBR012W-A	NA	FALSE	NA	NA	4	NA	NA	NA	FALSE	FALSE	FALSE
YBR012W-B	NA	FALSE	NA	NA	2	NA	NA	NA	FALSE	FALSE	FALSE
YBR013C	4.60796	FALSE	NA	NA	1	317	51	15	FALSE	FALSE	FALSE
tT(AGU)B	NA	FALSE	NA	NA	1	NA	NA	NA	FALSE	FALSE	FALSE
YBR014C	7.06448	FALSE	NA	NA	6	659	116	38	FALSE	FALSE	TRUE
YBR015C	6.8811	FALSE	0.13308	0.0898658	9	1018	366	159	FALSE	FALSE	FALSE
YBR016W	7.47583	FALSE	0.0586658	0.0475509	8	768	155	48	FALSE	FALSE	TRUE
YBR017C	5.73435	FALSE	0.0500267	0.0343778	73	526	331	155	FALSE	TRUE	FALSE
YBR018C	NA	FALSE	0.0950458	0.0643227	13	768	281	87	FALSE	TRUE	FALSE
YBR019C	NA	FALSE	0.0811161	0.0555935	15	857	224	61	FALSE	TRUE	FALSE
YBR020W	2.32732	FALSE	0.0694538	0.0457163	10	444	113	52	FALSE	TRUE	TRUE
YBR021W	4.90428	FALSE	0.047392	0.0317597	5	NA	NA	NA	FALSE	FALSE	FALSE
YBR022W	5.59251	FALSE	0.172763	0.121876	3	767	78	19	FALSE	FALSE	FALSE
YBR023C	5.42057	FALSE	NA	NA	29	988	279	121	FALSE	FALSE	FALSE
YBR024W	5.22352	FALSE	0.121162	0.0875144	10	717	129	36	FALSE	TRUE	TRUE
YBR025C	8.88303	FALSE	0.0763378	0.0298797	42	1063	286	91	FALSE	TRUE	FALSE
YBR026C	7.00656	FALSE	0.0615571	0.0421622	5	1492	646	283	FALSE	TRUE	FALSE
YBR027C	NA	FALSE	NA	NA	NA	306	36	6	FALSE	FALSE	FALSE
YBR028C	5.55652	FALSE	0.0701434	0.0525474	17	848	145	45	FALSE	TRUE	FALSE
YBR029C	7.95656	TRUE	0.0428657	0.0276665	7	1395	473	214	FALSE	TRUE	FALSE
YBR030W	5.90904	FALSE	NA	NA	4	899	171	74	FALSE	FALSE	FALSE
YBR031W	10.2829	FALSE	NA	NA	114	963	326	107	FALSE	FALSE	TRUE
YBR032W	NA	FALSE	NA	NA	NA	355	74	21	FALSE	FALSE	FALSE
YBR033W	2.22274	FALSE	NA	NA	2	847	229	81	TRUE	FALSE	TRUE
YBR034C	7.50774	FALSE	0.0193237	0.0118183	165	1051	198	63	FALSE	TRUE	FALSE
YBR035C	7.81257	FALSE	0.0483135	0.0316057	13	911	391	164	FALSE	TRUE	FALSE
snR161	NA	FALSE	NA	NA	1	NA	NA	NA	FALSE	FALSE	FALSE
TLC1	NA	FALSE	NA	NA	9	NA	NA	NA	FALSE	FALSE	FALSE
YBR036C	7.36146	FALSE	0.0646459	0.0444127	45	1848	1083	585	FALSE	FALSE	FALSE
YBR037C	5.19859	FALSE	0.0838587	0.0647952	10	764	354	140	FALSE	TRUE	TRUE
YBR038W	4.78192	TRUE	0.0187775	0.01308	12	666	308	141	FALSE	FALSE	FALSE
YBR039W	8.87221	FALSE	0.0457612	0.0220467	47	600	97	47	FALSE	TRUE	FALSE
YBR040W	NA	FALSE	0.0664587	0.0502113	2	840	336	160	FALSE	FALSE	FALSE
YBR041W	5.6837	FALSE	NA	NA	27	1141	397	124	FALSE	TRUE	FALSE
YBR042C	5.41065	FALSE	0.0942869	0.0685434	15	717	94	22	FALSE	TRUE	TRUE
YBR043C	5.39291	FALSE	0.0914179	0.0655333	8	670	117	35	FALSE	FALSE	FALSE
YBR044C	5.06724	FALSE	NA	NA	16	1245	273	60	FALSE	FALSE	FALSE
tV(UAC)B	NA	FALSE	NA	NA	1	NA	NA	NA	FALSE	FALSE	FALSE
YBR045C	2.60908	FALSE	NA	NA	6	359	39	10	FALSE	FALSE	FALSE
YBR046C	4.96179	FALSE	NA	NA	9	803	143	38	FALSE	TRUE	FALSE
YBR047W	4.21799	FALSE	0.102413	0.0784074	3	1005	249	83	FALSE	FALSE	FALSE
YBR048W	10.6945	FALSE	NA	NA	33	1279	478	177	FALSE	TRUE	TRUE
YBR049C	5.79862	TRUE	NA	NA	41	1006	866	598	FALSE	FALSE	TRUE
YBR050C	1.74363	FALSE	0.205916	0.157117	4	402	69	26	FALSE	FALSE	TRUE
YBR051W	NA	FALSE	NA	NA	NA	626	78	15	FALSE	FALSE	FALSE
YBR052C	8.22239	FALSE	0.106747	0.0766097	31	544	60	15	FALSE	FALSE	TRUE
YBR053C	6.66371	FALSE	0.0944884	0.0697246	6	750	122	38	FALSE	FALSE	FALSE
YBR054W	7.64474	FALSE	0.0491563	0.0242068	21	743	55	17	FALSE	FALSE	TRUE
YBR055C	4.97855	TRUE	NA	NA	81	1733	533	280	FALSE	TRUE	FALSE
tL(UAA)B2	NA	FALSE	NA	NA	NA	NA	NA	NA	FALSE	FALSE	FALSE
YBR056W	6.70461	FALSE	0.0871867	0.0617756	16	766	209	88	FALSE	FALSE	FALSE
tQ(UUG)B	NA	FALSE	NA	NA	NA	NA	NA	NA	FALSE	FALSE	FALSE
YBR056W-A	6.24448	FALSE	NA	NA	NA	91	23	10	FALSE	FALSE	TRUE
YBR056C-B	NA	FALSE	NA	NA	NA	NA	NA	NA	FALSE	FALSE	FALSE
YBR057C	5.9948	FALSE	0.0957229	0.0665537	116	1133	374	146	FALSE	FALSE	FALSE
YBR058C	5.49365	FALSE	0.10049	0.0746544	20	1152	343	134	FALSE	TRUE	FALSE
YBR058C-A	7.41746	FALSE	0.0880982	0.0585511	5	1558	530	202	FALSE	FALSE	FALSE
YBR059C	5.32136	FALSE	NA	NA	106	575	123	44	FALSE	TRUE	FALSE
YBR060C	5.29712	TRUE	0.120656	0.0913427	43	2465	969	394	FALSE	TRUE	FALSE
YBR061C	6.33991	FALSE	0.0549201	0.0385981	6	426	52	14	FALSE	TRUE	FALSE
YBR062C	6.1634	FALSE	NA	NA	4	534	95	29	FALSE	FALSE	FALSE
YBR063C	4.85879	FALSE	0.647293	0.491261	4	438	56	17	FALSE	FALSE	FALSE
YBR064W	NA	FALSE	NA	NA	NA	497	84	50	FALSE	FALSE	FALSE
YBR065C	4.75766	FALSE	0.138143	0.110551	31	901	221	94	FALSE	TRUE	FALSE
YBR066C	5.82599	FALSE	0.140988	0.106217	6	799	99	28	FALSE	FALSE	TRUE
YBR067C	7.44829	FALSE	NA	NA	4	446	75	17	FALSE	FALSE	FALSE
YBR068C	2.852	FALSE	NA	NA	22	717	92	29	FALSE	FALSE	TRUE
YBR069C	1.31497	FALSE	0.0877767	0.0636065	39	454	53	11	FALSE	FALSE	FALSE
YBR070C	5.7325	TRUE	0.195062	0.141919	10	1155	406	190	FALSE	TRUE	FALSE
YBR071W	7.14474	FALSE	0.155923	0.117435	5	483	161	80	FALSE	FALSE	FALSE
YBR072W	8.85023	FALSE	0.0591161	0.0328617	49	470	83	23	FALSE	FALSE	FALSE
YBR072C-A	NA	FALSE	NA	NA	NA	120	23	13	FALSE	FALSE	FALSE
YBR073W	5.97123	FALSE	NA	NA	10	714	125	43	FALSE	TRUE	FALSE
YBR074W	5.42655	FALSE	NA	NA	2	482	130	51	FALSE	TRUE	FALSE
YBR076W	NA	FALSE	NA	NA	NA	1300	424	174	FALSE	FALSE	FALSE
YBR076C-A	3.59396	FALSE	NA	NA	NA	NA	NA	NA	FALSE	FALSE	FALSE
YBR077C	6.22599	FALSE	NA	NA	12	769	202	52	FALSE	FALSE	FALSE
YBR078W	9.99974	FALSE	NA	NA	11	786	350	136	FALSE	FALSE	TRUE
YBR079C	7.22402	TRUE	NA	NA	100	1729	435	127	FALSE	TRUE	FALSE
YBR080C	6.06888	TRUE	NA	NA	63	1313	569	239	FALSE	TRUE	FALSE
YBR081C	4.87567	FALSE	NA	NA	171	NA	NA	NA	FALSE	FALSE	FALSE
tR(UCU)B	NA	FALSE	NA	NA	1	NA	NA	NA	FALSE	FALSE	FALSE
tD(GUC)B	NA	FALSE	NA	NA	2	NA	NA	NA	FALSE	FALSE	FALSE
YBR082C	9.70101	FALSE	NA	NA	53	648	421	213	FALSE	FALSE	TRUE
YBR083W	6.37522	FALSE	NA	NA	22	781	149	48	TRUE	FALSE	FALSE
YBR084W	6.6409	FALSE	NA	NA	53	943	359	120	FALSE	TRUE	FALSE
YBR084C-A	10.9363	FALSE	NA	NA	29	631	237	74	FALSE	TRUE	TRUE
YBR085W	1.8986	FALSE	NA	NA	20	1012	396	180	FALSE	TRUE	TRUE
YBR085C-A	9.56488	FALSE	0.0354055	0.0252979	4	112	36	10	FALSE	FALSE	FALSE
YBR086C	6.62939	FALSE	0.1767	0.123665	33	1019	221	83	FALSE	FALSE	FALSE
YBR087W	5.95772	TRUE	0.0539296	0.0385876	38	938	295	132	FALSE	TRUE	FALSE
YBR088C	7.94867	TRUE	0	0	64	2831	542	171	FALSE	TRUE	FALSE
YBR089W	NA	TRUE	NA	NA	NA	NA	NA	NA	FALSE	FALSE	FALSE
YBR089C-A	8.85175	FALSE	NA	NA	57	109	92	47	FALSE	TRUE	TRUE
YBR090C	7.37956	FALSE	NA	NA	5	677	95	30	FALSE	FALSE	FALSE
YBR091C	5.83019	TRUE	NA	NA	15	NA	NA	NA	FALSE	FALSE	FALSE
YBR092C	5.02959	FALSE	NA	NA	1	436	66	16	FALSE	FALSE	FALSE
YBR093C	4.50178	FALSE	NA	NA	7	522	63	19	FALSE	FALSE	FALSE
YBR094W	4.96009	FALSE	NA	NA	13	638	107	52	FALSE	FALSE	FALSE
YBR095C	5.82861	FALSE	0.106706	0.080299	33	1216	648	338	FALSE	FALSE	FALSE
YBR096W	7.06548	FALSE	0.0920504	0.0633468	3	553	127	44	FALSE	FALSE	FALSE
YBR097W	3.13104	FALSE	NA	NA	52	557	58	7	FALSE	TRUE	FALSE
YBR098W	3.76312	FALSE	NA	NA	13	1045	249	86	FALSE	FALSE	FALSE
YBR099C	1.70299	FALSE	NA	NA	NA	446	104	52	FALSE	FALSE	FALSE
YBR101C	6.80569	FALSE	0.0803383	0.0555097	14	655	232	85	FALSE	FALSE	FALSE
YBR102C	5.05799	TRUE	0.0653667	0.0488685	47	1389	610	256	FALSE	FALSE	FALSE
YBR103W	5.76925	FALSE	NA	NA	31	1593	712	289	FALSE	TRUE	FALSE
YBR103C-A	NA	FALSE	NA	NA	NA	NA	NA	NA	FALSE	FALSE	FALSE
YBR104W	6.36202	FALSE	NA	NA	2	884	146	51	FALSE	FALSE	TRUE
YBR105C	4.83331	FALSE	0.120454	0.0900532	22	1007	350	155	FALSE	TRUE	FALSE
YBR106W	9.57855	FALSE	0.0638981	0.0286219	144	NA	NA	NA	FALSE	FALSE	FALSE
YBR107C	4.57814	FALSE	0.129531	0.0923106	32	703	261	106	FALSE	FALSE	FALSE
YBR108W	4.30758	FALSE	NA	NA	38	971	228	74	FALSE	FALSE	FALSE
YBR109C	8.91779	TRUE	0	0	119	2691	1376	751	FALSE	TRUE	FALSE
YBR109W-A	4.64523	FALSE	NA	NA	NA	NA	NA	NA	FALSE	FALSE	FALSE
YBR110W	6.61551	TRUE	0.0804134	0.059016	37	1130	591	288	FALSE	TRUE	FALSE
YBR111C	8.2686	FALSE	0.0317156	0.0226407	6	1024	337	119	FALSE	TRUE	FALSE
YBR111W-A	6.47048	FALSE	NA	NA	118	891	430	197	FALSE	FALSE	FALSE
YBR112C	6.21136	FALSE	NA	NA	58	298	126	54	FALSE	TRUE	FALSE
YBR113W	1.35142	FALSE	NA	NA	NA	NA	NA	NA	FALSE	FALSE	FALSE
YBR114W	4.88538	FALSE	0.0541819	0.0387515	31	729	127	45	FALSE	FALSE	FALSE
YBR115C	6.55838	FALSE	NA	NA	9	NA	NA	NA	FALSE	TRUE	FALSE
YBR116C	3.18336	FALSE	NA	NA	NA	331	65	24	FALSE	FALSE	FALSE
YBR117C	3.79205	FALSE	NA	NA	4	525	173	64	FALSE	FALSE	TRUE
YBR118W	8.66062	FALSE	NA	NA	105	1207	427	169	FALSE	FALSE	TRUE
YBR119W	5.15099	FALSE	NA	NA	78	612	194	92	FALSE	FALSE	FALSE
YBR120C	5.83263	FALSE	NA	NA	11	679	147	61	FALSE	FALSE	FALSE
YBR121C	8.50676	TRUE	0.0373772	0.0190224	24	1127	334	105	FALSE	TRUE	TRUE
YBR121C-A	NA	FALSE	NA	NA	NA	NA	NA	NA	FALSE	FALSE	FALSE
YBR122C	7.17004	FALSE	0.17708	0.12243	23	627	27	10	FALSE	FALSE	FALSE
YBR123C	5.09136	TRUE	0.0667907	0.0511359	21	1021	368	157	TRUE	FALSE	FALSE
YBR124W	NA	TRUE	NA	NA	NA	NA	NA	NA	FALSE	FALSE	FALSE
YBR125C	5.23587	FALSE	0.0446879	0.0311062	13	569	265	119	FALSE	FALSE	FALSE
YBR126C	7.81486	FALSE	0.0118111	0.00806748	47	1211	610	279	FALSE	FALSE	FALSE
YBR126W-A	7.31144	FALSE	NA	NA	NA	NA	NA	NA	FALSE	FALSE	FALSE
YBR126W-B	7.90735	FALSE	NA	NA	NA	NA	NA	NA	FALSE	FALSE	FALSE
YBR127C	8.41244	FALSE	0.0203793	0.00855478	72	NA	NA	NA	FALSE	TRUE	FALSE
YBR128C	3.28309	FALSE	0.147237	0.107959	50	1043	256	79	FALSE	FALSE	FALSE
YBR129C	5.67388	FALSE	0.0819584	0.0618841	8	449	93	34	FALSE	FALSE	FALSE
YBR130C	5.905	FALSE	0.138847	0.0991932	38	707	146	34	FALSE	FALSE	FALSE
YBR131W	3.75161	FALSE	0.165375	0.123438	6	1332	681	289	FALSE	FALSE	FALSE
YBR131C-A	NA	FALSE	NA	NA	NA	NA	NA	NA	FALSE	FALSE	FALSE
YBR132C	2.49035	FALSE	0.054589	0.0393973	4	871	248	99	FALSE	FALSE	FALSE
YBR133C	5.31355	FALSE	0.103637	0.0741734	18	602	189	84	FALSE	TRUE	FALSE
YBR134W	NA	FALSE	NA	NA	NA	569	193	79	FALSE	FALSE	FALSE
YBR135W	6.67979	TRUE	0.00902671	0.00688621	51	1694	870	436	FALSE	TRUE	FALSE
YBR136W	2.66476	TRUE	NA	NA	40	657	305	111	FALSE	TRUE	FALSE
YBR137W	6.72469	FALSE	0.056747	0.0421138	12	553	149	56	FALSE	FALSE	FALSE
YBR138C	4.35257	FALSE	0.118311	0.0886032	9	797	97	23	FALSE	FALSE	FALSE
YBR139W	6.47225	FALSE	0.0588602	0.0453549	11	905	316	109	FALSE	TRUE	FALSE
YBR140C	3.69635	TRUE	NA	NA	14	NA	NA	NA	FALSE	TRUE	TRUE
YBR141C	4.93398	FALSE	NA	NA	4	1000	384	123	FALSE	FALSE	FALSE
YBR141W-A	NA	FALSE	NA	NA	NA	NA	NA	NA	FALSE	FALSE	FALSE
YBR142W	6.0024	TRUE	NA	NA	75	1343	550	250	FALSE	TRUE	FALSE
YBR143C	8.77131	TRUE	0.0113471	0.00679317	51	381	140	47	FALSE	TRUE	FALSE
YBR144C	NA	FALSE	NA	NA	NA	NA	NA	NA	FALSE	FALSE	FALSE
YBR145W	5.81712	FALSE	0.0437852	0.0309682	3	1030	303	99	FALSE	FALSE	TRUE
YBR146W	6.84554	FALSE	0.0662339	0.0473339	21	665	124	27	FALSE	TRUE	FALSE
YBR147W	6.11874	FALSE	0.144567	0.102339	1	830	290	126	FALSE	TRUE	TRUE
YBR148W	2.63333	FALSE	0.206435	0.162531	14	567	76	15	FALSE	FALSE	TRUE
YBR149W	8.58943	FALSE	0.0797547	0.0508239	8	774	143	48	FALSE	FALSE	FALSE
YBR150C	3.73226	FALSE	NA	NA	10	844	183	47	TRUE	FALSE	TRUE
YBR151W	7.23767	FALSE	0.0848473	0.0647051	7	503	62	19	FALSE	FALSE	FALSE
YBR152W	4.37975	TRUE	NA	NA	27	926	177	68	FALSE	FALSE	FALSE
YBR153W	6.06614	TRUE	0.117631	0.0934819	5	963	199	51	FALSE	FALSE	FALSE
YBR154C	8.14761	TRUE	0.0157504	0.00877502	86	1134	446	198	FALSE	TRUE	FALSE
YBR155W	5.98555	TRUE	0.0670562	0.0493712	31	NA	NA	NA	FALSE	TRUE	FALSE
YBR156C	4.11832	FALSE	0.120501	0.0971116	32	1274	555	268	FALSE	FALSE	FALSE
YBR157C	4.39419	FALSE	NA	NA	14	844	241	123	FALSE	FALSE	FALSE
YBR158W	7.60941	FALSE	0.103867	0.0772083	9	482	110	28	FALSE	FALSE	FALSE
YBR159W	7.69638	FALSE	NA	NA	130	NA	NA	NA	FALSE	TRUE	FALSE
YBR160W	6.43473	TRUE	NA	NA	569	2389	1000	480	FALSE	TRUE	FALSE
YBR161W	5.59835	FALSE	0.105563	0.0802997	5	1179	418	149	FALSE	FALSE	TRUE
YBR162C	9.0067	FALSE	0.0724002	0.0410146	14	834	108	33	FALSE	FALSE	FALSE
YBR162W-A	8.91911	FALSE	0.132798	0.0844714	6	957	190	60	FALSE	FALSE	FALSE
YBR163W	5.22424	FALSE	0.142524	0.110143	10	141	40	13	FALSE	FALSE	FALSE
YBR164C	7.14424	FALSE	NA	NA	20	1327	522	240	FALSE	TRUE	FALSE
YBR165W	5.58345	FALSE	0.173591	0.122516	2	505	108	28	FALSE	FALSE	FALSE
YBR166C	5.81602	FALSE	0.0615915	0.0449713	11	646	193	81	FALSE	FALSE	FALSE
YBR167C	5.64649	TRUE	0.151843	0.111654	17	1537	781	370	FALSE	FALSE	FALSE
YBR168W	4.90592	FALSE	0.18383	0.136629	7	1259	402	148	FALSE	FALSE	FALSE
YBR169C	5.40673	FALSE	0.0545624	0.0397235	36	953	173	51	FALSE	TRUE	TRUE
YBR170C	5.60179	FALSE	0.0851237	0.063128	30	554	379	193	FALSE	TRUE	FALSE
YBR171W	7.39194	FALSE	NA	NA	25	1288	757	372	FALSE	FALSE	FALSE
YBR172C	6.29504	FALSE	0.199755	0.147052	28	607	123	28	FALSE	FALSE	TRUE
YBR173C	8.00247	FALSE	0.0720844	0.0503528	30	775	446	227	FALSE	FALSE	FALSE
YBR174C	NA	FALSE	NA	NA	NA	NA	NA	NA	FALSE	FALSE	FALSE
YBR175W	5.47072	FALSE	0.0808379	0.0616395	27	210	177	105	FALSE	FALSE	FALSE
YBR176W	5.13296	FALSE	0.0943543	0.0658926	11	539	72	17	FALSE	FALSE	FALSE
YBR177C	8.05235	FALSE	0.0822641	0.0582698	34	756	182	85	FALSE	TRUE	TRUE
YBR178W	NA	FALSE	NA	NA	NA	367	46	16	FALSE	FALSE	FALSE
YBR179C	4.93515	FALSE	0.0881722	0.0647456	15	914	295	83	FALSE	FALSE	FALSE
YBR180W	NA	FALSE	0.0964053	0.0738048	4	837	111	33	FALSE	FALSE	FALSE
YBR181C	11.2236	FALSE	NA	NA	36	1514	601	238	FALSE	TRUE	TRUE
YBR182C	5.31127	FALSE	0.296582	0.232185	12	630	183	89	TRUE	TRUE	TRUE
YBR182C-A	NA	FALSE	NA	NA	NA	503	67	18	FALSE	FALSE	FALSE
YBR183W	4.49487	FALSE	0.0670342	0.0491231	36	826	214	62	FALSE	TRUE	TRUE
YBR184W	2.29241	FALSE	0.504808	0.421181	3	588	197	70	FALSE	FALSE	FALSE
YBR185C	5.51023	FALSE	0.0737386	0.0566216	10	1285	391	148	FALSE	FALSE	FALSE
YBR186W	NA	FALSE	NA	NA	10	656	95	27	FALSE	TRUE	FALSE
YBR187W	6.76437	FALSE	NA	NA	12	957	169	63	FALSE	TRUE	FALSE
YBR188C	5.93689	FALSE	NA	NA	26	586	111	45	FALSE	FALSE	FALSE
YBR189W	11.2996	FALSE	NA	NA	75	696	94	19	FALSE	TRUE	TRUE
YBR190W	2.34882	TRUE	NA	NA	NA	NA	NA	NA	FALSE	FALSE	FALSE
YBR191W	10.7912	FALSE	NA	NA	26	607	83	32	FALSE	TRUE	TRUE
YBR191W-A	NA	FALSE	NA	NA	NA	NA	NA	NA	FALSE	FALSE	FALSE
YBR192W	5.65018	TRUE	NA	NA	2	NA	NA	NA	FALSE	TRUE	FALSE
YBR193C	5.09449	TRUE	0.0872461	0.0636537	42	2190	1056	442	FALSE	FALSE	FALSE
YBR194W	4.88294	FALSE	0.250485	0.198277	159	1575	677	310	FALSE	FALSE	FALSE
YBR195C	5.32867	FALSE	0.0814768	0.0580026	16	1005	193	57	FALSE	FALSE	FALSE
YBR196C	9.53655	TRUE	0.0184142	0.00598302	43	705	154	53	FALSE	TRUE	FALSE
YBR196C-A	1.03746	FALSE	NA	NA	NA	288	154	72	FALSE	FALSE	FALSE
YBR196C-B	NA	FALSE	NA	NA	NA	113	32	12	FALSE	FALSE	FALSE
YBR197C	4.73852	FALSE	0.291584	0.232801	3	463	62	15	FALSE	FALSE	TRUE
YBR198C	5.89281	TRUE	0.0437377	0.0327545	171	2837	1323	582	TRUE	TRUE	FALSE
YBR199W	7.36496	FALSE	0.135961	0.102928	9	536	79	22	FALSE	FALSE	FALSE
YBR200W	5.41338	FALSE	NA	NA	87	589	242	136	FALSE	FALSE	FALSE
YBR200W-A	NA	FALSE	NA	NA	NA	557	76	33	FALSE	FALSE	FALSE
YBR201W	5.45553	FALSE	0.0847021	0.0649266	14	1272	459	201	FALSE	FALSE	FALSE
YBR201C-A	3.97097	FALSE	NA	NA	1	NA	NA	NA	FALSE	FALSE	FALSE
YBR202W	5.77817	TRUE	0.0402092	0.0272409	39	1272	625	339	FALSE	TRUE	FALSE
YBR203W	3.95895	FALSE	0.114204	0.0819614	6	851	265	91	FALSE	FALSE	FALSE
YBR204C	4.96725	FALSE	NA	NA	1	406	76	25	FALSE	FALSE	FALSE
YBR205W	6.64784	FALSE	0.106975	0.0679233	24	850	94	23	FALSE	FALSE	FALSE
YBR206W	6.77736	FALSE	NA	NA	NA	452	55	21	FALSE	FALSE	FALSE
YBR207W	7.17465	FALSE	0.0800248	0.0562983	42	865	100	27	FALSE	FALSE	FALSE
YBR208C	4.65754	FALSE	NA	NA	12	754	99	18	FALSE	TRUE	FALSE
YBR209W	NA	FALSE	NA	NA	NA	NA	NA	NA	FALSE	FALSE	FALSE
tC(GCA)B	NA	FALSE	NA	NA	1	NA	NA	NA	FALSE	FALSE	FALSE
tE(UUC)B	NA	FALSE	NA	NA	NA	NA	NA	NA	FALSE	FALSE	FALSE
YBR210W	6.32532	FALSE	NA	NA	4	883	248	87	FALSE	TRUE	TRUE
YBR211C	4.91769	TRUE	0.129288	0.0981799	49	1119	499	219	FALSE	FALSE	FALSE
YBR212W	4.87628	FALSE	0.118308	0.0880873	19	920	322	135	FALSE	TRUE	FALSE
YBR213W	5.76044	FALSE	0.0848233	0.0636528	6	786	228	84	FALSE	FALSE	FALSE
YBR214W	5.91566	FALSE	0.0548128	0.0385493	11	719	168	44	FALSE	FALSE	TRUE
YBR215W	5.17565	FALSE	0.181469	0.136232	20	1035	453	222	FALSE	FALSE	FALSE
YBR216C	4.67819	FALSE	0.156169	0.116434	6	910	267	93	FALSE	FALSE	TRUE
YBR217W	4.88763	FALSE	0.0950769	0.0753826	54	1103	351	139	FALSE	FALSE	FALSE
YBR218C	6.12604	FALSE	NA	NA	13	745	290	137	FALSE	TRUE	TRUE
YBR219C	NA	FALSE	NA	NA	2	352	59	8	FALSE	FALSE	FALSE
YBR220C	6.12175	FALSE	NA	NA	2	833	174	56	FALSE	TRUE	FALSE
YBR221C	8.70029	FALSE	NA	NA	45	1145	482	226	FALSE	TRUE	FALSE
YBR221W-A	NA	FALSE	NA	NA	NA	503	174	88	FALSE	FALSE	FALSE
YBR222C	5.83899	FALSE	0.0297112	0.0216915	14	397	72	22	FALSE	TRUE	FALSE
YBR223C	3.8536	FALSE	NA	NA	14	454	82	29	FALSE	TRUE	FALSE
YBR223W-A	NA	FALSE	NA	NA	NA	NA	NA	NA	FALSE	FALSE	FALSE
YBR224W	NA	FALSE	NA	NA	NA	438	212	89	FALSE	FALSE	FALSE
YBR225W	3.65977	FALSE	0.125264	0.0915869	18	842	179	55	FALSE	FALSE	FALSE
YBR226C	NA	FALSE	NA	NA	NA	536	164	47	FALSE	FALSE	FALSE
YBR227C	5.56456	FALSE	0.0622558	0.0481655	5	862	214	86	FALSE	TRUE	FALSE
YBR228W	5.05372	FALSE	0.116647	0.0924651	7	712	163	72	FALSE	TRUE	FALSE
YBR229C	5.15315	FALSE	NA	NA	10	637	177	74	FALSE	TRUE	FALSE
YBR230C	7.50461	FALSE	NA	NA	37	861	139	42	FALSE	FALSE	FALSE
YBR230W-A	6.3809	FALSE	NA	NA	1	101	33	7	FALSE	FALSE	TRUE
LSR1	NA	FALSE	NA	NA	7	NA	NA	NA	FALSE	FALSE	FALSE
YBR231C	5.60653	FALSE	NA	NA	19	1039	807	563	FALSE	TRUE	FALSE
YBR232C	NA	FALSE	NA	NA	NA	503	59	15	FALSE	FALSE	FALSE
YBR233W	5.38429	FALSE	0.0741173	0.0583589	20	769	105	27	FALSE	TRUE	FALSE
YBR233W-A	6.1426	TRUE	0.132116	0.0996541	15	NA	NA	NA	FALSE	FALSE	FALSE
YBR234C	7.69923	TRUE	0.0602666	0.0405989	44	1163	314	103	FALSE	TRUE	FALSE
YBR235W	4.71889	FALSE	0.0452243	0.0338579	6	775	128	46	FALSE	TRUE	FALSE
YBR236C	5.92113	TRUE	0.0624434	0.0473395	7	1511	637	252	FALSE	TRUE	FALSE
YBR237W	4.71071	TRUE	0.0989098	0.0781923	12	1290	365	148	FALSE	FALSE	FALSE
YBR238C	3.70233	FALSE	NA	NA	7	1233	652	334	FALSE	FALSE	TRUE
YBR239C	3.98728	FALSE	NA	NA	8	688	159	54	TRUE	FALSE	FALSE
YBR240C	3.84483	FALSE	0.0726189	0.0554386	2	753	67	18	TRUE	FALSE	FALSE
YBR241C	4.97748	FALSE	0.0724792	0.0563804	10	413	56	20	FALSE	TRUE	TRUE
YBR242W	6.49005	FALSE	0.115555	0.0789689	4	571	105	27	FALSE	TRUE	TRUE
YBR243C	5.45987	TRUE	NA	NA	11	NA	NA	NA	FALSE	TRUE	FALSE
YBR244W	6.01747	FALSE	NA	NA	13	881	113	30	FALSE	FALSE	FALSE
YBR245C	5.29754	FALSE	NA	NA	62	1109	236	89	FALSE	TRUE	FALSE
YBR246W	6.06069	FALSE	0.124323	0.0952706	4	1113	289	83	FALSE	TRUE	FALSE
YBR247C	6.5949	TRUE	0.0464867	0.0329182	109	898	289	128	FALSE	TRUE	FALSE
YBR248C	7.22857	FALSE	0.0510123	0.0366915	4	NA	NA	NA	FALSE	FALSE	FALSE
YBR249C	8.17352	FALSE	0.0450471	0.0182396	17	744	47	11	FALSE	FALSE	FALSE
YBR250W	1.18873	FALSE	0.0934719	0.072742	3	702	144	37	FALSE	FALSE	FALSE
YBR251W	5.92698	FALSE	0.029729	0.0222971	55	97	91	66	FALSE	TRUE	FALSE
YBR252W	7.36018	TRUE	0.0395019	0.0290222	13	521	105	46	FALSE	TRUE	FALSE
YBR253W	6.51324	TRUE	0.0929102	0.068546	48	875	389	154	FALSE	FALSE	FALSE
YBR254C	6.07464	TRUE	0.0480825	0.0372901	17	1566	885	456	FALSE	TRUE	FALSE
YBR255W	4.87358	FALSE	0.093322	0.0739296	3	1107	348	130	FALSE	FALSE	FALSE
YBR255C-A	6.22678	FALSE	NA	NA	11	422	109	37	FALSE	FALSE	FALSE
YBR256C	7.7994	TRUE	0.055062	0.0423221	7	597	323	116	FALSE	FALSE	FALSE
YBR257W	5.37472	TRUE	0.102441	0.0802112	14	1023	364	96	FALSE	TRUE	FALSE
YBR258C	4.76607	FALSE	0.173898	0.133425	11	668	311	169	FALSE	FALSE	FALSE
YBR259W	4.24664	FALSE	0.25626	0.193777	3	365	39	7	FALSE	FALSE	FALSE
YBR260C	5.21138	FALSE	0.0511536	0.0375655	21	1088	395	173	FALSE	TRUE	FALSE
YBR261C	6.57965	FALSE	NA	NA	51	522	95	29	FALSE	TRUE	FALSE
YBR262C	7.21674	FALSE	0.176455	0.115793	18	1049	416	184	FALSE	FALSE	FALSE
YBR263W	6.6808	FALSE	0.0484361	0.0264841	13	983	161	45	FALSE	TRUE	FALSE
YBR264C	5.98402	FALSE	0.16686	0.123526	14	736	103	33	FALSE	TRUE	FALSE
YBR265W	6.91089	TRUE	0.0633327	0.0446523	6	1095	242	69	FALSE	FALSE	FALSE
YBR267W	6.94753	FALSE	0.0968717	0.0664594	28	1555	538	225	FALSE	TRUE	FALSE
YBR266C	NA	FALSE	NA	NA	NA	791	396	170	FALSE	FALSE	FALSE
YBR268W	7.10415	FALSE	0.117403	0.0945465	8	542	24	11	FALSE	FALSE	FALSE
YBR269C	7.27226	FALSE	NA	NA	5	878	136	32	FALSE	FALSE	FALSE
YBR270C	4.14661	FALSE	0.0849062	0.0663743	17	879	160	53	FALSE	FALSE	TRUE
YBR271W	5.46302	FALSE	0.166805	0.128244	4	480	76	16	FALSE	FALSE	FALSE
YBR272C	5.48	FALSE	0.173718	0.125824	35	773	143	46	FALSE	FALSE	FALSE
YBR273C	5.86873	FALSE	0.169137	0.12803	17	691	85	27	FALSE	FALSE	TRUE
YBR274W	4.72652	FALSE	NA	NA	49	892	408	265	FALSE	TRUE	FALSE
YBR275C	4.36274	FALSE	NA	NA	24	844	116	47	FALSE	FALSE	FALSE
YBR276C	5.69322	FALSE	NA	NA	3	480	71	10	FALSE	FALSE	FALSE
YBR277C	NA	FALSE	NA	NA	NA	597	144	57	FALSE	FALSE	FALSE
YBR278W	5.53194	FALSE	0.171338	0.135883	12	1014	426	198	FALSE	FALSE	TRUE
YBR279W	6.98673	FALSE	0.102438	0.0731735	48	142	8	NA	TRUE	FALSE	FALSE
YBR280C	3.64728	FALSE	0.0936662	0.0714393	8	479	57	11	FALSE	FALSE	FALSE
YBR281C	4.66671	FALSE	0.0552272	0.0393519	13	961	169	34	FALSE	FALSE	FALSE
YBR282W	6.53885	FALSE	0.04646	0.0349216	13	635	482	305	FALSE	FALSE	FALSE
YBR283C	7.57529	FALSE	0.0385523	0.0240214	47	1255	362	164	FALSE	FALSE	FALSE
YBR284W	1.67236	FALSE	0.159189	0.123925	5	760	134	43	FALSE	FALSE	TRUE
YBR285W	3.87739	FALSE	0.19692	0.131472	7	703	225	78	FALSE	FALSE	FALSE
YBR286W	8.93062	FALSE	0.0694457	0.0414169	7	930	145	54	FALSE	FALSE	FALSE
YBR287W	7.03349	FALSE	0.0504538	0.0342367	8	955	131	53	FALSE	FALSE	FALSE
YBR288C	5.89699	FALSE	0.0894002	0.0668685	16	1167	351	135	FALSE	FALSE	FALSE
YBR289W	4.92434	FALSE	0.0906591	0.0708602	46	1936	796	270	FALSE	FALSE	FALSE
YBR290W	6.51195	FALSE	0.0618252	0.0498367	44	891	283	110	FALSE	FALSE	FALSE
YBR291C	7.64051	FALSE	NA	NA	8	1021	270	115	FALSE	TRUE	FALSE
YBR292C	NA	FALSE	NA	NA	NA	454	68	17	FALSE	FALSE	FALSE
YBR293W	4.97199	FALSE	0.106494	0.0819495	7	366	79	30	FALSE	FALSE	FALSE
YBR294W	5.32072	FALSE	NA	NA	NA	92	17	4	FALSE	TRUE	FALSE
YBR295W	4.07304	FALSE	NA	NA	7	831	107	42	FALSE	FALSE	FALSE
YBR296C	NA	FALSE	NA	NA	6	470	118	29	FALSE	TRUE	FALSE
YBR296C-A	NA	FALSE	NA	NA	12	75	25	11	FALSE	FALSE	FALSE
YBR297W	3.05122	FALSE	NA	NA	2	1195	436	182	TRUE	FALSE	FALSE
YBR298C	3.83285	FALSE	NA	NA	20	861	130	45	FALSE	FALSE	FALSE
YBR298C-A	NA	FALSE	NA	NA	2	402	146	65	FALSE	FALSE	FALSE
YBR299W	1.44471	FALSE	NA	NA	9	489	68	30	FALSE	TRUE	FALSE
YBR300C	NA	FALSE	NA	NA	NA	405	54	12	FALSE	FALSE	FALSE
YBR301W	NA	FALSE	NA	NA	1	752	92	24	FALSE	FALSE	FALSE
YBR302C	5.43349	FALSE	NA	NA	NA	NA	NA	NA	FALSE	FALSE	FALSE
YCL076W	NA	FALSE	NA	NA	NA	389	61	20	FALSE	FALSE	FALSE
YCL075W	NA	FALSE	NA	NA	NA	881	162	52	FALSE	FALSE	FALSE
YCL074W	NA	FALSE	NA	NA	NA	934	227	92	FALSE	FALSE	FALSE
YCL073C	NA	FALSE	NA	NA	3	NA	NA	NA	FALSE	FALSE	FALSE
YCL069W	NA	FALSE	NA	NA	2	491	61	17	FALSE	FALSE	FALSE
YCL068C	NA	FALSE	NA	NA	1	91	75	51	FALSE	FALSE	FALSE
YCL067C	6.22303	FALSE	NA	NA	5	NA	NA	NA	TRUE	FALSE	FALSE
YCL066W	2.66145	FALSE	NA	NA	6	NA	NA	NA	FALSE	FALSE	FALSE
YCL065W	NA	FALSE	NA	NA	NA	NA	NA	NA	FALSE	FALSE	FALSE
YCL064C	2.63963	FALSE	NA	NA	9	825	82	14	FALSE	TRUE	FALSE
YCL063W	5.21336	FALSE	0.123026	0.0896624	8	997	108	32	FALSE	FALSE	FALSE
YCL061C	4.71239	FALSE	0.158415	0.127952	33	1096	444	231	FALSE	FALSE	FALSE
YCL059C	7.12871	TRUE	NA	NA	101	1955	638	228	FALSE	TRUE	FALSE
YCL058C	2.13118	FALSE	NA	NA	1	NA	NA	NA	FALSE	FALSE	FALSE
YCL058W-A	6.30724	FALSE	NA	NA	NA	696	435	232	FALSE	FALSE	FALSE
YCL057C-A	8.2997	FALSE	NA	NA	38	140	109	69	FALSE	FALSE	FALSE
YCL057W	6.49825	FALSE	0.0696868	0.0462686	6	509	44	10	FALSE	TRUE	FALSE
YCL056C	5.86954	FALSE	0.138732	0.105835	17	561	67	19	FALSE	FALSE	FALSE
YCL055W	5.84202	FALSE	0.0203422	0.0148162	9	473	105	31	TRUE	TRUE	FALSE
YCL054W	6.69344	TRUE	0.0457386	0.0280008	45	NA	NA	NA	FALSE	TRUE	FALSE
YCL052C	6.30662	TRUE	0.1312	0.0928661	18	657	451	224	FALSE	FALSE	FALSE
YCL051W	5.05569	FALSE	0.17847	0.129194	9	763	154	41	FALSE	FALSE	TRUE
YCL050C	7.372	FALSE	0.0710696	0.0364403	13	734	101	34	FALSE	FALSE	TRUE
YCL049C	4.9559	FALSE	0.287842	0.202484	1	810	100	33	FALSE	FALSE	FALSE
YCL048W-A	3.25953	FALSE	NA	NA	1	NA	NA	NA	FALSE	FALSE	TRUE
YCL048W	NA	FALSE	0.0832002	0.0591767	2	728	83	29	FALSE	FALSE	TRUE
YCL047C	5.52912	FALSE	0.103253	0.076715	5	470	116	50	FALSE	FALSE	FALSE
YCL045C	6.60346	FALSE	0.174034	0.118059	7	1030	306	118	FALSE	TRUE	FALSE
YCL046W	NA	FALSE	NA	NA	NA	597	108	30	FALSE	FALSE	FALSE
YCL044C	5.82511	FALSE	0.0762239	0.055221	9	1905	823	291	FALSE	FALSE	FALSE
YCL043C	9.39956	TRUE	NA	NA	34	693	326	138	FALSE	TRUE	TRUE
YCL041C	5.69812	TRUE	NA	NA	NA	NA	NA	NA	FALSE	FALSE	FALSE
YCL042W	5.50051	FALSE	NA	NA	4	474	49	15	FALSE	FALSE	FALSE
YCL040W	7.47982	FALSE	NA	NA	23	469	67	21	FALSE	TRUE	TRUE
YCL039W	4.63691	FALSE	0.0731765	0.0558318	16	842	136	39	FALSE	TRUE	FALSE
YCL038C	4.51917	FALSE	0.0757218	0.0555514	2	673	249	89	FALSE	FALSE	FALSE
YCL037C	4.13639	FALSE	0.161099	0.084871	856	NA	NA	NA	FALSE	FALSE	TRUE
YCL036W	5.73333	FALSE	0.127949	0.0984291	7	657	217	84	FALSE	FALSE	TRUE
YCL035C	9.23045	FALSE	0.0655172	0.0446831	15	686	82	19	FALSE	TRUE	TRUE
YCL034W	7.0536	FALSE	0.0526372	0.0423594	12	938	125	31	FALSE	FALSE	FALSE
YCL033C	6.42533	FALSE	0.0924011	0.0708281	8	580	76	23	FALSE	TRUE	FALSE
YCL032W	5.47291	FALSE	0.103445	0.0732137	99	1407	945	449	FALSE	FALSE	FALSE
YCL031C	7.26435	TRUE	0.0741398	0.0473263	63	638	41	11	FALSE	FALSE	FALSE
YCL030C	8.17271	FALSE	0.0619764	0.0360856	15	NA	NA	NA	FALSE	FALSE	FALSE
YCL029C	5.43971	FALSE	0.104271	0.0720107	69	842	239	121	FALSE	FALSE	FALSE
YCL028W	6.91468	FALSE	0.11107	0.074836	78	471	47	11	FALSE	FALSE	FALSE
YCL027W	3.5094	FALSE	NA	NA	37	515	113	22	FALSE	FALSE	FALSE
YCL026C-B	7.98857	FALSE	NA	NA	2	107	62	33	FALSE	FALSE	FALSE
YCL026C-A	1.60114	FALSE	NA	NA	3	785	270	83	FALSE	FALSE	FALSE
YCL025C	3.82682	FALSE	NA	NA	39	1298	488	171	FALSE	FALSE	TRUE
YCL023C	NA	FALSE	NA	NA	NA	318	82	30	FALSE	FALSE	FALSE
YCL024W	4.49491	FALSE	NA	NA	52	340	120	50	FALSE	TRUE	TRUE
YCL022C	NA	FALSE	NA	NA	NA	396	107	36	FALSE	FALSE	FALSE
tE(UUC)C	NA	FALSE	NA	NA	NA	NA	NA	NA	FALSE	FALSE	FALSE
YCL021W-A	3.10342	FALSE	NA	NA	5	NA	NA	NA	FALSE	FALSE	FALSE
YCL019W	4.52572	FALSE	NA	NA	8	NA	NA	NA	FALSE	FALSE	FALSE
YCL020W	NA	FALSE	NA	NA	6	NA	NA	NA	FALSE	FALSE	FALSE
tL(CAA)C	NA	FALSE	NA	NA	7	NA	NA	NA	FALSE	FALSE	FALSE
YCL018W	8.99757	FALSE	NA	NA	5	NA	NA	NA	FALSE	FALSE	FALSE
YCL017C	6.53048	TRUE	NA	NA	16	974	697	399	FALSE	TRUE	FALSE
YCL016C	4.9559	FALSE	0.105553	0.0774601	8	1407	639	328	FALSE	FALSE	FALSE
YCL014W	3.94126	FALSE	0.211478	0.160188	43	367	104	35	FALSE	FALSE	FALSE
YCL012C	6.34097	FALSE	NA	NA	2	NA	NA	NA	FALSE	FALSE	FALSE
YCL011C	8.02088	FALSE	0.0641833	0.0429628	44	602	175	77	FALSE	TRUE	TRUE
YCL010C	6.15236	FALSE	0.0818576	0.0598742	127	1065	706	352	FALSE	FALSE	FALSE
YCL009C	8.89742	FALSE	0.0287236	0.0174437	21	950	240	57	FALSE	FALSE	FALSE
YCL008C	5.65222	FALSE	NA	NA	54	726	587	361	FALSE	TRUE	FALSE
YCL007C	NA	FALSE	NA	NA	NA	NA	NA	NA	FALSE	FALSE	FALSE
YCL005W-A	8.55204	FALSE	NA	NA	7	670	576	360	FALSE	FALSE	FALSE
snR43	NA	FALSE	NA	NA	1	NA	NA	NA	FALSE	FALSE	FALSE
YCL005W	5.58865	FALSE	NA	NA	1	454	227	107	FALSE	FALSE	FALSE
YCL004W	4.35076	TRUE	0.10323	0.0757736	5	NA	NA	NA	FALSE	TRUE	FALSE
YCL002C	5.5397	FALSE	NA	NA	1	955	222	74	FALSE	FALSE	FALSE
YCL001W	7.82991	FALSE	NA	NA	11	940	295	120	FALSE	TRUE	FALSE
YCL001W-A	NA	FALSE	NA	NA	NA	526	151	45	FALSE	FALSE	FALSE
YCL001W-B	NA	FALSE	NA	NA	1	438	236	105	FALSE	FALSE	TRUE
YCR001W	NA	FALSE	NA	NA	NA	557	31	4	FALSE	FALSE	FALSE
YCR002C	7.15344	FALSE	NA	NA	40	2077	801	356	FALSE	TRUE	FALSE
YCR003W	6.13608	FALSE	0.162723	0.104213	9	1168	568	164	FALSE	FALSE	FALSE
YCR004C	7.99713	FALSE	0.0572368	0.0369156	12	346	98	33	FALSE	FALSE	FALSE
YCR005C	7.75416	FALSE	NA	NA	14	793	159	50	FALSE	FALSE	TRUE
YCR006C	2.52746	FALSE	NA	NA	NA	687	119	45	FALSE	FALSE	FALSE
tP(AGG)C	NA	FALSE	NA	NA	1	NA	NA	NA	FALSE	FALSE	FALSE
YCR007C	3.72311	FALSE	NA	NA	11	465	110	41	FALSE	FALSE	FALSE
tN(GUU)C	NA	FALSE	NA	NA	1	NA	NA	NA	FALSE	FALSE	FALSE
YCR008W	5.8485	FALSE	NA	NA	59	1037	202	57	FALSE	FALSE	FALSE
YCR009C	7.76103	FALSE	0.00392661	0.00265593	68	1738	1211	689	FALSE	TRUE	FALSE
YCR010C	NA	FALSE	0.0477412	0.0320351	8	709	164	63	FALSE	FALSE	TRUE
YCR011C	5.78284	FALSE	0.0484197	0.0354261	17	450	55	12	FALSE	TRUE	FALSE
YCR012W	11.5526	TRUE	0.100468	0.0113448	73	NA	NA	NA	FALSE	TRUE	FALSE
YCR013C	3.04223	TRUE	NA	NA	NA	NA	NA	NA	FALSE	FALSE	FALSE
YCR014C	4.52634	FALSE	0.179737	0.135419	12	494	144	44	FALSE	FALSE	FALSE
YCR015C	4.79848	FALSE	NA	NA	5	509	172	68	FALSE	FALSE	FALSE
snR33	NA	FALSE	NA	NA	1	NA	NA	NA	FALSE	FALSE	FALSE
tG(GCC)C	NA	FALSE	NA	NA	NA	NA	NA	NA	FALSE	FALSE	FALSE
YCR016W	6.51389	FALSE	NA	NA	28	998	301	125	FALSE	FALSE	FALSE
YCR017C	5.68295	FALSE	0.0916902	0.0653027	4	1238	256	95	FALSE	TRUE	FALSE
YCR018C	2.6087	FALSE	NA	NA	1	NA	NA	NA	TRUE	FALSE	FALSE
tM(CAU)C	NA	FALSE	NA	NA	2	NA	NA	NA	FALSE	FALSE	FALSE
tK(CUU)C	NA	FALSE	NA	NA	NA	NA	NA	NA	FALSE	FALSE	FALSE
YCR018C-A	7.03727	FALSE	NA	NA	NA	NA	NA	NA	FALSE	FALSE	FALSE
YCR019W	4.9114	FALSE	NA	NA	1	674	87	20	FALSE	FALSE	FALSE
YCR020C	4.54726	FALSE	0.113566	0.0777522	5	826	195	64	FALSE	FALSE	FALSE
YCR020C-A	6.36343	FALSE	NA	NA	9	823	243	100	FALSE	FALSE	FALSE
YCR020W-B	5.59838	FALSE	NA	NA	32	145	121	64	FALSE	FALSE	FALSE
YCR021C	3.75491	FALSE	0.110818	0.0692071	32	805	185	60	FALSE	FALSE	FALSE
YCR022C	NA	FALSE	NA	NA	NA	443	45	8	FALSE	FALSE	FALSE
YCR023C	5.03206	FALSE	0.091404	0.0654634	4	548	123	43	FALSE	FALSE	FALSE
YCR024C	4.07868	FALSE	NA	NA	12	570	317	131	FALSE	TRUE	FALSE
YCR024C-B	9.35376	FALSE	NA	NA	2	102	74	32	FALSE	FALSE	FALSE
YCR024C-A	9.2323	FALSE	NA	NA	25	535	87	22	FALSE	FALSE	TRUE
YCR025C	1.60767	FALSE	NA	NA	NA	327	107	23	FALSE	FALSE	FALSE
YCR026C	5.69328	FALSE	NA	NA	NA	882	179	50	FALSE	TRUE	TRUE
YCR027C	5.67872	FALSE	0.0739032	0.0574548	9	597	79	17	FALSE	TRUE	FALSE
tQ(UUG)C	NA	FALSE	NA	NA	NA	NA	NA	NA	FALSE	FALSE	FALSE
YCR028C	4.94355	FALSE	0.0751115	0.0556425	7	1175	538	252	FALSE	FALSE	FALSE
YCR028C-A	8.5706	FALSE	NA	NA	76	1175	538	252	FALSE	FALSE	FALSE
YCR030C	5.42296	FALSE	0.0923939	0.0662864	45	512	78	18	FALSE	FALSE	FALSE
snR65	NA	FALSE	NA	NA	1	NA	NA	NA	FALSE	FALSE	FALSE
YCR031C	11.1142	FALSE	NA	NA	38	1253	416	155	FALSE	TRUE	TRUE
snR189	NA	FALSE	NA	NA	2	NA	NA	NA	FALSE	FALSE	FALSE
YCR032W	3.36235	FALSE	NA	NA	3	722	127	36	FALSE	TRUE	FALSE
YCR033W	5.48334	FALSE	NA	NA	17	1771	993	433	FALSE	TRUE	FALSE
YCR034W	7.70389	FALSE	0.0452254	0.0266574	75	1320	678	275	FALSE	TRUE	TRUE
YCR035C	6.49925	TRUE	0.0814021	0.0590598	30	369	201	105	FALSE	FALSE	FALSE
YCR036W	6.6857	FALSE	NA	NA	4	555	163	52	FALSE	TRUE	FALSE
YCR037C	5.30122	FALSE	NA	NA	5	511	89	19	FALSE	FALSE	TRUE
YCR038C	3.53736	FALSE	NA	NA	9	NA	NA	NA	FALSE	FALSE	FALSE
YCR038W-A	NA	FALSE	NA	NA	NA	NA	NA	NA	FALSE	FALSE	FALSE
YCR039C	6.22303	FALSE	NA	NA	8	93	26	7	TRUE	FALSE	FALSE
YCR040W	2.66145	FALSE	NA	NA	2	NA	NA	NA	FALSE	FALSE	FALSE
YCR041W	4.15695	FALSE	NA	NA	NA	NA	NA	NA	FALSE	FALSE	FALSE
YCR042C	4.87024	FALSE	NA	NA	38	NA	NA	NA	TRUE	TRUE	FALSE
YCR043C	7.58371	FALSE	0.0799383	0.0562149	36	NA	NA	NA	FALSE	FALSE	FALSE
YCR044C	5.75064	FALSE	0.090792	0.0689198	9	828	488	208	FALSE	TRUE	FALSE
YCR045C	NA	FALSE	0.0413701	0.0332908	1	535	133	42	FALSE	TRUE	FALSE
YCR045W-A	3.94409	FALSE	NA	NA	NA	NA	NA	NA	FALSE	FALSE	FALSE
YCR046C	6.70378	FALSE	NA	NA	34	560	424	249	FALSE	FALSE	FALSE
YCR047C	6.86278	FALSE	NA	NA	13	NA	NA	NA	FALSE	TRUE	FALSE
YCR047W-A	NA	FALSE	NA	NA	NA	NA	NA	NA	FALSE	FALSE	FALSE
YCR049C	NA	FALSE	NA	NA	NA	356	65	24	FALSE	FALSE	FALSE
YCR048W	4.79463	FALSE	0.0764203	0.0607397	26	754	278	100	FALSE	TRUE	TRUE
YCR050C	NA	FALSE	NA	NA	1	491	111	34	FALSE	FALSE	FALSE
YCR051W	6.95601	FALSE	0.0832629	0.0610276	6	456	71	11	FALSE	FALSE	FALSE
YCR052W	6.36217	TRUE	0.138215	0.0993867	38	1039	586	294	FALSE	FALSE	TRUE
YCR053W	7.97343	FALSE	0.0387777	0.018328	14	1416	942	494	FALSE	TRUE	FALSE
YCR054C	4.44388	TRUE	0.117394	0.0861636	2	202	150	79	FALSE	TRUE	FALSE
YCR057C	6.13224	TRUE	0.0472474	0.0330067	119	144	122	96	FALSE	TRUE	FALSE
YCR059C	6.30436	FALSE	NA	NA	15	887	233	60	FALSE	TRUE	FALSE
YCR060W	6.64363	FALSE	0.187265	0.15691	16	488	183	71	FALSE	FALSE	FALSE
YCR061W	2.2254	FALSE	NA	NA	25	788	312	100	FALSE	FALSE	FALSE
tS(CGA)C	NA	FALSE	NA	NA	NA	NA	NA	NA	FALSE	FALSE	FALSE
YCR064C	1.83639	FALSE	NA	NA	NA	NA	NA	NA	FALSE	FALSE	FALSE
YCR063W	4.19476	FALSE	NA	NA	33	1511	1107	604	FALSE	TRUE	FALSE
YCR065W	5.81925	FALSE	0.122087	0.0879544	15	1084	372	149	TRUE	TRUE	FALSE
YCR066W	3.96637	FALSE	0.14792	0.113114	21	509	170	73	FALSE	TRUE	FALSE
YCR067C	5.09209	FALSE	0.381171	0.285494	6	892	240	78	FALSE	FALSE	TRUE
YCR068W	4.64986	FALSE	0.122132	0.0905861	6	1009	485	237	FALSE	FALSE	FALSE
YCR069W	6.73036	FALSE	0.158817	0.122304	2	464	83	33	FALSE	FALSE	TRUE
YCR071C	6.51977	FALSE	0.191079	0.133815	22	884	627	331	FALSE	FALSE	FALSE
YCR072C	6.07843	TRUE	0.0241117	0.0154202	45	596	191	51	FALSE	TRUE	FALSE
YCR073C	3.28321	FALSE	NA	NA	33	820	101	30	FALSE	TRUE	TRUE
YCR073W-A	6.17798	FALSE	0.0290793	0.0227309	29	862	150	38	FALSE	TRUE	TRUE
YCR075C	5.39151	FALSE	0.103506	0.0797332	10	939	306	103	FALSE	TRUE	FALSE
YCR075W-A	6.20021	FALSE	NA	NA	1	583	146	57	FALSE	FALSE	TRUE
YCR076C	5.49888	FALSE	0.172246	0.133552	18	864	177	65	FALSE	FALSE	FALSE
YCR077C	5.76832	FALSE	0.0706572	0.0461966	453	1995	1142	574	FALSE	FALSE	FALSE
YCR079W	5.29783	FALSE	0.0591913	0.0458305	25	1160	373	153	FALSE	FALSE	FALSE
YCR081W	3.21522	FALSE	0.0843695	0.0596964	23	NA	NA	NA	FALSE	FALSE	FALSE
YCR081C-A	NA	FALSE	NA	NA	NA	NA	NA	NA	FALSE	FALSE	FALSE
YCR082W	7.73307	FALSE	0.142216	0.101842	28	922	150	43	FALSE	FALSE	FALSE
YCR083W	6.89598	FALSE	NA	NA	14	506	64	17	FALSE	FALSE	FALSE
YCR084C	7.03194	FALSE	0.0416485	0.0265053	77	NA	NA	NA	FALSE	TRUE	FALSE
YCR085W	NA	FALSE	NA	NA	NA	501	71	13	FALSE	FALSE	FALSE
YCR086W	5.47659	FALSE	0.0416094	0.0333265	71	1692	718	267	FALSE	FALSE	FALSE
YCR087W	2.15805	FALSE	NA	NA	NA	483	110	34	FALSE	FALSE	FALSE
YCR087C-A	6.74694	FALSE	NA	NA	16	598	82	21	FALSE	FALSE	FALSE
YCR088W	7.20046	FALSE	NA	NA	45	847	165	60	FALSE	FALSE	FALSE
YCR089W	3.59087	FALSE	NA	NA	5	872	162	52	FALSE	FALSE	TRUE
YCR090C	6.3355	FALSE	NA	NA	4	1031	408	215	FALSE	FALSE	FALSE
YCR091W	3.22867	FALSE	0.146751	0.113144	37	825	158	66	FALSE	FALSE	TRUE
YCR092C	4.27795	FALSE	0.132131	0.101691	18	844	132	40	FALSE	TRUE	FALSE
YCR093W	4.84713	TRUE	0.0663964	0.0464178	70	1366	602	253	FALSE	TRUE	FALSE
YCR094W	5.70198	FALSE	0.0680779	0.0512077	6	888	670	386	FALSE	TRUE	TRUE
YCR095C	5.3135	FALSE	NA	NA	7	1111	324	127	FALSE	FALSE	FALSE
YCR095W-A	2.23244	FALSE	NA	NA	NA	72	20	12	FALSE	FALSE	FALSE
YCR096C	5.60559	FALSE	NA	NA	1	NA	NA	NA	FALSE	FALSE	FALSE
YCR097W	3.39894	FALSE	NA	NA	5	90	43	18	FALSE	FALSE	FALSE
YCR097W-A	NA	FALSE	NA	NA	NA	NA	NA	NA	FALSE	FALSE	FALSE
tT(AGU)C	NA	FALSE	NA	NA	1	NA	NA	NA	FALSE	FALSE	FALSE
YCR098C	3.64428	FALSE	NA	NA	5	569	44	14	FALSE	FALSE	FALSE
YCR099C	3.00202	FALSE	NA	NA	4	483	81	26	FALSE	TRUE	FALSE
YCR100C	2.84112	FALSE	NA	NA	6	750	184	76	FALSE	TRUE	FALSE
YCR101C	2.6711	FALSE	NA	NA	5	457	51	12	FALSE	TRUE	FALSE
YCR102C	1.96017	FALSE	NA	NA	4	1007	407	169	FALSE	FALSE	FALSE
YCR102W-A	NA	FALSE	NA	NA	NA	418	70	23	FALSE	FALSE	FALSE
YCR104W	1.0635	FALSE	NA	NA	1	476	97	31	FALSE	FALSE	FALSE
YCR105W	2.92855	FALSE	NA	NA	10	403	64	16	FALSE	FALSE	FALSE
YCR106W	4.74263	FALSE	NA	NA	15	443	73	17	TRUE	FALSE	FALSE
YCR107W	5.50832	FALSE	NA	NA	3	778	86	26	FALSE	FALSE	FALSE
YCR108C	NA	FALSE	NA	NA	NA	NA	NA	NA	FALSE	FALSE	FALSE
YDL248W	4.03584	FALSE	NA	NA	3	842	641	338	FALSE	FALSE	FALSE
YDL247W-A	NA	FALSE	NA	NA	NA	NA	NA	NA	FALSE	FALSE	FALSE
YDL247W	NA	FALSE	NA	NA	2	NA	NA	NA	FALSE	FALSE	FALSE
YDL246C	1.86315	FALSE	NA	NA	8	532	123	54	FALSE	FALSE	FALSE
YDL245C	NA	FALSE	NA	NA	4	390	48	14	FALSE	TRUE	FALSE
YDL244W	NA	FALSE	NA	NA	2	104	16	6	FALSE	FALSE	FALSE
YDL243C	4.18276	FALSE	NA	NA	3	1053	303	115	FALSE	FALSE	FALSE
YDL242W	NA	FALSE	NA	NA	NA	394	37	8	FALSE	FALSE	FALSE
YDL241W	1.49263	FALSE	NA	NA	3	790	112	33	FALSE	FALSE	FALSE
YDL240C-A	NA	FALSE	NA	NA	NA	NA	NA	NA	FALSE	FALSE	FALSE
YDL240W	4.72409	FALSE	NA	NA	6	838	211	85	FALSE	TRUE	FALSE
YDL239C	3.63784	FALSE	NA	NA	51	442	48	11	FALSE	FALSE	TRUE
YDL238C	4.00478	FALSE	0.130754	0.0980505	3	770	53	14	FALSE	TRUE	FALSE
YDL237W	6.65061	FALSE	0.136986	0.0972382	4	559	78	22	FALSE	FALSE	FALSE
YDL236W	7.74061	FALSE	0.0547802	0.0372248	14	851	162	41	FALSE	TRUE	FALSE
YDL235C	7.41403	TRUE	0.0590873	0.0393062	13	NA	NA	NA	FALSE	FALSE	FALSE
YDL234C	5.29252	FALSE	NA	NA	2	797	111	38	FALSE	TRUE	FALSE
YDL233W	4.536	FALSE	NA	NA	9	651	132	46	FALSE	FALSE	FALSE
YDL232W	6.35729	FALSE	NA	NA	28	1640	1222	666	FALSE	FALSE	FALSE
YDL231C	5.78812	FALSE	NA	NA	1	428	58	18	FALSE	FALSE	FALSE
YDL230W	4.87635	FALSE	0.0553425	0.0444104	20	719	152	41	FALSE	TRUE	FALSE
YDL229W	10.1835	FALSE	0.173569	0.051208	590	1002	182	53	FALSE	FALSE	TRUE
YDL228C	1.89056	FALSE	NA	NA	NA	NA	NA	NA	FALSE	FALSE	FALSE
YDL227C	3.7362	FALSE	0.0393866	0.0305104	13	NA	NA	NA	FALSE	FALSE	FALSE
YDL226C	7.33937	FALSE	0.0819807	0.0599226	20	921	337	129	FALSE	TRUE	TRUE
YDL225W	6.42394	FALSE	0.0517181	0.0376568	39	599	287	165	FALSE	FALSE	FALSE
YDL224C	6.0225	FALSE	0.105802	0.0782597	12	584	121	41	FALSE	FALSE	TRUE
YDL223C	3.77242	FALSE	NA	NA	19	1054	175	65	FALSE	FALSE	TRUE
YDL222C	4.55677	FALSE	NA	NA	48	713	117	49	FALSE	FALSE	TRUE
YDL221W	NA	TRUE	NA	NA	NA	NA	NA	NA	FALSE	FALSE	FALSE
YDL220C	3.7309	TRUE	0.252906	0.199334	43	1054	592	248	FALSE	FALSE	FALSE
YDL219W	6.74497	FALSE	NA	NA	5	728	204	68	FALSE	TRUE	FALSE
YDL218W	1.67352	FALSE	0.0847909	0.0656073	1	414	176	81	FALSE	FALSE	FALSE
YDL217C	5.7738	TRUE	0.0155432	0.0126141	13	1595	1049	535	FALSE	TRUE	FALSE
YDL216C	3.75159	FALSE	0.128495	0.102053	12	853	240	89	FALSE	TRUE	FALSE
YDL215C	4.92651	FALSE	0.0206009	0.0144372	20	876	213	75	FALSE	FALSE	FALSE
YDL214C	2.40147	FALSE	0.181389	0.1358	42	438	71	15	FALSE	FALSE	TRUE
YDL213C	7.1499	FALSE	0.0652875	0.0482901	88	989	275	94	FALSE	FALSE	FALSE
YDL212W	8.2753	TRUE	NA	NA	81	NA	NA	NA	FALSE	FALSE	FALSE
YDL211C	4.23954	FALSE	NA	NA	5	485	115	41	FALSE	FALSE	TRUE
tG(GCC)D1	NA	FALSE	NA	NA	NA	NA	NA	NA	FALSE	FALSE	FALSE
YDL210W	2.14416	FALSE	NA	NA	15	910	128	46	FALSE	FALSE	FALSE
YDL209C	5.27325	TRUE	NA	NA	51	462	123	55	FALSE	FALSE	FALSE
YDL208W	8.98152	TRUE	0.0425082	0.0257218	72	1272	419	173	FALSE	TRUE	FALSE
YDL207W	5.89027	TRUE	0.0985936	0.0747302	42	1561	786	416	FALSE	TRUE	FALSE
YDL206W	3.94742	FALSE	0.157212	0.119141	9	451	83	38	FALSE	FALSE	FALSE
YDL205C	6.05331	TRUE	0.0257339	0.0167393	5	NA	NA	NA	FALSE	TRUE	FALSE
YDL204W	4.97363	FALSE	0.154206	0.11033	12	873	127	36	FALSE	FALSE	TRUE
YDL203C	5.27726	FALSE	0.112518	0.0857233	18	1052	277	120	FALSE	FALSE	FALSE
YDL202W	6.1448	FALSE	0.155858	0.113709	11	483	186	60	FALSE	FALSE	FALSE
YDL201W	6.59809	FALSE	0.0380083	0.02598	9	416	72	25	FALSE	TRUE	FALSE
YDL200C	6.03897	FALSE	0.139082	0.112038	20	1011	307	129	FALSE	FALSE	FALSE
YDL199C	2.92185	FALSE	0.123608	0.0939096	13	464	93	31	FALSE	FALSE	FALSE
YDL198C	7.55077	FALSE	NA	NA	13	NA	NA	NA	FALSE	FALSE	FALSE
YDL197C	4.85548	FALSE	0.410306	0.323643	14	886	115	37	FALSE	FALSE	FALSE
YDL196W	NA	TRUE	NA	NA	NA	NA	NA	NA	FALSE	FALSE	FALSE
YDL195W	6.10702	TRUE	0.104127	0.0654518	51	892	311	133	FALSE	TRUE	FALSE
YDL194W	3.31764	FALSE	0.110031	0.0824534	5	637	157	46	FALSE	TRUE	TRUE
YDL193W	5.50627	TRUE	0.10728	0.0681666	8	1403	609	254	FALSE	TRUE	FALSE
YDL192W	10.0299	FALSE	NA	NA	93	976	164	46	FALSE	TRUE	TRUE
YDL191W	11.6696	FALSE	NA	NA	42	717	329	144	FALSE	TRUE	TRUE
YDL190C	5.31771	FALSE	NA	NA	24	859	295	115	FALSE	TRUE	FALSE
YDL189W	6.4196	FALSE	NA	NA	21	532	115	37	FALSE	FALSE	FALSE
YDL188C	6.14987	FALSE	NA	NA	57	418	97	45	FALSE	TRUE	TRUE
YDL187C	0.842737	FALSE	NA	NA	NA	388	72	13	FALSE	FALSE	FALSE
YDL186W	NA	FALSE	NA	NA	5	688	142	36	FALSE	FALSE	FALSE
YDL185C-A	NA	FALSE	NA	NA	NA	NA	NA	NA	FALSE	FALSE	FALSE
YDL185W	7.95616	FALSE	NA	NA	79	883	518	264	FALSE	TRUE	FALSE
YDL184C	NA	FALSE	NA	NA	15	820	160	53	FALSE	FALSE	TRUE
YDL183C	4.31099	FALSE	NA	NA	3	873	192	65	FALSE	FALSE	FALSE
YDL182W	9.05881	FALSE	NA	NA	36	875	190	68	FALSE	FALSE	TRUE
YDL181W	8.01387	FALSE	NA	NA	24	953	155	50	FALSE	FALSE	TRUE
YDL180W	5.3622	FALSE	0.164412	0.117964	3	1138	434	151	FALSE	FALSE	FALSE
YDL179W	6.48733	FALSE	0.184454	0.137054	11	450	96	35	FALSE	FALSE	TRUE
YDL178W	6.73496	FALSE	0.0474886	0.0333209	3	780	115	28	FALSE	TRUE	FALSE
YDL177C	5.46129	FALSE	0.119547	0.0890654	5	738	153	42	FALSE	FALSE	FALSE
YDL176W	4.54565	FALSE	NA	NA	5	977	187	46	FALSE	FALSE	FALSE
YDL175C	4.8009	FALSE	0.0839979	0.0647279	23	828	245	87	FALSE	TRUE	TRUE
YDL174C	7.43528	FALSE	NA	NA	4	946	186	54	FALSE	TRUE	FALSE
YDL173W	7.74613	FALSE	0.0875606	0.0691469	11	499	145	67	FALSE	FALSE	FALSE
YDL172C	1.38351	FALSE	NA	NA	NA	437	177	73	FALSE	FALSE	FALSE
YDL171C	4.46299	FALSE	NA	NA	34	866	331	108	FALSE	TRUE	FALSE
YDL170W	5.86433	FALSE	0.0664859	0.0523747	3	712	111	47	TRUE	FALSE	FALSE
YDL169C	4.67793	FALSE	NA	NA	2	478	69	29	FALSE	FALSE	FALSE
YDL168W	7.49526	FALSE	NA	NA	13	1054	279	106	FALSE	TRUE	FALSE
YDL167C	5.97005	FALSE	0.146018	0.11108	10	623	107	31	FALSE	FALSE	FALSE
YDL166C	6.84398	TRUE	0.0482386	0.0351131	43	NA	NA	NA	FALSE	TRUE	FALSE
YDL165W	6.76755	TRUE	0.0179317	0.0118278	43	771	335	143	FALSE	TRUE	FALSE
YDL164C	5.23355	TRUE	NA	NA	19	1516	629	229	FALSE	TRUE	FALSE
YDL163W	NA	TRUE	NA	NA	NA	NA	NA	NA	FALSE	FALSE	FALSE
YDL162C	NA	FALSE	NA	NA	NA	487	164	73	FALSE	FALSE	FALSE
YDL161W	6.48348	FALSE	0.0759588	0.0592541	13	849	339	150	FALSE	TRUE	TRUE
YDL160C-A	5.52761	FALSE	NA	NA	12	84	23	11	FALSE	FALSE	FALSE
YDL160C	4.51087	FALSE	NA	NA	356	84	23	11	FALSE	TRUE	FALSE
YDL159W-A	NA	FALSE	NA	NA	1	129	44	10	FALSE	FALSE	FALSE
YDL159W	4.73569	FALSE	NA	NA	34	129	44	10	FALSE	FALSE	FALSE
YDL159C-B	NA	FALSE	NA	NA	NA	NA	NA	NA	FALSE	FALSE	FALSE
YDL158C	2.49852	FALSE	NA	NA	NA	NA	NA	NA	FALSE	FALSE	FALSE
YDL157C	7.47908	FALSE	0.0686551	0.044426	3	1166	374	152	FALSE	FALSE	FALSE
YDL156W	4.07141	FALSE	0.0565579	0.0427839	423	793	140	48	FALSE	TRUE	FALSE
YDL155W	5.94032	FALSE	0.100526	0.0731143	42	503	137	59	FALSE	TRUE	TRUE
YDL154W	1.90308	FALSE	0.13257	0.103522	10	351	35	5	FALSE	TRUE	FALSE
YDL153C	6.66847	TRUE	0.0986443	0.0687959	61	490	151	69	FALSE	TRUE	FALSE
YDL152W	NA	TRUE	NA	NA	NA	NA	NA	NA	FALSE	FALSE	FALSE
YDL151C	NA	FALSE	NA	NA	NA	NA	NA	NA	FALSE	FALSE	FALSE
YDL150W	6.43035	TRUE	0.104398	0.0767745	34	875	219	88	FALSE	FALSE	FALSE
YDL149W	3.62466	FALSE	NA	NA	107	1097	305	128	FALSE	TRUE	FALSE
YDL148C	6.22632	TRUE	0.0891968	0.0629283	80	844	510	242	FALSE	TRUE	FALSE
YDL147W	7.88748	TRUE	0.0407193	0.0277418	99	2119	1051	454	FALSE	TRUE	FALSE
YDL146W	4.29336	FALSE	0.0861544	0.0608921	5	1059	186	66	FALSE	FALSE	FALSE
YDL145C	6.56592	TRUE	0.0433612	0.0263798	75	1394	669	357	FALSE	TRUE	FALSE
YDL144C	6.66153	FALSE	0.0790132	0.0619171	10	539	60	21	FALSE	FALSE	FALSE
YDL143W	7.63678	TRUE	0.0220261	0.0128936	51	1364	593	268	FALSE	TRUE	FALSE
YDL142C	5.3496	FALSE	0.202725	0.151236	2	1636	507	193	FALSE	TRUE	FALSE
YDL141W	5.211	TRUE	NA	NA	8	NA	NA	NA	FALSE	TRUE	FALSE
YDL140C	5.69823	TRUE	NA	NA	192	1623	762	368	FALSE	TRUE	FALSE
YDL139C	4.66062	TRUE	0.148904	0.116315	28	615	256	126	FALSE	FALSE	FALSE
YDL138W	4.86664	FALSE	0.152851	0.120203	5	1212	476	170	FALSE	TRUE	TRUE
YDL137W	9.69864	FALSE	NA	NA	18	909	197	50	FALSE	TRUE	TRUE
YDL136W	10.2763	FALSE	NA	NA	39	1212	360	115	FALSE	TRUE	TRUE
YDL135C	7.49875	FALSE	NA	NA	7	828	195	59	FALSE	TRUE	FALSE
YDL134C	7.32096	FALSE	NA	NA	41	983	208	68	FALSE	TRUE	TRUE
YDL133C-A	NA	FALSE	NA	NA	7	343	89	28	FALSE	FALSE	TRUE
YDL133W	5.57241	FALSE	NA	NA	5	913	141	43	FALSE	FALSE	FALSE
YDL132W	6.28413	TRUE	NA	NA	58	1451	854	399	FALSE	TRUE	FALSE
YDL131W	9.28907	FALSE	NA	NA	26	521	80	20	FALSE	FALSE	TRUE
YDL130W-A	7.75353	FALSE	NA	NA	15	743	100	35	FALSE	FALSE	TRUE
YDL130W	10.6044	FALSE	NA	NA	31	1295	451	141	FALSE	FALSE	FALSE
YDL129W	3.79321	FALSE	NA	NA	4	777	98	29	FALSE	FALSE	FALSE
YDL128W	6.84244	FALSE	NA	NA	13	443	65	11	FALSE	FALSE	FALSE
YDL127W	5.65404	FALSE	NA	NA	10	768	161	52	FALSE	FALSE	TRUE
YDL126C	8.77913	TRUE	NA	NA	129	2357	1275	573	FALSE	TRUE	FALSE
YDL125C	8.12814	FALSE	NA	NA	14	559	109	49	FALSE	FALSE	FALSE
YDL124W	8.96061	FALSE	NA	NA	10	892	190	65	FALSE	FALSE	FALSE
YDL123W	5.90491	FALSE	0.124702	0.0872839	22	463	47	11	FALSE	FALSE	FALSE
YDL122W	6.41986	FALSE	NA	NA	17	1066	330	126	FALSE	FALSE	FALSE
YDL121C	7.24321	FALSE	0.0980829	0.0776696	4	880	220	74	FALSE	FALSE	FALSE
YDL120W	6.0606	TRUE	0.180703	0.126585	16	NA	NA	NA	FALSE	TRUE	FALSE
YDL119C	4.57836	FALSE	0.07862	0.0588968	2	857	266	108	FALSE	TRUE	FALSE
YDL118W	NA	FALSE	NA	NA	NA	944	287	115	FALSE	FALSE	FALSE
YDL117W	5.08046	FALSE	0.0772303	0.0565422	27	1344	521	244	FALSE	FALSE	FALSE
YDL116W	5.86083	FALSE	0.0995952	0.0714085	58	334	228	114	FALSE	TRUE	FALSE
YDL115C	5.82151	FALSE	NA	NA	23	630	228	106	FALSE	FALSE	FALSE
YDL114W-A	NA	FALSE	NA	NA	NA	NA	NA	NA	FALSE	FALSE	FALSE
YDL114W	NA	FALSE	NA	NA	NA	752	107	36	FALSE	TRUE	FALSE
YDL113C	4.96967	FALSE	NA	NA	20	799	200	60	FALSE	FALSE	FALSE
YDL112W	4.90843	FALSE	0.159202	0.114905	12	861	130	42	FALSE	TRUE	FALSE
YDL111C	6.88636	TRUE	0.0403902	0.0297883	28	1172	403	150	FALSE	FALSE	FALSE
YDL110C	7.81958	FALSE	0.0646797	0.0449083	16	854	151	62	FALSE	FALSE	FALSE
YDL109C	3.8231	FALSE	0.204441	0.149231	2	664	69	19	FALSE	FALSE	TRUE
YDL108W	5.62882	TRUE	NA	NA	54	1185	790	467	FALSE	TRUE	FALSE
YDL107W	4.77474	FALSE	0.132207	0.102983	6	764	295	124	FALSE	FALSE	FALSE
YDL106C	5.11602	FALSE	NA	NA	32	903	278	114	TRUE	FALSE	FALSE
YDL105W	4.6021	TRUE	NA	NA	11	3201	1314	584	FALSE	FALSE	FALSE
YDL104C	4.15447	FALSE	NA	NA	3	1514	441	154	FALSE	TRUE	FALSE
YDL103C	6.07954	TRUE	0.0809681	0.0579786	21	2206	701	314	FALSE	TRUE	FALSE
YDL102W	4.68159	TRUE	NA	NA	9	2523	1070	457	FALSE	TRUE	FALSE
YDL101C	4.95755	FALSE	0.0521848	0.0389443	63	628	174	89	FALSE	TRUE	FALSE
YDL100C	8.35411	FALSE	0.0362762	0.0219365	57	1235	549	258	FALSE	TRUE	FALSE
YDL099W	6.90027	FALSE	0.249136	0.194964	14	851	152	64	FALSE	FALSE	FALSE
YDL098C	5.18509	TRUE	0.127016	0.102096	15	1041	343	178	FALSE	FALSE	FALSE
YDL097C	7.83448	TRUE	NA	NA	60	2201	1076	512	FALSE	TRUE	FALSE
YDL096C	0.815691	FALSE	NA	NA	NA	509	108	50	FALSE	FALSE	FALSE
YDL095W	7.1707	FALSE	NA	NA	58	543	139	57	FALSE	FALSE	FALSE
YDL094C	NA	FALSE	NA	NA	NA	357	76	19	FALSE	FALSE	FALSE
YDL093W	4.75972	FALSE	NA	NA	5	755	205	74	FALSE	FALSE	FALSE
YDL092W	7.57196	TRUE	NA	NA	28	NA	NA	NA	FALSE	FALSE	FALSE
YDL091C	5.08398	FALSE	0.0986622	0.0762763	10	449	137	61	FALSE	TRUE	FALSE
YDL090C	4.7932	FALSE	0.138421	0.103367	8	801	454	214	FALSE	TRUE	FALSE
YDL089W	4.43848	FALSE	0.215961	0.161326	12	722	120	30	FALSE	FALSE	FALSE
YDL088C	5.68072	FALSE	0.16189	0.126104	32	1031	266	88	FALSE	FALSE	TRUE
YDL087C	4.31673	TRUE	0.0669713	0.0504524	41	863	230	89	FALSE	TRUE	FALSE
YDL086W	7.4109	FALSE	0.0169674	0.0121609	7	864	116	29	FALSE	FALSE	FALSE
YDL086C-A	1.4189	FALSE	NA	NA	NA	NA	NA	NA	FALSE	FALSE	FALSE
YDL085C-A	6.86056	FALSE	0.0676801	0.0391884	7	203	51	15	FALSE	FALSE	FALSE
YDL085W	2.8622	FALSE	0.0587916	0.0436053	13	859	131	50	FALSE	FALSE	TRUE
YDL084W	9.17859	TRUE	NA	NA	50	830	307	140	FALSE	TRUE	FALSE
YDL083C	10.7862	FALSE	NA	NA	29	999	431	176	FALSE	TRUE	TRUE
YDL082W	10.0021	FALSE	NA	NA	38	1293	575	228	FALSE	FALSE	TRUE
YDL081C	11.2947	FALSE	NA	NA	26	742	529	296	FALSE	FALSE	FALSE
YDL080C	5.26715	FALSE	NA	NA	8	492	200	72	FALSE	FALSE	FALSE
YDL079C	2.52322	FALSE	NA	NA	13	715	168	42	FALSE	TRUE	TRUE
YDL078C	8.00901	FALSE	0.0690897	0.0472064	24	773	225	91	FALSE	FALSE	FALSE
YDL077C	4.05451	FALSE	NA	NA	829	1694	828	397	FALSE	TRUE	FALSE
YDL076C	5.65759	FALSE	NA	NA	23	824	387	143	FALSE	FALSE	FALSE
YDL075W	11.4482	FALSE	NA	NA	40	NA	NA	NA	FALSE	TRUE	TRUE
snR63	NA	FALSE	NA	NA	1	NA	NA	NA	FALSE	FALSE	FALSE
YDL074C	6.40187	FALSE	NA	NA	34	1330	779	438	FALSE	TRUE	FALSE
YDL073W	4.94378	FALSE	0.162287	0.123158	5	432	134	54	FALSE	FALSE	FALSE
YDL072C	7.546	FALSE	0.0430902	0.0286986	39	NA	NA	NA	FALSE	FALSE	FALSE
YDL071C	1.00328	FALSE	NA	NA	NA	406	120	43	FALSE	FALSE	FALSE
YDL070W	7.44927	FALSE	0.176294	0.105941	44	920	262	92	FALSE	TRUE	TRUE
YDL069C	4.50718	FALSE	NA	NA	3	678	306	114	FALSE	FALSE	FALSE
YDL068W	NA	FALSE	NA	NA	NA	NA	NA	NA	FALSE	FALSE	FALSE
YDL067C	8.64859	FALSE	NA	NA	10	508	187	61	FALSE	FALSE	FALSE
YDL066W	7.33935	FALSE	NA	NA	22	437	80	19	FALSE	TRUE	FALSE
YDL065C	6.35354	FALSE	0.11353	0.0910346	42	1434	662	274	FALSE	FALSE	FALSE
YDL064W	7.19378	TRUE	NA	NA	140	986	322	136	FALSE	TRUE	FALSE
YDL063C	5.96497	FALSE	NA	NA	5	601	193	56	FALSE	FALSE	FALSE
YDL062W	NA	FALSE	NA	NA	NA	647	348	159	FALSE	FALSE	FALSE
YDL061C	10.4652	FALSE	NA	NA	17	895	405	144	FALSE	FALSE	TRUE
YDL060W	6.33304	TRUE	0.0700412	0.0480914	61	679	187	89	FALSE	TRUE	FALSE
YDL059C	6.20336	FALSE	0.128845	0.0967837	40	485	81	19	FALSE	FALSE	FALSE
YDL058W	4.74566	TRUE	0.166578	0.124996	16	997	400	168	FALSE	TRUE	FALSE
YDL057W	4.7245	FALSE	0.184421	0.138844	3	184	107	44	FALSE	FALSE	FALSE
YDL056W	5.3123	FALSE	NA	NA	21	867	207	65	TRUE	FALSE	FALSE
YDL055C	10.8759	TRUE	NA	NA	102	NA	NA	NA	FALSE	TRUE	FALSE
tK(UUU)D	NA	FALSE	NA	NA	NA	NA	NA	NA	FALSE	FALSE	FALSE
YDL054C	5.13534	FALSE	NA	NA	16	577	113	56	FALSE	FALSE	FALSE
YDL053C	6.56196	FALSE	0.11131	0.0892157	40	814	184	69	FALSE	FALSE	FALSE
YDL052C	6.46379	FALSE	0.167261	0.103507	25	585	124	48	FALSE	TRUE	FALSE
YDL051W	7.97071	FALSE	0.0485765	0.0288991	42	756	133	59	FALSE	TRUE	FALSE
YDL050C	NA	FALSE	NA	NA	NA	601	109	56	FALSE	FALSE	FALSE
YDL049C	5.75882	FALSE	0.0805128	0.0616984	2	105	29	15	FALSE	FALSE	FALSE
YDL048C	5.87209	FALSE	NA	NA	8	474	62	15	FALSE	FALSE	TRUE
YDL047W	7.01813	FALSE	NA	NA	74	NA	NA	NA	FALSE	TRUE	FALSE
YDL046W	8.11983	FALSE	0.0804691	0.055484	6	NA	NA	NA	FALSE	FALSE	FALSE
YDL045W-A	6.85849	FALSE	0.0133034	0.0101068	12	452	244	91	FALSE	FALSE	FALSE
YDL045C	5.77541	TRUE	0.0688853	0.0496429	3	866	341	173	FALSE	TRUE	FALSE
YDL044C	4.78333	FALSE	0.163783	0.124086	10	806	67	16	FALSE	FALSE	FALSE
YDL043C	5.35014	TRUE	NA	NA	64	1359	451	214	FALSE	TRUE	FALSE
YDL042C	5.34054	FALSE	0.101522	0.0745679	67	NA	NA	NA	FALSE	TRUE	TRUE
YDL041W	NA	FALSE	NA	NA	NA	NA	NA	NA	FALSE	FALSE	FALSE
YDL040C	6.35463	FALSE	NA	NA	36	826	110	26	FALSE	TRUE	FALSE
YDL039C	2.72687	FALSE	NA	NA	7	905	262	88	FALSE	FALSE	FALSE
YDL037C	NA	FALSE	NA	NA	5	652	101	40	FALSE	FALSE	FALSE
YDL036C	4.94013	FALSE	NA	NA	4	383	36	9	FALSE	TRUE	TRUE
YDL035C	5.2513	FALSE	NA	NA	9	1401	827	629	FALSE	FALSE	FALSE
YDL034W	NA	FALSE	NA	NA	NA	NA	NA	NA	FALSE	FALSE	FALSE
YDL033C	3.95797	FALSE	0.114231	0.0887162	7	1350	865	451	FALSE	TRUE	FALSE
YDL032W	NA	FALSE	NA	NA	NA	NA	NA	NA	FALSE	FALSE	FALSE
YDL031W	6.24777	TRUE	0.0592089	0.0409491	54	1670	409	176	FALSE	TRUE	FALSE
YDL030W	4.7649	TRUE	0.154911	0.116323	48	1894	800	410	FALSE	TRUE	FALSE
YDL029W	7.98085	TRUE	NA	NA	85	1217	557	233	FALSE	TRUE	FALSE
YDL028C	4.9283	TRUE	0.0635359	0.0494173	70	2017	910	448	FALSE	TRUE	FALSE
YDL027C	5.5339	FALSE	NA	NA	5	530	53	14	FALSE	FALSE	FALSE
YDL026W	NA	FALSE	NA	NA	NA	478	45	6	FALSE	FALSE	FALSE
YDL025C	5.12493	FALSE	NA	NA	58	941	132	44	FALSE	FALSE	FALSE
YDL025W-A	NA	FALSE	NA	NA	NA	NA	NA	NA	FALSE	FALSE	FALSE
YDL024C	1.68068	FALSE	NA	NA	1	424	53	15	FALSE	FALSE	FALSE
YDL022C-A	NA	FALSE	NA	NA	NA	NA	NA	NA	FALSE	FALSE	FALSE
tA(AGC)D	NA	FALSE	NA	NA	NA	NA	NA	NA	FALSE	FALSE	FALSE
YDL023C	NA	FALSE	NA	NA	NA	673	184	51	FALSE	FALSE	FALSE
YDL022W	8.02185	FALSE	NA	NA	19	526	88	25	FALSE	TRUE	TRUE
YDL021W	5.50128	FALSE	NA	NA	4	442	102	35	FALSE	FALSE	TRUE
YDL020C	5.94391	FALSE	NA	NA	23	1848	828	397	TRUE	FALSE	FALSE
YDL019C	4.9572	FALSE	NA	NA	29	477	71	9	FALSE	TRUE	TRUE
YDL018C	5.49972	FALSE	0.114346	0.0796305	59	725	164	58	FALSE	FALSE	FALSE
YDL017W	4.20837	TRUE	0.0261706	0.019434	52	1452	506	210	FALSE	TRUE	FALSE
YDL016C	NA	TRUE	NA	NA	NA	NA	NA	NA	FALSE	FALSE	FALSE
YDL015C	7.70077	TRUE	0.069734	0.0427116	52	1229	588	287	FALSE	TRUE	FALSE
YDL014W	8.95998	TRUE	0.0310221	0.0144641	171	973	320	108	FALSE	TRUE	FALSE
YDL013W	5.33	FALSE	NA	NA	50	1672	1122	541	FALSE	FALSE	FALSE
YDL012C	6.5623	FALSE	NA	NA	11	795	150	63	FALSE	FALSE	TRUE
YDL011C	NA	FALSE	NA	NA	NA	426	53	24	FALSE	FALSE	FALSE
YDL010W	5.83617	FALSE	NA	NA	8	581	81	24	FALSE	FALSE	TRUE
YDL009C	NA	FALSE	NA	NA	NA	NA	NA	NA	FALSE	FALSE	FALSE
YDL008W	6.01252	TRUE	NA	NA	25	1229	937	597	FALSE	TRUE	FALSE
tT(AGU)D	NA	FALSE	NA	NA	1	NA	NA	NA	FALSE	FALSE	FALSE
YDL007C-A	NA	FALSE	NA	NA	NA	NA	NA	NA	FALSE	FALSE	FALSE
tS(AGA)D1	NA	FALSE	NA	NA	NA	NA	NA	NA	FALSE	FALSE	FALSE
YDL007W	8.04082	TRUE	NA	NA	54	1322	387	177	FALSE	TRUE	FALSE
YDL006W	5.78903	FALSE	0.0363726	0.0268095	41	1489	955	551	FALSE	TRUE	FALSE
YDL005C	5.99444	FALSE	0.162394	0.129997	42	861	84	20	FALSE	FALSE	FALSE
YDL004W	8.86242	TRUE	0.0582286	0.0375691	13	NA	NA	NA	FALSE	TRUE	FALSE
YDL003W	6.71948	TRUE	0.140923	0.107737	35	1442	567	219	FALSE	FALSE	FALSE
YDL002C	6.62596	FALSE	0.0530382	0.0395825	49	1229	843	425	FALSE	FALSE	FALSE
YDL001W	5.2258	FALSE	0.030305	0.0225216	10	999	273	110	FALSE	FALSE	FALSE
YDR001C	6.67468	FALSE	0.019511	0.0139465	21	512	107	27	FALSE	TRUE	TRUE
YDR002W	9.30715	TRUE	NA	NA	17	1285	478	207	FALSE	TRUE	FALSE
YDR003W	5.94239	FALSE	0.11773	0.0915483	4	830	82	16	FALSE	FALSE	TRUE
YDR003W-A	4.47458	FALSE	NA	NA	3	455	78	36	FALSE	FALSE	FALSE
YDR004W	5.26865	FALSE	0.0978408	0.0726797	9	1123	292	112	FALSE	TRUE	FALSE
YDR005C	6.01451	FALSE	NA	NA	23	1485	470	171	FALSE	TRUE	FALSE
YDR006C	5.5455	FALSE	NA	NA	13	776	322	133	FALSE	TRUE	FALSE
YDR007W	6.28281	FALSE	NA	NA	6	1105	252	71	FALSE	FALSE	FALSE
YDR008C	NA	FALSE	NA	NA	NA	NA	NA	NA	FALSE	FALSE	FALSE
YDR009W	2.63804	FALSE	0.10173	0.0746748	7	685	68	19	FALSE	TRUE	TRUE
YDR010C	NA	FALSE	NA	NA	NA	626	238	95	FALSE	FALSE	FALSE
YDR011W	4.72547	FALSE	NA	NA	44	781	151	51	FALSE	FALSE	FALSE
YDR012W	9.85305	FALSE	NA	NA	75	743	377	129	FALSE	TRUE	TRUE
YDR013W	5.24763	TRUE	NA	NA	24	1060	501	240	FALSE	TRUE	FALSE
YDR014W	3.71235	FALSE	NA	NA	5	895	271	91	FALSE	FALSE	FALSE
YDR014W-A	1.96103	FALSE	NA	NA	4	NA	NA	NA	FALSE	FALSE	FALSE
YDR015C	NA	FALSE	NA	NA	NA	388	95	43	FALSE	FALSE	FALSE
YDR016C	6.39082	TRUE	NA	NA	24	1351	559	267	FALSE	FALSE	FALSE
YDR017C	5.29555	FALSE	NA	NA	15	NA	NA	NA	FALSE	TRUE	FALSE
YDR018C	2.40432	FALSE	NA	NA	2	471	96	30	FALSE	TRUE	TRUE
YDR019C	7.74239	FALSE	NA	NA	4	1131	504	171	FALSE	TRUE	FALSE
YDR020C	5.34925	FALSE	NA	NA	7	809	199	68	FALSE	FALSE	FALSE
YDR021W	5.22982	TRUE	NA	NA	7	1450	599	287	FALSE	TRUE	FALSE
YDR022C	5.36814	FALSE	NA	NA	21	764	100	36	FALSE	FALSE	FALSE
tV(UAC)D	NA	FALSE	NA	NA	NA	NA	NA	NA	FALSE	FALSE	FALSE
YDR023W	8.82316	TRUE	NA	NA	42	NA	NA	NA	FALSE	TRUE	FALSE
YDR024W	NA	FALSE	NA	NA	NA	808	519	279	FALSE	FALSE	FALSE
YDR025W	10.7754	FALSE	NA	NA	51	511	149	40	FALSE	TRUE	TRUE
YDR026C	5.67162	FALSE	NA	NA	17	985	157	58	FALSE	FALSE	TRUE
YDR027C	5.09653	FALSE	NA	NA	31	242	223	161	FALSE	FALSE	FALSE
YDR028C	6.21199	FALSE	NA	NA	51	NA	NA	NA	FALSE	FALSE	TRUE
YDR029W	NA	FALSE	NA	NA	NA	363	40	11	FALSE	FALSE	FALSE
YDR030C	4.62629	FALSE	NA	NA	5	491	73	25	FALSE	TRUE	FALSE
YDR031W	5.69236	FALSE	0.0788571	0.0545895	4	704	46	14	FALSE	FALSE	FALSE
YDR032C	9.38163	FALSE	0.0115787	0.00649054	56	805	176	63	FALSE	FALSE	TRUE
YDR033W	9.4976	FALSE	0.128711	0.0538066	21	823	162	68	FALSE	FALSE	TRUE
YDR034C	6.42902	FALSE	NA	NA	6	78	19	7	TRUE	FALSE	FALSE
YDR034C-D	4.75281	FALSE	NA	NA	2	NA	NA	NA	FALSE	FALSE	FALSE
YDR034C-C	NA	FALSE	NA	NA	16	NA	NA	NA	FALSE	FALSE	FALSE
tL(UAA)D	NA	FALSE	NA	NA	NA	NA	NA	NA	FALSE	FALSE	FALSE
YDR034C-A	2.15288	FALSE	NA	NA	2	78	19	7	FALSE	FALSE	FALSE
tQ(UUG)D1	NA	FALSE	NA	NA	NA	NA	NA	NA	FALSE	FALSE	FALSE
YDR034W-B	4.07975	FALSE	NA	NA	3	392	61	25	FALSE	FALSE	TRUE
YDR035W	7.50923	FALSE	NA	NA	8	820	107	26	FALSE	FALSE	FALSE
YDR036C	5.46418	FALSE	0.107823	0.0698295	24	450	59	22	FALSE	TRUE	FALSE
YDR037W	8.86206	TRUE	NA	NA	23	539	123	64	FALSE	TRUE	FALSE
YDR038C	2.8442	FALSE	NA	NA	7	494	55	20	FALSE	FALSE	FALSE
YDR039C	2.73214	FALSE	NA	NA	9	NA	NA	NA	FALSE	TRUE	FALSE
YDR040C	3.56101	FALSE	NA	NA	3	449	87	40	FALSE	FALSE	FALSE
YDR041W	6.47157	TRUE	NA	NA	27	NA	NA	NA	FALSE	FALSE	FALSE
YDR042C	1.16354	FALSE	NA	NA	3	956	215	55	FALSE	FALSE	FALSE
snR47	NA	FALSE	NA	NA	3	NA	NA	NA	FALSE	FALSE	FALSE
YDR043C	6.40317	FALSE	0.0704775	0.0567983	7	952	323	116	TRUE	FALSE	TRUE
YDR044W	4.54323	TRUE	NA	NA	26	982	401	183	FALSE	TRUE	FALSE
YDR045C	6.4143	TRUE	0.00804912	0.00494876	19	1211	505	218	FALSE	TRUE	FALSE
YDR046C	NA	FALSE	NA	NA	11	1077	366	138	FALSE	FALSE	TRUE
YDR047W	6.3583	TRUE	NA	NA	7	521	256	134	FALSE	TRUE	FALSE
YDR048C	NA	FALSE	NA	NA	NA	503	105	36	FALSE	FALSE	FALSE
YDR049W	5.21347	FALSE	0.170577	0.131045	14	1439	625	255	FALSE	TRUE	FALSE
YDR050C	12.0439	TRUE	NA	NA	37	481	151	63	FALSE	TRUE	FALSE
YDR051C	6.24528	FALSE	NA	NA	12	733	116	33	FALSE	FALSE	FALSE
YDR052C	5.8775	TRUE	0.118734	0.0853978	29	3185	1309	513	FALSE	FALSE	FALSE
YDR053W	NA	TRUE	NA	NA	NA	NA	NA	NA	FALSE	FALSE	FALSE
YDR054C	6.84637	TRUE	0.0109286	0.00756028	45	913	457	268	FALSE	FALSE	FALSE
YDR055W	8.15534	FALSE	0.0731161	0.0505625	7	717	162	54	FALSE	FALSE	TRUE
YDR056C	7.61652	FALSE	0.16518	0.112665	5	732	172	56	FALSE	FALSE	FALSE
YDR057W	5.03822	FALSE	0.180025	0.138561	16	916	259	78	FALSE	FALSE	FALSE
YDR058C	5.1707	FALSE	0.04999	0.0393668	3	869	306	122	FALSE	FALSE	FALSE
tR(UCU)D	NA	FALSE	NA	NA	1	NA	NA	NA	FALSE	FALSE	FALSE
tD(GUC)D	NA	FALSE	NA	NA	2	NA	NA	NA	FALSE	FALSE	FALSE
YDR059C	6.21081	FALSE	NA	NA	21	292	75	29	FALSE	TRUE	TRUE
YDR060W	6.91059	TRUE	NA	NA	150	1210	565	254	FALSE	TRUE	FALSE
YDR061W	5.69024	FALSE	0.215658	0.181289	11	819	256	109	FALSE	FALSE	FALSE
YDR062W	7.13125	TRUE	0.0352487	0.0239502	24	2142	1079	494	FALSE	TRUE	FALSE
YDR063W	7.20699	FALSE	0.0676009	0.0500374	13	762	233	83	FALSE	FALSE	FALSE
YDR064W	11.2452	TRUE	NA	NA	63	1208	283	87	FALSE	TRUE	FALSE
YDR065W	4.50198	FALSE	0.147027	0.117359	3	422	142	41	FALSE	FALSE	FALSE
YDR066C	3.97906	FALSE	0.282142	0.227504	2	715	129	45	FALSE	FALSE	TRUE
YDR067C	5.85088	FALSE	NA	NA	2	1020	361	156	FALSE	FALSE	FALSE
YDR068W	6.30364	FALSE	0.169057	0.133545	19	386	94	31	FALSE	FALSE	FALSE
YDR069C	4.00528	FALSE	NA	NA	21	1105	427	168	FALSE	TRUE	TRUE
YDR070C	6.58225	FALSE	NA	NA	8	722	88	29	FALSE	FALSE	FALSE
YDR071C	8.30407	FALSE	NA	NA	31	1004	443	182	FALSE	FALSE	FALSE
YDR072C	6.42993	FALSE	0.15291	0.107286	7	1206	350	129	FALSE	FALSE	FALSE
YDR073W	5.74094	FALSE	0.136113	0.105381	21	1026	273	85	FALSE	FALSE	FALSE
YDR074W	6.01357	FALSE	NA	NA	23	1438	722	344	FALSE	FALSE	FALSE
YDR075W	6.0099	FALSE	NA	NA	25	920	418	173	FALSE	FALSE	FALSE
YDR076W	4.35931	FALSE	0.1144	0.0857302	10	1037	299	114	FALSE	FALSE	FALSE
YDR077W	11.8362	FALSE	0.140206	0.0801354	11	789	216	68	FALSE	FALSE	TRUE
YDR078C	3.30905	FALSE	0.12566	0.094738	6	107	44	16	FALSE	FALSE	FALSE
YDR079W	5.78687	FALSE	0.0311162	0.0223827	7	502	148	45	FALSE	FALSE	FALSE
YDR079C-A	4.91407	FALSE	NA	NA	16	659	394	209	FALSE	FALSE	FALSE
YDR080W	4.52739	FALSE	NA	NA	30	1131	581	394	FALSE	TRUE	FALSE
YDR081C	5.21179	TRUE	NA	NA	9	971	726	329	FALSE	FALSE	FALSE
YDR082W	4.70473	TRUE	NA	NA	8	1145	515	203	FALSE	FALSE	FALSE
YDR083W	6.72916	FALSE	0.0895024	0.0621289	14	1584	590	208	FALSE	TRUE	FALSE
YDR084C	6.33147	FALSE	0.0503751	0.0355321	13	711	172	34	FALSE	TRUE	FALSE
YDR085C	4.70678	FALSE	NA	NA	13	474	74	21	FALSE	FALSE	TRUE
YDR086C	9.19294	TRUE	0.0389783	0.0195381	30	1217	545	258	FALSE	TRUE	FALSE
YDR087C	7.06523	TRUE	0.106517	0.0765176	85	1296	619	366	FALSE	TRUE	FALSE
YDR088C	5.35595	TRUE	NA	NA	21	1765	799	381	FALSE	FALSE	FALSE
tR(ACG)D	NA	FALSE	NA	NA	1	NA	NA	NA	FALSE	FALSE	FALSE
YDR089W	4.87759	FALSE	NA	NA	2	907	188	65	FALSE	FALSE	FALSE
YDR090C	5.78026	FALSE	NA	NA	1	577	96	31	FALSE	FALSE	FALSE
YDR091C	6.9245	TRUE	NA	NA	61	844	214	55	FALSE	TRUE	FALSE
YDR092W	7.47008	FALSE	NA	NA	19	1008	333	146	FALSE	TRUE	FALSE
YDR093W	4.36277	FALSE	NA	NA	18	685	189	85	FALSE	FALSE	TRUE
YDR094W	4.0005	FALSE	NA	NA	NA	426	293	176	FALSE	FALSE	FALSE
YDR095C	NA	FALSE	NA	NA	NA	625	162	49	FALSE	FALSE	FALSE
YDR096W	3.83041	FALSE	NA	NA	27	796	175	68	TRUE	TRUE	TRUE
YDR097C	4.59065	FALSE	NA	NA	35	882	113	30	FALSE	TRUE	FALSE
YDR098C	7.62477	FALSE	NA	NA	19	496	92	49	FALSE	TRUE	TRUE
tQ(UUG)D2	NA	FALSE	NA	NA	NA	NA	NA	NA	FALSE	FALSE	FALSE
YDR098C-B	4.85165	FALSE	NA	NA	2	NA	NA	NA	FALSE	FALSE	FALSE
YDR098C-A	1.865	FALSE	NA	NA	1	NA	NA	NA	FALSE	FALSE	FALSE
YDR099W	9.28494	FALSE	0.0111915	0.00563292	129	866	178	49	FALSE	TRUE	TRUE
YDR100W	6.6846	FALSE	0.0598284	0.0408337	65	797	89	33	FALSE	FALSE	FALSE
YDR101C	7.14228	FALSE	0.0542601	0.0336378	104	930	338	142	FALSE	FALSE	FALSE
YDR102C	NA	FALSE	NA	NA	NA	384	35	4	FALSE	FALSE	FALSE
YDR103W	5.09353	FALSE	0.162569	0.126965	32	NA	NA	NA	FALSE	FALSE	FALSE
YDR104C	3.8779	FALSE	NA	NA	6	596	96	33	FALSE	FALSE	FALSE
YDR105C	5.83701	FALSE	NA	NA	6	752	268	103	FALSE	TRUE	FALSE
YDR106W	1.45243	FALSE	NA	NA	6	401	157	74	FALSE	FALSE	FALSE
tI(AAU)D	NA	FALSE	NA	NA	NA	NA	NA	NA	FALSE	FALSE	FALSE
YDR107C	4.04014	FALSE	NA	NA	5	634	85	35	FALSE	TRUE	TRUE
YDR108W	4.65672	FALSE	NA	NA	20	1233	573	264	FALSE	FALSE	FALSE
YDR109C	4.84603	FALSE	0.182576	0.140938	1	483	63	13	FALSE	TRUE	FALSE
YDR110W	5.65424	FALSE	NA	NA	35	453	65	29	FALSE	FALSE	FALSE
YDR111C	4.63782	FALSE	0.0786252	0.0574305	6	879	114	38	FALSE	TRUE	TRUE
YDR112W	NA	FALSE	NA	NA	NA	369	50	13	FALSE	FALSE	FALSE
YDR113C	5.61009	TRUE	0.167417	0.131283	37	732	252	126	FALSE	FALSE	FALSE
YDR114C	NA	FALSE	NA	NA	3	NA	NA	NA	FALSE	FALSE	FALSE
YDR115W	6.51892	FALSE	NA	NA	9	517	281	135	FALSE	FALSE	FALSE
YDR116C	5.9476	FALSE	0.0730748	0.0577876	19	1543	734	292	FALSE	FALSE	FALSE
YDR117C	5.54109	FALSE	0.129296	0.0943171	10	932	457	232	FALSE	TRUE	FALSE
YDR118W	3.84426	TRUE	NA	NA	25	464	74	17	FALSE	FALSE	FALSE
YDR118W-A	1.9809	FALSE	NA	NA	NA	NA	NA	NA	FALSE	FALSE	FALSE
YDR119W	5.53358	FALSE	NA	NA	10	846	154	50	FALSE	FALSE	FALSE
YDR119W-A	4.736	FALSE	NA	NA	4	NA	NA	NA	FALSE	FALSE	FALSE
YDR120C	6.81286	FALSE	0.0507282	0.0371313	24	949	214	77	FALSE	TRUE	FALSE
YDR121W	5.67482	FALSE	0.0917128	0.0681684	23	898	216	75	FALSE	FALSE	FALSE
YDR122W	5.32257	FALSE	NA	NA	45	846	93	21	FALSE	TRUE	TRUE
YDR123C	6.44926	FALSE	NA	NA	10	1443	732	313	TRUE	FALSE	FALSE
YDR124W	4.16245	FALSE	NA	NA	15	851	239	99	FALSE	FALSE	FALSE
YDR125C	3.44683	FALSE	0.123801	0.0947682	2	514	91	22	FALSE	TRUE	TRUE
YDR126W	3.59469	FALSE	NA	NA	3	1557	783	374	FALSE	TRUE	FALSE
YDR127W	6.16521	FALSE	0.0425852	0.02806	50	1534	790	370	FALSE	FALSE	FALSE
YDR128W	5.20649	FALSE	NA	NA	29	1761	618	209	FALSE	TRUE	FALSE
YDR129C	8.239	FALSE	NA	NA	44	936	461	193	FALSE	TRUE	FALSE
YDR130C	5.32455	FALSE	NA	NA	101	775	119	39	FALSE	FALSE	FALSE
YDR131C	4.3139	FALSE	0.140125	0.108557	9	824	125	42	FALSE	FALSE	FALSE
YDR132C	3.42765	FALSE	NA	NA	16	794	122	38	FALSE	FALSE	TRUE
YDR133C	8.82438	FALSE	NA	NA	NA	557	141	39	FALSE	FALSE	FALSE
YDR134C	9.84947	FALSE	NA	NA	19	678	130	40	FALSE	FALSE	FALSE
YDR135C	5.93472	FALSE	NA	NA	52	521	92	33	FALSE	TRUE	FALSE
YDR136C	NA	FALSE	NA	NA	NA	NA	NA	NA	FALSE	FALSE	FALSE
YDR137W	5.18223	FALSE	0.142546	0.108281	11	1151	520	240	FALSE	FALSE	FALSE
YDR138W	4.83978	FALSE	NA	NA	49	NA	NA	NA	FALSE	FALSE	FALSE
YDR139C	7.54278	FALSE	NA	NA	21	803	86	26	FALSE	FALSE	FALSE
YDR140W	5.94757	FALSE	0.108392	0.081638	7	NA	NA	NA	FALSE	TRUE	FALSE
YDR141C	4.3028	TRUE	NA	NA	23	1007	338	156	FALSE	TRUE	FALSE
YDR142C	4.95334	FALSE	NA	NA	27	816	177	50	FALSE	TRUE	FALSE
YDR143C	5.01464	FALSE	0.211579	0.156976	66	972	273	89	FALSE	FALSE	FALSE
YDR144C	4.72709	FALSE	NA	NA	1	879	222	78	FALSE	FALSE	TRUE
YDR145W	6.34011	TRUE	NA	NA	116	3272	1012	397	TRUE	TRUE	FALSE
YDR146C	6.04354	FALSE	NA	NA	43	1339	560	238	TRUE	TRUE	TRUE
YDR147W	5.74035	FALSE	NA	NA	6	938	261	91	FALSE	TRUE	TRUE
YDR148C	7.11021	FALSE	NA	NA	30	1372	664	240	FALSE	TRUE	FALSE
YDR149C	NA	FALSE	NA	NA	NA	844	514	241	FALSE	FALSE	FALSE
YDR150W	4.3641	FALSE	NA	NA	65	1129	635	273	FALSE	FALSE	FALSE
YDR151C	5.34212	FALSE	NA	NA	12	736	83	22	FALSE	TRUE	TRUE
YDR152W	7.31842	FALSE	0.0788705	0.0581544	19	665	73	18	FALSE	TRUE	FALSE
YDR153C	6.73491	FALSE	0.059567	0.0442161	53	951	205	75	FALSE	FALSE	FALSE
YDR154C	11.5412	FALSE	NA	NA	NA	444	76	24	FALSE	FALSE	FALSE
YDR155C	11.3915	FALSE	NA	NA	59	883	190	68	FALSE	TRUE	FALSE
YDR156W	7.29389	FALSE	0.0672537	0.0525804	19	1231	486	255	FALSE	FALSE	FALSE
YDR157W	NA	FALSE	NA	NA	NA	522	107	34	FALSE	FALSE	FALSE
YDR158W	9.34495	FALSE	0.0244048	0.0124518	21	1460	555	221	FALSE	FALSE	FALSE
YDR159W	4.8836	FALSE	0.175754	0.138446	79	1678	944	551	FALSE	TRUE	FALSE
YDR160W	4.65849	TRUE	NA	NA	4	NA	NA	NA	FALSE	FALSE	FALSE
YDR161W	6.5962	FALSE	0.0746994	0.0568614	13	1051	531	229	FALSE	FALSE	FALSE
YDR162C	5.96604	FALSE	NA	NA	36	1446	661	347	FALSE	FALSE	FALSE
YDR163W	6.27739	FALSE	NA	NA	13	750	215	102	FALSE	FALSE	FALSE
YDR164C	5.46398	TRUE	0.0556915	0.0416132	34	1141	576	244	FALSE	TRUE	FALSE
YDR165W	6.85493	FALSE	NA	NA	7	467	80	33	FALSE	TRUE	FALSE
YDR166C	4.98538	TRUE	NA	NA	29	539	153	64	FALSE	FALSE	FALSE
YDR167W	6.9394	TRUE	0.0582088	0.0455596	62	829	493	219	TRUE	TRUE	FALSE
YDR168W	7.09654	TRUE	0.0829804	0.0569951	46	2140	1134	588	FALSE	FALSE	FALSE
YDR169C	5.90761	FALSE	0.0886838	0.0681272	23	911	179	48	FALSE	FALSE	FALSE
YDR169C-A	0.860815	FALSE	NA	NA	NA	515	110	36	FALSE	FALSE	FALSE
YDR170C	5.47412	TRUE	0.0647484	0.0450389	53	878	226	126	FALSE	TRUE	FALSE
tQ(UUG)D3	NA	FALSE	NA	NA	NA	NA	NA	NA	FALSE	FALSE	FALSE
YDR170W-A	2.51114	FALSE	NA	NA	9	NA	NA	NA	FALSE	FALSE	FALSE
YDR171W	6.19879	FALSE	NA	NA	63	369	46	16	FALSE	FALSE	FALSE
YDR172W	8.0592	TRUE	NA	NA	88	1674	1128	547	FALSE	TRUE	FALSE
YDR173C	4.09807	FALSE	NA	NA	9	NA	NA	NA	FALSE	FALSE	FALSE
YDR174W	8.52928	FALSE	NA	NA	107	542	103	29	FALSE	FALSE	FALSE
YDR175C	6.23194	FALSE	0.103695	0.0791033	26	346	264	152	FALSE	FALSE	FALSE
YDR176W	6.00406	FALSE	0.112093	0.0868337	48	902	196	47	FALSE	FALSE	FALSE
YDR177W	8.11985	TRUE	0.00937918	0.0063054	22	575	261	122	FALSE	TRUE	FALSE
YDR178W	6.35033	FALSE	0.0857508	0.0586336	11	880	203	52	FALSE	FALSE	TRUE
YDR179C	5.10091	FALSE	0.22286	0.169926	20	749	207	94	FALSE	FALSE	FALSE
YDR179W-A	4.39916	FALSE	0.25192	0.189584	2	666	208	74	FALSE	FALSE	FALSE
YDR180W	3.25127	TRUE	NA	NA	26	1090	412	181	FALSE	TRUE	FALSE
YDR181C	5.30351	FALSE	NA	NA	12	454	181	74	FALSE	FALSE	FALSE
YDR182W	5.76574	TRUE	0.161197	0.114551	6	3274	1367	645	FALSE	TRUE	FALSE
YDR182W-A	0.815367	FALSE	NA	NA	NA	115	30	12	FALSE	FALSE	FALSE
YDR183W	5.37353	FALSE	0.105921	0.0847861	7	836	172	72	FALSE	TRUE	FALSE
YDR183C-A	4.04111	FALSE	NA	NA	NA	NA	NA	NA	FALSE	FALSE	FALSE
YDR184C	5.98687	FALSE	0.123801	0.0869348	17	846	232	80	FALSE	FALSE	FALSE
YDR185C	3.70578	FALSE	0.0721277	0.052069	3	680	46	10	FALSE	TRUE	TRUE
YDR186C	6.21594	FALSE	NA	NA	8	1188	513	220	FALSE	FALSE	FALSE
YDR187C	NA	TRUE	NA	NA	NA	NA	NA	NA	FALSE	FALSE	FALSE
YDR188W	7.64769	TRUE	NA	NA	102	1565	1097	561	FALSE	TRUE	FALSE
YDR189W	6.37399	TRUE	0.0391603	0.0262674	36	1261	525	244	FALSE	TRUE	FALSE
YDR190C	7.58909	TRUE	0.0212488	0.0143801	91	425	129	46	FALSE	FALSE	FALSE
YDR191W	3.99994	FALSE	0.075462	0.0565282	4	779	91	26	FALSE	FALSE	FALSE
YDR192C	4.77144	FALSE	0.241927	0.196769	57	766	167	67	FALSE	FALSE	FALSE
YDR193W	NA	FALSE	NA	NA	NA	302	53	17	FALSE	FALSE	FALSE
YDR194C	6.83968	FALSE	0.066334	0.0479666	27	594	96	32	FALSE	FALSE	FALSE
YDR194W-A	NA	FALSE	NA	NA	NA	437	43	14	FALSE	FALSE	FALSE
YDR195W	5.19822	FALSE	NA	NA	37	1104	599	245	FALSE	FALSE	FALSE
YDR196C	6.37563	TRUE	NA	NA	7	1928	703	267	FALSE	TRUE	FALSE
YDR197W	5.13799	FALSE	NA	NA	4	689	293	121	FALSE	FALSE	FALSE
YDR198C	5.13551	FALSE	NA	NA	2	762	115	32	FALSE	FALSE	FALSE
YDR199W	NA	FALSE	NA	NA	NA	532	148	48	FALSE	FALSE	FALSE
YDR200C	5.13185	FALSE	NA	NA	29	563	165	67	FALSE	FALSE	TRUE
YDR201W	5.94888	TRUE	0.100346	0.0734908	47	917	355	180	FALSE	FALSE	FALSE
YDR202C	5.63785	FALSE	0.0613985	0.0450847	8	1088	350	143	FALSE	FALSE	FALSE
YDR203W	NA	FALSE	NA	NA	NA	506	170	63	FALSE	FALSE	FALSE
YDR204W	5.81473	FALSE	0.100073	0.0734024	10	783	255	63	FALSE	TRUE	FALSE
YDR205W	4.28141	FALSE	0.153224	0.11222	3	726	171	61	FALSE	TRUE	FALSE
YDR206W	5.86721	FALSE	0.226521	0.166958	28	561	136	34	FALSE	FALSE	TRUE
YDR207C	4.57316	FALSE	0.172298	0.119249	38	1765	918	493	TRUE	FALSE	FALSE
YDR208W	5.77517	TRUE	NA	NA	18	878	493	253	FALSE	TRUE	FALSE
YDR209C	1.32118	FALSE	NA	NA	NA	430	51	13	FALSE	FALSE	FALSE
YDR210W	5.93822	FALSE	NA	NA	1	904	158	43	FALSE	FALSE	FALSE
YDR210W-B	3.69575	FALSE	NA	NA	3	NA	NA	NA	FALSE	FALSE	FALSE
YDR210W-A	NA	FALSE	NA	NA	NA	NA	NA	NA	FALSE	FALSE	FALSE
YDR210C-D	2.10173	FALSE	NA	NA	6	NA	NA	NA	FALSE	FALSE	FALSE
YDR210C-C	NA	FALSE	NA	NA	2	NA	NA	NA	FALSE	FALSE	FALSE
tI(UAU)D	NA	FALSE	NA	NA	NA	NA	NA	NA	FALSE	FALSE	FALSE
YDR211W	6.78473	TRUE	NA	NA	41	493	114	39	FALSE	TRUE	FALSE
YDR212W	7.50591	TRUE	0.0153208	0.00953381	55	2161	833	322	FALSE	TRUE	FALSE
YDR213W	3.81233	FALSE	NA	NA	13	816	103	33	TRUE	FALSE	TRUE
YDR214W	6.99206	FALSE	NA	NA	54	697	129	41	FALSE	TRUE	FALSE
YDR215C	NA	FALSE	NA	NA	NA	540	69	17	FALSE	FALSE	FALSE
YDR216W	3.21985	FALSE	NA	NA	45	955	156	36	TRUE	FALSE	FALSE
YDR217C	4.446	FALSE	0.222811	0.171074	17	991	269	134	FALSE	FALSE	FALSE
YDR218C	NA	FALSE	0.0895917	0.0716616	6	721	119	39	FALSE	FALSE	FALSE
YDR219C	5.6859	FALSE	0.131017	0.100173	7	913	167	51	FALSE	FALSE	FALSE
YDR220C	1.5587	FALSE	NA	NA	NA	341	29	4	FALSE	FALSE	FALSE
YDR221W	4.73359	FALSE	NA	NA	25	1037	197	48	FALSE	TRUE	FALSE
YDR222W	4.95022	FALSE	0.0688253	0.0504464	4	839	68	17	FALSE	FALSE	TRUE
YDR223W	1.60336	FALSE	0.395713	0.309716	6	622	41	14	FALSE	FALSE	TRUE
YDR224C	11.0602	TRUE	NA	NA	217	NA	NA	NA	FALSE	TRUE	FALSE
YDR225W	10.9015	FALSE	NA	NA	159	1474	537	242	FALSE	TRUE	FALSE
YDR226W	9.57533	FALSE	NA	NA	34	215	44	12	FALSE	TRUE	FALSE
YDR227W	4.68209	FALSE	NA	NA	65	NA	NA	NA	FALSE	FALSE	FALSE
YDR228C	5.0763	TRUE	0.100094	0.0706245	31	2217	717	278	FALSE	TRUE	FALSE
YDR229W	5.77787	FALSE	0.099643	0.0771376	65	464	68	24	FALSE	FALSE	FALSE
YDR230W	0.920647	FALSE	NA	NA	NA	NA	NA	NA	FALSE	FALSE	FALSE
YDR231C	6.65704	FALSE	0.097097	0.071979	11	683	240	120	FALSE	FALSE	FALSE
YDR232W	5.74093	TRUE	NA	NA	8	1199	380	153	FALSE	TRUE	FALSE
YDR233C	9.0945	FALSE	0.108604	0.0492129	47	382	95	34	FALSE	FALSE	TRUE
YDR234W	7.1222	FALSE	NA	NA	11	NA	NA	NA	FALSE	FALSE	FALSE
YDR235W	5.19845	TRUE	NA	NA	22	616	116	51	FALSE	FALSE	FALSE
YDR236C	6.05265	TRUE	NA	NA	1	1180	386	184	FALSE	TRUE	FALSE
YDR237W	5.99361	FALSE	NA	NA	22	NA	NA	NA	FALSE	FALSE	FALSE
YDR238C	6.98839	TRUE	NA	NA	65	2014	1023	519	FALSE	TRUE	FALSE
YDR239C	4.53086	FALSE	0.196302	0.155423	14	518	123	27	FALSE	FALSE	FALSE
YDR240C	4.71049	TRUE	0.208237	0.159273	37	1119	508	250	FALSE	FALSE	FALSE
YDR241W	3.61875	FALSE	NA	NA	NA	NA	NA	NA	FALSE	FALSE	FALSE
tY(GUA)D	NA	FALSE	NA	NA	NA	NA	NA	NA	FALSE	FALSE	FALSE
YDR242W	4.00084	FALSE	NA	NA	4	767	170	47	FALSE	TRUE	FALSE
YDR243C	4.38363	TRUE	NA	NA	15	1210	444	195	FALSE	TRUE	FALSE
YDR244W	5.37168	FALSE	NA	NA	29	1459	515	167	FALSE	TRUE	FALSE
YDR245W	7.06371	FALSE	0.0809058	0.0565704	19	1690	1003	536	FALSE	FALSE	FALSE
YDR246W	5.70491	TRUE	NA	NA	12	1342	853	476	FALSE	TRUE	FALSE
YDR246W-A	NA	FALSE	NA	NA	NA	NA	NA	NA	FALSE	FALSE	FALSE
YDR247W	3.82139	FALSE	NA	NA	67	897	239	89	FALSE	FALSE	TRUE
YDR248C	7.02496	FALSE	0.0600067	0.0444757	4	950	280	128	FALSE	TRUE	FALSE
YDR249C	4.37136	FALSE	0.217226	0.164333	2	831	139	43	FALSE	FALSE	FALSE
YDR250C	NA	FALSE	NA	NA	NA	316	36	6	FALSE	FALSE	FALSE
YDR251W	5.6431	FALSE	NA	NA	23	745	107	34	FALSE	FALSE	TRUE
YDR252W	3.52783	FALSE	0.0843307	0.0678108	21	727	148	56	FALSE	TRUE	TRUE
YDR253C	5.39789	FALSE	0.166767	0.13385	5	794	119	43	TRUE	FALSE	TRUE
YDR254W	4.22767	FALSE	NA	NA	33	946	204	86	FALSE	FALSE	FALSE
YDR255C	3.70919	FALSE	0.0637745	0.0479464	10	687	175	42	FALSE	TRUE	FALSE
YDR256C	1.55602	FALSE	0.0321283	0.0244496	18	694	58	15	FALSE	TRUE	FALSE
YDR257C	5.42585	FALSE	0.155921	0.118454	11	911	129	38	FALSE	TRUE	FALSE
YDR258C	5.82038	FALSE	0.0396603	0.0282985	28	582	206	71	FALSE	TRUE	FALSE
YDR259C	4.28018	FALSE	NA	NA	49	568	83	25	TRUE	FALSE	TRUE
YDR260C	5.98729	FALSE	NA	NA	25	1113	258	98	FALSE	FALSE	FALSE
YDR261C	5.60201	FALSE	NA	NA	3	499	87	29	FALSE	FALSE	FALSE
tS(AGA)D2	NA	FALSE	NA	NA	NA	NA	NA	NA	FALSE	FALSE	FALSE
YDR261W-A	NA	FALSE	NA	NA	5	NA	NA	NA	FALSE	FALSE	FALSE
YDR261W-B	4.2161	FALSE	NA	NA	7	NA	NA	NA	FALSE	FALSE	FALSE
YDR261C-D	1.83828	FALSE	NA	NA	2	NA	NA	NA	FALSE	FALSE	FALSE
YDR261C-C	NA	FALSE	NA	NA	3	NA	NA	NA	FALSE	FALSE	FALSE
tG(GCC)D2	NA	FALSE	NA	NA	NA	NA	NA	NA	FALSE	FALSE	FALSE
YDR262W	6.60532	FALSE	NA	NA	NA	881	161	47	FALSE	FALSE	FALSE
YDR263C	3.76914	FALSE	NA	NA	4	439	93	25	FALSE	TRUE	TRUE
YDR264C	6.67743	FALSE	NA	NA	54	791	252	71	FALSE	TRUE	TRUE
YDR265W	5.31765	FALSE	0.232888	0.168193	23	1410	418	127	FALSE	TRUE	FALSE
YDR266C	5.81103	FALSE	0.0953227	0.0689088	18	1011	161	41	FALSE	TRUE	FALSE
YDR267C	6.03212	TRUE	0.0480684	0.0327526	11	212	120	48	FALSE	TRUE	FALSE
YDR268W	4.80085	FALSE	0.0789717	0.0542736	3	555	13	2	FALSE	TRUE	FALSE
YDR269C	NA	FALSE	NA	NA	NA	402	88	23	FALSE	FALSE	FALSE
YDR270W	5.99882	FALSE	0.110788	0.0827626	6	791	137	43	FALSE	TRUE	FALSE
YDR271C	NA	FALSE	NA	NA	NA	334	40	7	FALSE	FALSE	FALSE
YDR272W	7.30899	FALSE	0.101509	0.0752927	8	389	66	12	FALSE	TRUE	TRUE
YDR273W	3.24422	FALSE	0.265403	0.215513	10	400	57	19	FALSE	FALSE	TRUE
YDR274C	NA	FALSE	NA	NA	NA	848	455	219	FALSE	FALSE	FALSE
YDR275W	5.83036	FALSE	0.181278	0.140686	2	963	332	87	FALSE	FALSE	TRUE
YDR276C	9.4617	FALSE	NA	NA	20	1642	877	426	FALSE	FALSE	FALSE
YDR277C	5.09573	FALSE	0.069131	0.0521367	27	761	104	41	FALSE	FALSE	TRUE
YDR278C	NA	FALSE	NA	NA	NA	369	65	12	FALSE	FALSE	FALSE
tE(CUC)D	NA	FALSE	NA	NA	NA	NA	NA	NA	FALSE	FALSE	FALSE
YDR279W	5.48753	FALSE	NA	NA	6	886	204	74	FALSE	FALSE	FALSE
YDR280W	6.70279	TRUE	NA	NA	41	860	196	69	FALSE	TRUE	FALSE
YDR281C	3.2599	FALSE	0.324236	0.228497	2	830	146	53	FALSE	FALSE	FALSE
YDR282C	4.37471	FALSE	NA	NA	2	936	167	47	FALSE	TRUE	FALSE
YDR283C	4.48383	FALSE	NA	NA	61	688	178	81	FALSE	TRUE	FALSE
YDR284C	6.62123	FALSE	0.0832131	0.0604251	31	324	71	14	FALSE	TRUE	FALSE
YDR285W	2.55548	FALSE	NA	NA	42	246	66	17	FALSE	FALSE	FALSE
YDR286C	5.26057	FALSE	NA	NA	3	418	83	26	FALSE	FALSE	FALSE
YDR287W	5.76182	FALSE	NA	NA	3	800	168	42	FALSE	TRUE	FALSE
YDR288W	5.7067	TRUE	0.167305	0.121153	16	2105	919	360	FALSE	FALSE	FALSE
YDR289C	5.38649	FALSE	NA	NA	22	1485	679	316	FALSE	TRUE	FALSE
YDR290W	NA	FALSE	NA	NA	NA	965	586	285	FALSE	FALSE	FALSE
YDR291W	4.16508	FALSE	NA	NA	5	405	78	25	FALSE	FALSE	FALSE
YDR292C	6.46187	TRUE	NA	NA	11	1189	573	228	FALSE	TRUE	FALSE
YDR293C	6.01828	FALSE	0.0361896	0.0264582	100	1107	850	514	FALSE	FALSE	FALSE
YDR294C	6.41601	FALSE	0.078687	0.056537	4	789	300	106	FALSE	TRUE	FALSE
YDR295C	4.98406	FALSE	0.150283	0.111458	116	743	325	152	FALSE	FALSE	FALSE
YDR296W	6.44713	FALSE	NA	NA	40	747	73	25	FALSE	FALSE	FALSE
YDR297W	6.49113	FALSE	0.0451434	0.029847	36	628	243	84	FALSE	FALSE	FALSE
YDR298C	8.94932	FALSE	NA	NA	14	755	217	63	FALSE	TRUE	FALSE
YDR299W	6.9868	TRUE	NA	NA	42	606	176	65	FALSE	TRUE	FALSE
YDR300C	6.08436	FALSE	NA	NA	19	NA	NA	NA	FALSE	FALSE	TRUE
YDR301W	4.34201	TRUE	0.0560911	0.0415771	37	640	160	63	FALSE	TRUE	FALSE
YDR302W	6.25156	TRUE	0.0520422	0.0373455	1	1582	1100	702	FALSE	FALSE	FALSE
YDR303C	4.8833	TRUE	NA	NA	53	694	160	64	TRUE	FALSE	TRUE
YDR304C	8.5329	FALSE	0.053367	0.0361708	16	400	136	46	FALSE	TRUE	TRUE
YDR305C	5.91754	FALSE	NA	NA	4	413	135	45	FALSE	TRUE	FALSE
YDR306C	4.97934	FALSE	0.0879112	0.0630508	14	749	136	40	FALSE	FALSE	FALSE
tV(CAC)D	NA	FALSE	NA	NA	NA	NA	NA	NA	FALSE	FALSE	FALSE
YDR307W	4.70138	FALSE	NA	NA	23	509	185	80	FALSE	FALSE	FALSE
YDR308C	6.65983	TRUE	0.0343953	0.0247683	43	570	278	118	FALSE	FALSE	FALSE
YDR309C	7.16728	FALSE	NA	NA	29	719	144	55	FALSE	FALSE	TRUE
YDR310C	5.29193	FALSE	0.131388	0.0994127	33	1225	573	230	TRUE	FALSE	FALSE
YDR311W	5.05147	TRUE	NA	NA	36	1810	978	551	FALSE	TRUE	FALSE
YDR312W	5.72313	FALSE	NA	NA	23	867	184	52	FALSE	TRUE	TRUE
YDR313C	5.23031	FALSE	NA	NA	5	959	200	61	FALSE	FALSE	FALSE
YDR314C	3.09608	FALSE	NA	NA	12	393	70	19	FALSE	FALSE	FALSE
YDR315C	4.97663	FALSE	NA	NA	7	1426	647	306	FALSE	FALSE	FALSE
YDR316W	5.50267	FALSE	NA	NA	14	1339	565	249	FALSE	FALSE	FALSE
tF(GAA)D	NA	FALSE	NA	NA	NA	NA	NA	NA	FALSE	FALSE	FALSE
YDR316W-A	NA	FALSE	NA	NA	2	NA	NA	NA	FALSE	FALSE	FALSE
YDR316W-B	NA	FALSE	NA	NA	3	NA	NA	NA	FALSE	FALSE	FALSE
YDR317W	NA	FALSE	NA	NA	1	431	96	27	FALSE	FALSE	FALSE
YDR318W	4.70848	FALSE	0.0709758	0.0566014	31	678	267	134	FALSE	FALSE	FALSE
YDR319C	5.92096	FALSE	0.144364	0.104483	2	393	93	33	FALSE	FALSE	FALSE
YDR320C	5.45197	FALSE	NA	NA	13	790	438	246	FALSE	FALSE	FALSE
YDR320C-A	7.99522	TRUE	NA	NA	33	NA	NA	NA	FALSE	FALSE	FALSE
YDR320W-B	NA	FALSE	NA	NA	NA	NA	NA	NA	FALSE	FALSE	FALSE
YDR321W	6.89169	FALSE	0.0588606	0.0416403	9	344	65	19	FALSE	FALSE	FALSE
YDR322W	5.8477	FALSE	0.112668	0.0784627	30	696	338	176	FALSE	FALSE	FALSE
YDR322C-A	8.49858	FALSE	NA	NA	14	365	39	8	FALSE	FALSE	FALSE
YDR323C	3.9272	FALSE	NA	NA	13	224	85	41	FALSE	FALSE	FALSE
YDR324C	6.62508	TRUE	NA	NA	78	945	265	124	FALSE	TRUE	FALSE
YDR325W	4.72553	TRUE	NA	NA	14	884	389	179	FALSE	TRUE	FALSE
YDR326C	4.75775	FALSE	0.0886495	0.0676604	17	864	166	47	FALSE	TRUE	TRUE
YDR327W	NA	TRUE	NA	NA	NA	NA	NA	NA	FALSE	FALSE	FALSE
YDR328C	7.85694	TRUE	0.0254051	0.0179003	124	NA	NA	NA	FALSE	TRUE	FALSE
YDR329C	6.04296	FALSE	0.105566	0.0808538	21	1157	272	66	FALSE	FALSE	FALSE
YDR330W	5.49556	FALSE	NA	NA	23	917	146	40	FALSE	TRUE	FALSE
YDR331W	5.55371	TRUE	0.0853846	0.0606059	62	1942	1105	524	FALSE	TRUE	FALSE
YDR332W	4.16866	FALSE	0.0898779	0.0685827	11	894	112	26	FALSE	FALSE	FALSE
YDR333C	5.61501	FALSE	NA	NA	54	520	87	28	FALSE	TRUE	FALSE
YDR334W	4.89779	FALSE	0.105931	0.0797193	30	1327	703	353	FALSE	TRUE	FALSE
YDR335W	5.68625	FALSE	NA	NA	53	1092	526	207	FALSE	TRUE	FALSE
YDR336W	4.88263	FALSE	0.265589	0.19521	2	928	168	61	FALSE	TRUE	FALSE
YDR337W	6.2558	FALSE	0.0721705	0.052619	28	455	195	88	FALSE	FALSE	FALSE
YDR338C	4.2132	FALSE	NA	NA	3	468	73	20	FALSE	TRUE	FALSE
YDR339C	7.44625	TRUE	0.0193276	0.0134549	8	1278	589	222	FALSE	TRUE	FALSE
tX(XXX)D	NA	FALSE	NA	NA	NA	NA	NA	NA	FALSE	FALSE	FALSE
YDR340W	4.83815	FALSE	NA	NA	NA	357	50	15	FALSE	FALSE	FALSE
YDR341C	7.62315	TRUE	NA	NA	49	596	153	63	FALSE	TRUE	TRUE
YDR342C	8.2735	FALSE	NA	NA	31	NA	NA	NA	FALSE	TRUE	TRUE
YDR343C	5.87961	FALSE	NA	NA	18	511	169	68	FALSE	TRUE	TRUE
YDR344C	NA	FALSE	NA	NA	NA	325	27	4	FALSE	FALSE	FALSE
YDR345C	8.88271	FALSE	NA	NA	15	513	95	23	FALSE	TRUE	TRUE
YDR346C	7.59371	FALSE	NA	NA	25	748	128	52	FALSE	FALSE	FALSE
YDR347W	6.66904	FALSE	0.10282	0.0763802	30	847	134	50	FALSE	FALSE	FALSE
YDR348C	6.51173	FALSE	0.0960849	0.0727234	15	804	225	92	FALSE	FALSE	TRUE
YDR349C	6.15738	FALSE	0.154229	0.116224	NA	647	118	43	FALSE	FALSE	FALSE
tM(CAU)D	NA	FALSE	NA	NA	1	NA	NA	NA	FALSE	FALSE	FALSE
YDR350C	5.15096	FALSE	0.170281	0.129617	2	384	159	69	FALSE	FALSE	FALSE
YDR351W	5.17262	FALSE	0.142777	0.108925	3	867	143	36	FALSE	FALSE	TRUE
YDR352W	5.99148	FALSE	0.106508	0.0804931	8	516	183	61	FALSE	TRUE	FALSE
YDR353W	8.80343	TRUE	0.04321	0.0232025	21	NA	NA	NA	FALSE	FALSE	TRUE
YDR354W	6.47859	FALSE	0.0951266	0.0685532	9	818	300	128	FALSE	FALSE	FALSE
YDR354C-A	NA	FALSE	NA	NA	NA	NA	NA	NA	FALSE	FALSE	FALSE
YDR355C	NA	TRUE	NA	NA	NA	NA	NA	NA	FALSE	FALSE	FALSE
YDR356W	5.17577	TRUE	0.107742	0.0854139	70	826	316	136	FALSE	FALSE	FALSE
YDR357C	6.66405	FALSE	0.111233	0.0765235	15	699	99	33	FALSE	FALSE	FALSE
YDR358W	4.8521	FALSE	0.1696	0.128429	7	833	227	82	FALSE	TRUE	TRUE
YDR359C	4.68551	FALSE	NA	NA	36	NA	NA	NA	FALSE	FALSE	FALSE
YDR360W	NA	FALSE	NA	NA	NA	832	336	125	FALSE	FALSE	FALSE
YDR361C	6.68661	TRUE	0.0619029	0.0423912	22	1009	318	107	FALSE	FALSE	FALSE
YDR362C	5.04911	TRUE	NA	NA	20	1083	387	177	TRUE	FALSE	FALSE
YDR363W	4.89534	FALSE	NA	NA	9	1160	292	127	FALSE	FALSE	FALSE
tK(CUU)D1	NA	FALSE	NA	NA	NA	NA	NA	NA	FALSE	FALSE	FALSE
YDR363W-A	9.11548	FALSE	NA	NA	53	1126	486	213	FALSE	FALSE	FALSE
YDR364C	5.41859	FALSE	0.113171	0.0846946	24	1033	253	97	FALSE	TRUE	FALSE
YDR365C	7.05955	TRUE	NA	NA	69	1053	293	113	FALSE	TRUE	FALSE
YDR365W-B	6.26811	FALSE	NA	NA	5	NA	NA	NA	FALSE	FALSE	FALSE
YDR365W-A	NA	FALSE	NA	NA	4	NA	NA	NA	FALSE	FALSE	FALSE
YDR366C	5.47682	FALSE	NA	NA	3	470	90	30	FALSE	FALSE	FALSE
YDR367W	6.60897	TRUE	NA	NA	9	NA	NA	NA	FALSE	FALSE	FALSE
YDR368W	7.52606	FALSE	0.0471943	0.0306918	8	720	84	26	FALSE	FALSE	TRUE
YDR369C	3.67251	FALSE	0.309011	0.242488	25	1426	380	158	FALSE	FALSE	FALSE
YDR370C	5.33806	FALSE	NA	NA	1	362	25	4	FALSE	FALSE	FALSE
YDR371W	4.37125	FALSE	NA	NA	4	519	119	55	FALSE	TRUE	FALSE
YDR371C-A	NA	FALSE	NA	NA	NA	NA	NA	NA	FALSE	FALSE	FALSE
YDR372C	7.46353	FALSE	0.0417703	0.0262145	21	687	210	95	FALSE	TRUE	FALSE
YDR373W	7.1811	TRUE	0.0105803	0.00762126	7	1155	606	260	FALSE	TRUE	FALSE
YDR374C	NA	FALSE	0.107735	0.0805657	7	660	159	61	FALSE	TRUE	FALSE
YDR374W-A	5.98328	FALSE	NA	NA	3	NA	NA	NA	FALSE	FALSE	FALSE
YDR375C	5.38932	FALSE	0.041402	0.0299283	11	1102	393	167	FALSE	TRUE	FALSE
YDR376W	5.73801	TRUE	NA	NA	5	439	101	44	FALSE	TRUE	FALSE
YDR377W	8.83268	FALSE	NA	NA	12	NA	NA	NA	FALSE	FALSE	FALSE
YDR378C	7.75039	FALSE	NA	NA	44	1763	1126	646	FALSE	FALSE	FALSE
YDR379W	4.86795	FALSE	NA	NA	25	750	93	24	FALSE	TRUE	TRUE
YDR379C-A	5.6391	FALSE	NA	NA	4	565	102	28	FALSE	FALSE	FALSE
YDR380W	NA	FALSE	NA	NA	6	446	55	16	FALSE	FALSE	FALSE
YDR381W	9.02463	TRUE	NA	NA	263	725	386	220	FALSE	FALSE	FALSE
YDR381C-A	5.72597	FALSE	NA	NA	4	449	144	53	FALSE	FALSE	FALSE
YDR382W	11.3484	FALSE	NA	NA	59	1290	547	251	FALSE	TRUE	FALSE
YDR383C	5.49703	FALSE	0.0987446	0.0775582	20	761	151	52	FALSE	FALSE	FALSE
YDR384C	4.75691	FALSE	0.031476	0.0241658	7	386	39	6	FALSE	FALSE	FALSE
YDR385W	9.70698	FALSE	0.289901	0.108206	70	754	176	80	FALSE	FALSE	TRUE
YDR386W	4.22999	FALSE	0.103245	0.0812259	37	857	133	61	FALSE	TRUE	FALSE
YDR387C	4.8155	FALSE	NA	NA	3	716	157	49	FALSE	TRUE	FALSE
YDR388W	7.47639	FALSE	0.0943776	0.068271	204	1617	1055	606	FALSE	FALSE	FALSE
YDR389W	5.06144	FALSE	NA	NA	9	1538	720	315	FALSE	FALSE	TRUE
YDR390C	5.91957	TRUE	NA	NA	15	NA	NA	NA	FALSE	TRUE	FALSE
tG(CCC)D	NA	FALSE	NA	NA	NA	NA	NA	NA	FALSE	FALSE	FALSE
YDR391C	5.66209	FALSE	0.141728	0.102655	5	1011	233	73	FALSE	FALSE	FALSE
YDR392W	5.52284	FALSE	0.0204833	0.0150225	34	813	367	147	FALSE	TRUE	FALSE
YDR393W	5.17284	FALSE	0.164585	0.117632	37	1496	558	207	FALSE	FALSE	FALSE
YDR394W	7.58554	TRUE	NA	NA	87	1088	588	295	FALSE	TRUE	FALSE
YDR395W	6.35543	FALSE	NA	NA	32	902	272	97	FALSE	TRUE	FALSE
YDR396W	NA	TRUE	NA	NA	NA	NA	NA	NA	FALSE	FALSE	FALSE
YDR397C	7.04333	TRUE	NA	NA	13	837	690	452	FALSE	TRUE	FALSE
YDR398W	6.73043	TRUE	0.0872146	0.0599458	35	842	510	249	FALSE	TRUE	FALSE
YDR399W	8.99487	FALSE	0.036109	0.0201348	7	971	393	195	FALSE	FALSE	FALSE
YDR400W	5.07483	FALSE	0.083556	0.0627303	5	687	118	43	FALSE	FALSE	FALSE
YDR401W	NA	FALSE	NA	NA	NA	590	227	89	FALSE	FALSE	FALSE
YDR402C	NA	FALSE	0.0964217	0.0745105	1	944	310	121	FALSE	FALSE	FALSE
YDR403W	1.60104	FALSE	NA	NA	13	384	92	36	FALSE	FALSE	FALSE
YDR404C	7.01125	TRUE	NA	NA	55	947	590	232	FALSE	TRUE	FALSE
YDR405W	6.48283	FALSE	NA	NA	25	913	359	123	FALSE	FALSE	FALSE
YDR406W	3.49426	FALSE	NA	NA	11	836	111	32	FALSE	FALSE	TRUE
YDR406W-A	NA	FALSE	NA	NA	NA	NA	NA	NA	FALSE	FALSE	FALSE
YDR407C	5.12521	TRUE	NA	NA	18	NA	NA	NA	FALSE	FALSE	FALSE
YDR408C	7.13569	FALSE	0.0621136	0.0467149	9	671	130	34	FALSE	FALSE	FALSE
YDR409W	4.43556	FALSE	NA	NA	96	879	201	73	FALSE	TRUE	TRUE
YDR410C	5.73587	FALSE	0.111001	0.0837673	6	NA	NA	NA	FALSE	TRUE	FALSE
YDR411C	6.52132	FALSE	NA	NA	25	357	73	29	FALSE	FALSE	FALSE
YDR412W	7.08731	TRUE	NA	NA	113	679	204	57	FALSE	FALSE	FALSE
YDR413C	0.889879	TRUE	NA	NA	NA	NA	NA	NA	FALSE	FALSE	FALSE
YDR414C	4.76802	FALSE	NA	NA	46	1463	511	205	FALSE	FALSE	FALSE
YDR415C	5.41131	FALSE	NA	NA	2	783	158	44	FALSE	FALSE	FALSE
YDR416W	4.79799	TRUE	NA	NA	43	888	371	196	FALSE	TRUE	FALSE
YDR417C	3.02922	FALSE	NA	NA	NA	NA	NA	NA	FALSE	FALSE	FALSE
YDR418W	10.8384	FALSE	NA	NA	38	639	168	52	FALSE	TRUE	TRUE
YDR419W	4.77846	FALSE	NA	NA	15	720	168	57	FALSE	FALSE	FALSE
tS(AGA)D3	NA	FALSE	NA	NA	NA	NA	NA	NA	FALSE	FALSE	FALSE
YDR420W	4.27949	FALSE	NA	NA	7	710	132	52	FALSE	FALSE	FALSE
YDR421W	3.96402	FALSE	NA	NA	4	711	105	33	TRUE	FALSE	FALSE
YDR422C	4.79622	FALSE	NA	NA	15	672	129	54	FALSE	FALSE	FALSE
YDR423C	5.59706	FALSE	NA	NA	12	814	152	33	TRUE	FALSE	TRUE
YDR424C	7.31383	FALSE	NA	NA	15	785	207	81	FALSE	TRUE	FALSE
YDR425W	4.45694	FALSE	NA	NA	34	981	237	64	FALSE	FALSE	FALSE
YDR426C	NA	FALSE	NA	NA	NA	500	135	35	FALSE	FALSE	FALSE
YDR427W	7.47467	TRUE	0.0508571	0.0320842	57	NA	NA	NA	FALSE	TRUE	FALSE
YDR428C	5.22592	FALSE	0.159671	0.114994	6	776	91	21	FALSE	FALSE	FALSE
YDR429C	8.74671	TRUE	0.0355875	0.0201476	58	676	20	3	FALSE	TRUE	FALSE
YDR430C	5.17237	FALSE	NA	NA	9	930	140	52	FALSE	TRUE	FALSE
YDR431W	NA	FALSE	NA	NA	NA	755	211	81	FALSE	FALSE	FALSE
YDR432W	7.75591	FALSE	0.0484715	0.0269468	137	110	21	1	FALSE	TRUE	FALSE
YDR433W	7.5784	FALSE	NA	NA	NA	NA	NA	NA	FALSE	FALSE	FALSE
YDR434W	6.32373	TRUE	0.0706691	0.0515689	12	1510	751	334	FALSE	TRUE	FALSE
YDR435C	4.99299	FALSE	0.143255	0.105215	3	1128	335	133	FALSE	FALSE	FALSE
YDR436W	4.3655	FALSE	0.0971483	0.0750693	18	326	64	21	FALSE	FALSE	TRUE
YDR437W	3.15024	TRUE	0.0939399	0.0693509	1	2231	1094	515	FALSE	FALSE	FALSE
YDR438W	4.17843	FALSE	0.192756	0.139829	2	771	75	20	FALSE	TRUE	TRUE
YDR439W	4.74325	FALSE	NA	NA	66	1183	555	209	FALSE	FALSE	FALSE
YDR440W	4.80302	FALSE	0.162758	0.123449	18	920	305	144	FALSE	TRUE	FALSE
YDR441C	5.45832	FALSE	0.117415	0.0874007	5	488	181	79	FALSE	TRUE	TRUE
YDR442W	NA	FALSE	NA	NA	NA	NA	NA	NA	FALSE	FALSE	FALSE
YDR443C	3.72239	FALSE	0.0654973	0.0501947	31	888	342	144	FALSE	FALSE	FALSE
YDR444W	5.20276	FALSE	0.104109	0.0796328	1	414	84	32	FALSE	FALSE	FALSE
YDR445C	1.13906	FALSE	NA	NA	NA	343	84	20	FALSE	FALSE	FALSE
tK(CUU)D2	NA	FALSE	NA	NA	NA	NA	NA	NA	FALSE	FALSE	FALSE
YDR446W	NA	FALSE	0.151428	0.11645	11	430	81	20	FALSE	FALSE	FALSE
YDR447C	10.526	FALSE	NA	NA	57	1051	276	87	FALSE	FALSE	TRUE
YDR448W	5.21111	FALSE	0.0263528	0.0202313	104	1187	263	86	TRUE	TRUE	FALSE
YDR449C	6.2757	TRUE	0.0545957	0.0385147	57	1008	441	178	FALSE	TRUE	FALSE
YDR450W	11.262	FALSE	NA	NA	46	616	245	90	FALSE	TRUE	TRUE
YDR451C	5.63935	FALSE	0.162749	0.122125	8	827	105	35	FALSE	FALSE	TRUE
YDR452W	6.6692	FALSE	0.117852	0.0879997	14	765	59	9	FALSE	TRUE	FALSE
YDR453C	5.66294	FALSE	NA	NA	19	851	106	23	FALSE	TRUE	TRUE
YDR454C	9.05424	TRUE	0.0555778	0.0344199	8	1022	393	164	FALSE	TRUE	FALSE
YDR455C	NA	FALSE	NA	NA	NA	896	324	118	FALSE	FALSE	FALSE
YDR456W	6.09978	FALSE	0.0468488	0.0327886	25	379	210	116	FALSE	TRUE	FALSE
YDR457W	4.22003	FALSE	NA	NA	35	743	332	163	FALSE	TRUE	FALSE
YDR458C	5.69226	FALSE	0.189594	0.148332	7	612	92	26	FALSE	FALSE	TRUE
YDR459C	5.15904	FALSE	0.199394	0.143377	7	926	134	31	FALSE	FALSE	FALSE
YDR460W	5.46266	TRUE	NA	NA	21	553	19	5	FALSE	TRUE	FALSE
YDR461W	2.8444	FALSE	NA	NA	4	NA	NA	NA	FALSE	FALSE	FALSE
YDR461C-A	5.32519	FALSE	NA	NA	1	NA	NA	NA	FALSE	FALSE	FALSE
YDR462W	5.94493	FALSE	NA	NA	22	548	99	46	FALSE	FALSE	FALSE
YDR463W	6.88023	FALSE	0.130872	0.0995863	10	965	407	124	TRUE	FALSE	TRUE
YDR464W	5.21648	TRUE	0.171909	0.129055	5	796	490	275	FALSE	FALSE	FALSE
YDR464C-A	NA	FALSE	NA	NA	NA	NA	NA	NA	FALSE	FALSE	FALSE
YDR465C	6.58658	FALSE	0.13249	0.0886582	9	838	117	31	FALSE	FALSE	FALSE
YDR466W	5.19605	FALSE	0.188803	0.14231	43	1032	216	52	FALSE	TRUE	FALSE
YDR467C	NA	FALSE	NA	NA	NA	486	68	12	FALSE	FALSE	FALSE
YDR468C	6.55117	TRUE	0.064329	0.0471669	49	731	470	262	FALSE	FALSE	FALSE
YDR469W	6.69525	FALSE	0.348892	0.259315	16	1612	678	310	FALSE	FALSE	FALSE
YDR470C	4.52648	FALSE	NA	NA	11	877	70	29	FALSE	FALSE	FALSE
YDR471W	10.5594	FALSE	NA	NA	27	1177	312	119	FALSE	TRUE	TRUE
snR13	NA	FALSE	NA	NA	5	NA	NA	NA	FALSE	FALSE	FALSE
YDR472W	6.04464	TRUE	NA	NA	19	843	221	99	FALSE	TRUE	FALSE
YDR473C	5.31546	TRUE	NA	NA	39	813	297	141	FALSE	TRUE	FALSE
YDR475C	5.01379	FALSE	NA	NA	10	531	97	27	FALSE	FALSE	TRUE
YDR476C	6.95479	FALSE	0.102576	0.0774037	7	462	68	24	FALSE	FALSE	FALSE
YDR477W	5.99191	FALSE	0.0344528	0.0234045	217	1790	787	357	FALSE	TRUE	FALSE
YDR478W	5.28833	TRUE	0.195692	0.164714	11	1542	799	420	FALSE	FALSE	FALSE
YDR479C	4.78263	FALSE	0.0868649	0.0671688	53	1023	170	62	FALSE	FALSE	FALSE
YDR480W	5.21222	FALSE	0.243231	0.181133	35	750	127	27	FALSE	FALSE	TRUE
YDR481C	6.10641	FALSE	0.0978643	0.0678674	11	504	86	25	FALSE	TRUE	FALSE
YDR482C	6.45906	FALSE	0.137976	0.114335	46	865	271	110	FALSE	FALSE	FALSE
YDR483W	7.64089	FALSE	0.13183	0.0871942	15	524	96	29	FALSE	FALSE	TRUE
YDR484W	4.52292	FALSE	0.0715302	0.0555899	21	1393	684	310	FALSE	TRUE	FALSE
YDR485C	5.44458	FALSE	0.182145	0.144645	22	1699	695	316	FALSE	FALSE	FALSE
YDR486C	6.81578	FALSE	0.0224786	0.0169048	25	1307	423	141	FALSE	TRUE	FALSE
YDR487C	7.9358	TRUE	0.0323262	0.0226309	8	NA	NA	NA	FALSE	FALSE	FALSE
YDR488C	3.96632	FALSE	NA	NA	11	1107	423	208	FALSE	FALSE	FALSE
YDR489W	4.60872	TRUE	0.0612575	0.0426188	40	1016	294	141	FALSE	TRUE	FALSE
YDR490C	4.46818	FALSE	0.18826	0.139393	26	969	161	52	FALSE	TRUE	TRUE
YDR491C	NA	FALSE	NA	NA	NA	365	50	20	FALSE	FALSE	FALSE
YDR492W	6.77248	FALSE	0.059084	0.0419667	1	805	157	64	FALSE	TRUE	TRUE
YDR493W	5.56261	FALSE	0.102137	0.074421	5	600	199	78	FALSE	FALSE	FALSE
YDR494W	6.10301	FALSE	0.175124	0.131634	8	1120	423	171	FALSE	FALSE	FALSE
YDR495C	4.49017	FALSE	0.175771	0.135499	14	551	137	48	FALSE	FALSE	FALSE
YDR496C	6.82342	FALSE	NA	NA	82	1096	454	180	FALSE	TRUE	FALSE
YDR497C	11.175	FALSE	0.0545168	0.0369013	28	759	121	39	FALSE	TRUE	TRUE
YDR498C	5.51375	TRUE	0.151966	0.11266	20	1625	843	400	FALSE	FALSE	FALSE
YDR499W	4.97393	TRUE	NA	NA	17	NA	NA	NA	FALSE	FALSE	FALSE
YDR500C	10.812	FALSE	NA	NA	13	565	96	21	FALSE	FALSE	TRUE
YDR501W	3.06111	FALSE	NA	NA	34	789	67	13	FALSE	FALSE	TRUE
YDR502C	11.3031	FALSE	0.0193061	0.00882995	28	397	78	31	FALSE	TRUE	TRUE
YDR503C	4.48245	FALSE	0.0751902	0.0556548	7	573	59	17	FALSE	FALSE	FALSE
YDR504C	3.58414	FALSE	NA	NA	5	536	54	11	FALSE	FALSE	FALSE
YDR505C	5.26527	FALSE	0.114446	0.0829622	21	683	144	62	FALSE	FALSE	TRUE
YDR506C	3.67326	FALSE	NA	NA	6	769	100	34	FALSE	FALSE	FALSE
tL(CAA)D	NA	FALSE	NA	NA	NA	NA	NA	NA	FALSE	FALSE	FALSE
YDR507C	5.77373	FALSE	NA	NA	87	597	152	69	FALSE	TRUE	TRUE
YDR508C	NA	FALSE	NA	NA	26	986	267	116	FALSE	FALSE	TRUE
YDR509W	NA	FALSE	NA	NA	NA	647	132	34	FALSE	FALSE	FALSE
YDR510W	8.71552	TRUE	NA	NA	287	1540	725	345	FALSE	TRUE	FALSE
YDR510C-A	NA	FALSE	NA	NA	NA	NA	NA	NA	FALSE	FALSE	FALSE
YDR511W	5.48777	FALSE	0.0980921	0.074836	6	486	72	19	FALSE	FALSE	FALSE
YDR512C	6.72856	FALSE	NA	NA	3	780	338	131	FALSE	FALSE	FALSE
YDR513W	8.17438	FALSE	NA	NA	14	880	158	48	FALSE	TRUE	TRUE
YDR514C	5.99475	FALSE	0.114897	0.0893102	5	604	134	46	FALSE	FALSE	TRUE
YDR515W	5.56286	FALSE	0.253434	0.195312	528	680	90	24	FALSE	FALSE	TRUE
YDR516C	6.02379	FALSE	0.0174657	0.011675	18	471	83	25	FALSE	FALSE	TRUE
YDR517W	6.71898	FALSE	0.102947	0.07733	17	761	160	57	FALSE	TRUE	FALSE
YDR518W	5.58883	FALSE	0.103902	0.0719562	4	504	236	90	FALSE	TRUE	TRUE
YDR519W	7.59329	FALSE	0.0911753	0.062623	13	528	60	19	FALSE	TRUE	FALSE
YDR520C	3.97176	FALSE	0.116266	0.0921984	14	1205	275	78	TRUE	FALSE	FALSE
YDR521W	NA	FALSE	NA	NA	NA	NA	NA	NA	FALSE	FALSE	FALSE
YDR522C	NA	FALSE	NA	NA	1	819	217	95	FALSE	FALSE	TRUE
YDR523C	NA	FALSE	NA	NA	60	414	60	20	FALSE	TRUE	FALSE
YDR524C	5.14123	FALSE	0.306055	0.235264	2	912	148	49	FALSE	FALSE	FALSE
YDR524W-C	NA	FALSE	NA	NA	NA	481	95	31	FALSE	FALSE	FALSE
YDR524C-B	12.1592	FALSE	NA	NA	6	520	270	132	FALSE	FALSE	TRUE
YDR524C-A	NA	FALSE	NA	NA	NA	NA	NA	NA	FALSE	FALSE	FALSE
YDR525W	NA	FALSE	NA	NA	NA	485	157	62	FALSE	FALSE	FALSE
YDR525W-A	5.20919	FALSE	NA	NA	1	607	103	31	FALSE	FALSE	FALSE
YDR526C	NA	TRUE	NA	NA	NA	NA	NA	NA	FALSE	FALSE	FALSE
YDR527W	6.33837	TRUE	0.0901872	0.0701579	7	1243	391	179	FALSE	TRUE	FALSE
snR84	NA	FALSE	NA	NA	6	NA	NA	NA	FALSE	FALSE	FALSE
YDR528W	5.82005	FALSE	0.162343	0.117129	7	387	73	20	FALSE	FALSE	TRUE
YDR529C	9.15139	FALSE	0.0440438	0.02847	20	595	188	76	FALSE	TRUE	FALSE
YDR530C	5.45703	FALSE	0.163852	0.114983	4	1002	232	89	FALSE	FALSE	TRUE
YDR531W	6.72094	TRUE	0.0598366	0.0399257	4	1354	491	190	FALSE	TRUE	FALSE
YDR532C	5.13301	FALSE	0.140024	0.109782	12	NA	NA	NA	FALSE	FALSE	FALSE
YDR533C	8.44182	FALSE	NA	NA	11	660	160	53	FALSE	FALSE	FALSE
YDR534C	2.65059	FALSE	NA	NA	1	818	138	56	FALSE	FALSE	FALSE
YDR535C	NA	FALSE	NA	NA	NA	372	93	40	FALSE	FALSE	FALSE
YDR536W	NA	FALSE	NA	NA	NA	820	158	55	FALSE	FALSE	FALSE
YDR537C	NA	FALSE	NA	NA	NA	596	200	83	FALSE	FALSE	FALSE
YDR538W	4.78274	FALSE	0.107622	0.079071	4	850	183	67	FALSE	FALSE	FALSE
YDR539W	6.17001	FALSE	NA	NA	2	757	93	29	FALSE	FALSE	FALSE
YDR540C	3.94162	FALSE	NA	NA	3	781	217	78	FALSE	FALSE	FALSE
YDR541C	5.29962	FALSE	NA	NA	5	777	203	69	FALSE	FALSE	FALSE
YDR542W	NA	FALSE	NA	NA	2	525	130	66	FALSE	FALSE	FALSE
YDR543C	NA	FALSE	NA	NA	NA	NA	NA	NA	FALSE	FALSE	FALSE
YDR544C	NA	FALSE	NA	NA	NA	NA	NA	NA	FALSE	FALSE	FALSE
YDR545W	2.46773	FALSE	NA	NA	9	92	27	18	FALSE	FALSE	FALSE
YDR545C-A	NA	FALSE	NA	NA	NA	NA	NA	NA	FALSE	FALSE	FALSE
YIL177C	NA	FALSE	NA	NA	6	NA	NA	NA	FALSE	FALSE	FALSE
YIL177W-A	NA	FALSE	NA	NA	NA	NA	NA	NA	FALSE	FALSE	FALSE
YIL176C	NA	FALSE	NA	NA	1	429	107	50	FALSE	FALSE	FALSE
YIL175W	NA	FALSE	NA	NA	NA	91	20	6	FALSE	FALSE	FALSE
YIL174W	NA	FALSE	NA	NA	NA	364	120	37	FALSE	FALSE	FALSE
YIL173W	NA	FALSE	NA	NA	13	339	65	15	FALSE	TRUE	FALSE
YIL172C	1.16202	FALSE	NA	NA	4	NA	NA	NA	FALSE	TRUE	FALSE
YIL171W-A	NA	FALSE	NA	NA	NA	NA	NA	NA	FALSE	FALSE	FALSE
YIL171W	NA	FALSE	NA	NA	9	387	103	39	FALSE	FALSE	FALSE
YIL170W	NA	FALSE	NA	NA	1	293	53	16	FALSE	FALSE	FALSE
YIL169C	NA	FALSE	NA	NA	4	463	55	15	FALSE	FALSE	FALSE
YIL168W	4.04576	FALSE	NA	NA	NA	687	205	64	FALSE	FALSE	FALSE
YIL167W	4.10302	FALSE	NA	NA	5	820	165	64	FALSE	FALSE	FALSE
YIL166C	2.56427	FALSE	NA	NA	3	282	77	21	FALSE	FALSE	FALSE
YIL165C	6.54403	FALSE	NA	NA	2	709	115	37	FALSE	FALSE	FALSE
YIL164C	6.26204	FALSE	0.0423156	0.031793	1	405	147	80	FALSE	FALSE	FALSE
YIL163C	NA	FALSE	NA	NA	NA	413	91	23	FALSE	FALSE	FALSE
YIL162W	5.00408	FALSE	0.0522752	0.0289026	8	839	228	62	FALSE	FALSE	FALSE
YIL161W	5.79676	FALSE	0.259904	0.200427	19	780	137	42	FALSE	FALSE	FALSE
YIL160C	2.2778	FALSE	0.0444986	0.0322129	7	1070	484	228	FALSE	TRUE	FALSE
YIL159W	3.58132	FALSE	0.123549	0.0929757	51	723	191	70	FALSE	FALSE	FALSE
YIL158W	6.67593	FALSE	0.186067	0.144387	3	657	71	20	FALSE	FALSE	TRUE
YIL157C	6.82076	FALSE	0.130552	0.0802252	12	275	134	58	FALSE	FALSE	FALSE
YIL156W-A	NA	FALSE	NA	NA	NA	NA	NA	NA	FALSE	FALSE	FALSE
YIL156W-B	6.66427	FALSE	NA	NA	2	NA	NA	NA	FALSE	FALSE	FALSE
YIL156W	4.23723	FALSE	0.0982561	0.0721482	34	753	89	22	FALSE	FALSE	TRUE
YIL155C	5.95293	FALSE	NA	NA	5	976	163	33	FALSE	TRUE	FALSE
YIL154C	6.25149	FALSE	NA	NA	13	862	284	114	FALSE	FALSE	FALSE
YIL153W	5.94289	FALSE	0.0662656	0.0507079	21	1446	391	146	FALSE	FALSE	FALSE
YIL152W	5.06884	FALSE	0.202247	0.155762	9	676	186	52	FALSE	FALSE	FALSE
YIL151C	4.97596	FALSE	0.102343	0.0726844	11	559	147	50	FALSE	FALSE	TRUE
YIL150C	3.8188	TRUE	0.0840565	0.0650507	33	1754	619	283	FALSE	TRUE	FALSE
YIL149C	5.28714	FALSE	NA	NA	249	925	194	56	FALSE	TRUE	TRUE
YIL148W	11.7063	FALSE	NA	NA	52	814	281	115	FALSE	TRUE	TRUE
YIL147C	4.81255	TRUE	NA	NA	17	845	335	128	FALSE	FALSE	FALSE
YIL146C	4.99121	FALSE	0.145979	0.104064	10	1049	524	195	FALSE	FALSE	FALSE
YIL145C	6.45337	FALSE	0.0860064	0.0624276	5	810	258	89	FALSE	FALSE	FALSE
YIL144W	5.29279	TRUE	0.0596675	0.0461739	86	1038	415	180	FALSE	TRUE	FALSE
YIL143C	5.07241	TRUE	0.0272314	0.0182328	29	517	184	85	FALSE	TRUE	FALSE
YIL142C-A	NA	FALSE	NA	NA	NA	NA	NA	NA	FALSE	FALSE	FALSE
YIL142W	7.62716	TRUE	0.015014	0.0100288	58	1136	360	165	FALSE	TRUE	FALSE
YIL141W	2.63903	FALSE	NA	NA	NA	513	102	44	FALSE	FALSE	FALSE
YIL140W	5.19529	FALSE	0.108313	0.0797308	15	832	225	101	FALSE	FALSE	FALSE
YIL139C	4.8725	FALSE	0.114682	0.0788667	15	791	112	38	FALSE	FALSE	FALSE
YIL138C	7.80476	FALSE	0.0308198	0.0222427	12	925	102	27	FALSE	FALSE	TRUE
YIL137C	5.28243	FALSE	NA	NA	7	749	70	27	FALSE	FALSE	FALSE
YIL136W	7.35168	FALSE	0.0559139	0.0410963	18	484	92	30	FALSE	FALSE	FALSE
YIL135C	6.22732	FALSE	0.13077	0.0933032	22	756	190	51	FALSE	FALSE	TRUE
YIL134C-A	NA	FALSE	NA	NA	NA	203	144	71	FALSE	FALSE	FALSE
snR68	NA	FALSE	NA	NA	1	NA	NA	NA	FALSE	FALSE	FALSE
YIL134W	4.38577	FALSE	0.121219	0.0911938	3	1574	633	236	FALSE	FALSE	FALSE
YIL133C	10.0643	FALSE	NA	NA	59	1163	329	90	FALSE	TRUE	TRUE
YIL132C	3.90169	FALSE	0.167178	0.117002	9	851	143	60	FALSE	FALSE	FALSE
YIL131C	5.43084	FALSE	NA	NA	34	402	63	23	TRUE	TRUE	TRUE
YIL130W	5.51878	FALSE	NA	NA	12	579	92	30	TRUE	FALSE	FALSE
YIL129C	3.85807	TRUE	NA	NA	20	2202	1335	574	FALSE	TRUE	FALSE
YIL128W	4.6321	FALSE	0.10633	0.0764232	23	210	99	36	FALSE	TRUE	FALSE
YIL127C	7.16469	FALSE	NA	NA	9	623	123	51	FALSE	FALSE	FALSE
YIL126W	5.50547	TRUE	0.0541215	0.0385995	67	NA	NA	NA	FALSE	FALSE	FALSE
YIL125W	5.45165	FALSE	0.0246306	0.0161678	37	578	170	62	FALSE	TRUE	FALSE
YIL124W	7.46767	FALSE	0.0696242	0.0499639	27	925	178	54	FALSE	FALSE	FALSE
YIL123W	7.52462	FALSE	0.153152	0.0907344	6	785	147	63	FALSE	FALSE	TRUE
YIL122W	4.79798	FALSE	NA	NA	16	739	214	72	FALSE	FALSE	FALSE
YIL121W	4.3786	FALSE	NA	NA	21	392	65	18	FALSE	FALSE	FALSE
YIL120W	3.26117	FALSE	NA	NA	8	838	77	20	FALSE	FALSE	TRUE
YIL119C	5.55042	FALSE	NA	NA	5	603	67	26	FALSE	FALSE	FALSE
YIL118W	7.82497	TRUE	0.0307242	0.0203851	19	1444	355	163	FALSE	FALSE	FALSE
YIL117C	4.8354	FALSE	0.181364	0.147497	4	575	85	25	FALSE	FALSE	TRUE
YIL116W	8.18137	FALSE	0.0798872	0.0551133	7	NA	NA	NA	FALSE	FALSE	FALSE
YIL115W-A	NA	FALSE	NA	NA	NA	NA	NA	NA	FALSE	FALSE	FALSE
YIL115C	5.29292	TRUE	0.229941	0.179021	51	828	323	163	FALSE	FALSE	FALSE
YIL114C	5.06329	FALSE	0.129956	0.102104	12	359	32	7	FALSE	TRUE	TRUE
YIL113W	3.02545	FALSE	0.212507	0.16864	6	754	119	46	FALSE	FALSE	TRUE
YIL112W	5.23601	FALSE	0.130262	0.104452	21	960	329	118	FALSE	TRUE	FALSE
YIL111W	7.14152	FALSE	NA	NA	12	619	92	30	FALSE	FALSE	TRUE
YIL110W	5.92028	FALSE	0.153575	0.109407	1	962	348	126	FALSE	TRUE	FALSE
YIL109C	6.89906	TRUE	0.0299751	0.0189183	104	807	344	130	FALSE	TRUE	TRUE
YIL108W	4.93291	FALSE	0.0640605	0.0482425	9	560	84	17	FALSE	FALSE	FALSE
YIL107C	4.50898	FALSE	0.0509456	0.0371636	30	977	285	129	FALSE	FALSE	FALSE
YIL106W	6.59349	TRUE	NA	NA	43	1006	525	249	FALSE	TRUE	FALSE
YIL105C	5.51225	FALSE	0.0464625	0.0329734	52	983	225	52	FALSE	FALSE	TRUE
YIL105W-A	NA	FALSE	NA	NA	NA	NA	NA	NA	FALSE	FALSE	FALSE
YIL104C	5.27756	TRUE	0.0987748	0.0735643	13	998	247	71	FALSE	TRUE	FALSE
YIL103W	5.75428	FALSE	NA	NA	21	1036	115	35	FALSE	TRUE	FALSE
YIL102C-A	4.34359	FALSE	NA	NA	NA	NA	NA	NA	FALSE	FALSE	FALSE
YIL102C	NA	FALSE	NA	NA	NA	759	180	63	FALSE	FALSE	FALSE
tT(AGU)I1	NA	FALSE	NA	NA	1	NA	NA	NA	FALSE	FALSE	FALSE
YIL101C	4.05217	FALSE	NA	NA	11	810	149	38	TRUE	FALSE	FALSE
YIL100C-A	1.16658	FALSE	NA	NA	NA	NA	NA	NA	FALSE	FALSE	FALSE
YIL100W	NA	FALSE	NA	NA	NA	498	53	12	FALSE	FALSE	FALSE
YIL099W	2.08602	FALSE	NA	NA	1	533	66	15	FALSE	FALSE	FALSE
YIL098C	5.83577	FALSE	0.120729	0.090669	6	1359	645	296	FALSE	FALSE	FALSE
YIL097W	4.2502	FALSE	0.101335	0.0752961	8	1306	479	209	FALSE	TRUE	FALSE
YIL096C	5.36103	FALSE	0.0632677	0.0500599	6	547	128	26	FALSE	FALSE	FALSE
tI(AAU)I1	NA	FALSE	NA	NA	NA	NA	NA	NA	FALSE	FALSE	FALSE
YIL095W	4.53657	FALSE	0.133737	0.103954	93	501	76	34	FALSE	TRUE	TRUE
YIL094C	9.60126	FALSE	0.0270741	0.0162346	59	NA	NA	NA	FALSE	FALSE	FALSE
YIL093C	6.02215	FALSE	0.131907	0.0859012	23	1105	116	28	FALSE	FALSE	FALSE
YIL092W	4.15494	FALSE	0.38923	0.318747	4	699	140	52	FALSE	FALSE	FALSE
YIL091C	6.2073	TRUE	0.0868161	0.0626215	25	992	216	101	FALSE	TRUE	FALSE
YIL090W	5.71527	FALSE	NA	NA	2	2025	992	443	FALSE	FALSE	FALSE
YIL089W	3.89952	FALSE	NA	NA	1	513	88	39	FALSE	FALSE	FALSE
tE(CUC)I	NA	FALSE	NA	NA	NA	NA	NA	NA	FALSE	FALSE	FALSE
YIL088C	6.86294	FALSE	NA	NA	3	760	120	44	FALSE	TRUE	FALSE
YIL087C	6.34527	FALSE	0.0455388	0.034644	6	979	131	24	FALSE	FALSE	FALSE
YIL086C	NA	FALSE	NA	NA	NA	381	43	13	FALSE	FALSE	FALSE
YIL085C	6.22579	FALSE	0.112964	0.0811701	3	713	112	29	FALSE	FALSE	TRUE
YIL084C	4.50233	FALSE	0.0302019	0.0218854	27	2055	1091	574	FALSE	FALSE	FALSE
YIL083C	5.61124	TRUE	NA	NA	4	420	61	12	FALSE	TRUE	FALSE
YIL082W-A	NA	FALSE	NA	NA	6	NA	NA	NA	FALSE	FALSE	FALSE
YIL082W	NA	FALSE	NA	NA	NA	NA	NA	NA	FALSE	FALSE	FALSE
YIL080W	2.16421	FALSE	NA	NA	NA	92	49	21	FALSE	FALSE	FALSE
tI(AAU)I2	NA	FALSE	NA	NA	NA	NA	NA	NA	FALSE	FALSE	FALSE
YIL079C	5.94081	FALSE	NA	NA	17	836	201	85	FALSE	TRUE	TRUE
YIL078W	8.38137	TRUE	NA	NA	31	759	481	225	FALSE	TRUE	FALSE
YIL077C	5.41647	FALSE	NA	NA	12	882	168	53	FALSE	FALSE	FALSE
YIL076W	7.84351	FALSE	NA	NA	48	1007	626	349	FALSE	FALSE	FALSE
YIL075C	7.52778	TRUE	0.0326643	0.0224591	82	NA	NA	NA	FALSE	TRUE	FALSE
YIL074C	8.32986	FALSE	0.0244037	0.015877	16	486	65	16	FALSE	TRUE	TRUE
YIL073C	1.74888	FALSE	0.12578	0.095101	2	749	170	50	FALSE	FALSE	FALSE
YIL072W	NA	FALSE	0.0805969	0.0602382	8	817	115	32	FALSE	TRUE	FALSE
YIL071W-A	NA	FALSE	NA	NA	NA	NA	NA	NA	FALSE	FALSE	FALSE
YIL071C	4.30988	FALSE	0.158014	0.119853	12	1074	229	59	FALSE	FALSE	FALSE
YIL070C	6.49465	FALSE	NA	NA	100	688	207	88	FALSE	FALSE	FALSE
YIL069C	9.86788	FALSE	NA	NA	53	647	128	21	FALSE	TRUE	TRUE
YIL068W-A	NA	FALSE	NA	NA	NA	NA	NA	NA	FALSE	FALSE	FALSE
YIL068C	5.16457	TRUE	NA	NA	28	826	178	64	FALSE	FALSE	FALSE
YIL067C	4.82546	FALSE	0.0779632	0.0594296	1	570	96	24	FALSE	FALSE	FALSE
YIL066W-A	NA	FALSE	NA	NA	NA	NA	NA	NA	FALSE	FALSE	FALSE
YIL066C	2.78412	FALSE	0.0322846	0.0197034	18	634	146	42	FALSE	FALSE	TRUE
YIL065C	6.80872	FALSE	NA	NA	20	1056	376	123	FALSE	TRUE	FALSE
YIL064W	6.36172	FALSE	0.10205	0.0749721	5	831	155	51	FALSE	TRUE	FALSE
YIL063C	6.79784	TRUE	0.203404	0.147956	23	NA	NA	NA	FALSE	FALSE	FALSE
YIL062C	8.37129	TRUE	0.0850828	0.0522418	25	1467	792	373	FALSE	FALSE	FALSE
YIL061C	5.07077	TRUE	NA	NA	80	NA	NA	NA	FALSE	TRUE	FALSE
YIL060W	NA	FALSE	NA	NA	9	NA	NA	NA	FALSE	FALSE	FALSE
YIL059C	3.39755	FALSE	NA	NA	NA	362	70	20	FALSE	FALSE	FALSE
YIL058W	NA	FALSE	NA	NA	NA	315	83	28	FALSE	FALSE	FALSE
YIL057C	NA	FALSE	NA	NA	6	758	185	52	FALSE	FALSE	TRUE
tS(UGA)I	NA	FALSE	NA	NA	NA	NA	NA	NA	FALSE	FALSE	FALSE
YIL056W	4.65934	FALSE	0.0865345	0.0617578	5	496	114	46	TRUE	FALSE	TRUE
YIL055C	3.34487	FALSE	0.144301	0.110805	4	914	218	93	FALSE	FALSE	FALSE
YIL054W	NA	FALSE	NA	NA	NA	517	215	107	FALSE	FALSE	FALSE
YIL053W	9.43843	FALSE	NA	NA	39	756	195	69	FALSE	FALSE	TRUE
YIL052C	10.8467	FALSE	NA	NA	20	430	108	56	FALSE	TRUE	TRUE
YIL051C	9.24772	TRUE	NA	NA	29	NA	NA	NA	FALSE	TRUE	TRUE
YIL050W	6.44233	FALSE	0.149371	0.113195	11	763	139	32	FALSE	FALSE	TRUE
YIL049W	4.38146	FALSE	0.154805	0.106865	2	447	242	102	FALSE	FALSE	FALSE
YIL048W	4.56358	TRUE	NA	NA	21	2177	964	368	FALSE	TRUE	FALSE
YIL047C-A	6.58232	FALSE	NA	NA	NA	NA	NA	NA	FALSE	FALSE	FALSE
YIL047C	6.17958	FALSE	NA	NA	12	914	189	58	FALSE	TRUE	FALSE
YIL046W-A	NA	FALSE	NA	NA	1	430	87	27	FALSE	FALSE	FALSE
YIL046W	6.15953	TRUE	NA	NA	30	1271	773	378	FALSE	TRUE	FALSE
YIL045W	4.29061	FALSE	NA	NA	17	406	59	29	FALSE	FALSE	TRUE
YIL044C	6.41477	FALSE	0.165703	0.111162	3	1083	285	120	FALSE	TRUE	FALSE
YIL043C	8.57845	FALSE	0.0586811	0.0393847	32	775	134	49	FALSE	TRUE	FALSE
YIL042C	5.84767	FALSE	0.0637109	0.0492909	4	630	120	40	FALSE	TRUE	FALSE
YIL041W	8.09559	FALSE	0.0420017	0.0261516	21	814	201	86	FALSE	FALSE	FALSE
YIL040W	6.5753	FALSE	0.128244	0.0833788	NA	730	324	137	FALSE	FALSE	FALSE
YIL039W	6.69897	FALSE	0.0932505	0.0648553	5	1173	341	150	FALSE	FALSE	FALSE
YIL038C	5.56793	FALSE	0.0837054	0.0625731	75	662	332	146	FALSE	TRUE	FALSE
YIL037C	1.37462	FALSE	0.270181	0.212825	1	1128	367	101	FALSE	FALSE	FALSE
YIL036W	5.36541	FALSE	0.17168	0.132774	20	1342	402	105	TRUE	FALSE	TRUE
YIL035C	6.90558	FALSE	0.0359889	0.0234029	180	522	214	108	FALSE	FALSE	FALSE
YIL034C	7.51847	FALSE	0.0842632	0.0518757	26	1068	363	153	FALSE	TRUE	FALSE
YIL033C	7.14127	FALSE	0.0347311	0.0247336	88	624	289	152	FALSE	TRUE	FALSE
YIL032C	NA	FALSE	NA	NA	NA	420	61	14	FALSE	FALSE	FALSE
YIL031W	3.89705	TRUE	0.146958	0.113323	239	NA	NA	NA	FALSE	TRUE	FALSE
YIL030W-A	3.67525	FALSE	NA	NA	NA	NA	NA	NA	FALSE	FALSE	FALSE
YIL030C	5.18774	FALSE	NA	NA	94	955	242	85	FALSE	TRUE	FALSE
YIL029W-A	NA	FALSE	NA	NA	NA	NA	NA	NA	FALSE	FALSE	FALSE
tK(CUU)I	NA	FALSE	NA	NA	NA	NA	NA	NA	FALSE	FALSE	FALSE
YIL029C	2.4551	FALSE	NA	NA	1	299	50	16	FALSE	FALSE	FALSE
YIL028W	1.10169	FALSE	NA	NA	NA	277	50	21	FALSE	FALSE	FALSE
YIL027C	6.90941	FALSE	NA	NA	32	1034	320	126	FALSE	FALSE	FALSE
YIL026C	4.96559	TRUE	0.0988032	0.0706256	21	495	137	58	FALSE	TRUE	FALSE
YIL025C	NA	FALSE	NA	NA	NA	509	35	7	FALSE	FALSE	FALSE
YIL024C	4.1473	FALSE	0.0484171	0.0349595	1	620	94	26	FALSE	FALSE	FALSE
YIL023C	5.95283	FALSE	0.179887	0.139419	5	858	102	34	FALSE	TRUE	FALSE
YIL022W	6.68141	TRUE	0.0359751	0.0276728	27	544	157	54	FALSE	TRUE	FALSE
YIL021W	7.02469	TRUE	0.0274923	0.0181084	92	1187	496	235	FALSE	TRUE	FALSE
YIL021C-A	NA	FALSE	NA	NA	NA	NA	NA	NA	FALSE	FALSE	FALSE
YIL020C-A	NA	FALSE	NA	NA	NA	NA	NA	NA	FALSE	FALSE	FALSE
YIL020C	5.63906	FALSE	0.0487363	0.0375135	6	NA	NA	NA	FALSE	FALSE	FALSE
YIL019W	5.90846	TRUE	0.113085	0.0859643	45	470	96	49	FALSE	FALSE	FALSE
YIL018W	11.2518	FALSE	NA	NA	32	503	48	12	FALSE	TRUE	TRUE
YIL017C	4.43406	FALSE	0.0805751	0.0591597	13	1066	311	128	FALSE	FALSE	FALSE
YIL016W	6.99665	FALSE	0.094161	0.0705987	93	786	170	61	FALSE	FALSE	FALSE
YIL015W	3.9463	FALSE	NA	NA	4	920	214	74	FALSE	FALSE	FALSE
tD(GUC)I1	NA	FALSE	NA	NA	2	NA	NA	NA	FALSE	FALSE	FALSE
YIL014C-A	3.1908	FALSE	NA	NA	3	856	175	72	FALSE	FALSE	FALSE
tT(AGU)I2	NA	FALSE	NA	NA	1	NA	NA	NA	FALSE	FALSE	FALSE
YIL014W	4.88001	FALSE	NA	NA	5	675	138	48	FALSE	FALSE	FALSE
YIL013C	2.07882	FALSE	0.0790589	0.0537986	22	529	143	58	FALSE	FALSE	TRUE
YIL012W	NA	FALSE	NA	NA	NA	351	25	5	FALSE	FALSE	FALSE
YIL011W	2.75965	FALSE	NA	NA	2	356	20	4	FALSE	FALSE	TRUE
YIL010W	6.57459	FALSE	0.212247	0.142142	10	673	119	31	FALSE	FALSE	FALSE
YIL009C-A	5.72604	FALSE	NA	NA	6	898	126	35	FALSE	FALSE	FALSE
tD(GUC)I2	NA	FALSE	NA	NA	2	NA	NA	NA	FALSE	FALSE	FALSE
YIL009W	5.41165	FALSE	NA	NA	7	74	26	11	FALSE	TRUE	FALSE
YIL008W	6.80774	FALSE	NA	NA	11	1520	504	209	FALSE	TRUE	FALSE
YIL007C	5.03072	FALSE	0.121485	0.0908124	20	829	241	105	FALSE	TRUE	FALSE
YIL006W	4.28692	FALSE	0.0963984	0.0723279	5	824	246	109	FALSE	TRUE	TRUE
YIL005W	5.61841	FALSE	0.195573	0.139393	5	795	95	28	FALSE	FALSE	FALSE
YIL004C	6.52297	TRUE	NA	NA	43	1436	612	249	FALSE	FALSE	FALSE
YIL003W	5.41391	TRUE	0.066981	0.0481389	10	1270	520	228	FALSE	TRUE	FALSE
YIL002W-A	7.71386	FALSE	NA	NA	10	400	115	47	FALSE	FALSE	FALSE
YIL002C	4.82616	FALSE	0.0314654	0.0233783	12	880	137	56	FALSE	TRUE	FALSE
YIL001W	4.40881	FALSE	0.109479	0.0825162	3	470	40	9	FALSE	TRUE	FALSE
YIR001C	6.18978	FALSE	0.144984	0.102757	30	777	263	75	FALSE	TRUE	FALSE
YIR002C	5.13835	FALSE	0.116769	0.0850871	20	1007	381	157	FALSE	TRUE	FALSE
YIR003W	5.68249	FALSE	0.403274	0.299005	15	847	240	94	FALSE	FALSE	FALSE
YIR004W	6.27675	FALSE	0.0883289	0.0643519	9	545	89	38	FALSE	TRUE	FALSE
YIR005W	4.98165	FALSE	0.091183	0.076354	19	1407	598	256	FALSE	TRUE	FALSE
YIR006C	5.80567	TRUE	NA	NA	41	1619	859	430	FALSE	FALSE	FALSE
tE(UUC)I	NA	FALSE	NA	NA	NA	NA	NA	NA	FALSE	FALSE	FALSE
YIR007W	3.89873	FALSE	0.109487	0.0791803	11	717	116	42	FALSE	FALSE	FALSE
YIR008C	5.62301	TRUE	0.0524857	0.0359	18	673	348	174	FALSE	TRUE	FALSE
YIR009W	4.6785	FALSE	0.111407	0.0779034	37	NA	NA	NA	FALSE	TRUE	FALSE
YIR010W	5.56117	TRUE	0.113655	0.084689	495	1138	312	131	FALSE	FALSE	FALSE
YIR011C	6.46	TRUE	0.135585	0.0967258	7	1234	614	354	FALSE	FALSE	FALSE
YIR012W	7.25652	TRUE	0.0672242	0.0458737	12	551	89	27	FALSE	TRUE	FALSE
YIR013C	NA	FALSE	0.10717	0.0812244	NA	500	60	24	TRUE	FALSE	FALSE
YIR014W	3.70376	FALSE	0.126957	0.104204	3	527	74	19	FALSE	FALSE	FALSE
YIR015W	5.18218	TRUE	NA	NA	12	NA	NA	NA	FALSE	FALSE	FALSE
YIR016W	5.78893	FALSE	0.289019	0.239445	5	855	271	107	FALSE	FALSE	TRUE
YIR017C	7.11174	FALSE	NA	NA	13	928	274	113	TRUE	FALSE	FALSE
YIR017W-A	1.08516	FALSE	NA	NA	NA	NA	NA	NA	FALSE	FALSE	FALSE
YIR018W	6.24871	FALSE	NA	NA	12	524	49	6	TRUE	FALSE	TRUE
YIR018C-A	NA	FALSE	NA	NA	1	124	50	18	FALSE	FALSE	FALSE
YIR019C	1.21633	FALSE	NA	NA	4	905	147	46	FALSE	FALSE	FALSE
ICR1	NA	FALSE	NA	NA	NA	NA	NA	NA	FALSE	FALSE	FALSE
YIR020C	2.38889	FALSE	NA	NA	NA	387	48	12	FALSE	FALSE	FALSE
YIR020W-A	NA	FALSE	NA	NA	NA	446	99	37	FALSE	FALSE	FALSE
PWR1	NA	FALSE	NA	NA	NA	NA	NA	NA	FALSE	FALSE	FALSE
YIR020C-B	NA	FALSE	NA	NA	NA	NA	NA	NA	FALSE	FALSE	FALSE
YIR021W	4.84247	FALSE	NA	NA	9	778	184	59	FALSE	FALSE	TRUE
YIR021W-A	NA	FALSE	NA	NA	1	339	132	48	FALSE	FALSE	FALSE
YIR022W	7.50384	TRUE	0.045274	0.0281477	18	834	380	162	FALSE	TRUE	FALSE
YIR023W	4.9987	FALSE	0.084346	0.0635278	10	1888	1018	495	TRUE	FALSE	FALSE
YIR023C-A	NA	FALSE	NA	NA	NA	NA	NA	NA	FALSE	FALSE	FALSE
YIR024C	5.35519	FALSE	0.183205	0.138559	8	846	214	69	FALSE	FALSE	FALSE
YIR025W	4.58128	FALSE	0.128754	0.104044	21	446	51	16	FALSE	FALSE	FALSE
YIR026C	6.03945	FALSE	0.054217	0.037267	32	232	90	33	FALSE	TRUE	FALSE
YIR027C	3.48956	FALSE	0.109687	0.0784939	1	867	144	42	FALSE	TRUE	FALSE
YIR028W	1.93543	FALSE	0.0521144	0.0328097	1	726	72	16	FALSE	FALSE	FALSE
YIR029W	5.38546	FALSE	0.116397	0.0787504	3	789	180	77	FALSE	TRUE	FALSE
YIR030C	3.85382	FALSE	0.133036	0.101903	2	401	33	4	FALSE	FALSE	FALSE
YIR030W-A	NA	FALSE	NA	NA	NA	NA	NA	NA	FALSE	FALSE	FALSE
YIR031C	5.93291	FALSE	0.0362608	0.0230872	2	563	75	16	FALSE	FALSE	FALSE
YIR032C	6.91567	FALSE	0.168534	0.125175	7	880	268	101	FALSE	FALSE	FALSE
YIR033W	5.49177	FALSE	0.0743811	0.0554758	33	2007	817	322	FALSE	FALSE	TRUE
YIR034C	8.0319	FALSE	0.0622375	0.0375704	14	NA	NA	NA	FALSE	FALSE	FALSE
YIR035C	7.59735	FALSE	0.0588744	0.0393758	12	788	125	26	FALSE	TRUE	FALSE
YIR036C	6.52404	FALSE	0.118277	0.0900566	7	338	46	15	FALSE	TRUE	FALSE
YIR036W-A	NA	FALSE	NA	NA	NA	NA	NA	NA	FALSE	FALSE	FALSE
YIR037W	8.52777	FALSE	0.0514685	0.0326414	31	964	102	36	FALSE	TRUE	TRUE
YIR038C	7.96551	FALSE	NA	NA	70	853	70	16	FALSE	FALSE	FALSE
YIR039C	1.3137	FALSE	NA	NA	2	813	170	60	FALSE	FALSE	FALSE
YIR040C	NA	FALSE	NA	NA	NA	NA	NA	NA	FALSE	FALSE	FALSE
YIR041W	NA	FALSE	NA	NA	2	469	68	23	FALSE	FALSE	FALSE
YIR042C	2.56369	FALSE	NA	NA	2	882	140	45	FALSE	FALSE	FALSE
YIR043C	2.19803	FALSE	NA	NA	1	419	74	21	FALSE	FALSE	FALSE
YIR044C	NA	FALSE	NA	NA	2	372	126	36	FALSE	FALSE	FALSE
tP(UGG)Q	NA	FALSE	NA	NA	NA	NA	NA	NA	FALSE	FALSE	FALSE
Q0010	NA	FALSE	NA	NA	NA	NA	NA	NA	FALSE	FALSE	FALSE
Q0017	NA	FALSE	NA	NA	NA	NA	NA	NA	FALSE	FALSE	FALSE
15S_rRNA	NA	FALSE	NA	NA	NA	NA	NA	NA	FALSE	FALSE	FALSE
tW(UCA)Q	NA	FALSE	NA	NA	NA	NA	NA	NA	FALSE	FALSE	FALSE
Q0032	NA	FALSE	NA	NA	NA	NA	NA	NA	FALSE	FALSE	FALSE
Q0055	NA	FALSE	NA	NA	3	NA	NA	NA	FALSE	FALSE	FALSE
Q0065	NA	FALSE	NA	NA	2	NA	NA	NA	FALSE	FALSE	FALSE
Q0045	NA	FALSE	NA	NA	29	NA	NA	NA	FALSE	TRUE	FALSE
Q0070	NA	FALSE	NA	NA	2	NA	NA	NA	FALSE	FALSE	FALSE
Q0050	NA	FALSE	NA	NA	6	NA	NA	NA	FALSE	FALSE	FALSE
Q0060	NA	FALSE	NA	NA	2	NA	NA	NA	FALSE	FALSE	FALSE
Q0075	NA	FALSE	NA	NA	1	NA	NA	NA	FALSE	FALSE	FALSE
Q0080	NA	FALSE	NA	NA	9	NA	NA	NA	FALSE	FALSE	FALSE
Q0085	NA	FALSE	NA	NA	19	NA	NA	NA	FALSE	TRUE	FALSE
Q0092	NA	FALSE	NA	NA	NA	NA	NA	NA	FALSE	FALSE	FALSE
tE(UUC)Q	NA	FALSE	NA	NA	NA	NA	NA	NA	FALSE	FALSE	FALSE
Q0110	NA	FALSE	NA	NA	3	NA	NA	NA	FALSE	FALSE	FALSE
Q0105	NA	FALSE	NA	NA	23	NA	NA	NA	FALSE	TRUE	FALSE
Q0120	NA	FALSE	NA	NA	7	NA	NA	NA	FALSE	TRUE	FALSE
Q0115	NA	FALSE	NA	NA	4	NA	NA	NA	FALSE	TRUE	FALSE
Q0130	1.75969	FALSE	NA	NA	12	NA	NA	NA	FALSE	TRUE	FALSE
tS(UGA)Q2	NA	FALSE	NA	NA	NA	NA	NA	NA	FALSE	FALSE	FALSE
Q0140	2.199	FALSE	NA	NA	12	NA	NA	NA	FALSE	FALSE	FALSE
Q0142	NA	FALSE	NA	NA	NA	NA	NA	NA	FALSE	FALSE	FALSE
Q0143	NA	FALSE	NA	NA	NA	NA	NA	NA	FALSE	FALSE	FALSE
Q0144	NA	FALSE	NA	NA	NA	NA	NA	NA	FALSE	FALSE	FALSE
21S_rRNA	NA	FALSE	NA	NA	NA	NA	NA	NA	FALSE	FALSE	FALSE
Q0160	NA	FALSE	NA	NA	1	NA	NA	NA	FALSE	FALSE	FALSE
tT(UGU)Q1	NA	FALSE	NA	NA	NA	NA	NA	NA	FALSE	FALSE	FALSE
tC(GCA)Q	NA	FALSE	NA	NA	NA	NA	NA	NA	FALSE	FALSE	FALSE
tH(GUG)Q	NA	FALSE	NA	NA	NA	NA	NA	NA	FALSE	FALSE	FALSE
Q0182	NA	FALSE	NA	NA	NA	NA	NA	NA	FALSE	FALSE	FALSE
tL(UAA)Q	NA	FALSE	NA	NA	1	NA	NA	NA	FALSE	FALSE	FALSE
tQ(UUG)Q	NA	FALSE	NA	NA	NA	NA	NA	NA	FALSE	FALSE	FALSE
tK(UUU)Q	NA	FALSE	NA	NA	NA	NA	NA	NA	FALSE	FALSE	FALSE
tR(UCU)Q1	NA	FALSE	NA	NA	1	NA	NA	NA	FALSE	FALSE	FALSE
tG(UCC)Q	NA	FALSE	NA	NA	NA	NA	NA	NA	FALSE	FALSE	FALSE
tD(GUC)Q	NA	FALSE	NA	NA	2	NA	NA	NA	FALSE	FALSE	FALSE
tS(GCU)Q1	NA	FALSE	NA	NA	NA	NA	NA	NA	FALSE	FALSE	FALSE
tR(ACG)Q2	NA	FALSE	NA	NA	1	NA	NA	NA	FALSE	FALSE	FALSE
tA(UGC)Q	NA	FALSE	NA	NA	NA	NA	NA	NA	FALSE	FALSE	FALSE
[truncated: 5,127 more rows]
