# Supplementary material for: Genetics of trans-regulatory variation in gene expression
Source: eLife. 2018 Jul 17;7:e35471. doi: 10.7554/eLife.35471 (PMC6072440; doi:10.7554/eLife.35471)
Supplement: Source data 7. — This xlsx file contains processed data used to compare ASE and local eQTLs. [file elife-35471-data7.xlsx]

## Sheet: SI_Data_07_ASE_localeQTL
gene	pmarker	r	LOD	CI.l	CI.r	markerPlotCoordinate	genePlotCoordinate	gene.to.CI.dist	cis	chr	var.exp	lm.coeff	Freq	log2eQTLFoldChange	log2ASEFoldChange	sigDeciderBonferroni	sigDeciderFDR	TorabiPowerNominal	TorabiPowerBonferroni	AlbertPowerNominal	AlbertPowerBonferroni	directionByGeneTorabi	directionByGeneAlbert	TorabiFC	AlbertFC	TorabiB	AlbertB	TorabiBYCount	TorabiRMCount	AlbertBYCount	AlbertRMCount
YAL060W	chrI:35818_A/G	0.60657	100.812	chrI:35128_AG/A	chrI:36637_A/G	35818	35155	0	TRUE	chrI	0.32208	0.569702	1	0.67602	0.91073	2	2	1	1	0.99	0.94	1	0.98	-0.888426	-0.933034	4.94065645841247e-324	1.82e-94	11989	21958	1541	2906
YAL056W	chrI:39162_C/G	-0.819592	244.787	chrI:39162_C/G	chrI:39162_C/G	39162	39259	0	TRUE	chrI	0.656611	-0.811306	1	-0.800903	-0.742106	1	2	0.99	0.98	0.86	0.39	1	0.98	0.726717	0.757496	4.34256e-51	0.000589532	2250	1388	114	67
YAL055W	chrI:43691_C/T	-0.299326	20.6275	chrI:36313_A/G	chrI:47044_A/C	43691	42177	0	TRUE	chrI	0.0820075	-0.285988	1	-0.202596	-0.665978	1	1	0.74	0.39	0.29	0.01	0.78	0.68	0.672992	0.658963	9.70089e-19	0.0556387	874	572	106	79
YAL054C	chrI:44384_A/G	-0.408248	40.0656	chrI:42115_T/C	chrI:48815_T/C	44384	42881	0	TRUE	chrI	0.149331	-0.375047	1	-0.318911	-0.11005	0	1	0.51	0.14	0.06	0	0.79	0.64	-0.337896	0.557995	0.0402745	1	149	182	11	10
YAL049C	chrI:52951_G/T	0.883095	332.592	chrI:52632_T/C	chrI:53167_A/G	52951	51855	0	TRUE	chrI	0.729127	0.863904	1	1.01783	1.00268	2	2	1	1	0.98	0.92	1	1	-1.24099	-0.764372	5.17847e-156	3.28e-08	1269	2945	229	364
YAL047C	chrI:56195_A/G	-0.141942	4.47271	chrI:33293_A/T	chrI:71601_G/A	56195	54989	0	TRUE	chrI	0.02037	-0.146422	1	-0.053456	0.0832439	0	0	0.57	0.16	0.21	0.01	0.6	0.62	-2.66024e-05	-0.166461	1	0.33838	448	407	60	72
YAL044C	chrI:70024_T/C	0.112136	2.78081	chrI:33040_A/G	chrI:178682_C/T	70024	57950	0	TRUE	chrI	0.0086423	0.0975735	1	0.0487844	-0.107789	0	1	0.71	0.48	0.59	0.28	0.59	0.55	0.107925	0.107652	0.0235913	0.0610924	1999	1789	598	534
YAL042W	chrI:62361_T/C	-0.30675	21.7163	chrI:62361_T/C	chrI:68621_AT/A	62361	61316	0	TRUE	chrI	0.0471564	-0.258132	1	-0.0714583	0.088531	0	1	0.5	0.13	0.14	0	0.44	0.57	-0.23151	0.0544478	0.032572	0.484118	328	398	46	54
YAL040C	chrI:81262_G/A	0.115879	2.97081	chrI:47206_A/G	chrI:93789_T/A	81262	65778	0	TRUE	chrI	0.00380397	0.0812317	1	0.0632007	0.0440114	1	1	0.81	0.48	0.42	0.04	0.66	0.53	-0.426191	0.338169	3.62649e-20	0.0811536	1576	2256	185	152
YAL039C	chrI:70024_T/C	-0.595831	96.3677	chrI:68785_A/C	chrI:70905_G/C	70024	68716	0	TRUE	chrI	0.22405	-0.449915	1	-0.43062	-0.164798	0	0	0.63	0.21	0.27	0.02	0.92	0.79	0.00766779	0.321928	1	0.639973	173	187	39	34
YAL032C	chrI:84112_T/C	0.366533	31.7039	chrI:83284_A/G	chrI:85480_C/T	84112	83335	0	TRUE	chrI	0.126917	0.360352	1	0.174981	0.330828	0	1	0.39	0.01	0.18	0	0.71	0.64	0.0627092	-0.724366	0.82504	0.000924644	83	90	31	64
YAL029C	chrI:87445_A/T	0.163902	5.98419	chrI:83284_A/G	chrI:99471_A/G	87445	87855	0	TRUE	chrI	0.0279663	0.162504	1	0.0662258	0.0402959	0	0	0.79	0.64	0.42	0.02	0.6	0.51	0.00948362	-0.0900753	0.807302	0.349945	3078	3024	138	155
YAL022C	chrI:114628_G/T	-0.240904	13.1384	chrI:109735_A/G	chrI:129476_A/G	114628	108877	0	TRUE	chrI	0.0473267	-0.220239	1	-0.0721462	0.0933662	0	0	0.1	0.01	0.03	0	0.61	0.3	0.494738	-0.68147	0.0982425	0.133801	55	44	7	15
YAL019W	chrI:114628_G/T	-0.257867	15.1211	chrI:114628_G/T	chrI:116327_T/C	114628	114919	0	TRUE	chrI	0.0609386	-0.247733	1	-0.126319	-0.740082	0	1	0.14	0	0.1	0	0.68	0.47	-0.327191	1.80735	0.242923	0.012541	66	69	21	7
YAL013W	chrI:131539_C/T	-0.144095	4.61087	chrI:128302_T/C	chrI:134219_C/T	131539	129270	0	TRUE	chrI	0.015169	-0.13073	1	-0.0668345	0.13351	0	2	0.46	0.13	0.22	0	0.61	0.47	0.317943	-0.584963	0.00552955	0.0175977	361	292	60	90
YAL012W	chrI:139311_T/C	0.12224	3.30846	chrI:109735_A/G	chrI:174371_T/C	139311	130799	0	TRUE	chrI	0.009703	0.114561	1	0.0552387	0.0191057	0	0	0.8	0.52	0.74	0.45	0.56	0.54	0.0207474	-0.0589587	0.525391	0.380977	4209	3999	610	642
YAL011W	chrI:131539_C/T	-0.302313	21.0617	chrI:131539_C/T	chrI:133080_A/G	131539	132199	0	TRUE	chrI	0.0745353	-0.271998	1	-0.10967	-0.27287	0	2	0.71	0.29	0.26	0	0.66	0.6	0.230644	0.315096	0.00538334	0.00844792	698	571	96	62
YAL010C	chrI:134219_C/T	0.196381	8.6426	chrI:132723_G/A	chrI:159164_G/C	134219	134184	0	TRUE	chrI	0.0377791	0.182238	1	0.0980871	0.287807	0	1	0.5	0.21	0.12	0	0.57	0.53	-0.191772	-0.383843	0.0559805	0.301872	420	458	33	43
YAL009W	chrI:132723_G/A	-0.260297	15.4177	chrI:131539_C/T	chrI:145720_G/A	132723	135854	0	TRUE	chrI	0.0634486	-0.245712	1	-0.119944	-0.0537802	0	1	0.61	0.28	0.24	0	0.65	0.63	0.337758	-0.230198	3.63909e-05	1	677	561	49	48
YAL008W	chrI:136961_T/C	0.273774	17.121	chrI:135181_C/T	chrI:159164_G/C	136961	136914	0	TRUE	chrI	0.041769	0.230083	1	0.181572	0.0316044	0	0	0.8	0.53	0.49	0.15	0.78	0.74	-0.0024547	-0.060754	0.973279	1	1795	1784	245	246
YAL003W	chrI:133174_G/A	0.383781	35.0139	chrI:131539_C/T	chrI:143806_T/C	133174	142174	0	TRUE	chrI	0.119055	0.34833	1	0.12207	0.207267	2	2	0.85	0.73	0.8	0.5	0.7	0.63	-0.126638	-0.287896	9.50775e-06	3.9e-06	5008	5344	978	1194
YAR002W	chrI:146738_A/G	-0.339358	26.8874	chrI:142779_T/TGAC	chrI:154086_A/G	146738	152257	0	TRUE	chrI	0.0764898	-0.301083	1	-0.112193	-0.0557789	0	1	0.79	0.56	0.65	0.22	0.57	0.6	0.144046	-0.0324879	0.00512194	0.771007	1811	1514	473	483
YAR002C-A	chrI:142779_T/TGAC	-0.283917	18.4689	chrI:138499_G/A	chrI:160054_G/A	142779	154065	0	TRUE	chrI	0.0598579	-0.256202	1	-0.129129	0.0429004	0	1	0.8	0.47	0.42	0.13	0.64	0.63	-0.183356	0.0975553	0.00217359	0.556611	1156	1257	181	169
YAR003W	chrI:158341_T/C	0.174874	6.82511	chrI:132723_G/A	chrI:168836_G/A	158341	155005	0	TRUE	chrI	0.0338349	0.166375	1	0.0693918	-0.163274	0	0	0.51	0.11	0.05	0	0.6	0.45	0.0712908	0.255257	0.569906	0.15159	320	296	16	8
YAR008W	chrI:158341_T/C	0.218294	10.7295	chrI:153742_T/C	chrI:167326_C/T	158341	158966	0	TRUE	chrI	0.0431641	0.201631	1	0.113106	0.27387	0	1	0.46	0.08	0.13	0	0.57	0.56	-0.47374	-0.0740006	4.85598e-05	0.525773	271	368	28	34
YAR015W	chrI:169638_T/C	-0.332942	25.8187	chrI:166369_T/C	chrI:170022_T/C	169638	169375	0	TRUE	chrI	0.0848757	-0.2976	1	-0.154353	-0.185263	1	1	0.8	0.65	0.83	0.62	0.7	0.75	0.398006	-0.0274807	1.69608e-37	0.221883	4855	3755	1897	1974
YAR018C	chrI:171431_G/A	0.297687	20.3915	chrI:171389_A/G	chrI:177285_T/C	171431	170396	0	TRUE	chrI	0.0615087	0.262666	1	0.128536	0.266473	0	0	0.38	0.09	0.21	0	0.59	0.62	-0.127307	-0.405639	0.385949	0.105225	254	225	35	51
YAR019C	chrI:174371_T/C	0.23852	12.8719	chrI:172585_A/T	chrI:179578_G/A	174371	172211	0	TRUE	chrI	0.0482887	0.232092	1	0.129834	-0.366596	0	0	0.42	0.1	0.12	0	0.65	0.55	0.187758	0.545434	0.169498	0.0649086	245	223	32	18
YAR042W	chrI:195677_A/G	0.122663	3.33155	chrI:189123_C/T	chrI:207771_G/T	195677	192619	0	TRUE	chrI	0.0140733	0.116209	1	0.0615763	0.0537843	0	1	0.77	0.47	0.4	0.07	0.65	0.56	-0.145897	0.0383281	0.00573931	1	1422	1591	211	211
YBL105C	chrII:18636_T/C	0.151544	5.10562	chrII:10135_C/T	chrII:41245_C/T	248854	244459	0	TRUE	chrII	0.0213956	0.137609	1	0.0548828	0.305142	0	1	0.36	0.08	0.2	0	0.58	0.64	0.0417936	-0.652077	0.805922	0.0139339	223	204	23	44
YBL102W	chrII:26500_A/C	-0.445854	48.7032	chrII:23441_C/A	chrII:26500_A/C	256718	254316	0	TRUE	chrII	0.140132	-0.39716	1	-0.151107	-0.259646	0	2	0.63	0.27	0.48	0.12	0.66	0.69	0.195616	0.323676	0.0116156	0.00962356	720	661	237	183
YBL101C	chrII:47104_G/T	-0.151099	5.07534	chrII:21595_T/A	chrII:67976_C/T	277322	255164	0	TRUE	chrII	0.0181736	-0.137116	1	-0.100953	-0.258173	0	0	0.2	0	0.07	0	0.51	0.51	0.216785	0.29956	0.576431	0.571588	51	37	16	12
YBL099W	chrII:41245_C/T	0.324089	24.3858	chrII:29490_G/T	chrII:41245_C/T	271463	267271	0	TRUE	chrII	0.0784963	0.278234	1	0.228831	0.244066	1	2	0.85	0.78	0.72	0.49	0.82	0.74	-0.297276	-0.190856	8.46624e-38	0.000124417	7229	8636	897	1068
YBL098W	chrII:26500_A/C	-0.256385	14.9417	chrII:10135_C/T	chrII:38816_G/A	256718	269363	0	TRUE	chrII	0.0197035	-0.149497	1	-0.138496	0.107933	0	0	0.66	0.34	0.38	0.03	0.69	0.6	-0.0735457	-0.142321	0.284199	1	823	946	91	92
YBL089W	chrII:51771_T/C	-0.591874	94.7723	chrII:50915_C/T	chrII:63857_T/C	281989	279792	0	TRUE	chrII	0.329604	-0.564395	1	-0.326169	-0.0728723	0	0	0.47	0.03	0.09	0	0.76	0.69	0.186387	-0.040642	0.419995	0.458258	106	87	17	12
YBL081W	chrII:71431_G/A	-0.290978	19.4413	chrII:71431_G/A	chrII:75047_GA/G	301649	302084	0	TRUE	chrII	0.0847706	-0.278502	1	-0.206937	0.0296804	0	0	0.39	0.04	0.05	0	0.77	0.71	0.163032	-0.222392	0.409138	0.749259	125	117	18	21
YBL080C	chrII:89547_A/G	-0.141167	4.42348	chrII:71431_G/A	chrII:115270_T/C	319765	303288	0	TRUE	chrII	0.0151876	-0.110684	1	-0.0778331	0.17058	0	1	0.53	0.25	0.22	0	0.54	0.53	-0.13584	-0.205319	0.0757976	1	679	768	51	51
YBL079W	chrII:73697_A/C	-0.168501	6.32961	chrII:71431_G/A	chrII:87391_A/C	303915	305477	0	TRUE	chrII	0.0316258	-0.174158	1	-0.0783443	-0.0111309	0	0	0.59	0.28	0.36	0.08	0.64	0.56	0.0982107	-0.0759489	0.215764	0.483412	691	667	165	179
YBL052C	chrII:123008_G/A	0.174054	6.76028	chrII:102053_T/C	chrII:143327_C/T	353226	349597	0	TRUE	chrII	0.0232744	0.158539	1	0.0682331	-0.0242014	0	1	0.65	0.26	0.3	0.03	0.68	0.53	0.122151	-0.0737483	0.0509496	0.620842	1102	1041	70	77
YBL051C	chrII:121421_G/A	0.143753	4.58876	chrII:112335_C/A	chrII:142208_G/A	351639	352971	0	TRUE	chrII	0.0192111	0.144073	1	0.0824554	0.00346684	1	1	0.84	0.64	0.63	0.2	0.62	0.55	-0.218772	0.211839	5.3262e-12	0.0986247	3921	4478	345	302
YBL047C	chrII:136582_C/G	0.204532	9.39083	chrII:126335_G/A	chrII:140061_T/C	366800	358113	0	TRUE	chrII	0.033308	0.19439	1	0.12327	0.0612471	0	0	0.87	0.72	0.7	0.41	0.66	0.61	-0.0271302	-0.095364	0.302872	0.148675	6125	6179	777	836
YBL041W	chrII:141987_A/T	0.697653	146.561	chrII:140850_TG/T	chrII:142208_G/A	372205	371465	0	TRUE	chrII	0.461691	0.67638	1	0.281351	-0.283779	1	1	0.69	0.53	0.6	0.27	0.82	0.85	0.576925	-0.00936818	7.28712e-21	0.967865	1387	903	307	309
YBL040C	chrII:135214_G/A	-0.379818	34.2354	chrII:133239_C/T	chrII:146107_C/A	365432	372330	0	TRUE	chrII	0.132354	-0.357352	1	-0.207772	-0.105544	0	0	0.89	0.7	0.67	0.32	0.78	0.69	-0.0223697	0.233459	0.577734	0.0573625	2688	2733	330	282
YBL039W-B	chrII:145474_A/G	0.30813	21.9223	chrII:137801_T/C	chrII:147484_A/G	375692	373611	0	TRUE	chrII	0.0938381	0.298668	1	0.330214	0.368442	0	0	0.36	0.05	0.13	0	0.74	0.64	-0.219036	-0.517848	0.433537	0.242985	63	71	14	22
YBL039C	chrII:132945_A/G	-0.151649	5.11276	chrII:126130_C/T	chrII:154740_A/G	363163	374207	0	TRUE	chrII	0.0208091	-0.141811	1	-0.0956025	-0.0894152	0	0	0.65	0.3	0.59	0.25	0.69	0.66	-0.0363154	0.215146	0.54569	0.0587611	1163	1248	484	426
YBL038W	chrII:146113_A/T	0.313622	22.753	chrII:141987_A/T	chrII:146992_C/T	376331	376405	0	TRUE	chrII	0.0481536	0.233432	1	0.139928	0.305518	1	2	0.86	0.67	0.69	0.36	0.71	0.71	-0.503596	-0.10744	1.22771e-40	0.00442638	2468	3489	692	803
YBL036C	chrII:152750_A/C	0.532025	73.1227	chrII:150200_A/T	chrII:156261_T/G	382968	380665	0	TRUE	chrII	0.264801	0.506572	1	0.215541	0.0785684	0	0	0.67	0.34	0.5	0.11	0.79	0.66	-0.0366991	-0.120438	0.641563	0.429236	769	757	172	188
YBL035C	chrII:118818_C/A	0.191326	8.19511	chrII:107123_A/T	chrII:161229_G/T	349036	381711	0	TRUE	chrII	0.0359233	0.186871	1	0.0939204	0.348769	1	2	0.6	0.35	0.51	0.15	0.65	0.6	-0.424676	-0.272862	8.58088e-12	0.00496716	907	1255	251	319
YBL033C	chrII:159870_GA/G	0.611833	103.052	chrII:158800_G/T	chrII:160143_T/G	390088	388874	0	TRUE	chrII	0.303266	0.574513	1	0.420494	0.480584	0	2	0.89	0.63	0.32	0.06	0.95	0.79	-0.242494	-0.718674	0.000370925	0.000533771	840	989	50	92
YBL030C	chrII:163892_C/T	-0.302411	21.0761	chrII:162696_A/G	chrII:165729_T/C	394110	393259	0	TRUE	chrII	0.0613954	-0.256929	1	-0.207372	-0.20269	2	2	0.94	0.87	0.85	0.71	0.84	0.71	0.123706	0.281673	3.77953e-26	7.82e-13	31356	29168	2963	2436
YBL028C	chrII:173254_A/T	0.250333	14.2216	chrII:161229_G/T	chrII:179410_T/C	403472	397736	0	TRUE	chrII	0.0608261	0.237634	1	0.170084	-0.0238123	0	0	0.34	0.08	0.21	0.02	0.73	0.66	0.155428	-0.107803	0.338051	1	160	167	51	50
YBL025W	chrII:171570_A/G	0.231385	12.092	chrII:169651_C/A	chrII:181033_T/C	401788	401699	0	TRUE	chrII	0.0531469	0.225178	1	0.13649	0.176506	0	0	0.23	0.01	0.14	0	0.55	0.69	-0.0277716	-0.325241	0.944743	0.529602	92	105	42	49
YBL024W	chrII:174802_T/TAA	0.222191	11.1259	chrII:170206_G/T	chrII:191363_C/T	405020	402752	0	TRUE	chrII	0.0273311	0.188657	1	0.0882512	0.344594	2	2	0.73	0.53	0.6	0.27	0.64	0.53	-0.324759	-0.364428	4.96094e-13	4.49e-06	1941	2317	665	844
YBL020W	chrII:183198_T/C	0.606761	100.892	chrII:182137_G/T	chrII:183198_T/C	413416	412619	0	TRUE	chrII	0.340176	0.588009	1	0.28172	0.414271	1	2	0.71	0.45	0.35	0.06	0.74	0.72	-0.384027	-0.444515	1.91607e-08	0.00975747	784	1027	79	116
YBL019W	chrII:185762_T/C	-0.43193	45.3762	chrII:185442_C/G	chrII:187788_C/T	415980	414571	0	TRUE	chrII	0.161756	-0.380319	1	-0.242101	0.0352045	0	0	0.6	0.24	0.28	0.02	0.77	0.73	0.0680377	-0.138447	0.514127	0.369161	447	414	69	81
YBL018C	chrII:185762_T/C	-0.432856	45.5926	chrII:183456_A/G	chrII:189163_A/C	415980	416216	0	TRUE	chrII	0.181545	-0.420952	1	-0.275834	-0.0559122	0	0	0.68	0.37	0.35	0.06	0.86	0.73	-0.0920748	0.203899	0.362195	0.34663	428	453	135	119
YBL017C	chrII:191281_A/G	0.301266	20.9089	chrII:189163_A/C	chrII:196145_C/A	421499	417062	0	TRUE	chrII	0.0879451	0.302328	1	0.149997	0.0495526	0	2	0.78	0.64	0.64	0.38	0.81	0.62	0.0992113	-0.198316	0.00214421	6.9e-05	4010	3876	880	1056
YBL015W	chrII:193398_C/T	-0.564151	84.1911	chrII:193380_A/G	chrII:194057_T/C	423616	424340	0	TRUE	chrII	0.255216	-0.518217	1	-0.666184	-1.06589	1	2	0.99	0.91	0.88	0.39	1	0.98	1.45498	0.676801	5.47449e-67	0.000452543	926	356	162	104
YBL014C	chrII:205754_GGAAGAAGAAGAGGAA/G	-0.177448	7.03082	chrII:187788_C/T	chrII:269396_C/T	435972	429282	0	TRUE	chrII	0.0291012	-0.173834	1	-0.0773002	0.158989	0	1	0.59	0.2	0.2	0	0.64	0.55	-0.207718	-0.11026	0.0248499	0.0864372	453	537	26	41
YBL011W	chrII:203910_C/G	-0.470856	55.0812	chrII:198180_C/T	chrII:205343_A/C	434128	433756	0	TRUE	chrII	0.192576	-0.371827	1	-0.185344	-0.155492	0	1	0.82	0.54	0.39	0.04	0.72	0.74	0.184496	0.126489	0.00143454	0.396859	1353	1180	144	129
YBL010C	chrII:173254_A/T	0.126673	3.55477	chrII:161297_G/A	chrII:218630_C/T	403472	436325	0	TRUE	chrII	0.0161374	0.120922	1	0.0599925	-0.0530916	0	0	0.41	0.08	0.15	0	0.68	0.52	0.166484	-0.0603005	0.270711	0.727547	223	188	35	39
YBL008W	chrII:220776_C/T	-0.138932	4.28317	chrII:205754_GGAAGAAGAAGAGGAA/G	chrII:255127_A/G	450994	439871	0	TRUE	chrII	0.0201593	-0.12563	1	-0.0508761	-0.0800539	0	0	0.41	0.1	0.2	0.01	0.45	0.54	-0.102927	0.263034	0.435616	0.2323	291	276	57	44
YBL007C	chrII:215962_G/A	-0.32383	24.3445	chrII:207923_C/T	chrII:218876_T/C	446180	442850	0	TRUE	chrII	0.0990736	-0.298056	1	-0.165042	-0.191424	1	1	0.8	0.6	0.69	0.42	0.71	0.7	0.254365	0.128483	2.78025e-13	0.0995547	3764	3153	717	655
YBL006C	chrII:215962_G/A	-0.174742	6.81469	chrII:205343_A/C	chrII:252027_C/T	446180	446805	0	TRUE	chrII	0.0274486	-0.156173	1	-0.0636108	0.0933951	1	2	0.8	0.5	0.53	0.16	0.66	0.53	-0.322792	0.136001	4.26595e-12	0.0212335	1831	2155	370	309
YBL005W	chrII:216631_A/G	-0.408299	40.0767	chrII:215962_G/A	chrII:218876_T/C	446849	447688	0	TRUE	chrII	0.157747	-0.390428	1	-0.198667	-0.384131	1	1	0.68	0.2	0.18	0	0.72	0.72	0.702174	0.0660892	5.28891e-14	0.434993	600	378	33	26
YBR001C	chrII:220136_C/T	-0.418913	42.4043	chrII:220055_C/T	chrII:248758_CT/C	450354	469159	0	TRUE	chrII	0.146009	-0.368049	1	-0.358591	-0.484007	1	2	0.75	0.64	0.41	0.08	0.9	0.81	0.323674	0.644341	1.33202e-14	2.18e-05	2630	2115	128	68
YBR003W	chrII:251820_G/C	-0.27367	17.1074	chrII:220776_C/T	chrII:253219_G/A	482038	473027	0	TRUE	chrII	0.0534022	-0.203527	1	-0.130266	-0.0443226	0	0	0.63	0.34	0.4	0.01	0.66	0.69	-0.0301623	0.118807	0.631385	0.879885	1050	1161	86	89
YBR007C	chrII:251004_A/T	-0.451105	49.9988	chrII:246816_G/A	chrII:252305_T/C	481222	479024	0	TRUE	chrII	0.149757	-0.409281	1	-0.241474	-0.344258	1	1	0.77	0.51	0.41	0.06	0.79	0.79	0.393611	0.294905	2.94275e-09	0.0448668	1083	832	144	111
YBR013C	chrII:259235_T/C	-0.77567	202.274	chrII:258662_C/T	chrII:267100_A/T	489453	495710	5881	TRUE	chrII	0.596745	-0.763486	1	-1.27664	-1.26482	1	2	1	0.98	0.92	0.39	1	1	1.68165	0.847997	9.88575e-35	0.000265585	430	125	62	27
YBR014C	chrII:259410_A/C	-0.43822	46.86	chrII:257913_T/C	chrII:267594_A/G	489628	496943	0	TRUE	chrII	0.161142	-0.395562	1	-0.20911	-0.344212	1	2	0.71	0.43	0.38	0.03	0.75	0.64	0.332549	0.355875	2.32078e-06	0.000243154	945	756	146	89
YBR029C	chrII:298141_C/T	-0.218974	10.7981	chrII:295912_T/C	chrII:300931_A/G	528359	526587	0	TRUE	chrII	0.0490226	-0.2022	1	-0.0779378	-0.161754	0	0	0.53	0.14	0.44	0.04	0.62	0.66	0.117058	0.206451	0.247104	0.228365	422	414	163	141
YBR036C	chrII:312659_G/A	-0.304911	21.4436	chrII:308890_A/G	chrII:316693_C/CT	542877	539299	0	TRUE	chrII	0.0545801	-0.198524	1	-0.0859531	0.0285444	0	1	0.7	0.36	0.41	0.06	0.65	0.6	0.150507	-0.207595	0.0187188	0.188782	1067	982	168	194
YBR041W	chrII:335046_A/T	0.15078	5.05364	chrII:308890_A/G	chrII:393191_A/T	565264	548484	0	TRUE	chrII	0.0275938	0.143539	1	0.0589098	0.26328	0	1	0.54	0.24	0.31	0	0.65	0.62	-0.0782856	-0.448274	0.358998	0.00620987	574	625	102	146
YBR042C	chrII:319900_G/A	-0.331279	25.5459	chrII:318379_T/C	chrII:323214_C/G	550118	550634	0	TRUE	chrII	0.0890482	-0.308092	1	-0.125099	-0.213399	1	1	0.81	0.48	0.47	0.11	0.65	0.56	0.306156	0.120641	9.69441e-12	0.716708	2400	1861	182	190
YBR043C	chrII:323577_G/A	-0.387455	35.7454	chrII:319900_G/A	chrII:326394_A/G	553795	552094	0	TRUE	chrII	0.11738	-0.343671	1	-0.141824	0.0243192	0	0	0.65	0.33	0.17	0	0.71	0.61	0.0114325	-0.0600709	0.910249	0.322236	684	627	29	21
YBR044C	chrII:328525_A/G	0.150755	5.052	chrII:318379_T/C	chrII:390138_A/C	558743	554559	0	TRUE	chrII	0.0151154	0.129596	1	0.0671137	0.110926	0	0	0.74	0.47	0.23	0	0.56	0.58	-0.0315212	-0.190331	0.508652	0.145366	1904	1945	67	86
YBR045C	chrII:329730_T/C	0.624012	108.404	chrII:329730_T/C	chrII:331253_C/T	559948	558391	0	TRUE	chrII	0.346839	0.599024	1	0.887574	0.950203	0	2	0.93	0.65	0.36	0.01	0.99	0.86	-0.412467	-1.48794	0.0123007	0.011331	137	185	10	26
YBR053C	chrII:341233_A/G	0.282401	18.2638	chrII:339413_C/T	chrII:353632_A/G	571451	569893	0	TRUE	chrII	0.06085	0.241794	1	0.209919	0.0825449	0	1	0.82	0.63	0.55	0.22	0.78	0.76	-0.174323	0.00923328	6.14339e-05	0.85677	2085	2355	243	248
YBR055C	chrII:346270_A/G	-0.330002	25.3375	chrII:339413_C/T	chrII:348820_G/A	576488	574820	0	TRUE	chrII	0.0985342	-0.298539	1	-0.111464	-0.0806422	0	1	0.64	0.21	0.33	0.04	0.68	0.64	0.16569	-0.00440518	0.0572066	0.34852	618	534	104	119
YBR056W	chrII:336060_C/T	-0.143819	4.59303	chrII:308890_A/G	chrII:353634_A/G	566278	578097	0	TRUE	chrII	0.0118495	-0.112339	1	-0.10232	-0.188932	0	0	0.76	0.39	0.41	0.05	0.59	0.63	-0.0169156	0.394779	0.799017	0.224804	1146	1117	208	183
YBR057C	chrII:353634_A/G	-0.135827	4.0921	chrII:351335_G/A	chrII:378868_C/G	583852	582411	0	TRUE	chrII	0.0109513	-0.099547	1	-0.0470415	-0.279222	0	0	0.39	0.06	0.22	0.04	0.64	0.5	0.191906	0.366539	0.132666	0.24425	301	253	91	75
YBR058C	chrII:349415_A/T	0.335294	26.2076	chrII:346363_A/G	chrII:355836_A/G	579633	583890	0	TRUE	chrII	0.092151	0.303781	1	0.106774	-0.241251	0	0	0.51	0.09	0.27	0.01	0.69	0.55	0.202394	0.280108	0.122557	0.209995	251	239	90	73
YBR060C	chrII:362354_C/T	0.645118	118.262	chrII:362354_C/T	chrII:364024_A/AT	592572	590870	0	TRUE	chrII	0.402021	0.642318	1	0.305134	0.148176	0	1	0.81	0.38	0.44	0.04	0.84	0.74	0.0452635	-0.341616	0.663389	0.020597	409	439	74	106
YBR061C	chrII:364073_C/T	0.395236	37.3258	chrII:360862_T/C	chrII:369847_A/C	594291	595005	0	TRUE	chrII	0.156278	0.40547	1	0.194618	0.326044	1	1	0.65	0.32	0.59	0.2	0.72	0.68	-0.437004	-0.215084	3.9587e-08	0.181628	636	773	176	203
YBR062C	chrII:362354_C/T	-0.156182	5.42688	chrII:345609_C/A	chrII:375303_T/C	592572	596194	0	TRUE	chrII	0.0131018	-0.134705	1	-0.0890149	-0.179583	0	1	0.73	0.41	0.45	0.05	0.57	0.52	0.226309	0.132857	0.00135594	0.907945	918	783	151	148
YBR065C	chrII:369831_G/C	-0.46673	53.9915	chrII:367200_C/T	chrII:370707_T/C	600049	598802	0	TRUE	chrII	0.214746	-0.462604	1	-0.333078	-0.788528	1	2	0.61	0.26	0.37	0.01	0.82	0.72	0.834387	0.742668	1.535e-09	0.0018002	300	166	108	66
YBR067C	chrII:371555_C/T	-0.542706	76.6698	chrII:369831_G/C	chrII:372919_G/A	601773	602321	0	TRUE	chrII	0.134308	-0.398833	1	-0.975672	-2.3076	2	2	1	1	0.87	0.39	0.99	1	1.96831	2.64689	2.80881e-154	6.94e-19	1495	380	119	19
YBR070C	chrII:380971_C/T	0.434215	45.9116	chrII:370967_C/T	chrII:382146_A/G	611189	609439	0	TRUE	chrII	0.192654	0.436677	1	0.243196	-0.00948761	0	0	0.73	0.35	0.26	0.01	0.86	0.7	0.0729528	-0.0539776	0.375722	0.382126	703	636	48	58
YBR071W	chrII:380971_C/T	0.454968	50.9667	chrII:380871_A/AAAC	chrII:383768_C/T	611189	610629	0	TRUE	chrII	0.174926	0.421234	1	0.298789	0.206857	1	1	0.73	0.44	0.66	0.21	0.91	0.79	-0.491717	0.0780025	2.11653e-10	0.47298	571	831	257	240
YBR072W	chrII:380932_C/T	-0.561472	83.221	chrII:380871_A/AAAC	chrII:381543_CGTGT/C	611150	612248	58	TRUE	chrII	0.223337	-0.480305	1	-1.53798	-0.674422	2	2	1	1	1	1	1	1	0.32766	1.02119	1.4857e-33	1.16e-14	6621	5051	343	169
YBR074W	chrII:385445_T/C	0.572257	87.1806	chrII:380871_A/AAAC	chrII:390138_A/C	615663	616504	0	TRUE	chrII	0.304371	0.55346	1	0.231555	0.251236	1	2	0.85	0.67	0.68	0.24	0.77	0.78	-0.171209	-0.331263	1.36754e-05	0.0268679	2480	2869	260	314
YBR078W	chrII:393489_C/T	-0.169624	6.41558	chrII:382146_A/G	chrII:425467_G/T	623707	623341	0	TRUE	chrII	0.0211824	-0.148494	1	-0.0755747	-0.18023	1	2	0.91	0.82	0.89	0.62	0.5	0.63	0.252467	0.107994	2.04676e-109	0.000335871	34937	29556	3651	3350
YBR085C-A	chrII:452365_T/C	-0.15145	5.09918	chrII:414987_C/G	chrII:481711_A/G	682583	649125	0	TRUE	chrII	0.0115697	-0.113394	1	-0.123567	-0.242568	1	2	0.66	0.37	0.52	0.13	0.69	0.6	-0.143353	0.62849	0.0217808	1.52e-08	1053	1142	414	266
YBR087W	chrII:424811_T/C	-0.389382	36.1329	chrII:418383_C/A	chrII:427545_A/G	655029	653983	0	TRUE	chrII	0.121129	-0.352984	1	-0.146649	-0.00375501	0	1	0.72	0.51	0.49	0.2	0.69	0.64	0.0815106	-0.0740006	0.0612322	0.110661	2194	2167	294	335
YBR092C	chrII:428805_T/G	-0.157987	5.55463	chrII:394376_G/A	chrII:438582_T/C	659023	657916	0	TRUE	chrII	0.016569	-0.126517	1	-0.134474	-0.0560541	1	1	0.87	0.71	0.26	0.01	0.71	0.67	0.399685	-0.287577	1.12033e-29	0.44185	3860	2910	79	90
YBR094W	chrII:431781_A/G	-0.520307	69.3752	chrII:430846_C/A	chrII:432329_T/C	661999	662254	0	TRUE	chrII	0.215747	-0.468814	1	-0.234513	-0.37716	0	2	0.75	0.45	0.41	0.11	0.78	0.78	0.280832	0.473487	5.3334e-05	0.00167391	962	791	188	131
YBR096W	chrII:540838_G/A	0.147111	4.80806	chrII:379311_T/C	chrII:558866_C/G	771056	666239	0	TRUE	chrII	0.0204206	0.137242	1	0.0633476	0.227333	0	1	0.47	0.16	0.31	0.05	0.62	0.57	-0.0113641	-0.443301	0.925095	0.00228544	496	511	100	149
YBR098W	chrII:438870_T/C	0.20792	9.71151	chrII:429746_A/G	chrII:450377_T/C	669088	671733	0	TRUE	chrII	0.0407555	0.196291	1	0.107935	0.376616	0	1	0.5	0.09	0.17	0	0.74	0.65	-0.0162672	-0.736966	0.930977	0.000490158	268	268	31	66
YBR103W	chrII:447536_G/T	0.58002	90.1232	chrII:447158_G/A	chrII:447536_G/T	677754	677927	0	TRUE	chrII	0.299768	0.530262	1	0.210653	0.265064	1	1	0.57	0.23	0.32	0.01	0.74	0.71	-0.485895	-0.044234	2.57991e-08	0.634334	442	654	76	83
YBR105C	chrII:452365_T/C	-0.53306	73.461	chrII:451124_G/A	chrII:452575_ATAAG/A	682583	681099	0	TRUE	chrII	0.235396	-0.509451	1	-0.640831	-0.514032	1	2	0.98	0.89	0.65	0.16	0.99	0.9	0.459781	0.568284	3.36358e-15	0.0342357	1383	1047	83	57
YBR106W	chrII:454021_A/G	-0.267693	16.3401	chrII:447158_G/A	chrII:471144_C/T	684239	682876	0	TRUE	chrII	0.0469114	-0.215561	1	-0.0865212	0.006371	0	2	0.9	0.77	0.62	0.34	0.61	0.67	0.0736383	-0.0863802	0.00155968	0.0334081	7737	7521	1143	1248
YBR110W	chrII:452575_ATAAG/A	0.18259	7.45124	chrII:431781_A/G	chrII:479153_AG/A	682793	689090	0	TRUE	chrII	0.0270805	0.163884	1	0.0672602	-0.0179722	0	0	0.64	0.32	0.28	0.03	0.53	0.5	-0.0692377	0.105182	0.321256	0.442123	933	918	136	150
YBR111W-A	chrII:452575_ATAAG/A	-0.136678	4.144	chrII:433640_C/T	chrII:488875_T/A	682793	692357	0	TRUE	chrII	0.013056	-0.107212	1	-0.0666219	0.0890929	0	0	0.33	0.02	0.21	0.01	0.57	0.63	-0.266542	0.0883559	0.121346	0.51041	142	166	45	38
YBR114W	chrII:435236_C/T	0.160034	5.70139	chrII:382146_A/G	chrII:487047_G/A	665454	697466	0	TRUE	chrII	0.0177663	0.132863	1	0.0783332	0.421387	0	1	0.77	0.4	0.2	0.01	0.58	0.6	0.0152079	-0.857981	0.836172	0.0102127	835	942	66	100
YBR119W	chrII:479318_T/A	-0.445701	48.6658	chrII:479318_T/A	chrII:480674_A/G	709536	709556	0	TRUE	chrII	0.192474	-0.423627	1	-0.22175	-0.206108	1	1	0.73	0.5	0.52	0.15	0.83	0.79	0.412215	0	7.88783e-11	0.913521	1222	904	168	171
YBR120C	chrII:481711_A/G	0.140864	4.4043	chrII:437754_C/T	chrII:558866_C/G	711929	710653	0	TRUE	chrII	0.0135801	0.121548	1	0.09802	-0.0723288	0	0	0.42	0.15	0.14	0	0.54	0.53	-0.167286	0.311944	0.154351	0.150675	316	338	48	34
YBR121C	chrII:481964_G/A	-0.296734	20.2549	chrII:477249_T/C	chrII:487047_G/A	712182	711582	0	TRUE	chrII	0.0755987	-0.282565	1	-0.0842659	-0.409397	2	2	0.88	0.79	0.75	0.44	0.55	0.68	0.17914	0.639655	1.07516e-15	2.39e-28	8878	7850	1351	836
YBR123C	chrII:483785_A/G	-0.377285	33.7435	chrII:481140_T/C	chrII:487047_G/A	714003	714960	0	TRUE	chrII	0.115648	-0.345484	1	-0.128656	-0.33706	0	1	0.57	0.22	0.38	0.07	0.73	0.61	0.302462	0.371658	0.000394973	0.0471661	573	523	193	155
YBR127C	chrII:488755_C/G	0.270872	16.7458	chrII:475703_C/T	chrII:492025_A/C	718973	721487	0	TRUE	chrII	0.0636722	0.244572	1	0.0922336	0.00553766	0	2	0.65	0.38	0.65	0.26	0.5	0.59	-0.236142	0.225067	5.27356e-05	0.0149528	1172	1338	540	462
YBR137W	chrII:505207_ACAGCAACAGCAACAGCAGCAACAG/A	0.229834	11.926	chrII:503196_C/T	chrII:530080_T/C	735425	743262	0	TRUE	chrII	0.0505198	0.222129	1	0.144886	0.185323	0	1	0.64	0.26	0.32	0.09	0.65	0.69	-0.189099	-0.181547	0.0151997	0.388087	616	749	143	159
YBR140C	chrII:517334_A/G	-0.298466	20.5035	chrII:515871_G/A	chrII:531256_C/T	747552	747568	0	TRUE	chrII	0.0762598	-0.282904	1	-0.203857	0.0771516	0	1	0.92	0.69	0.64	0.31	0.76	0.71	-0.096169	-0.0581342	0.0160565	0.460618	2528	2730	416	394
YBR145W	chrII:532411_GA/G	0.239827	13.0176	chrII:524475_A/G	chrII:545985_G/A	762629	763980	0	TRUE	chrII	0.0425046	0.208823	1	0.213219	0.454371	1	1	0.61	0.25	0.22	0	0.8	0.59	-0.548152	-0.36059	2.90109e-08	0.254305	353	522	33	44
YBR146W	chrII:536475_G/A	0.382677	34.7959	chrII:533657_C/T	chrII:539908_G/A	766693	765478	0	TRUE	chrII	0.0792299	0.273115	1	0.181029	0.192416	1	1	0.87	0.73	0.59	0.24	0.74	0.74	-0.251006	-0.133826	3.90605e-16	0.116698	3976	4791	337	380
YBR147W	chrII:542592_G/A	0.250379	14.227	chrII:528793_T/C	chrII:564636_T/C	772810	766793	0	TRUE	chrII	0.064909	0.205984	1	0.213688	0.496371	1	2	0.32	0.05	0.64	0.29	0.66	0.79	-0.793026	-0.199715	9.91542e-06	0.000966587	89	175	454	560
YBR150C	chrII:542592_G/A	0.72863	166.34	chrII:541588_C/G	chrII:544134_G/A	772810	771427	0	TRUE	chrII	0.494286	0.709278	1	0.607776	0.382304	1	2	0.97	0.86	0.74	0.39	0.98	0.96	-0.451669	-0.312939	1.1458e-08	0.0288658	590	785	132	171
YBR151W	chrII:545996_A/C	-0.386678	35.5899	chrII:545996_A/C	chrII:548443_T/C	776214	775246	0	TRUE	chrII	0.125548	-0.356635	1	-0.235963	-0.287474	1	1	0.71	0.51	0.44	0.16	0.86	0.65	0.242792	0.332156	7.92939e-07	0.16917	1843	1593	152	128
YBR152W	chrII:545996_A/C	-0.189253	8.01521	chrII:541139_G/A	chrII:563175_A/T	776214	776594	0	TRUE	chrII	0.0355877	-0.187522	1	-0.137779	0.0552253	0	1	0.34	0.04	0.16	0	0.67	0.62	0.493621	-0.604071	0.00387899	0.047393	162	125	28	46
YBR153W	chrII:547966_A/G	-0.248702	14.0309	chrII:544475_T/A	chrII:555518_G/A	778184	777678	0	TRUE	chrII	0.0367435	-0.19552	1	-0.0872514	0.103977	0	0	0.61	0.15	0.37	0.05	0.57	0.65	-0.027551	-0.180404	0.756472	0.906374	644	635	143	146
YBR154C	chrII:544218_C/G	0.198323	8.81793	chrII:534637_C/T	chrII:560987_A/G	774436	778580	0	TRUE	chrII	0.0251814	0.175968	1	0.0767613	0.146475	0	0	0.6	0.2	0.35	0.02	0.62	0.57	-0.133206	-0.159744	0.149543	1	477	533	199	198
YBR155W	chrII:555666_T/TC	-0.397735	37.8425	chrII:549229_G/A	chrII:556857_T/C	785884	779989	0	TRUE	chrII	0.157581	-0.39433	1	-0.244586	-0.204724	0	1	0.7	0.37	0.53	0.13	0.8	0.79	-0.017253	0.4267	0.848358	0.00612577	694	674	207	154
YBR158W	chrII:555518_G/A	0.566226	84.9483	chrII:553403_A/G	chrII:556857_T/C	785736	786767	0	TRUE	chrII	0.23597	0.46636	1	0.318151	0.409702	0	2	0.74	0.37	0.41	0.04	0.89	0.78	-0.265265	-0.55414	0.00496038	0.0339946	473	524	73	102
YBR159W	chrII:540838_G/A	0.168902	6.36026	chrII:538023_A/G	chrII:558866_C/G	771056	788903	0	TRUE	chrII	0.0164138	0.126714	1	0.0484615	0.1963	0	1	0.84	0.66	0.72	0.35	0.47	0.58	-0.0435862	-0.349014	0.133669	0.000415492	4890	5077	546	670
YBR160W	chrII:558881_C/T	-0.572519	87.2785	chrII:558881_C/T	chrII:560494_G/C	789099	790296	0	TRUE	chrII	0.286519	-0.524599	1	-0.234151	-0.196612	0	1	0.57	0.24	0.39	0.09	0.75	0.78	-0.0762622	0.469485	0.478145	0.00144971	404	408	155	103
YBR161W	chrII:561291_T/C	0.352344	29.1296	chrII:550847_A/C	chrII:563175_A/T	791509	791852	0	TRUE	chrII	0.109451	0.337442	1	0.165597	0.247596	0	0	0.47	0.07	0.24	0.01	0.71	0.74	-0.233699	-0.261492	0.119168	0.0438753	210	214	39	60
YBR162C	chrII:560494_G/C	-0.204519	9.38961	chrII:528069_T/C	chrII:567697_A/G	790712	793421	0	TRUE	chrII	0.0341463	-0.190345	1	-0.101921	0.119842	1	1	0.84	0.7	0.7	0.46	0.67	0.6	-0.141783	-0.0979021	8.20768e-06	0.0692673	3777	4349	1236	1329
YBR162W-A	chrII:579408_G/T	-0.240263	13.0664	chrII:561879_G/A	chrII:582226_C/T	809626	795449	0	TRUE	chrII	0.0613671	-0.252145	1	-0.114922	0.0351354	0	1	0.66	0.23	0.58	0.32	0.72	0.56	-0.199219	0.128948	0.00467421	0.149418	849	915	446	403
YBR163W	chrII:575460_G/A	-0.207164	9.63946	chrII:565750_T/C	chrII:584764_G/A	805678	795941	0	TRUE	chrII	0.0426973	-0.198086	1	-0.0835794	0.0834546	0	0	0.58	0.29	0.2	0	0.61	0.66	0.0787028	-0.245612	0.302181	0.562093	786	731	50	57
YBR165W	chrII:568406_T/C	0.339894	26.9778	chrII:555666_T/TC	chrII:571411_A/G	798624	799070	0	TRUE	chrII	0.112245	0.338268	1	0.173485	0.102944	0	0	0.63	0.22	0.24	0	0.71	0.63	-0.106695	-0.0991934	0.292142	0.639769	415	449	54	60
YBR166C	chrII:571089_C/T	-0.613757	103.882	chrII:569856_T/G	chrII:573792_A/T	801307	800060	0	TRUE	chrII	0.354256	-0.575662	1	-0.261691	0.0102865	0	2	0.73	0.54	0.66	0.24	0.8	0.7	-0.140867	0.120294	0.00595892	0.0311641	1528	1688	354	298
YBR167C	chrII:617783_A/T	0.142856	4.53108	chrII:537349_C/CTTTCAG	chrII:643272_T/TC	848001	801686	0	TRUE	chrII	0.0205431	0.138097	1	0.0687395	0.0921909	0	0	0.45	0.1	0.21	0.01	0.59	0.5	0.0290219	-0.213404	0.837744	0.572656	283	295	53	60
YBR168W	chrII:571949_T/C	-0.431243	45.2162	chrII:570256_G/A	chrII:575685_C/G	802167	802589	0	TRUE	chrII	0.148985	-0.400917	1	-0.21047	-0.0905566	0	0	0.53	0.15	0.08	0	0.7	0.53	-0.238186	0.4193	0.0989841	0.855536	197	230	16	14
YBR169C	chrII:569856_T/G	-0.218052	10.7051	chrII:564639_G/A	chrII:584764_G/A	800074	804133	0	TRUE	chrII	0.0273373	-0.175132	1	-0.26974	0.101926	1	1	0.85	0.64	0.45	0.11	0.79	0.87	-0.290787	0.0869356	2.90856e-10	0.685078	1690	2175	199	190
YBR170C	chrII:576997_T/C	0.422516	43.2137	chrII:570301_A/G	chrII:579408_G/T	807215	806562	0	TRUE	chrII	0.176096	0.419786	1	0.187864	-0.301403	0	1	0.53	0.11	0.3	0.03	0.74	0.62	-0.0417125	0.644519	0.748609	0.0106941	274	316	80	50
YBR176W	chrII:566838_A/G	0.134645	4.0205	chrII:495627_C/T	chrII:635445_A/G	797056	813938	0	TRUE	chrII	0.0132532	0.133478	1	0.0571605	0.189533	0	1	0.44	0.16	0.39	0.03	0.62	0.57	-0.252654	-0.126411	0.0140386	0.888952	418	442	104	101
YBR177C	chrII:583576_T/A	-0.538262	75.1783	chrII:583485_AT/A	chrII:590898_C/T	813794	815025	0	TRUE	chrII	0.110669	-0.337071	1	-0.269992	-0.0657827	0	0	0.81	0.68	0.77	0.52	0.81	0.81	0.00897512	0.12259	0.852529	0.0532158	2123	2077	897	816
YBR179C	chrII:565566_A/G	-0.158395	5.58373	chrII:562452_C/T	chrII:637366_T/C	795784	816765	0	TRUE	chrII	0.0130231	-0.114415	1	-0.055453	-0.12194	0	1	0.73	0.39	0.41	0.04	0.58	0.56	0.180413	0.0634664	0.00119455	0.249256	1359	1276	146	126
YBR183W	chrII:598025_T/G	-0.512988	67.1081	chrII:593091_T/C	chrII:599098_T/C	828243	826333	0	TRUE	chrII	0.160405	-0.397951	1	-0.688127	-0.599177	1	2	0.98	0.94	0.8	0.23	1	0.99	0.47336	0.724993	2.52542e-10	0.00460074	873	636	110	71
YBR185C	chrII:620102_G/A	0.209143	9.82876	chrII:585814_C/T	chrII:628361_C/CT	850320	829341	0	TRUE	chrII	0.0346436	0.185925	1	0.119451	0.09033	0	1	0.76	0.51	0.49	0.12	0.61	0.56	-0.141666	-0.0389941	0.00203339	0.502374	1870	2096	242	258
YBR187W	chrII:633855_T/C	0.175865	6.90393	chrII:568406_T/C	chrII:635928_C/A	864073	832852	0	TRUE	chrII	0.0309473	0.154472	1	0.0752838	0.326786	1	1	0.72	0.45	0.62	0.23	0.61	0.48	0.0653169	-0.718889	0.155699	8.45e-16	1918	1964	320	558
YBR188C	chrII:614131_A/G	0.286378	18.8045	chrII:585814_C/T	chrII:620102_G/A	844349	833903	0	TRUE	chrII	0.0781776	0.280414	1	0.17894	0.212178	1	1	0.68	0.36	0.46	0.16	0.74	0.68	-0.376421	-0.0479345	2.5736e-06	1	621	749	231	232
YBR189W	chrII:611905_T/C	-0.36318	31.0837	chrII:598753_G/T	chrII:617606_A/C	842123	834726	0	TRUE	chrII	0.117373	-0.340969	1	-0.165186	-0.0619665	1	1	0.95	0.87	0.93	0.82	0.72	0.72	0.133751	-0.00981839	1.05078e-28	0.588584	30315	27459	6122	6183
YBR193C	chrII:605709_C/A	-0.571066	86.7359	chrII:603595_A/T	chrII:610376_G/A	835927	839300	0	TRUE	chrII	0.311779	-0.554335	1	-0.342911	-0.0786823	0	1	0.69	0.3	0.37	0.03	0.91	0.78	0.256049	-0.0986843	0.0115332	0.191499	483	381	58	74
YBR195C	chrII:625733_G/C	-0.19574	8.58517	chrII:579501_A/G	chrII:633468_T/G	855951	840832	0	TRUE	chrII	0.0155362	-0.122483	1	-0.081844	0.0225822	0	0	0.55	0.17	0.2	0.02	0.62	0.49	0.032838	-0.0780025	0.76135	1	441	434	58	58
YBR197C	chrII:614131_A/G	-0.919796	411.15	chrII:614131_A/G	chrII:616646_C/T	844349	845421	871	TRUE	chrII	0.845281	-0.919663	1	-1.65895	-1.9287	2	2	1	1	1	0.81	1	1	1.87877	1.97863	1.67177e-44	4.07e-09	444	121	81	22
YBR198C	chrII:625733_G/C	-0.254365	14.6992	chrII:614131_A/G	chrII:629782_T/C	855951	846345	0	TRUE	chrII	0.0568525	-0.24676	1	-0.0756258	-0.117147	0	0	0.75	0.49	0.49	0.15	0.61	0.58	0.0601561	0.174137	0.267254	0.135131	1400	1432	343	304
YBR199W	chrII:619502_T/C	0.415064	41.5505	chrII:616805_A/C	chrII:624215_A/G	849720	849127	0	TRUE	chrII	0.153652	0.382171	1	0.180873	0.112605	1	1	0.9	0.76	0.65	0.33	0.77	0.7	-0.163778	-0.0614313	8.15289e-09	0.211484	4938	5480	443	482
YBR200W	chrII:620302_G/A	-0.144177	4.61615	chrII:565750_T/C	chrII:661818_T/A	850520	851090	0	TRUE	chrII	0.0111716	-0.113534	1	-0.0513588	0.0440238	0	0	0.49	0.13	0.28	0	0.53	0.47	0.0718237	-0.159871	0.458844	0.257634	460	470	69	84
YBR201C-A	chrII:616805_A/C	0.159759	5.68158	chrII:524916_T/A	chrII:633468_T/G	847023	854711	0	TRUE	chrII	0.0229644	0.148377	1	0.277369	0.364518	0	1	0.5	0.08	0.18	0	0.8	0.65	-0.350524	-0.378512	0.0240752	0.635828	171	204	18	22
YBR202W	chrII:622655_G/A	0.3063	21.6494	chrII:611232_A/C	chrII:625843_T/C	852873	855990	0	TRUE	chrII	0.0869066	0.279558	1	0.132921	0.0432313	0	1	0.76	0.39	0.6	0.23	0.7	0.5	-0.108363	0.0219009	0.0412239	0.218757	1445	1562	423	387
YBR203W	chrII:619028_C/A	0.252115	14.4316	chrII:603595_A/T	chrII:631870_A/G	849246	859386	0	TRUE	chrII	0.0595592	0.249415	1	0.243581	0.79279	2	2	0.73	0.4	0.31	0.07	0.77	0.71	-0.613379	-0.972202	1.31798e-19	4.24e-07	764	1129	74	150
YBR204C	chrII:633618_A/C	-0.51041	66.3228	chrII:633176_T/G	chrII:633957_G/A	863836	862472	0	TRUE	chrII	0.215132	-0.466094	1	-0.374534	-0.220386	1	1	0.87	0.68	0.65	0.19	0.88	0.84	0.294285	0.146486	4.46874e-08	0.866017	1501	1308	160	156
YBR205W	chrII:633618_A/C	-0.336712	26.4436	chrII:632170_G/A	chrII:637366_T/C	863836	863840	0	TRUE	chrII	0.0766136	-0.298674	1	-0.0912946	0.00117216	0	1	0.75	0.48	0.56	0.18	0.66	0.63	0.0807969	-0.0831412	0.0484842	0.611811	2587	2447	273	286
YBR207W	chrII:633957_G/A	-0.260258	15.4128	chrII:630671_T/A	chrII:642773_G/A	864175	865364	0	TRUE	chrII	0.0487158	-0.212544	1	-0.14257	-0.0698067	0	0	0.75	0.47	0.41	0.07	0.58	0.71	0.021866	0.117747	0.71134	0.393127	1311	1308	184	167
YBR210W	chrII:647496_A/C	0.300585	20.81	chrII:637651_C/G	chrII:653730_A/G	877714	875768	0	TRUE	chrII	0.0905396	0.299075	1	0.174257	0.313838	0	1	0.75	0.46	0.34	0.05	0.67	0.75	-0.255231	-0.372446	0.000417118	0.133326	748	882	96	119
YBR211C	chrII:647496_A/C	0.142631	4.51664	chrII:601087_A/G	chrII:682491_T/A	877714	876376	0	TRUE	chrII	0.0217944	0.138326	1	0.0719271	0.0469757	0	0	0.5	0.15	0.15	0	0.54	0.49	0.0827138	-0.176665	0.511188	0.0468501	304	288	50	73
YBR212W	chrII:648554_C/T	0.139019	4.28856	chrII:602540_T/C	chrII:657722_C/T	878772	878104	0	TRUE	chrII	0.0207286	0.11917	1	0.105003	-0.0048985	0	0	0.64	0.24	0.26	0	0.65	0.57	-0.0661519	0.0759489	0.439905	0.56074	610	625	99	90
YBR213W	chrII:643098_G/T	-0.199591	8.93337	chrII:637651_C/G	chrII:653876_G/A	873316	880586	0	TRUE	chrII	0.0269113	-0.155118	1	-0.128534	0.0731237	0	0	0.36	0.05	0.16	0	0.68	0.61	-0.017514	-0.128733	0.956111	0.732684	180	166	66	71
YBR214W	chrII:652113_G/A	0.147891	4.85971	chrII:611232_A/C	chrII:657582_T/A	882331	881633	0	TRUE	chrII	0.0192582	0.13614	1	0.175468	0.107914	0	1	0.74	0.53	0.35	0.08	0.79	0.63	-0.146118	-0.069709	0.00335517	0.570754	1618	1786	95	104
YBR220C	chrII:665576_C/A	-0.156273	5.43329	chrII:581695_G/A	chrII:695575_T/C	895794	893213	0	TRUE	chrII	0.0202148	-0.157587	1	-0.0498314	-0.0703047	0	0	0.53	0.12	0.12	0	0.53	0.48	-0.0604381	0.201048	0.630166	0.159712	306	317	43	30
YBR228W	chrII:676163_T/C	-0.189638	8.0485	chrII:666366_A/T	chrII:687029_C/T	906381	905531	0	TRUE	chrII	0.029326	-0.18125	1	-0.0737314	0.0592488	0	0	0.53	0.18	0.12	0	0.59	0.58	-0.00692946	-0.111568	0.972413	1	385	419	31	30
YBR229C	chrII:678375_G/A	-0.674201	133.201	chrII:677110_T/C	chrII:678941_G/A	908593	906575	0	TRUE	chrII	0.40369	-0.617139	1	-0.398144	-0.237225	0	1	0.91	0.88	0.74	0.44	0.92	0.82	0.0619549	0.412495	0.129505	0.000243809	2547	2483	431	329
YBR230W-A	chrII:681127_T/A	0.317749	23.3889	chrII:680373_A/C	chrII:682041_GT/G	911345	910580	0	TRUE	chrII	0.0880352	0.292126	1	0.245069	-0.112967	0	1	0.53	0.17	0.44	0.18	0.79	0.71	0.327954	-0.102021	0.00215445	0.84248	388	333	200	205
YBR233W	chrII:684797_G/A	-0.391222	36.5053	chrII:682551_T/C	chrII:685360_GA/G	915015	913646	0	TRUE	chrII	0.134814	-0.374475	1	-0.220334	0.0321738	0	0	0.34	0.02	0.24	0	0.68	0.7	0.128297	-0.192645	0.601969	0.644464	105	86	35	40
YBR234C	chrII:687350_T/C	0.451187	50.0193	chrII:682551_T/C	chrII:699560_T/C	917568	915656	0	TRUE	chrII	0.162482	0.420819	1	0.145047	0.50693	2	2	0.61	0.3	0.5	0.11	0.73	0.66	-0.441388	-0.572472	3.48625e-14	9.64e-06	1141	1438	184	280
YBR235W	chrII:686767_A/G	-0.647161	119.258	chrII:685510_C/T	chrII:687626_A/T	916985	917119	0	TRUE	chrII	0.405717	-0.620568	1	-0.326268	-0.428807	1	1	0.71	0.46	0.47	0.07	0.89	0.82	0.378187	0.479428	7.68946e-08	0.0492658	908	744	124	94
YBR236C	chrII:684797_G/A	0.173635	6.7273	chrII:678984_A/G	chrII:700736_G/A	915015	920601	0	TRUE	chrII	0.0318503	0.154493	1	0.0529293	0.165501	0	1	0.68	0.32	0.37	0.11	0.55	0.55	-0.213508	-0.117494	0.00101955	0.914273	932	1076	171	174
YBR237W	chrII:699384_G/A	0.292679	19.6797	chrII:687350_T/C	chrII:700715_C/T	929602	922187	0	TRUE	chrII	0.0816935	0.293339	1	0.10907	-0.147861	0	0	0.7	0.35	0.26	0.02	0.63	0.65	0.0890111	0.206711	0.233448	0.385288	777	754	102	89
YBR239C	chrII:699675_T/C	0.532296	73.2112	chrII:698648_A/T	chrII:700064_G/C	929893	928572	0	TRUE	chrII	0.288956	0.528461	1	0.340578	0.326704	0	1	0.51	0.22	0.35	0.02	0.89	0.71	-0.0184051	-0.635003	0.926588	0.0103459	238	237	35	61
YBR249C	chrII:718018_T/A	-0.571754	86.9926	chrII:718018_T/A	chrII:721088_C/T	948236	947100	0	TRUE	chrII	0.284821	-0.538137	1	-0.28318	-0.153148	0	1	0.81	0.53	0.69	0.4	0.81	0.8	-0.0759755	0.382272	0.194303	0.000147591	1284	1287	544	425
YBR260C	chrII:734775_G/A	-0.185713	7.71292	chrII:732123_C/T	chrII:737571_T/A	964993	962857	0	TRUE	chrII	0.0222813	-0.174781	1	-0.0709782	0.586432	0	0	0.2	0	0.04	0	0.55	0.58	-0.494791	-0.678072	0.0982425	0.336784	55	62	16	23
YBR271W	chrII:745349_G/C	-0.407366	39.8761	chrII:741554_A/G	chrII:746619_C/T	975567	975070	0	TRUE	chrII	0.170567	-0.397035	1	-0.231865	-0.472182	1	2	0.43	0.14	0.19	0	0.72	0.68	0.68563	0.258734	1.3893e-06	0.0124006	225	166	59	34
YBR272C	chrII:753285_G/A	0.437408	46.6665	chrII:747177_A/T	chrII:755157_G/T	983503	976579	0	TRUE	chrII	0.151184	0.367521	1	0.20386	-0.124159	0	0	0.68	0.38	0.22	0.01	0.75	0.7	-0.0333143	0.281632	0.657393	0.433537	837	833	71	61
YBR273C	chrII:760471_A/T	-0.161964	5.84161	chrII:744063_G/A	chrII:784284_T/A	990689	978279	0	TRUE	chrII	0.0133505	-0.125841	1	-0.0698816	0.186043	0	1	0.66	0.41	0.4	0.06	0.6	0.63	-0.0615783	-0.310507	0.301655	0.0245108	1186	1245	138	179
YBR274W	chrII:749314_C/G	-0.390454	36.3495	chrII:748066_T/C	chrII:756213_G/A	979532	979812	0	TRUE	chrII	0.123981	-0.372043	1	-0.167452	-0.371009	0	1	0.71	0.37	0.13	0	0.72	0.6	0.323466	0.418552	9.04722e-05	0.698883	703	553	32	28
YBR275C	chrII:750649_A/C	-0.606593	100.822	chrII:749992_T/C	chrII:755157_G/T	980867	981574	0	TRUE	chrII	0.366669	-0.598321	1	-0.377472	-0.350705	0	2	0.9	0.72	0.66	0.34	0.89	0.87	0.193614	0.507795	3.19013e-05	2.23e-05	2001	1810	330	229
YBR283C	chrII:769903_G/A	0.434629	46.0091	chrII:769258_C/T	chrII:769972_T/A	1000121	999161	0	TRUE	chrII	0.164405	0.417617	1	0.142486	0.145972	1	1	0.86	0.72	0.75	0.32	0.67	0.76	-0.189235	-0.10271	5.57713e-10	0.485147	4153	4792	734	762
YBR286W	chrII:774954_T/C	-0.154488	5.30833	chrII:394430_C/T	chrII:784600_C/T	1005172	1004918	0	TRUE	chrII	0.0121681	-0.108113	1	-0.0860297	-0.0541071	0	1	0.83	0.64	0.59	0.2	0.66	0.55	0.0574992	0.0507151	0.0581825	0.948723	4715	4474	485	482
YBR288C	chrII:780404_GCAACAGCAGCAGCAACAACAA/G	-0.244686	13.5672	chrII:778895_T/C	chrII:799991_G/A	1010622	1008230	0	TRUE	chrII	0.0581833	-0.240701	1	-0.0742579	-0.173068	0	0	0.44	0.17	0.13	0	0.61	0.58	0.0919517	0.254183	0.43595	1	372	319	35	34
YBR291C	chrII:785659_G/GA	-0.533879	73.7295	chrII:784375_A/G	chrII:786053_T/C	1015877	1013891	0	TRUE	chrII	0.197512	-0.447888	1	-0.332863	-0.123091	0	2	0.47	0.09	0.74	0.4	0.77	0.81	0.492572	-0.24639	0.0179056	0.00680929	142	86	318	391
YBR230C	chrII:663226_G/A	-0.140828	4.40207	chrII:549769_G/A	chrII:699381_C/A	893444	909767	0	TRUE	chrII	0.00965979	-0.11354	2	-0.144377	-0.20384	0	1	0.62	0.29	0.34	0.02	0.73	0.52	0.270661	0.137019	0.00285408	0.85725	607	470	141	137
YBL029W	chrII:171570_A/G	0.151741	5.11907	chrII:123008_G/A	chrII:173659_T/C	401788	396352	0	TRUE	chrII	0.0127179	0.124093	1	0.107116	-0.0654719	0	0	0.49	0.19	0.3	0.02	0.64	0.64	-0.155677	0.286621	0.127788	0.260829	360	440	97	81
YCL047C	chrIII:179122_C/T	-0.148085	4.87262	chrIII:38664_A/G	chrIII:211772_G/A	1222524	1087063	0	TRUE	chrIII	0.0235587	-0.14681	1	-0.0889349	-0.260071	0	1	0.47	0.12	0.15	0	0.61	0.53	0.316395	0.203747	0.000885663	0.470369	513	420	38	31
YCL040W	chrIII:51119_T/C	-0.695552	145.311	chrIII:50669_G/GC	chrIII:51119_T/C	1094521	1094240	0	TRUE	chrIII	0.428734	-0.675261	1	-1.30937	-1.28928	2	2	1	1	1	0.99	1	1	0.925294	1.65327	4.94065645841247e-324	1.72e-43	12519	6601	519	165
YCL032W	chrIII:63878_C/G	0.141651	4.45421	chrIII:59925_G/A	chrIII:96805_A/T	1107280	1106843	0	TRUE	chrIII	0.0106687	0.110199	1	0.0658861	0.348429	0	0	0.53	0.09	0.2	0.01	0.66	0.5	0.0244264	-0.721284	0.890191	0.0421654	200	234	30	49
YCL028W	chrIII:73403_C/T	0.516887	68.309	chrIII:70425_A/T	chrIII:74327_C/A	1116805	1113552	0	TRUE	chrIII	0.227689	0.475963	1	0.193762	0.172422	1	1	0.68	0.38	0.63	0.21	0.67	0.61	-0.333393	-0.01145	1.03561e-06	1	823	1013	234	235
YCL017C	chrIII:94248_C/T	0.8225	248.008	chrIII:94248_C/T	chrIII:95071_A/G	1137650	1136179	0	TRUE	chrIII	0.622816	0.78786	1	0.553094	0.356528	1	2	0.97	0.85	0.88	0.69	0.97	0.97	-0.222783	-0.490273	0.000146114	2.42e-09	1065	1321	429	623
YCL016C	chrIII:95149_A/G	0.17213	6.60939	chrIII:79096_G/T	chrIII:98535_C/G	1138551	1138023	0	TRUE	chrIII	0.0214996	0.146756	1	0.0644637	0.134132	0	0	0.57	0.18	0.23	0	0.56	0.59	-0.165416	-0.102848	0.125317	0.926078	346	397	59	57
YCL014W	chrIII:101155_C/T	0.252854	14.5192	chrIII:96988_A/G	chrIII:109046_A/G	1144557	1139683	0	TRUE	chrIII	0.0598699	0.248732	1	0.135565	0.33432	0	2	0.69	0.39	0.43	0.13	0.77	0.65	-0.255338	-0.413302	0.000502689	0.00198625	769	857	208	277
YCL012C	chrIII:101155_C/T	0.289349	19.2144	chrIII:95149_A/G	chrIII:102669_C/T	1144557	1144719	0	TRUE	chrIII	0.0684061	0.248348	1	0.1475	0.0401634	0	0	0.29	0.03	0.37	0.01	0.6	0.67	0.0660626	-0.146389	0.757465	0.87779	121	128	86	83
YCL011C	chrIII:102669_C/T	-0.196153	8.62219	chrIII:73471_G/A	chrIII:119587_A/G	1146071	1145477	0	TRUE	chrIII	0.0295834	-0.182447	1	-0.0483068	-0.143443	0	0	0.51	0.18	0.29	0.02	0.53	0.49	0.118711	0.168175	0.243798	0.581915	426	408	110	101
YCL009C	chrIII:105664_T/TGTTTTCG	0.419388	42.5106	chrIII:105047_G/A	chrIII:105664_T/TGTTTTCG	1149066	1148021	0	TRUE	chrIII	0.136531	0.344833	1	0.153207	0.192068	0	1	0.79	0.57	0.57	0.2	0.75	0.66	-0.0118038	-0.372333	0.817365	0.00017464	1829	1845	428	546
YCL001W	chrIII:159894_A/T	0.128915	3.68278	chrIII:79096_G/T	chrIII:211772_G/A	1203296	1155318	0	TRUE	chrIII	0.0199921	0.134259	1	0.0728151	0.277389	0	0	0.62	0.26	0.18	0	0.6	0.62	-0.0871724	-0.467606	0.228537	0.830373	740	853	42	45
YCR004C	chrIII:125079_A/G	-0.406688	39.7307	chrIII:110545_G/A	chrIII:128224_T/C	1168481	1162977	0	TRUE	chrIII	0.0759746	-0.314914	1	-0.188745	-0.289559	0	1	0.66	0.39	0.37	0.02	0.72	0.74	0.194688	0.38443	0.00152603	0.122477	1266	1045	123	99
YCR009C	chrIII:130372_G/A	0.169094	6.37489	chrIII:109046_A/G	chrIII:137654_G/T	1173774	1174147	0	TRUE	chrIII	0.0286041	0.13085	1	0.0773907	0.121096	0	1	0.73	0.47	0.51	0.15	0.58	0.55	-0.0218624	-0.22033	0.704203	0.0320379	1413	1398	290	345
YCR026C	chrIII:163163_G/GA	0.322433	24.1231	chrIII:162361_T/C	chrIII:167724_T/C	1206565	1207513	0	TRUE	chrIII	0.0864957	0.292709	1	0.121177	0.045323	0	0	0.52	0.1	0.13	0	0.67	0.57	-0.162199	0.0715533	0.160756	0.590053	295	348	30	25
YCR027C	chrIII:165034_C/T	0.340613	27.0994	chrIII:163856_T/A	chrIII:167724_T/C	1208436	1210772	779	TRUE	chrIII	0.088884	0.30799	1	0.142638	0.594283	0	1	0.28	0.01	0.08	0	0.68	0.52	-0.969	-0.219566	0.000168522	0.200488	54	92	11	19
YCR033W	chrIII:192715_C/A	0.139262	4.30373	chrIII:162361_T/C	chrIII:209941_G/C	1236117	1229891	0	TRUE	chrIII	0.0227494	0.124786	1	0.0525426	0.166825	0	1	0.75	0.38	0.35	0.06	0.67	0.55	-0.111257	-0.222392	0.0719683	0.581151	1064	1159	128	138
YCR035C	chrIII:192715_C/A	-0.475653	56.3668	chrIII:191932_C/T	chrIII:196733_C/T	1236117	1235236	0	TRUE	chrIII	0.222345	-0.451974	1	-0.191681	0.271511	0	1	0.57	0.26	0.24	0	0.7	0.73	0.0256383	-0.568661	0.83066	0.000888137	423	390	41	78
YCR037C	chrIII:201156_T/C	-0.237062	12.7104	chrIII:196733_C/T	chrIII:209941_G/C	1244558	1237816	0	TRUE	chrIII	0.0561454	-0.220327	1	-0.0805139	-0.186394	0	2	0.53	0.11	0.19	0.01	0.7	0.48	-0.244596	0.617384	0.0535864	0.0157493	222	295	67	41
YCR051W	chrIII:214156_C/G	0.232265	12.1868	chrIII:214135_G/A	chrIII:226510_C/T	1257558	1257473	0	TRUE	chrIII	0.0384913	0.228922	1	0.087939	0.357468	0	1	0.3	0.02	0.35	0.02	0.55	0.54	-0.383731	-0.331206	0.0267674	0.112262	124	167	93	117
YCR052W	chrIII:214156_C/G	-0.560489	82.8675	chrIII:214156_C/G	chrIII:214762_C/T	1257558	1258396	0	TRUE	chrIII	0.282178	-0.523116	1	-0.221003	-0.0883011	0	1	0.77	0.45	0.43	0.09	0.81	0.8	0.264065	-0.0874628	0.000443832	0.523079	853	682	170	183
YCR065W	chrIII:236451_G/A	-0.127684	3.61218	chrIII:224846_T/C	chrIII:243779_C/T	1279853	1272712	0	TRUE	chrIII	0.01083	-0.113612	1	-0.0782106	0.21397	0	0	0.4	0.06	0.22	0.02	0.57	0.49	-0.301029	-0.126912	0.0934987	0.698084	140	154	80	86
YCR067C	chrIII:245631_C/A	-0.133383	3.94485	chrIII:229226_C/T	chrIII:282537_A/C	1289033	1276527	0	TRUE	chrIII	0.0163154	-0.121044	1	-0.0462611	-0.0595725	0	0	0.6	0.23	0.28	0	0.59	0.54	-0.0120994	0.131245	0.922712	0.436368	494	480	88	77
YCR071C	chrIII:240922_T/C	-0.286408	18.8086	chrIII:230267_A/G	chrIII:248853_C/T	1284324	1283505	0	TRUE	chrIII	0.0438706	-0.218867	1	-0.165693	-0.0587366	0	0	0.68	0.37	0.39	0.08	0.65	0.6	0.012291	0.105182	0.871547	0.610823	964	933	128	119
YCR073C	chrIII:246581_C/T	-0.261182	15.5265	chrIII:243219_G/A	chrIII:248853_C/T	1289983	1285990	0	TRUE	chrIII	0.0557872	-0.241049	1	-0.155946	0.365971	0	1	0.52	0.18	0.07	0	0.73	0.51	-0.340517	-0.391425	0.0035996	0.361595	314	352	12	18
YCR075C	chrIII:262631_T/G	-0.12878	3.67501	chrIII:241753_T/C	chrIII:282537_A/C	1306033	1291435	0	TRUE	chrIII	0.00977455	-0.111097	1	-0.0652868	-0.0323065	0	0	0.51	0.09	0.06	0	0.6	0.65	0.0307794	0.0338336	0.832979	0.267812	274	278	38	28
YCR076C	chrIII:300695_G/A	0.132187	3.87376	chrIII:230267_A/G	chrIII:303499_C/T	1344097	1292695	0	TRUE	chrIII	0.0132869	0.11791	1	0.0689253	0.118766	0	1	0.52	0.14	0.18	0.01	0.54	0.59	-0.178938	-0.0585947	0.0726238	0.536005	454	463	88	79
YCR077C	chrIII:250185_T/A	-0.813942	238.695	chrIII:250185_T/A	chrIII:250855_A/G	1293587	1293640	0	TRUE	chrIII	0.559291	-0.747488	1	-0.661555	-0.393955	1	1	0.97	0.93	0.92	0.67	1	0.95	0.654111	0.133798	1.19535e-35	0.22527	1964	1208	301	271
YCR081W	chrIII:253084_G/A	-0.207792	9.69929	chrIII:243219_G/A	chrIII:261331_A/G	1296486	1297773	0	TRUE	chrIII	0.0441077	-0.202399	1	-0.115194	-0.649556	1	2	0.64	0.18	0.17	0.01	0.6	0.6	0.469037	0.830075	1.38442e-06	0.000130822	490	380	70	31
YCR082W	chrIII:259724_T/C	-0.413177	41.1358	chrIII:257049_T/C	chrIII:260010_A/G	1303126	1302285	0	TRUE	chrIII	0.139933	-0.389317	1	-0.179451	0.360094	0	1	0.56	0.18	0.17	0	0.71	0.6	0.074228	-0.794416	0.562073	0.0195205	259	284	13	29
YCR083W	chrIII:259489_A/G	0.494155	61.523	chrIII:255891_C/T	chrIII:260010_A/G	1302891	1302980	0	TRUE	chrIII	0.211675	0.476114	1	0.374882	0.368411	0	1	0.58	0.11	0.31	0.01	0.92	0.78	-0.392868	-0.343954	0.0214108	0.856984	127	172	60	63
YCR084C	chrIII:262264_T/C	0.297163	20.3163	chrIII:249898_A/G	chrIII:264282_C/T	1305666	1303713	0	TRUE	chrIII	0.0675555	0.277423	1	0.165183	0.0869573	0	0	0.75	0.56	0.54	0.23	0.74	0.67	-0.06645	-0.107465	0.166883	0.261875	1812	1889	342	373
YCR086W	chrIII:251323_A/G	0.178679	7.1303	chrIII:240075_C/A	chrIII:273631_T/A	1294725	1306794	0	TRUE	chrIII	0.028799	0.174003	1	0.0840301	0.0320785	0	0	0.13	0	0.09	0	0.56	0.42	-2.66024e-05	-0.0641303	1	0.874629	37	44	19	21
YCR087C-A	chrIII:262105_C/T	0.191226	8.18641	chrIII:255891_C/T	chrIII:286440_A/G	1305507	1307408	0	TRUE	chrIII	0.031524	0.188275	1	0.138338	0.352026	0	2	0.47	0.13	0.43	0.11	0.68	0.62	-0.284826	-0.419225	0.0113802	0.00441188	285	374	172	230
YCR093W	chrIII:284743_G/C	0.228142	11.7463	chrIII:280449_T/G	chrIII:297919_G/A	1328145	1323519	0	TRUE	chrIII	0.0479846	0.228816	1	0.138465	0.197153	0	1	0.48	0.21	0.27	0	0.58	0.59	-0.263061	-0.131245	0.00344269	0.801339	475	576	69	73
YDL238C	chrIV:40439_T/C	-0.216286	10.5282	chrIV:27059_G/A	chrIV:42970_G/A	1400461	1389007	0	TRUE	chrIV	0.0331706	-0.186026	1	-0.162486	0.353002	0	0	0.1	0	0.12	0	0.6	0.66	-0.53608	-0.169925	0.25287	0.47313	23	29	18	13
YDL237W	chrIV:31224_G/T	-0.291398	19.5	chrIV:26950_C/A	chrIV:40439_T/C	1391246	1390679	0	TRUE	chrIV	0.042164	-0.23332	1	-0.104223	-0.13042	0	0	0.56	0.15	0.33	0	0.69	0.59	-2.66024e-05	0.260867	1	0.186765	436	449	82	65
YDL235C	chrIV:32140_TC/T	0.205427	9.47501	chrIV:19638_C/T	chrIV:37123_C/T	1392162	1393437	0	TRUE	chrIV	0.0343552	0.200997	1	0.0904007	0.210433	0	1	0.51	0.22	0.28	0.02	0.64	0.61	-0.193456	-0.22741	0.0383965	0.352804	440	526	106	121
YDL231C	chrIV:42278_C/T	0.890869	346.807	chrIV:42278_C/T	chrIV:42343_G/A	1402300	1398889	0	TRUE	chrIV	0.783638	0.87297	1	0.721908	0.764004	1	1	0.91	0.61	0.37	0	1	0.88	-1.3023	-0.225713	4.45584e-20	0.24296	115	328	19	28
YDL230W	chrIV:42970_G/A	-0.181658	7.37416	chrIV:40439_T/C	chrIV:52141_G/A	1402992	1402722	0	TRUE	chrIV	0.0225221	-0.172025	1	-0.110398	-0.456604	0	1	0.42	0.06	0.17	0	0.7	0.44	0.382693	0.530515	0.01365	1	207	158	39	38
YDL229W	chrIV:49229_T/C	0.156993	5.48408	chrIV:40439_T/C	chrIV:73193_C/A	1409251	1404087	0	TRUE	chrIV	0.0144147	0.138962	1	0.066448	0.113585	0	2	0.8	0.65	0.7	0.39	0.6	0.53	-0.0984698	-0.1287	0.0033066	0.0343496	3579	3866	981	1078
YDL220C	chrIV:67254_G/A	0.158288	5.57607	chrIV:45363_T/C	chrIV:92364_T/C	1427276	1422266	0	TRUE	chrIV	0.0256469	0.157775	1	0.0851784	0.447743	1	1	0.54	0.11	0.22	0	0.57	0.55	-0.596962	-0.298523	6.20482e-07	0.459541	230	363	69	79
YDL219W	chrIV:63839_G/C	-0.201127	9.07426	chrIV:60460_T/C	chrIV:68190_C/A	1423861	1425264	0	TRUE	chrIV	0.0399661	-0.200265	1	-0.0993683	0.272566	0	1	0.56	0.13	0.49	0.16	0.65	0.7	-0.2877	-0.257432	0.00563477	0.0610349	424	437	359	412
YDL217C	chrIV:68677_T/C	-0.790482	215.459	chrIV:67718_A/G	chrIV:69136_C/T	1428699	1428005	0	TRUE	chrIV	0.602726	-0.775168	1	-0.501207	-0.677281	0	2	0.79	0.42	0.23	0	0.88	0.83	0.506565	0.847997	0.00132885	0.00101585	234	145	40	15
YDL216C	chrIV:70552_C/A	-0.571542	86.9136	chrIV:68677_T/C	chrIV:73193_C/A	1430574	1429019	0	TRUE	chrIV	0.29184	-0.538831	1	-0.467882	-0.632385	0	1	0.82	0.44	0.37	0.04	0.81	0.84	0.0695143	1.19526	0.622112	2.77e-05	282	243	62	23
YDL213C	chrIV:62811_A/G	-0.243118	13.3885	chrIV:62075_A/G	chrIV:77997_T/C	1422833	1437311	0	TRUE	chrIV	0.0514222	-0.228756	1	-0.117925	-0.398547	1	1	0.55	0.21	0.39	0.07	0.64	0.65	0.529614	0.26748	3.37847e-08	0.0895061	585	381	161	131
YDL212W	chrIV:77245_T/G	0.281297	18.1151	chrIV:64020_A/G	chrIV:81585_T/C	1437267	1438448	0	TRUE	chrIV	0.0710205	0.268595	1	0.0865259	0.0833177	0	1	0.83	0.65	0.67	0.29	0.53	0.61	-0.12242	-0.0442151	3.11929e-05	0.549392	4686	5053	791	816
YDL209C	chrIV:80056_C/T	-0.263627	15.8294	chrIV:62075_A/G	chrIV:91537_A/G	1440078	1446229	0	TRUE	chrIV	0.0705976	-0.258845	1	-0.131365	-0.276817	0	0	0.31	0.04	0.11	0	0.65	0.62	0.16436	0.389274	0.40724	0.0854331	150	116	31	18
YDL207W	chrIV:88301_T/C	-0.376003	33.4963	chrIV:87312_C/T	chrIV:88760_G/A	1448323	1448270	0	TRUE	chrIV	0.133967	-0.367609	1	-0.133953	-0.188077	0	1	0.78	0.51	0.47	0.07	0.7	0.65	0.06883	0.307324	0.251904	0.0119647	1217	1166	241	188
YDL202W	chrIV:99245_G/A	-0.221331	11.0377	chrIV:93990_C/CT	chrIV:103632_C/G	1459267	1458497	0	TRUE	chrIV	0.0272328	-0.190581	1	-0.113844	0.0866136	0	1	0.66	0.42	0.43	0.1	0.65	0.65	-0.173227	0	0.0124971	0.954125	945	937	150	152
YDL201W	chrIV:54223_C/T	-0.159477	5.66124	chrIV:54223_C/T	chrIV:131075_C/T	1414245	1459583	0	TRUE	chrIV	0.0229736	-0.144795	1	-0.0689855	-0.161799	0	0	0.46	0.13	0.33	0.04	0.59	0.6	0.150533	0.173065	0.203377	0.415355	319	300	115	102
YDL198C	chrIV:105197_T/C	0.199963	8.96736	chrIV:88010_A/G	chrIV:123739_T/A	1465219	1463671	0	TRUE	chrIV	0.0228849	0.169423	1	0.100787	0.109561	0	1	0.63	0.32	0.57	0.11	0.72	0.64	-0.13446	-0.0846624	0.0730156	0.2312	726	798	259	288
YDL197C	chrIV:104780_G/A	-0.502679	64.0074	chrIV:104599_T/A	chrIV:107197_G/T	1464802	1464939	0	TRUE	chrIV	0.227289	-0.473054	1	-0.325068	-0.42734	0	1	0.8	0.51	0.24	0.01	0.92	0.73	0.325258	0.529421	3.99717e-05	0.248046	714	601	43	32
YDL193W	chrIV:121624_T/C	-0.232494	12.2115	chrIV:99929_A/G	chrIV:123739_T/A	1481646	1474694	0	TRUE	chrIV	0.0424036	-0.230007	1	-0.140093	0.192661	0	1	0.79	0.49	0.46	0.07	0.62	0.64	0.0143949	-0.399717	0.813986	0.00710598	1260	1294	154	206
YDL189W	chrIV:121624_T/C	-0.531084	72.8165	chrIV:119568_C/T	chrIV:122546_G/A	1481646	1482238	0	TRUE	chrIV	0.275383	-0.520693	1	-0.20201	0.00295924	0	1	0.74	0.44	0.53	0.22	0.87	0.77	0.144044	-0.149963	0.0185861	0.20687	1148	1076	267	298
YDL181W	chrIV:137410_A/G	-0.246048	13.7236	chrIV:135298_T/A	chrIV:137791_TCAATATGGAGCTCACACTGTATGCTACAATTTGGCCTCCATTCATAACTGCCAAGATAAAATTTGTTGG/T	1497432	1495201	0	TRUE	chrIV	0.0341849	-0.259877	1	-0.218868	-0.148623	1	1	0.86	0.7	0.57	0.2	0.78	0.71	0.216073	0.081173	2.62561e-06	0.809455	2064	1838	306	313
YDL180W	chrIV:135298_T/A	0.652057	121.676	chrIV:135298_T/A	chrIV:135409_A/G	1495320	1495918	0	TRUE	chrIV	0.366135	0.619923	1	0.312299	0.0128948	0	1	0.62	0.29	0.4	0.01	0.9	0.74	-0.308453	0.282663	0.00260183	0.0860711	327	452	86	64
YDL178W	chrIV:139681_C/A	0.216041	10.5038	chrIV:135298_T/A	chrIV:147092_A/T	1499703	1499544	0	TRUE	chrIV	0.00955369	0.185843	1	0.0981331	0.183069	0	2	0.63	0.37	0.43	0.04	0.58	0.66	-0.210312	-0.155825	0.000488373	0.0369511	1102	1246	155	195
YDL176W	chrIV:144796_G/T	-0.271272	16.7972	chrIV:140862_C/T	chrIV:158123_C/G	1504818	1502119	0	TRUE	chrIV	0.0650143	-0.265121	1	-0.104851	0.137682	0	0	0.54	0.15	0.15	0	0.67	0.62	0.092367	-0.367732	0.390471	0.880396	366	378	21	23
YDL174C	chrIV:148075_C/T	0.338546	26.7508	chrIV:140862_C/T	chrIV:157424_T/C	1508097	1505848	0	TRUE	chrIV	0.0573275	0.25845	1	0.219347	0.298961	1	2	0.83	0.71	0.74	0.52	0.8	0.77	-0.343079	-0.254843	3.62931e-19	3.6e-05	2500	3199	830	1008
YDL173W	chrIV:157424_T/C	-0.197655	8.75742	chrIV:145562_G/C	chrIV:160615_G/A	1517446	1508213	0	TRUE	chrIV	0.0399299	-0.1808	1	-0.0755862	-0.00628889	0	0	0.67	0.28	0.38	0.04	0.54	0.63	0.047706	-0.0351282	0.564747	1	662	654	149	148
YDL171C	chrIV:628602_A/G	-0.116701	3.01343	chrIV:135298_T/A	chrIV:636879_A/C	1988624	1509225	0	TRUE	chrIV	0.0149095	-0.104913	1	-0.10815	0.0643653	1	1	0.89	0.73	0.84	0.54	0.64	0.67	-0.165156	0.036425	5.03045e-10	0.600948	5451	6269	1888	1855
YDL169C	chrIV:159320_G/C	-0.510311	66.2927	chrIV:158137_G/A	chrIV:160071_G/A	1519342	1518086	0	TRUE	chrIV	0.219882	-0.459468	1	-0.642478	-0.228523	0	1	0.84	0.34	0.44	0.02	0.96	0.83	-0.068045	0.525091	0.727788	0.0402236	113	152	35	19
YDL168W	chrIV:159320_G/C	0.892609	350.137	chrIV:159320_G/C	chrIV:159505_T/C	1519342	1519626	0	TRUE	chrIV	0.776131	0.88096	1	1.40213	1.79287	2	2	1	1	1	1	1	1	-1.76419	-1.82155	0	7.01e-146	1395	4623	450	1576
YDL167C	chrIV:162498_C/A	-0.166774	6.1987	chrIV:157969_A/G	chrIV:186841_C/T	1522520	1521017	0	TRUE	chrIV	0.0217814	-0.162878	1	-0.106477	-0.260414	0	0	0.63	0.25	0.19	0	0.59	0.53	-0.0236295	0.544457	0.8229	0.0547798	519	493	71	49
YDL166C	chrIV:164013_G/A	0.345938	28.0101	chrIV:162498_C/A	chrIV:168256_G/A	1524035	1523471	0	TRUE	chrIV	0.124731	0.345251	1	0.148666	-0.0961081	0	1	0.58	0.18	0.38	0.07	0.74	0.69	0.218568	-0.0263513	0.0151115	1	500	489	139	139
YDL164C	chrIV:166634_T/C	-0.184327	7.59618	chrIV:160218_C/T	chrIV:171294_A/G	1526656	1525009	0	TRUE	chrIV	0.0329491	-0.183045	1	-0.0743772	-0.234867	0	2	0.61	0.3	0.37	0.03	0.61	0.62	0.239334	0.2304	0.000551997	0.0193341	915	809	175	133
YDL160C	chrIV:170354_T/C	-0.627086	109.792	chrIV:170354_T/C	chrIV:171294_A/G	1530376	1530432	0	TRUE	chrIV	0.375253	-0.614894	1	-0.558983	-0.823659	2	2	0.94	0.84	0.9	0.56	0.98	0.9	0.808886	0.838431	1.22842e-31	1.12e-11	1170	661	382	216
YDL159W	chrIV:175307_C/G	0.164481	6.02707	chrIV:172805_T/A	chrIV:244279_G/C	1535329	1532503	0	TRUE	chrIV	0.0288041	0.170682	1	0.0714058	-0.254381	0	0	0.38	0.07	0.15	0	0.58	0.63	0.150308	0.358454	0.346122	0.155656	178	173	49	35
YDL157C	chrIV:172805_T/A	0.530496	72.6254	chrIV:172805_T/A	chrIV:174546_C/T	1532827	1534254	0	TRUE	chrIV	0.2552	0.491766	1	0.243564	0.533324	0	2	0.68	0.34	0.39	0.09	0.75	0.72	-0.316261	-0.750386	0.000523413	1.94e-05	465	569	107	180
YDL156W	chrIV:167521_TG/T	-0.122624	3.32942	chrIV:147362_C/T	chrIV:196851_A/G	1527543	1534940	0	TRUE	chrIV	0.015577	-0.12618	1	-0.0873345	-0.0327312	0	0	0.4	0.07	0.23	0	0.67	0.61	0.197913	-0.13245	0.165773	1	250	204	48	48
YDL155W	chrIV:177807_C/T	-0.349565	28.6408	chrIV:174546_C/T	chrIV:187060_C/T	1537829	1536795	0	TRUE	chrIV	0.0934956	-0.327944	1	-0.111174	-0.0660188	0	0	0.71	0.36	0.39	0.06	0.67	0.59	-0.0449274	0.176965	0.508971	0.622462	892	979	172	162
YDL150W	chrIV:185528_G/A	-0.130404	3.76908	chrIV:159777_C/T	chrIV:199393_G/A	1545550	1543365	0	TRUE	chrIV	0.0166854	-0.125367	1	-0.0566272	-0.0175179	0	0	0.64	0.35	0.52	0.11	0.54	0.52	0.0154957	0.0195402	0.84494	0.766197	877	832	207	200
YDL147W	chrIV:197883_G/C	-0.291664	19.5373	chrIV:187060_C/T	chrIV:197883_G/C	1557905	1550946	0	TRUE	chrIV	0.0871011	-0.286528	1	-0.130343	-0.155648	0	2	0.81	0.63	0.72	0.25	0.6	0.64	0.111624	0.199672	0.00226285	0.0218271	3275	3020	603	525
YDL146W	chrIV:193723_G/A	-0.309693	22.1568	chrIV:189732_G/A	chrIV:197883_G/C	1553745	1552772	0	TRUE	chrIV	0.0821301	-0.273427	1	-0.213922	-0.201771	0	1	0.71	0.4	0.23	0.01	0.77	0.71	0.269092	0.13445	3.48046e-05	0.711703	1146	907	61	56
YDL144C	chrIV:198376_TG/T	0.235328	12.5197	chrIV:198376_TG/T	chrIV:249864_C/T	1558398	1558684	0	TRUE	chrIV	0.0342546	0.184328	1	0.0743741	0.255803	0	1	0.66	0.3	0.34	0.04	0.56	0.62	-0.00486787	-0.506737	0.976895	0.000698049	632	597	92	145
YDL143W	chrIV:201643_A/AT	0.249809	14.1602	chrIV:199642_C/T	chrIV:216465_A/G	1561665	1560018	0	TRUE	chrIV	0.0552341	0.238314	1	0.0596392	-0.0180413	0	0	0.78	0.44	0.65	0.23	0.57	0.57	0.0194039	0.0166787	0.675427	0.740161	2049	2065	556	544
YDL141W	chrIV:202127_G/A	-0.482009	58.1024	chrIV:202127_G/A	chrIV:209791_T/C	1562149	1563061	0	TRUE	chrIV	0.224032	-0.473056	1	-0.222622	-0.192851	1	1	0.74	0.46	0.45	0.07	0.77	0.78	0.298239	0.0874628	9.52701e-06	0.59596	943	836	149	139
YDL139C	chrIV:205528_T/C	0.419473	42.5296	chrIV:202127_G/A	chrIV:218148_A/G	1565550	1571397	0	TRUE	chrIV	0.165956	0.416265	1	0.277752	-0.186771	0	1	0.46	0.08	0.45	0.07	0.82	0.82	-0.0885633	0.462106	0.618225	0.0181611	160	168	135	98
YDL138W	chrIV:213539_C/T	-0.240806	13.1273	chrIV:201643_A/AT	chrIV:230620_T/A	1573561	1573373	0	TRUE	chrIV	0.0640123	-0.239321	1	-0.111938	-0.0615724	0	0	0.43	0.12	0.13	0.01	0.71	0.68	0.0695637	0.053581	0.546809	0.128396	393	344	50	35
YDL135C	chrIV:218512_C/T	0.337839	26.6321	chrIV:215138_C/G	chrIV:220463_C/T	1578534	1578702	0	TRUE	chrIV	0.107507	0.324342	1	0.149489	0.253439	0	2	0.72	0.45	0.65	0.28	0.73	0.77	-0.201139	-0.305739	1.55906e-05	0.00670459	1749	2075	438	523
YDL133W	chrIV:214436_C/T	-0.371804	32.6941	chrIV:204077_G/A	chrIV:227641_C/T	1574458	1582449	0	TRUE	chrIV	0.118796	-0.347403	1	-0.143757	-0.158722	0	0	0.54	0.15	0.29	0.01	0.71	0.56	0.0566805	0.260764	0.574347	0.93702	476	449	81	79
YDL132W	chrIV:224112_C/T	0.494795	61.7072	chrIV:222741_C/A	chrIV:232386_C/G	1584134	1584326	0	TRUE	chrIV	0.233002	0.477753	1	0.215913	0.405706	1	2	0.86	0.64	0.54	0.23	0.78	0.72	-0.180057	-0.631355	8.41281e-05	1.23e-05	1856	2131	227	331
YDL131W	chrIV:230893_C/T	-0.388646	35.9846	chrIV:226851_GTATATATATATA/G	chrIV:232542_TAAAAGAAGTTTCCTCTTTCCTAAACTTA/T	1590915	1587415	0	TRUE	chrIV	0.127861	-0.348294	1	-0.132295	-0.31908	1	1	0.7	0.42	0.8	0.54	0.67	0.65	0.709682	-0.0715225	1.12435e-32	0.0924348	1502	919	1233	1319
YDL128W	chrIV:232777_C/T	0.218999	10.8006	chrIV:229467_G/A	chrIV:244279_G/C	1592799	1592674	0	TRUE	chrIV	0.0305186	0.175422	1	0.0779991	0.0897705	1	1	0.82	0.46	0.67	0.41	0.53	0.62	-0.217283	0.0377421	2.77716e-06	0.673198	1770	2103	728	711
YDL127W	chrIV:227035_A/G	-0.260884	15.4898	chrIV:221090_C/A	chrIV:240657_A/C	1587057	1594949	0	TRUE	chrIV	0.0508139	-0.227629	1	-0.174902	-0.319833	0	0	0.49	0.1	0.27	0.01	0.75	0.64	0.0670876	0.572579	0.567442	0.107782	382	336	65	47
YDL126C	chrIV:236928_A/G	0.512821	67.0571	chrIV:235676_A/G	chrIV:237897_G/A	1596950	1596179	0	TRUE	chrIV	0.255256	0.510801	1	0.21586	0.27168	2	2	0.94	0.86	0.91	0.72	0.75	0.75	-0.128675	-0.414684	7.59095e-15	1.01e-43	14605	15918	3636	4917
YDL125C	chrIV:240868_G/C	-0.702221	149.316	chrIV:239643_T/C	chrIV:240868_G/C	1600890	1599041	0	TRUE	chrIV	0.46997	-0.692718	1	-0.4801	-0.606976	1	1	0.73	0.28	0.19	0	0.93	0.78	1.73478	-0.520832	9.46149e-21	0.168978	273	67	21	32
YDL124W	chrIV:239643_T/C	-0.823627	249.272	chrIV:239643_T/C	chrIV:240868_G/C	1599665	1600281	0	TRUE	chrIV	0.646696	-0.796609	1	-1.66416	-1.28982	2	2	1	1	1	1	1	1	1.41689	1.16275	4.94065645841247e-324	2.13e-38	13770	5178	768	341
YDL115C	chrIV:248899_G/A	0.195088	8.52701	chrIV:243657_T/C	chrIV:258250_G/C	1608921	1614017	0	TRUE	chrIV	0.030183	0.185003	1	0.100218	-0.105448	0	0	0.49	0.15	0.2	0.01	0.61	0.52	-0.132309	0.343205	0.265736	0.338185	273	331	60	49
YDL113C	chrIV:426781_A/T	-0.133613	3.95857	chrIV:256620_A/AT	chrIV:487957_C/G	1786803	1616655	0	TRUE	chrIV	0.01298	-0.128636	1	-0.0871841	-0.163909	0	0	0.41	0.1	0.21	0	0.64	0.64	0.221466	0.106352	0.0965447	0.716294	271	229	58	63
YDL107W	chrIV:268432_C/T	0.276328	17.455	chrIV:265022_AC/A	chrIV:284746_C/T	1628454	1628943	0	TRUE	chrIV	0.0554237	0.247735	1	0.165709	0.239144	0	0	0.56	0.17	0.28	0.03	0.74	0.61	-0.0801251	-0.398164	0.369393	0.161122	494	574	82	102
YDL105W	chrIV:272421_A/G	0.198155	8.80263	chrIV:265445_G/A	chrIV:280859_C/T	1632443	1632411	0	TRUE	chrIV	0.0321326	0.190046	1	0.099524	0.372573	0	1	0.54	0.09	0.12	0	0.65	0.6	-0.243952	-0.501194	0.0660646	0.0504422	190	270	42	63
YDL104C	chrIV:280934_G/A	0.355234	29.6432	chrIV:248899_G/A	chrIV:282844_G/A	1640956	1633675	0	TRUE	chrIV	0.106416	0.320506	2	0.19381	0.275127	0	1	0.55	0.26	0.32	0.01	0.67	0.65	-0.201829	-0.348426	0.0520551	0.116954	382	429	71	92
YDL103C	chrIV:281327_T/C	-0.392875	36.8417	chrIV:272421_A/G	chrIV:281643_C/T	1641349	1635170	0	TRUE	chrIV	0.137376	-0.356008	1	-0.127645	-0.178798	0	2	0.79	0.56	0.7	0.42	0.62	0.64	0.108663	0.248934	0.00155066	0.000514441	3763	3425	896	754
YDL100C	chrIV:284171_C/T	-0.334102	26.0101	chrIV:278671_C/T	chrIV:286258_A/G	1644193	1642134	0	TRUE	chrIV	0.0634635	-0.257448	1	-0.102149	-0.132845	0	1	0.84	0.71	0.71	0.43	0.67	0.58	0.0886332	0.177058	0.00330144	0.0534344	4586	4465	943	860
YDL098C	chrIV:286258_A/G	-0.351806	29.0345	chrIV:284746_C/T	chrIV:289365_G/A	1646280	1644603	0	TRUE	chrIV	0.121992	-0.351951	1	-0.221825	-0.925241	0	1	0.2	0	0.09	0	0.71	0.68	0.750946	1.09954	0.00972219	0.136046	70	41	19	10
YDL095W	chrIV:196851_A/G	-0.15147	5.10057	chrIV:166427_G/A	chrIV:1364563_C/T	1556873	1647081	0	TRUE	chrIV	0.0132271	-0.136407	1	-0.0677844	0.062441	0	1	0.91	0.78	0.73	0.42	0.6	0.51	0.0263288	-0.151211	0.204828	0.012361	9914	9655	1326	1459
YDL092W	chrIV:291726_T/A	-0.22143	11.0478	chrIV:289515_T/A	chrIV:302581_A/G	1651748	1652803	0	TRUE	chrIV	0.0453689	-0.215328	1	-0.101944	-0.0683784	0	0	0.61	0.23	0.24	0	0.67	0.58	-0.0458965	0.182653	0.572441	0.441286	686	703	108	96
YDL091C	chrIV:286258_A/G	-0.223418	11.2523	chrIV:272994_G/A	chrIV:300521_C/G	1646280	1653414	0	TRUE	chrIV	0.0408732	-0.195739	1	-0.122258	-0.000296489	0	0	0.63	0.23	0.19	0	0.62	0.5	0.112014	-0.111421	0.186192	0.690826	665	582	48	53
YDL090C	chrIV:255364_G/A	-0.138799	4.2749	chrIV:198376_TG/T	chrIV:336943_T/C	1615386	1655056	0	TRUE	chrIV	0.0157653	-0.115352	1	-0.0614792	-0.112784	0	0	0.49	0.12	0.12	0.01	0.57	0.59	-0.00356696	0.229134	1	0.0929469	414	408	54	37
YDL089W	chrIV:296063_G/A	-0.419662	42.5717	chrIV:288667_T/G	chrIV:302581_A/G	1656085	1656842	0	TRUE	chrIV	0.131659	-0.346116	1	-0.247571	-0.60215	0	1	0.61	0.19	0.14	0	0.78	0.66	0.362998	0.841302	0.000424554	0.877614	436	353	20	22
YDL088C	chrIV:305680_C/T	0.204126	9.35275	chrIV:286630_C/T	chrIV:334393_T/C	1665702	1658439	0	TRUE	chrIV	0.0441489	0.187376	1	0.0637773	0.155508	0	0	0.64	0.29	0.48	0.09	0.56	0.61	-0.073466	-0.237549	0.28446	0.274928	811	947	174	196
YDL087C	chrIV:299385_T/A	-0.373783	33.0707	chrIV:294288_C/T	chrIV:300521_C/G	1659407	1660236	0	TRUE	chrIV	0.129371	-0.369492	1	-0.235057	0.189269	0	0	0.46	0.12	0.25	0.02	0.73	0.74	-0.13753	-0.241008	0.294887	0.307067	272	275	74	88
YDL086W	chrIV:302250_C/T	-0.743702	176.99	chrIV:301845_G/A	chrIV:302581_A/G	1662272	1661435	0	TRUE	chrIV	0.193211	-0.429524	1	-0.4162	-0.207981	0	0	0.87	0.73	0.74	0.29	0.96	0.96	0.0828799	0.333082	0.100304	0.0542525	1607	1623	284	239
YDL085C-A	chrIV:302250_C/T	-0.493881	61.4442	chrIV:301845_G/A	chrIV:302581_A/G	1662272	1662486	13	TRUE	chrIV	0.1454	-0.41303	1	-0.344098	-0.458929	1	2	0.82	0.69	0.6	0.22	0.92	0.75	0.410897	0.50696	4.87024e-15	0.00479091	1643	1317	197	144
YDL084W	chrIV:305680_C/T	-0.404825	39.333	chrIV:300487_T/C	chrIV:305680_C/T	1665702	1665259	0	TRUE	chrIV	0.0985334	-0.278644	1	-0.103187	-0.074072	0	1	0.86	0.74	0.8	0.54	0.59	0.6	0.0962451	0.0518989	0.00212243	0.456191	4330	4130	1929	1882
YDL082W	chrIV:308968_C/T	-0.354427	29.4994	chrIV:307387_A/G	chrIV:310657_AT/A	1668990	1668446	0	TRUE	chrIV	0.0893598	-0.336442	1	-0.153265	0.200683	1	1	0.84	0.57	0.8	0.41	0.67	0.67	-0.0071735	-0.394193	0.880721	2.52e-08	2091	2226	732	962
YDL080C	chrIV:255364_G/A	-0.188548	7.95457	chrIV:200220_C/T	chrIV:320017_T/C	1615386	1670664	0	TRUE	chrIV	0.0358684	-0.171915	1	-0.0683153	0.0527142	0	0	0.51	0.19	0.23	0	0.63	0.53	0.0697948	-0.175223	0.465254	0.598412	497	484	42	48
YDL076C	chrIV:320510_A/G	0.134704	4.0241	chrIV:311442_T/G	chrIV:1072962_G/A	1680532	1680690	0	TRUE	chrIV	0.0135146	0.122836	1	0.0566533	0.098578	0	0	0.41	0.03	0.07	0	0.52	0.5	-0.0073314	-0.189825	1	0.749259	177	198	21	18
YDL056W	chrIV:167521_TG/T	-0.128045	3.63283	chrIV:140862_C/T	chrIV:1157271_A/G	1527543	1712899	0	TRUE	chrIV	0.0144924	-0.128313	1	-0.0477009	0.464585	1	1	0.34	0.04	0.19	0	0.61	0.44	0.226108	-1.15528	0.153482	2.74e-06	162	165	28	76
YDL053C	chrIV:361844_A/G	-0.351968	29.0632	chrIV:358299_T/C	chrIV:364690_T/A	1721866	1721721	0	TRUE	chrIV	0.112275	-0.34715	1	-0.133777	-0.0170184	0	0	0.62	0.29	0.57	0.09	0.71	0.61	-0.104066	0.138102	0.151687	0.512564	840	848	204	190
YDL051W	chrIV:185528_G/A	-0.128539	3.66114	chrIV:158137_G/A	chrIV:593354_G/GCT	1545550	1723974	0	TRUE	chrIV	0.013884	-0.108395	1	-0.0510344	0.187941	0	0	0.38	0.04	0.25	0.02	0.65	0.56	-0.0755776	-0.300305	0.645229	0.223613	157	196	68	84
YDL048C	chrIV:366354_C/A	-0.298652	20.5303	chrIV:361672_G/A	chrIV:370948_C/T	1726376	1726761	0	TRUE	chrIV	0.0754649	-0.329241	1	-0.375074	-0.0367315	1	1	0.9	0.71	0.32	0	0.87	0.8	0.324271	-0.250808	1.48596e-10	0.150518	1879	1460	40	55
YDL047W	chrIV:369340_G/A	0.458824	51.9453	chrIV:367564_G/C	chrIV:370948_C/T	1729362	1729793	0	TRUE	chrIV	0.189717	0.437473	1	0.16844	0.0209271	0	1	0.7	0.34	0.33	0.05	0.65	0.7	-0.183873	0.142019	0.0149569	0.436753	753	794	106	94
YDL046W	chrIV:371249_A/G	-0.69098	142.629	chrIV:371085_T/C	chrIV:372564_A/G	1731271	1731262	0	TRUE	chrIV	0.294267	-0.538992	1	-0.453274	-0.536273	2	2	0.94	0.88	0.88	0.66	0.95	0.91	0.610965	0.46158	2.35325e-160	1.33e-11	9889	6573	1014	731
YDL040C	chrIV:367885_G/A	0.148573	4.90513	chrIV:336943_T/C	chrIV:380252_A/G	1727907	1738896	0	TRUE	chrIV	0.0218896	0.143757	1	0.0424011	-0.110172	0	0	0.44	0.11	0.09	0	0.5	0.49	-0.0235813	0.243926	0.892214	0.291215	226	247	26	18
YDL036C	chrIV:388440_A/G	-0.180122	7.24787	chrIV:381770_C/T	chrIV:402371_A/G	1748462	1747535	0	TRUE	chrIV	0.0242251	-0.148183	1	-0.0780452	0.252419	0	0	0.22	0.02	0.19	0.01	0.6	0.54	-0.305529	-0.199309	0.118819	1	95	131	48	49
YDL028C	chrIV:397927_G/A	-0.232907	12.2562	chrIV:391712_T/C	chrIV:408981_C/A	1757949	1761019	0	TRUE	chrIV	0.0524769	-0.217838	1	-0.090159	0.0443103	0	0	0.18	0	0.1	0	0.66	0.54	0.048883	-0.137504	0.926704	0.690038	72	58	11	14
YDL021W	chrIV:424905_C/A	-0.198617	8.84456	chrIV:400669_T/TA	chrIV:438868_T/C	1784927	1773975	0	TRUE	chrIV	0.028473	-0.186712	1	-0.243548	-0.21052	0	2	0.79	0.51	0.21	0	0.8	0.71	0.151853	0.269187	0.0094571	0.024812	1423	1171	42	23
YDL020C	chrIV:415049_T/C	0.48596	59.2	chrIV:413029_C/T	chrIV:416488_G/A	1775071	1775135	0	TRUE	chrIV	0.227	0.468794	1	0.40277	0.374267	1	1	0.71	0.41	0.41	0.08	0.89	0.81	-0.640732	-0.107803	2.45133e-07	0.795629	207	343	65	69
YDL015C	chrIV:424905_C/A	-0.193452	8.38184	chrIV:413029_C/T	chrIV:438868_T/C	1784927	1786024	0	TRUE	chrIV	0.0293159	-0.18044	1	-0.059379	-0.104288	0	1	0.74	0.39	0.4	0.13	0.54	0.7	0.135616	0.0729608	0.00928643	0.546216	1568	1481	239	225
YDL012C	chrIV:431674_G/C	-0.706964	152.232	chrIV:431674_G/C	chrIV:432487_G/C	1791696	1791130	0	TRUE	chrIV	0.49339	-0.713566	1	-0.592603	-0.889924	1	2	0.83	0.42	0.66	0.19	0.98	0.94	0.807328	0.972519	3.50845e-07	5.74e-05	276	128	104	53
YDL010W	chrIV:431674_G/C	-0.498589	62.8067	chrIV:431674_G/C	chrIV:433591_T/A	1791696	1792352	0	TRUE	chrIV	0.224813	-0.491173	1	-0.304314	-0.208676	0	0	0.34	0.02	0.17	0	0.85	0.71	-0.276544	0.693897	0.263796	0.047393	101	86	46	28
YDL008W	chrIV:433301_G/A	-0.614092	104.027	chrIV:433099_G/A	chrIV:433703_T/C	1793323	1793519	0	TRUE	chrIV	0.325245	-0.550724	1	-0.350167	-0.292532	0	1	0.71	0.36	0.35	0.01	0.89	0.77	0.416382	0.168682	0.000437324	0.572656	418	263	60	53
YDL005C	chrIV:439479_A/G	-0.405549	39.4872	chrIV:426944_A/G	chrIV:455170_G/A	1799501	1801036	0	TRUE	chrIV	0.165789	-0.40697	1	-0.189841	-0.119933	0	0	0.72	0.46	0.48	0.16	0.68	0.67	0.0188119	0.221053	0.797513	0.113218	899	913	195	164
YDL001W	chrIV:435452_T/TA	-0.294976	20.0044	chrIV:424905_C/A	chrIV:461615_T/C	1795474	1808006	0	TRUE	chrIV	0.079724	-0.270914	1	-0.109076	-0.0488883	0	0	0.41	0.1	0.23	0.01	0.65	0.69	0.0283552	0.0694214	0.83959	0.112657	296	302	74	55
YDR001C	chrIV:455316_G/A	0.129035	3.68971	chrIV:421542_A/C	chrIV:487957_C/G	1815338	1810242	0	TRUE	chrIV	0.0121025	0.119504	1	0.0905919	0.326405	0	2	0.63	0.25	0.41	0.07	0.62	0.57	-0.28286	-0.36995	0.000445736	0.0396605	653	719	143	181
YDR004W	chrIV:487957_C/G	-0.203687	9.31177	chrIV:426944_A/G	chrIV:487957_C/G	1847979	1815223	0	TRUE	chrIV	0.0406334	-0.196881	1	-0.0741743	-0.117641	0	2	0.53	0.14	0.07	0	0.53	0.6	0.315176	-0.0798928	0.00279159	0.0161248	425	344	22	8
YDR007W	chrIV:539196_C/A	-0.134034	3.9838	chrIV:357802_C/T	chrIV:586457_A/G	1899218	1821864	0	TRUE	chrIV	0.0186559	-0.130877	1	-0.0498756	0.0291723	0	1	0.5	0.1	0.19	0	0.55	0.55	-0.201498	0.143154	0.0480761	1	394	445	76	77
YDR014W	chrIV:431267_T/C	-0.121127	3.24803	chrIV:371085_T/C	chrIV:497124_A/G	1791289	1834068	0	TRUE	chrIV	0.0145594	-0.120603	1	-0.0710651	-0.300101	0	0	0.19	0	0.06	0	0.53	0.57	0.278275	0.321928	0.377584	0.663624	59	47	12	9
YDR028C	chrIV:499794_G/A	-0.145931	4.73037	chrIV:408416_T/A	chrIV:554971_A/T	1859816	1857857	0	TRUE	chrIV	0.0214097	-0.149561	1	-0.0620488	-0.0996498	0	0	0.53	0.2	0.41	0.07	0.54	0.6	-0.0292714	0.228571	0.749225	0.368864	602	598	167	150
YDR037W	chrIV:509186_A/T	0.243921	13.4799	chrIV:506998_G/A	chrIV:538141_T/A	1869208	1885462	0	TRUE	chrIV	0.0498126	0.227043	1	0.0924675	0.12605	0	1	0.69	0.37	0.56	0.18	0.65	0.69	-0.193207	-0.0588937	0.000350784	0.729639	1217	1540	334	344
YDR041W	chrIV:198659_G/A	0.120898	3.23571	chrIV:132560_G/A	chrIV:1060010_T/C	1558681	1899825	0	TRUE	chrIV	0.00655061	0.0921869	1	0.0555534	0.239489	0	0	0.39	0.05	0.03	0	0.58	0.56	0.0793168	-0.558295	0.534129	1	261	283	20	19
YDR044W	chrIV:546556_C/T	-0.603106	99.3599	chrIV:541543_GA/G	chrIV:547792_T/C	1906578	1906664	0	TRUE	chrIV	0.268224	-0.510623	1	-0.517439	-0.753857	0	1	0.92	0.79	0.13	0	0.94	0.84	0.205151	1.30256	0.00288192	0.121449	966	831	22	12
YDR049W	chrIV:555051_C/G	0.433066	45.6418	chrIV:555051_C/G	chrIV:564745_G/A	1915073	1913276	0	TRUE	chrIV	0.184856	0.423232	1	0.160168	-0.0304232	0	0	0.39	0.08	0.12	0	0.68	0.72	-0.089179	0.150025	0.509895	0.716294	275	267	63	58
YDR051C	chrIV:555051_C/G	-0.242777	13.3498	chrIV:540228_C/T	chrIV:561118_T/TA	1915073	1917078	0	TRUE	chrIV	0.0344446	-0.20941	1	-0.0962363	-0.00253348	0	0	0.43	0.07	0.06	0	0.67	0.63	0.0602085	-0.0551416	0.663163	0.136046	262	258	10	19
YDR052C	chrIV:435452_T/TA	-0.127546	3.60436	chrIV:163737_G/A	chrIV:1157271_A/G	1795474	1918533	0	TRUE	chrIV	0.0169168	-0.13	1	-0.0526667	0.101081	0	1	0.46	0.1	0.16	0	0.53	0.49	-0.344181	0.142019	0.00920933	1	258	278	29	29
YDR056C	chrIV:671424_A/G	-0.156441	5.4451	chrIV:551387_C/A	chrIV:700621_G/C	2031446	1925045	0	TRUE	chrIV	0.01838	-0.124908	1	-0.050936	-0.0858628	0	0	0.59	0.26	0.33	0.02	0.54	0.65	0.0675367	0.104189	0.294086	0.078603	1092	1022	132	104
YDR058C	chrIV:572100_C/T	0.411261	40.7177	chrIV:567417_C/T	chrIV:588711_G/T	1932122	1927745	0	TRUE	chrIV	0.147737	0.379023	1	0.238418	0.317386	0	1	0.47	0.04	0.11	0	0.77	0.61	-0.427448	-0.207325	0.0178811	1	133	156	22	21
YDR059C	chrIV:567417_C/T	-0.270355	16.6795	chrIV:561118_T/TA	chrIV:586457_A/G	1927439	1929256	0	TRUE	chrIV	0.0333644	-0.209282	1	-0.201629	0.111127	0	0	0.2	0	0.13	0	0.73	0.67	-0.357183	0.13493	0.0918453	0.798153	97	114	32	29
YDR062W	chrIV:589440_T/C	-0.14911	4.94108	chrIV:538866_C/T	chrIV:628582_A/G	1949462	1936496	0	TRUE	chrIV	0.0231371	-0.148476	1	-0.0370946	-0.221563	0	0	0.54	0.19	0.35	0.03	0.49	0.56	0.0394035	0.403722	0.724522	0.0443002	424	397	127	96
YDR063W	chrIV:578506_A/G	0.706543	151.971	chrIV:578506_A/G	chrIV:579940_G/A	1938528	1938685	0	TRUE	chrIV	0.495414	0.716717	1	0.41688	0.572245	2	2	0.91	0.69	0.68	0.33	0.94	0.84	-0.367446	-0.777043	1.35135e-14	1.61e-09	1613	2086	179	313
YDR064W	chrIV:578506_A/G	-0.33055	25.4268	chrIV:572145_A/G	chrIV:590328_A/G	1938528	1939480	0	TRUE	chrIV	0.100076	-0.345439	1	-0.149616	-0.0692736	1	2	0.94	0.83	0.94	0.84	0.75	0.71	0.0700593	0.0684879	1.88295e-09	0.000100571	31527	29892	9340	8815
YDR065W	chrIV:591983_T/C	0.198641	8.8468	chrIV:576758_G/A	chrIV:600712_C/T	1952005	1940709	0	TRUE	chrIV	0.0368272	0.195988	1	0.11492	0.181605	0	0	0.5	0.1	0.11	0	0.66	0.54	-0.102207	-0.261004	0.377082	0.268187	354	351	16	24
YDR068W	chrIV:575468_A/C	-0.432938	45.6118	chrIV:572145_A/G	chrIV:586264_T/C	1935490	1943735	0	TRUE	chrIV	0.175615	-0.424043	1	-0.230474	0.0516261	0	1	0.89	0.73	0.68	0.3	0.83	0.79	-0.162422	0.0591698	4.91266e-05	0.661244	2497	2771	447	433
YDR072C	chrIV:589440_T/C	0.524627	70.7398	chrIV:589440_T/C	chrIV:590328_A/G	1949462	1949783	120	TRUE	chrIV	0.182547	0.419373	1	0.247759	-0.0635712	0	1	0.82	0.59	0.51	0.17	0.8	0.76	-0.165723	0.292866	0.00591538	0.0867925	1133	1235	227	191
YDR077W	chrIV:600764_G/A	-0.17843	7.11011	chrIV:236604_C/T	chrIV:620090_T/C	1960786	1960815	0	TRUE	chrIV	0.0258733	-0.152481	1	-0.167033	-0.223205	2	2	0.96	0.92	0.81	0.61	0.68	0.69	0.116479	0.329931	3.21708e-20	2.55e-11	27200	25016	2069	1661
YDR079C-A	chrIV:603685_T/C	0.247991	13.9481	chrIV:595029_A/G	chrIV:613791_A/G	1963707	1963615	0	TRUE	chrIV	0.0612776	0.246003	1	0.203737	0.422651	0	1	0.41	0.12	0.27	0	0.7	0.72	-0.388924	-0.456378	0.00707055	0.248046	146	237	32	43
YDR084C	chrIV:700621_G/C	-0.154683	5.32192	chrIV:607474_C/T	chrIV:700621_G/C	2060643	1973427	0	TRUE	chrIV	0.0174715	-0.145086	1	-0.057828	0.263332	0	0	0.37	0.04	0.2	0	0.52	0.56	0.0327633	-0.559427	0.827769	0.152338	222	261	47	63
YDR087C	chrIV:619621_C/T	0.257918	15.1273	chrIV:614738_A/C	chrIV:622259_A/G	1979643	1977492	0	TRUE	chrIV	0.0640941	0.238338	2	0.153101	0.443065	0	1	0.38	0.05	0.13	0	0.73	0.71	-0.218207	-0.667924	0.197051	0.00939924	133	171	15	34
YDR088C	chrIV:622563_C/T	0.132206	3.87488	chrIV:600764_G/A	chrIV:653246_T/C	1982585	1978519	0	TRUE	chrIV	0.0164897	0.133807	1	0.0697596	-0.129147	0	0	0.34	0	0.22	0	0.58	0.6	0.203846	0.0544478	0.302695	1	109	112	53	53
YDR089W	chrIV:622259_A/G	-0.781626	207.451	chrIV:622259_A/G	chrIV:622259_A/G	1982281	1982134	0	TRUE	chrIV	0.583979	-0.764899	2	-0.711487	-0.56565	1	2	0.96	0.95	0.86	0.48	0.99	0.97	0.481798	0.649503	4.26184e-13	3.64e-05	1173	802	167	99
YDR090C	chrIV:624969_T/G	-0.259474	15.3169	chrIV:622563_C/T	chrIV:628602_A/G	1984991	1985088	0	TRUE	chrIV	0.0466458	-0.22476	1	-0.11461	0.15434	0	0	0.42	0.07	0.11	0	0.61	0.45	-0.194348	-0.114333	0.162269	0.255875	225	246	23	15
YDR097C	chrIV:601251_T/A	-0.12687	3.56591	chrIV:565313_C/T	chrIV:681251_G/A	1961273	2000131	0	TRUE	chrIV	0.0198684	-0.130176	1	-0.069891	0.0348838	0	0	0.26	0.02	0.14	0	0.49	0.44	0.25216	-0.321928	0.251822	0.409579	106	89	32	40
YDR119W	chrIV:681251_G/A	-0.363745	31.1876	chrIV:680244_G/A	chrIV:690684_A/G	2041273	2048249	0	TRUE	chrIV	0.114762	-0.333127	1	-0.165876	-0.119904	0	0	0.61	0.21	0.22	0	0.72	0.62	0.14866	0.0911479	0.108501	1	479	479	63	64
YDR122W	chrIV:695620_G/A	0.570589	86.5585	chrIV:694033_T/C	chrIV:696696_A/C	2055642	2054722	0	TRUE	chrIV	0.302849	0.536081	1	0.413097	0.29926	0	1	0.71	0.45	0.5	0.09	0.95	0.86	-0.0374042	-0.561116	0.746025	0.0180561	376	391	56	85
YDR127W	chrIV:636879_A/C	-0.118379	3.10131	chrIV:601251_T/A	chrIV:784282_T/C	1996901	2064506	0	TRUE	chrIV	0.0114363	-0.108622	1	-0.0639064	-0.0432247	0	0	0.67	0.34	0.48	0.14	0.55	0.43	0.0124489	0.0740006	0.881467	0.303667	788	806	262	238
YDR128W	chrIV:706032_T/C	0.367166	31.8219	chrIV:703521_G/A	chrIV:714933_T/C	2066054	2069571	0	TRUE	chrIV	0.119274	0.347726	1	0.127742	-0.0477198	0	0	0.3	0.03	0.11	0	0.72	0.49	-0.0258666	0.121306	0.913008	0.887725	135	169	26	24
YDR132C	chrIV:719380_G/A	-0.486789	59.4322	chrIV:717840_G/A	chrIV:725461_T/C	2079402	2078838	0	TRUE	chrIV	0.195645	-0.432026	1	-0.327147	-0.323234	0	0	0.52	0.09	0.18	0	0.86	0.69	0.167815	0.478654	0.319542	0.371298	145	154	19	26
YDR133C	chrIV:722776_A/G	0.85925	294.601	chrIV:721283_A/G	chrIV:723345_G/A	2082798	2080984	0	TRUE	chrIV	0.642836	0.80885	1	2.0785	1.26682	2	2	1	1	1	1	1	1	-1.33166	-1.20199	4.94065645841247e-324	1.01e-152	6883	17009	1201	2854
YDR135C	chrIV:724610_C/T	0.265687	16.0869	chrIV:723847_C/T	chrIV:730340_G/A	2084632	2083026	0	TRUE	chrIV	0.0644054	0.345202	1	0.14716	0.0468073	0	2	0.75	0.54	0.65	0.27	0.66	0.64	0.135113	-0.228728	0.0011141	0.0226391	2643	2332	362	427
YDR137W	chrIV:730611_A/C	-0.122501	3.32269	chrIV:703521_G/A	chrIV:826324_T/C	2090633	2088281	0	TRUE	chrIV	0.0126025	-0.112821	1	-0.0447055	-0.106415	0	1	0.8	0.35	0.3	0.05	0.62	0.52	0.137623	0.0752063	0.0405044	0.701482	1023	899	88	82
YDR138W	chrIV:759809_C/T	-0.219441	10.8453	chrIV:725095_G/A	chrIV:778909_A/AT	2119831	2090600	0	TRUE	chrIV	0.0479682	-0.218908	1	-0.0975129	-0.0397186	0	0	0.44	0.17	0.23	0.03	0.7	0.51	0.0371264	0.0423108	0.762229	0.736128	360	345	113	107
YDR139C	chrIV:724610_C/T	-0.229044	11.8419	chrIV:703521_G/A	chrIV:744534_A/G	2084632	2093640	0	TRUE	chrIV	0.049797	-0.225011	1	-0.109016	0.149486	0	1	0.5	0.15	0.26	0	0.66	0.65	-0.180165	-0.118807	0.0773355	0.0984264	386	443	109	85
YDR140W	chrIV:727685_A/G	-0.271154	16.7821	chrIV:722776_A/G	chrIV:747733_T/C	2087707	2094160	0	TRUE	chrIV	0.0708604	-0.279524	1	-0.123599	-0.0159729	0	0	0.26	0.01	0.08	0	0.6	0.61	0.382443	-0.350497	0.158654	1	67	56	14	15
YDR141C	chrIV:769848_G/A	-0.117915	3.07688	chrIV:135409_A/G	chrIV:802858_G/A	2129870	2094923	0	TRUE	chrIV	0.0140938	-0.120023	1	-0.0548051	0.144864	0	1	0.68	0.36	0.25	0.01	0.54	0.6	0.188318	-0.478047	0.00496413	0.315625	1056	882	65	78
YDR142C	chrIV:767007_C/T	-0.139442	4.31495	chrIV:714933_T/C	chrIV:794603_T/TG	2127029	2100495	0	TRUE	chrIV	0.0183623	-0.128976	1	-0.050551	0.501833	0	2	0.32	0.07	0.12	0	0.55	0.51	-0.458232	-0.545434	0.0142415	0.0224629	135	147	25	45
YDR143C	chrIV:740249_T/A	-0.186305	7.76303	chrIV:719959_G/A	chrIV:759809_C/T	2100271	2102064	0	TRUE	chrIV	0.0320791	-0.184634	1	-0.0837721	-0.492229	0	1	0.35	0.04	0.16	0	0.55	0.52	-0.0511655	1.03562	0.762778	0.00985345	181	201	41	20
YDR144C	chrIV:745766_G/A	-0.504	64.3989	chrIV:745766_G/A	chrIV:747029_T/C	2105788	2104333	0	TRUE	chrIV	0.179639	-0.442769	1	-0.360882	-0.384499	0	2	0.8	0.52	0.56	0.14	0.89	0.8	0.199465	0.569532	0.00562086	0.00370297	918	762	181	129
YDR145W	chrIV:747733_T/C	-0.449843	49.6853	chrIV:740275_T/A	chrIV:750684_A/G	2107755	2106760	0	TRUE	chrIV	0.151826	-0.391725	1	-0.174213	-0.280725	0	1	0.66	0.36	0.49	0.14	0.75	0.7	-0.0180982	0.579549	0.832866	3.45e-05	741	723	266	178
YDR147W	chrIV:749263_C/T	-0.364321	31.2939	chrIV:740178_C/T	chrIV:759809_C/T	2109285	2111653	0	TRUE	chrIV	0.124106	-0.356275	1	-0.172787	-0.0557409	0	1	0.44	0.09	0.14	0	0.77	0.67	-0.403091	0.514573	0.0232265	0.427043	137	160	32	25
YDR156W	chrIV:769943_T/G	0.418311	42.2701	chrIV:769943_T/G	chrIV:769943_T/G	2129965	2129547	0	TRUE	chrIV	0.160786	0.392687	1	0.187806	0.182741	0	0	0.23	0.02	0.21	0.01	0.66	0.59	-0.0759755	-0.289507	0.807846	0.368202	69	78	45	55
YDR163W	chrIV:833173_G/T	-0.120419	3.20989	chrIV:723847_C/T	chrIV:952329_T/C	2193195	2141445	0	TRUE	chrIV	0.0135002	-0.123479	1	-0.0716259	-0.838211	0	1	0.29	0.04	0.17	0	0.5	0.53	0.249001	1.42742	0.150147	0.00109325	173	138	49	21
YDR176W	chrIV:769328_G/A	-0.150695	5.04788	chrIV:731928_T/C	chrIV:857627_A/C	2129350	2174474	0	TRUE	chrIV	0.0168099	-0.132081	1	-0.0490472	-0.0727114	0	1	0.16	0	0.07	0	0.5	0.54	0.863652	-0.718229	0.00016965	0.21004	93	61	8	15
YDR177W	chrIV:817854_C/T	0.495821	62.0031	chrIV:814423_G/A	chrIV:826324_T/C	2177876	2176900	0	TRUE	chrIV	0.222922	0.474128	1	0.242101	0.671066	1	2	0.56	0.28	0.59	0.2	0.81	0.73	-0.964403	-0.37773	4.15832e-21	0.00400158	305	560	253	323
YDR181C	chrIV:817854_C/T	-0.19418	8.44625	chrIV:812947_C/T	chrIV:833173_G/T	2177876	2185932	0	TRUE	chrIV	0.0375976	-0.187546	2	-0.0774718	-0.0474249	0	0	0.39	0.02	0.07	0	0.66	0.53	0.16885	-0.0740006	0.318057	0.115318	187	153	14	6
YDR186C	chrIV:836028_G/A	0.24923	14.0925	chrIV:836028_G/A	chrIV:836028_G/A	2196050	2192881	0	TRUE	chrIV	0.0542653	0.225048	1	0.109853	0.474712	0	0	0.38	0.04	0.12	0.01	0.56	0.59	-0.255527	-0.693897	0.109183	0.222053	159	191	17	26
YDR192C	chrIV:845494_T/G	-0.339267	26.872	chrIV:836148_A/G	chrIV:849796_T/C	2205516	2203591	0	TRUE	chrIV	0.116001	-0.336296	1	-0.143281	0.0124556	0	0	0.52	0.13	0.4	0.04	0.72	0.67	0.0997846	-0.124696	0.372099	0.640314	347	349	142	151
YDR195W	chrIV:227035_A/G	-0.129756	3.73139	chrIV:166100_T/C	chrIV:926405_G/A	1587057	2208621	0	TRUE	chrIV	0.0139065	-0.114561	1	-0.0460178	0.351413	0	0	0.15	0	0.06	0	0.46	0.5	-0.200325	-0.5025	0.550709	0.0871586	52	54	9	19
YDR201W	chrIV:857627_A/C	-0.157672	5.53225	chrIV:843659_G/A	chrIV:906490_T/C	2217649	2216339	0	TRUE	chrIV	0.0272841	-0.16097	1	-0.0774895	-0.153627	0	0	0.31	0.06	0.14	0	0.62	0.47	-0.0406686	0.347923	0.831912	0.0681187	183	180	42	26
YDR205W	chrIV:861441_C/T	0.176145	6.92627	chrIV:843707_A/G	chrIV:878249_A/C	2221463	2219368	0	TRUE	chrIV	0.0250952	0.152337	1	0.0694002	0.20046	0	0	0.54	0.08	0.04	0	0.62	0.49	-0.0854181	-0.315502	0.53414	1	245	261	15	16
YDR207C	chrIV:868916_C/A	-0.212176	10.1226	chrIV:860711_T/G	chrIV:893485_A/G	2228938	2225034	0	TRUE	chrIV	0.0370985	-0.200972	1	-0.101562	-0.601329	0	1	0.46	0.13	0.26	0	0.61	0.54	0.078329	1.12433	0.600874	2.33e-05	248	215	78	33
YDR208W	chrIV:867984_TA/T	-0.232206	12.1804	chrIV:859170_G/A	chrIV:893485_A/G	2228006	2228246	0	TRUE	chrIV	0.0510369	-0.223718	1	-0.0840652	0.075436	0	0	0.66	0.44	0.37	0.12	0.62	0.63	0.00806708	-0.158939	0.895718	0.292111	1478	1422	247	272
YDR214W	chrIV:906490_T/C	0.183868	7.55779	chrIV:893751_C/G	chrIV:910688_T/C	2266512	2252897	0	TRUE	chrIV	0.0225375	0.149226	1	0.0941913	0.189832	0	1	0.77	0.45	0.48	0.13	0.57	0.52	-0.179365	-0.200299	0.00151346	0.19503	1228	1403	219	248
YDR231C	chrIV:926855_G/A	0.288259	19.0635	chrIV:926855_G/A	chrIV:930803_G/T	2286877	2286315	0	TRUE	chrIV	0.0603982	0.217682	1	0.173103	0.290903	0	2	0.77	0.48	0.57	0.23	0.78	0.59	-0.189489	-0.392317	0.000244912	1.82e-05	1452	1682	345	468
YDR232W	chrIV:928756_C/T	0.334773	26.1211	chrIV:928756_C/T	chrIV:929778_A/C	2288778	2287474	0	TRUE	chrIV	0.083847	0.278074	1	0.185711	0.166035	0	1	0.63	0.42	0.35	0.08	0.73	0.67	-0.117219	-0.214851	0.0545699	0.13086	1100	1192	104	128
YDR233C	chrIV:931376_C/A	0.252075	14.4269	chrIV:928756_C/T	chrIV:931376_C/A	2291398	2289492	0	TRUE	chrIV	0.0494169	0.231945	1	0.0798953	0.0582946	0	1	0.88	0.7	0.6	0.34	0.62	0.62	-0.0728678	-0.0437214	0.00389983	0.369468	6428	6743	659	693
YDR235W	chrIV:934187_T/C	-0.151289	5.08823	chrIV:201643_A/AT	chrIV:939122_G/A	2294209	2293526	0	TRUE	chrIV	0.0189039	-0.143815	1	-0.0738356	0.0460249	0	1	0.57	0.22	0.08	0	0.67	0.48	0.234284	-0.326333	0.010854	0.429591	523	465	17	23
YDR237W	chrIV:939122_G/A	0.155766	5.39762	chrIV:926855_G/A	chrIV:952329_T/C	2299144	2296637	0	TRUE	chrIV	0.0199845	0.115813	1	0.0714785	-0.00726669	0	1	0.78	0.56	0.44	0.1	0.56	0.62	-0.106057	0.12059	0.0193001	0.277767	1896	2131	257	232
YDR238C	chrIV:937875_T/C	0.225163	11.4334	chrIV:929196_T/C	chrIV:944445_C/T	2297897	2297917	0	TRUE	chrIV	0.0481638	0.209762	1	0.0771539	0.0223359	0	0	0.86	0.77	0.48	0.23	0.62	0.63	0.00734754	-0.0520193	0.825379	0.273249	4128	4098	582	621
YDR239C	chrIV:935138_G/A	0.198702	8.85232	chrIV:934187_T/C	chrIV:955831_C/T	2295160	2301079	0	TRUE	chrIV	0.0369586	0.196656	1	0.0683534	0.153934	0	0	0.19	0	0.13	0.01	0.62	0.56	-0.132782	-0.175087	0.595776	0.794844	102	91	28	31
YDR243C	chrIV:930823_A/T	-0.185005	7.65317	chrIV:860711_T/G	chrIV:957589_AT/A	2290845	2308540	0	TRUE	chrIV	0.0297182	-0.174976	1	-0.0824929	-0.237723	0	1	0.11	0	0.09	0	0.65	0.57	0.0279878	0.447459	1	0.016589	47	51	28	12
YDR251W	chrIV:963941_A/G	-0.143382	4.56483	chrIV:955222_C/T	chrIV:993025_T/A	2323963	2320636	0	TRUE	chrIV	0.0131887	-0.127621	1	-0.0771014	-0.18595	0	1	0.7	0.4	0.38	0.03	0.6	0.56	0.17047	0.20143	0.00134824	0.156681	1468	1403	210	181
YDR252W	chrIV:750696_A/T	-0.12569	3.49936	chrIV:703386_G/C	chrIV:1349687_T/C	2110718	2323434	0	TRUE	chrIV	0.01546	-0.123143	1	-0.107326	0.344663	0	1	0.12	0	0.04	0	0.61	0.43	-0.782435	0.0931094	0.00255873	0.899076	41	86	32	30
YDR254W	chrIV:992705_T/C	0.12052	3.21535	chrIV:955222_C/T	chrIV:1342485_G/A	2352727	2325135	0	TRUE	chrIV	0.015346	0.114273	1	0.0731405	-0.105186	0	0	0.45	0.08	0.14	0.01	0.54	0.43	0.136909	0.0734622	0.31781	0.518958	249	231	33	27
YDR258C	chrIV:969630_T/C	-0.159303	5.64876	chrIV:955222_C/T	chrIV:998628_A/T	2329652	2331830	0	TRUE	chrIV	0.01219	-0.122352	1	-0.172576	-0.196145	0	0	0.49	0.11	0.23	0	0.62	0.64	-0.115504	0.507795	0.408889	0.131924	246	247	65	48
YDR259C	chrIV:975156_A/G	0.779933	205.963	chrIV:975156_A/G	chrIV:980835_G/A	2335178	2334653	0	TRUE	chrIV	0.571195	0.750148	1	1.05551	0.863618	2	2	1	1	0.91	0.44	1	1	-0.487409	-1.23983	7.59501e-11	6.97e-06	646	886	38	89
YDR260C	chrIV:703386_G/C	-0.121725	3.28044	chrIV:26950_C/A	chrIV:1004080_T/G	2063408	2336739	0	TRUE	chrIV	0.0158984	-0.113039	1	-0.0596526	-0.269321	0	0	0.16	0	0.05	0	0.56	0.59	-0.341064	0.879706	0.198181	0.21004	70	76	15	8
YDR264C	chrIV:997624_A/G	-0.878198	324.146	chrIV:997624_A/G	chrIV:998628_A/T	2357646	2356051	0	TRUE	chrIV	0.765884	-0.873156	1	-1.15337	-0.594019	1	2	1	0.98	0.69	0.14	1	0.99	0.486634	0.701404	2.5167e-06	0.0273401	446	334	39	21
YDR268W	chrIV:1003824_C/T	-0.270575	16.7076	chrIV:969630_T/C	chrIV:1004080_T/G	2363846	2364026	0	TRUE	chrIV	0.0596975	-0.346766	1	-0.159003	-0.470475	0	1	0.26	0.04	0.22	0	0.68	0.6	0.230457	0.710493	0.20613	0.0314181	138	127	54	33
YDR283C	chrIV:1026744_T/C	0.138928	4.2829	chrIV:497124_A/G	chrIV:1116905_A/G	2386766	2385092	0	TRUE	chrIV	0.0240183	0.124202	1	0.0612367	-0.0451144	0	1	0.16	0	0.15	0	0.48	0.59	0.54966	-0.459432	0.0171687	0.211609	65	69	21	31
YDR288W	chrIV:1036857_G/C	0.233771	12.3499	chrIV:1036857_G/C	chrIV:1040300_C/T	2396879	2397217	0	TRUE	chrIV	0.0523697	0.215324	1	0.0985168	-0.0312574	0	0	0.43	0.06	0.08	0	0.61	0.56	0.169898	-0.107384	0.277511	1	194	176	21	21
YDR291W	chrIV:1037347_A/G	-0.176544	6.95825	chrIV:1036857_G/C	chrIV:1047046_G/A	2397369	2399750	0	TRUE	chrIV	0.0299111	-0.174871	1	-0.0635621	0.336789	0	1	0.28	0.02	0.16	0	0.49	0.5	-0.0435282	-0.63005	0.887303	0.0399861	115	101	16	31
YDR292C	chrIV:197883_G/C	-0.118931	3.13051	chrIV:163737_G/A	chrIV:1080944_GTGTATGTAATGTTAAGCGCTAAATA/G	1557905	2403168	0	TRUE	chrIV	0.0108371	-0.100549	1	-0.0340444	-0.122655	0	0	0.61	0.29	0.18	0.01	0.48	0.51	0.089191	0.156119	0.29809	0.775003	596	580	57	53
YDR294C	chrIV:1052169_A/G	-0.472364	55.483	chrIV:1051793_C/T	chrIV:1052914_G/A	2412191	2410481	0	TRUE	chrIV	0.146027	-0.411281	1	-0.172152	-0.161164	0	0	0.73	0.44	0.42	0.08	0.76	0.64	0.109598	0.212729	0.0892968	0.173313	1153	988	226	197
YDR295C	chrIV:1053397_G/A	0.317919	23.4153	chrIV:1053051_C/T	chrIV:1055660_C/A	2413419	2412645	0	TRUE	chrIV	0.098873	0.293561	1	0.115424	-0.228961	0	1	0.67	0.43	0.31	0.08	0.67	0.56	0.192276	0.265646	0.00169274	0.210858	1186	1052	181	157
YDR297W	chrIV:1056784_G/A	-0.808794	233.321	chrIV:1056448_T/C	chrIV:1056784_G/A	2416806	2416573	0	TRUE	chrIV	0.562794	-0.778139	1	-0.756051	-0.236614	1	1	1	0.99	0.88	0.39	1	0.97	0.29412	0.179108	1.20804e-24	0.79248	5554	4572	113	118
YDR304C	chrIV:1077851_T/C	-0.194654	8.48837	chrIV:1071689_A/G	chrIV:1080944_GTGTATGTAATGTTAAGCGCTAAATA/G	2437873	2431902	0	TRUE	chrIV	0.0278145	-0.1614	1	-0.0630387	-0.133749	0	1	0.72	0.42	0.26	0.02	0.58	0.59	0.00106511	0.266433	1	0.0266263	1298	1321	121	88
YDR318W	chrIV:1104914_A/G	-0.133393	3.94544	chrIV:431267_T/C	chrIV:1108696_C/G	2464936	2463780	0	TRUE	chrIV	0.0187857	-0.129425	1	-0.0679242	-0.0808656	0	0	0.45	0.13	0.1	0	0.57	0.42	-0.0614271	0.223158	0.584412	0.635828	392	384	18	22
YDR320C	chrIV:1108673_C/G	0.30311	21.1784	chrIV:1106617_C/G	chrIV:1124465_G/A	2468695	2466117	0	TRUE	chrIV	0.0901951	0.292604	1	0.163874	-0.165419	0	1	0.52	0.16	0.39	0.03	0.7	0.69	0.206659	0.124179	0.0366629	0.607886	455	409	97	89
YDR320C-A	chrIV:1108114_T/C	0.423346	43.4018	chrIV:1108114_T/C	chrIV:1108696_C/G	2468136	2468302	0	TRUE	chrIV	0.174015	0.418395	1	0.236159	0.506995	1	2	0.49	0.13	0.43	0.08	0.81	0.68	-0.681607	-0.332382	3.9531e-06	0.0150985	158	247	171	220
YDR321W	chrIV:1109736_A/C	-0.317812	23.3987	chrIV:1108114_T/C	chrIV:1111863_AT/A	2469758	2468724	0	TRUE	chrIV	0.0810275	-0.280545	1	-0.144752	-0.261064	0	1	0.73	0.47	0.58	0.17	0.69	0.73	0.0959425	0.426185	0.147749	0.000227262	1023	945	277	196
YDR323C	chrIV:1116044_T/C	0.2491	14.0772	chrIV:1109358_T/C	chrIV:1116905_A/G	2476066	2472502	0	TRUE	chrIV	0.0532453	0.240226	1	0.134971	0.156063	0	0	0.49	0.12	0.11	0	0.65	0.55	0.0573066	-0.369434	0.654489	0.114254	342	296	27	41
YDR331W	chrIV:1128108_G/A	0.220511	10.9541	chrIV:1123959_G/A	chrIV:1135584_C/T	2488130	2489610	0	TRUE	chrIV	0.0310156	0.194271	1	0.0728663	0.273833	0	0	0.4	0.1	0.16	0	0.59	0.65	-0.189772	-0.357894	0.140758	0.532309	263	284	29	35
YDR333C	chrIV:1137761_G/A	0.231328	12.0859	chrIV:1127544_C/G	chrIV:1144484_C/T	2497783	2493282	0	TRUE	chrIV	0.0522374	0.226808	1	0.0630976	-0.0179527	0	0	0.31	0.03	0.1	0	0.6	0.55	-0.0944913	0.130397	0.629589	1	152	142	21	21
YDR338C	chrIV:1151234_G/A	0.219925	10.8944	chrIV:1149030_T/C	chrIV:1162013_T/A	2511256	2507401	0	TRUE	chrIV	0.0414814	0.220333	1	0.0981421	-0.430285	0	1	0.11	0	0.06	0	0.51	0.53	0.921971	-0.0614005	0.0300289	0.874629	27	19	21	19
YDR341C	chrIV:1151234_G/A	0.413335	41.1705	chrIV:1149030_T/C	chrIV:1154412_A/T	2511256	2511825	0	TRUE	chrIV	0.159563	0.406774	1	0.146155	0.207924	0	2	0.78	0.5	0.64	0.27	0.71	0.64	-0.204074	-0.211773	0.000112861	0.0142806	1453	1615	443	520
YDR349C	chrIV:1181165_T/C	0.363427	31.129	chrIV:1172908_T/C	chrIV:1182010_T/C	2541187	2532408	0	TRUE	chrIV	0.124914	0.34521	1	0.0971893	0.0582724	0	1	0.71	0.38	0.39	0.08	0.68	0.62	-0.220256	0.103711	0.000305171	0.901507	1104	1222	132	129
YDR352W	chrIV:1182010_T/C	-0.301725	20.9758	chrIV:1172908_T/C	chrIV:1190854_G/A	2542032	2541823	0	TRUE	chrIV	0.0798934	-0.290598	1	-0.10712	-0.188476	0	1	0.41	0.04	0.14	0	0.66	0.62	0.423048	-0.0460964	0.0033285	0.455741	219	179	48	40
YDR354W	chrIV:1185640_G/A	-0.223703	11.2819	chrIV:1184776_C/T	chrIV:1201621_C/T	2545662	2544769	0	TRUE	chrIV	0.0398557	-0.196313	1	-0.0821495	-0.107836	0	0	0.61	0.17	0.41	0.13	0.6	0.57	0.107297	0.108376	0.240676	0.272922	571	505	273	247
YDR356W	chrIV:1184776_C/T	0.241655	13.2229	chrIV:1172908_T/C	chrIV:1201621_C/T	2544798	2546129	0	TRUE	chrIV	0.0541511	0.2337	1	0.119195	0.250174	0	0	0.59	0.21	0.25	0.01	0.67	0.63	-0.113931	-0.386417	0.301696	0.115454	365	382	56	75
YDR357C	chrIV:1189030_A/T	-0.622034	107.518	chrIV:1189030_A/T	chrIV:1190854_G/A	2549052	2549221	0	TRUE	chrIV	0.35144	-0.612751	1	-0.574997	-0.533693	1	1	0.92	0.69	0.38	0.01	0.95	0.92	0.465771	0.601614	2.28662e-06	0.342471	505	370	40	31
YDR371W	chrIV:1220697_G/A	0.196205	8.6268	chrIV:1217031_T/C	chrIV:1235338_T/C	2580719	2579435	0	TRUE	chrIV	0.035613	0.195684	1	0.122336	-0.0815886	0	0	0.55	0.17	0.1	0	0.64	0.61	-0.094975	0.258152	0.336915	0.893853	416	471	29	27
YDR375C	chrIV:1215342_C/A	0.145037	4.67196	chrIV:1171430_G/C	chrIV:1332967_A/G	2575364	2585188	0	TRUE	chrIV	0.00960863	0.0905422	1	0.0565588	-0.0764139	0	1	0.52	0.24	0.18	0.01	0.57	0.53	-0.0987109	0.251539	0.254203	0.0363065	616	605	67	44
YDR381C-A	chrIV:1340784_T/C	0.118868	3.12717	chrIV:381770_C/T	chrIV:1420155_T/C	2700806	2598334	0	TRUE	chrIV	0.0115253	0.102452	1	0.0820392	0.0821304	0	0	0.29	0.03	0.17	0	0.63	0.56	-0.113036	-0.0512253	0.550885	1	141	146	72	72
YDR393W	chrIV:1263265_T/G	0.217371	10.6367	chrIV:1259337_C/T	chrIV:1268315_T/C	2623287	2619923	0	TRUE	chrIV	0.03674	0.193175	1	0.0927995	-0.0538581	0	0	0.66	0.26	0.16	0	0.59	0.54	-0.0948629	0.202579	0.270039	1	584	613	43	43
YDR395W	chrIV:1259337_C/T	0.169319	6.39217	chrIV:1219676_G/C	chrIV:1275069_A/G	2619359	2623346	0	TRUE	chrIV	0.0301825	0.164937	1	0.0775755	0.203251	0	0	0.29	0.02	0.2	0	0.64	0.61	0.0970721	-0.503574	0.58033	0.447806	159	158	51	60
YDR400W	chrIV:769328_G/A	-0.116122	2.98339	chrIV:166634_T/C	chrIV:1275780_G/A	2129350	2631085	0	TRUE	chrIV	0.011775	-0.111365	1	-0.0698301	0.222072	1	1	0.72	0.41	0.13	0	0.52	0.56	-0.276544	-0.1676	3.85247e-06	0.0502509	1029	1290	33	52
YDR405W	chrIV:1278481_C/G	0.656893	124.11	chrIV:1278481_C/G	chrIV:1278772_CG/C	2638503	2637668	0	TRUE	chrIV	0.366757	0.590597	1	0.415771	0.721969	0	2	0.6	0.2	0.39	0.02	0.87	0.78	-0.462553	-0.981384	0.00674256	0.000877552	153	175	26	57
YDR406W	chrIV:1277186_AT/A	0.282524	18.2804	chrIV:1271005_C/T	chrIV:1280622_C/T	2637208	2639232	0	TRUE	chrIV	0.0618591	0.235204	1	0.335724	0.39405	0	1	0.7	0.28	0.1	0	0.91	0.71	-0.339115	-0.448985	0.00799714	0.301996	265	296	19	27
YDR421W	chrIV:1309620_C/T	-0.218443	10.7445	chrIV:1298073_C/T	chrIV:1323775_C/T	2669642	2672062	0	TRUE	chrIV	0.0446284	-0.199357	1	-0.0964501	-0.120046	0	0	0.19	0	0.12	0	0.64	0.62	-0.21934	0.459432	0.406368	1	77	78	19	18
YDR422C	chrIV:1318030_A/C	0.293644	19.8157	chrIV:1298073_C/T	chrIV:1318845_T/C	2678052	2675348	0	TRUE	chrIV	0.0852745	0.296946	1	0.125443	-0.290107	0	0	0.34	0.03	0.13	0	0.72	0.67	-0.263061	0.843274	0.131244	0.0959236	137	162	43	28
YDR423C	chrIV:1318030_A/C	-0.846306	276.801	chrIV:1316641_A/G	chrIV:1318378_G/A	2678052	2678068	0	TRUE	chrIV	0.69164	-0.838319	1	-0.973151	-1.18478	1	2	0.97	0.87	0.74	0.15	1	0.98	0.962936	1.40663	2.9777e-16	0.000354534	430	217	67	31
YDR440W	chrIV:1341293_T/C	-0.493841	61.4327	chrIV:1341293_T/C	chrIV:1346537_CTGCTGT/C	2701315	2702515	0	TRUE	chrIV	0.209818	-0.46802	1	-0.213961	0.0229369	0	0	0.31	0	0.09	0	0.68	0.52	0.397733	-0.443607	0.11554	0.867939	70	63	17	19
YDR441C	chrIV:1344681_C/T	-0.711984	155.384	chrIV:1344681_C/T	chrIV:1346537_CTGCTGT/C	2704703	2704539	0	TRUE	chrIV	0.449231	-0.675773	1	-0.796986	-1.3851	1	2	0.94	0.86	0.52	0.1	0.99	0.99	0.20034	2.56986	0.0467244	3.42e-15	462	396	71	6
YDR443C	chrIV:1346089_A/C	0.719713	160.372	chrIV:1344681_C/T	chrIV:1346537_CTGCTGT/C	2706111	2705698	0	TRUE	chrIV	0.500414	0.716322	1	0.578696	0.166142	1	1	0.85	0.44	0.38	0.01	0.97	0.9	-0.644228	0.311944	6.4089e-06	0.449963	194	261	35	28
YDR451C	chrIV:1359411_A/AT	-0.702605	149.549	chrIV:1359411_A/AT	chrIV:1364563_C/T	2719433	2721142	0	TRUE	chrIV	0.45866	-0.67642	1	-0.535241	-0.0868067	0	0	0.62	0.14	0.52	0.06	0.94	0.87	-0.198355	0.371969	0.362761	0.421523	105	109	54	45
YDR452W	chrIV:1344681_C/T	-0.188146	7.92004	chrIV:1343249_G/A	chrIV:1367576_T/C	2704703	2722900	0	TRUE	chrIV	0.0298177	-0.160643	1	-0.0717924	0.00948172	0	1	0.62	0.38	0.14	0.01	0.59	0.6	0.160093	-0.179056	0.00795368	0.625407	1285	1099	31	36
YDR458C	chrIV:1316641_A/G	0.125555	3.49182	chrIV:1298073_C/T	chrIV:1416401_G/A	2676663	2740077	0	TRUE	chrIV	0.00869069	0.101439	1	0.0473706	0.166168	0	0	0.51	0.15	0.15	0.01	0.61	0.53	-0.166998	-0.165338	0.138135	0.18746	323	366	35	48
YDR461C-A	chrIV:1389010_T/A	-0.119655	3.169	chrIV:418963_C/T	chrIV:1420155_T/C	2749032	2745546	0	TRUE	chrIV	0.00767301	-0.0810506	1	-0.121084	0.118032	0	0	0.28	0.01	0.07	0	0.61	0.6	0.126506	-0.36257	0.527997	0.404873	128	120	9	14
YDR472W	chrIV:1400042_G/A	0.197857	8.77567	chrIV:1386920_G/A	chrIV:1410138_A/AT	2760064	2763344	0	TRUE	chrIV	0.0381018	0.197201	1	0.0741711	-0.0417873	0	0	0.53	0.19	0.2	0	0.53	0.58	-0.0441809	0.127756	0.63123	0.249886	523	564	77	93
YDR476C	chrIV:1410118_C/T	-0.161154	5.78255	chrIV:732994_C/G	chrIV:1416401_G/A	2770140	2770475	0	TRUE	chrIV	0.0191236	-0.132427	1	-0.0954881	0.524141	0	2	0.19	0.02	0.12	0	0.6	0.49	0.392291	-1.44057	0.0773622	0.00365777	103	80	12	32
YDR478W	chrIV:1413485_A/G	0.625525	109.085	chrIV:1413299_C/T	chrIV:1415193_A/T	2773507	2774597	89	TRUE	chrIV	0.379402	0.610238	1	0.434679	0.51099	0	0	0.62	0.09	0.23	0.02	0.88	0.8	-0.140625	-0.881356	0.462777	0.0759047	112	140	20	34
YDR479C	chrIV:1420155_T/C	-0.153822	5.2621	chrIV:424905_C/A	chrIV:1458951_C/T	2780177	2775232	0	TRUE	chrIV	0.0222763	-0.137597	1	-0.0923552	-0.0588125	0	0	0.47	0.11	0.13	0	0.67	0.49	0.117625	0	0.322293	0.900653	319	306	33	31
YDR480W	chrIV:1420155_T/C	-0.147708	4.84756	chrIV:414243_T/C	chrIV:1420155_T/C	2780177	2777421	0	TRUE	chrIV	0.019383	-0.122885	1	-0.0665908	-0.104371	0	1	0.5	0.13	0.19	0.01	0.51	0.56	0.369207	-0.160465	0.00121795	0.559821	366	288	68	76
YDR497C	chrIV:1445114_C/T	-0.724121	163.293	chrIV:1443836_A/G	chrIV:1445739_T/C	2805136	2803735	0	TRUE	chrIV	0.52496	-0.726497	1	-0.453097	-0.562558	2	2	0.99	0.95	0.97	0.93	0.97	0.89	0.562014	0.563102	5.22863e-169	1.09e-68	12124	8332	5206	3569
YDR498C	chrIV:1446428_C/T	0.161955	5.84096	chrIV:1425361_T/C	chrIV:1465769_G/A	2806450	2805865	0	TRUE	chrIV	0.027969	0.163403	1	0.0688278	0.151156	0	1	0.61	0.33	0.21	0.03	0.54	0.55	0.0342507	-0.336563	0.625578	0.0196883	966	915	78	111
YDR503C	chrIV:1450091_G/A	-0.169681	6.41992	chrIV:1435743_G/T	chrIV:1474481_C/T	2810113	2815064	0	TRUE	chrIV	0.0190105	-0.151303	1	-0.115597	0.202343	0	0	0.58	0.2	0.17	0	0.62	0.61	-0.122543	-0.282143	0.171666	0.389052	533	565	29	37
YDR505C	chrIV:1458188_G/A	-0.497188	62.3988	chrIV:1456746_G/A	chrIV:1458951_C/T	2818210	2816717	0	TRUE	chrIV	0.203584	-0.445329	1	-0.331542	-0.00388645	0	0	0.93	0.82	0.85	0.55	0.91	0.84	-0.0110179	0.0187908	0.748283	0.572932	3690	3821	1050	1077
YDR506C	chrIV:1454822_G/A	-0.153777	5.259	chrIV:1425361_T/C	chrIV:1476051_C/T	2814844	2819750	0	TRUE	chrIV	0.017501	-0.145757	1	-0.0929132	-0.200303	0	0	0.51	0.15	0.42	0.04	0.56	0.61	0.0947969	0.305808	0.384314	0.20124	427	368	133	112
YDR510W	chrIV:1469246_G/A	0.301367	20.9237	chrIV:1466217_T/C	chrIV:1471256_C/T	2829268	2829422	0	TRUE	chrIV	0.0731795	0.275091	1	0.1042	0.0573025	1	2	0.86	0.69	0.53	0.13	0.7	0.6	0.332316	-0.446922	1.29959e-26	4.76e-05	4642	3837	270	374
YDR511W	chrIV:1470381_A/G	-0.608925	101.809	chrIV:1469241_G/GA	chrIV:1471220_G/A	2830403	2830039	0	TRUE	chrIV	0.243647	-0.501294	1	-0.52588	-0.281729	0	1	0.91	0.74	0.57	0.09	0.94	0.89	0.192364	0.371094	0.0102207	0.0818617	882	708	84	62
YDR512C	chrIV:1429245_A/G	0.203197	9.26605	chrIV:1425361_T/C	chrIV:1476639_TTC/T	2789267	2830522	0	TRUE	chrIV	0.0278051	0.172621	1	0.119426	-0.130197	0	0	0.6	0.3	0.43	0.09	0.72	0.61	0.00405457	0.25634	0.978785	0.128664	655	706	172	144
YDR513W	chrIV:1471232_C/T	0.18767	7.87933	chrIV:1446792_C/T	chrIV:1487384_CA/C	2831254	2831039	0	TRUE	chrIV	0.0248674	0.153336	1	0.134072	0.195114	1	1	0.85	0.75	0.65	0.29	0.64	0.65	-0.231473	-0.158754	1.89707e-20	0.393143	6211	7246	450	477
YDR514C	chrIV:1473027_A/G	0.605023	100.161	chrIV:1471461_T/C	chrIV:1474481_C/T	2833049	2831570	0	TRUE	chrIV	0.325246	0.567486	1	0.302495	0.329069	0	2	0.78	0.44	0.59	0.25	0.9	0.78	-0.250696	-0.407443	0.00103815	0.00290925	644	790	186	249
YDR515W	chrIV:1474416_T/C	0.364582	31.3421	chrIV:1473027_A/G	chrIV:1475645_G/A	2834438	2833451	0	TRUE	chrIV	0.0988818	0.306035	1	0.187045	0.182323	0	1	0.79	0.47	0.6	0.21	0.7	0.69	-0.124484	-0.240163	0.0301599	0.0883672	1295	1343	341	388
YDR516C	chrIV:1476401_G/C	-0.211902	10.0958	chrIV:1457633_C/A	chrIV:1476639_TTC/T	2836423	2834996	0	TRUE	chrIV	0.0347442	-0.191495	1	-0.249517	-0.27542	1	2	0.97	0.8	0.42	0.09	0.84	0.76	0.12815	0.422691	1.01938e-06	0.0315637	6432	5812	159	122
YDR524C	chrIV:1487442_C/G	0.545778	77.7138	chrIV:1486808_T/C	chrIV:1489201_TA/T	2847464	2847564	0	TRUE	chrIV	0.242024	0.487521	1	0.276024	0.135877	0	0	0.78	0.53	0.49	0.13	0.86	0.68	-0.00256656	-0.269187	0.983263	0.185578	1117	1137	139	163
YDR524C-B	chrIV:1490249_C/T	-0.19118	8.18239	chrIV:1479537_C/T	chrIV:1497881_T/C	2850271	2849620	0	TRUE	chrIV	0.0294749	-0.16739	1	-0.0703974	0.0239231	2	2	0.92	0.86	0.87	0.69	0.62	0.58	-0.183552	0.135706	5.29128e-37	2.86e-06	19018	21289	5213	4745
YDR527W	chrIV:637663_A/T	0.123929	3.40127	chrIV:628602_A/G	chrIV:1491939_C/T	1997685	2851116	0	TRUE	chrIV	0.0153912	0.116659	1	0.0548982	0.0824964	0	0	0.71	0.47	0.61	0.21	0.55	0.64	-0.0750231	-0.0899697	0.141897	0.111121	1703	1678	359	404
YDR529C	chrIV:1496788_A/G	0.200913	9.05459	chrIV:1490594_C/T	chrIV:1516810_T/C	2856810	2856187	0	TRUE	chrIV	0.0306168	0.150521	1	0.154358	0.110473	0	1	0.9	0.73	0.62	0.3	0.71	0.64	-0.0969424	-0.124004	0.00469718	0.80654	3575	3694	529	538
YDR530C	chrIV:1497881_T/C	0.393626	36.9953	chrIV:1495512_A/C	chrIV:1497881_T/C	2857903	2856813	0	TRUE	chrIV	0.110547	0.328771	1	0.226525	0.232171	0	1	0.65	0.23	0.21	0	0.78	0.68	-0.264572	-0.19977	0.0171954	0.602412	350	382	49	43
YDR531W	chrIV:1498087_C/G	0.645121	118.263	chrIV:1498087_C/G	chrIV:1498564_C/G	2858109	2858254	0	TRUE	chrIV	0.373623	0.615565	1	0.306611	0.161121	0	1	0.79	0.42	0.48	0.12	0.82	0.87	-0.250093	-0.0721498	0.000523304	0.634472	721	886	146	137
YDR533C	chrIV:1504938_G/A	0.25467	14.7357	chrIV:1499382_T/C	chrIV:1521941_A/G	2864960	2861469	0	TRUE	chrIV	0.03849	0.163673	1	0.242589	0.104209	2	2	0.71	0.5	0.84	0.59	0.84	0.76	-0.509904	0.301486	1.46438e-12	1.27e-05	677	964	1196	991
YDR539W	chrIV:1511041_C/T	0.758316	188.058	chrIV:1511041_C/T	chrIV:1511886_A/G	2871063	2872116	52	TRUE	chrIV	0.503103	0.700048	1	0.59648	0.457903	1	1	0.89	0.69	0.6	0.16	0.96	0.92	-0.732093	-0.183712	3.4161e-12	0.447178	303	490	81	92
YDR541C	chrIV:1521369_A/C	0.172509	6.63898	chrIV:226148_A/G	chrIV:1521941_A/G	2881391	2879686	0	TRUE	chrIV	0.0249776	0.150356	1	0.0888263	0.182913	0	1	0.65	0.24	0.13	0	0.68	0.53	0.0946547	-0.46048	0.297933	0.0166738	570	516	10	25
YDL192W	chrIV:104780_G/A	0.14752	4.83513	chrIV:87312_C/T	chrIV:700621_G/C	1464802	1476343	0	TRUE	chrIV	0.0166514	0.146251	2	0.0502929	-0.0543403	0	2	0.91	0.83	0.82	0.61	0.57	0.55	-0.0367659	0.145446	0.0603797	0.00025055	10805	11096	2515	2261
YDL170W	chrIV:135298_T/A	0.12739	3.59547	chrIV:135298_T/A	chrIV:1171430_G/C	1495320	1516340	0	TRUE	chrIV	0.0126462	0.114338	1	0.0595682	0.275971	0	0	0.48	0.07	0.05	0	0.58	0.5	-0.218332	-0.33361	0.12573	0.0534388	210	235	19	34
YDL004W	chrIV:437637_C/T	-0.265316	16.0404	chrIV:424905_C/A	chrIV:455170_G/A	1797659	1803051	0	TRUE	chrIV	0.0282405	-0.184516	1	-0.111092	-0.166487	0	1	0.75	0.46	0.42	0.16	0.65	0.61	0.0646568	0.268318	0.289675	0.015416	1250	1134	327	267
YDR011W	chrIV:467442_C/T	-0.179928	7.23197	chrIV:426944_A/G	chrIV:487957_C/G	1827464	1825941	0	TRUE	chrIV	0.0303448	-0.133536	2	-0.0973776	-0.161637	1	1	0.69	0.37	0.5	0.13	0.68	0.53	0.251613	0.071661	1.44196e-05	0.634755	1344	1144	227	216
YDR178W	chrIV:814423_G/A	0.138844	4.27767	chrIV:726762_C/G	chrIV:832289_G/A	2174445	2177972	0	TRUE	chrIV	0.01312	0.117386	2	0.127768	0.17783	0	1	0.65	0.42	0.34	0.04	0.72	0.72	-0.22073	-0.13493	4.13013e-05	0.659329	1265	1565	122	130
YDR212W	chrIV:894453_A/T	0.172267	6.62012	chrIV:413029_C/T	chrIV:911925_G/T	2254475	2247254	0	TRUE	chrIV	0.0254446	0.174391	1	0.0417173	-0.156009	0	0	0.55	0.2	0.27	0.01	0.56	0.52	-0.0839098	0.395929	0.393653	0.24139	473	478	90	74
YDR234W	chrIV:926855_G/A	0.153503	5.24007	chrIV:893751_C/G	chrIV:938323_A/G	2286877	2291151	0	TRUE	chrIV	0.0197038	0.138586	1	0.0814509	-0.1378	0	1	0.28	0.01	0.45	0.06	0.51	0.57	-0.292207	0.567808	0.154778	0.000328755	84	120	209	141
YDR298C	chrIV:1060010_T/C	-0.223502	11.261	chrIV:1057123_T/C	chrIV:1062037_C/T	2420032	2418198	0	TRUE	chrIV	0.0288794	-0.161727	2	-0.0836545	0.026362	0	1	0.89	0.68	0.76	0.51	0.63	0.51	-0.11188	0.0591562	8.94568e-05	0.884405	5196	5335	1155	1163
YDR391C	chrIV:1256208_T/C	-0.126313	3.5344	chrIV:1173622_G/A	chrIV:1286166_G/A	2616230	2617380	0	TRUE	chrIV	0.0111298	-0.126627	2	-0.109031	-0.454562	0	1	0.38	0.03	0.1	0	0.68	0.72	0.456612	0.452512	0.00106336	0.0595839	212	188	27	14
YDR415C	chrIV:1316641_A/G	-0.157593	5.52659	chrIV:1290073_A/C	chrIV:1323775_C/T	2676663	2657059	0	TRUE	chrIV	0.0206485	-0.144015	2	-0.0531929	0.332889	0	1	0.23	0.03	0.11	0	0.55	0.5	-0.421853	-0.243926	0.0260502	0.165428	114	142	31	44
YDR463W	chrIV:1357789_T/G	-0.14896	4.93102	chrIV:1337043_T/C	chrIV:1398006_G/A	2717811	2746838	0	TRUE	chrIV	0.013394	-0.128777	1	-0.051045	0.0181608	0	0	0.53	0.17	0.34	0.05	0.55	0.6	-0.0728474	0.0365259	0.511879	0.840526	356	386	200	195
YEL072W	chrV:18138_G/A	0.144926	4.66473	chrV:10202_A/T	chrV:55841_C/T	2910093	2905675	0	TRUE	chrV	0.0203934	0.13485	1	0.111671	0.451903	1	1	0.62	0.19	0.14	0	0.67	0.53	-0.466942	-0.436864	2.52879e-07	0.276014	456	604	45	57
YEL071W	chrV:26322_C/G	-0.162002	5.84434	chrV:15052_G/A	chrV:28312_A/G	2918277	2908310	0	TRUE	chrV	0.0250572	-0.135026	1	-0.120261	0.0261358	0	1	0.7	0.47	0.73	0.53	0.62	0.66	-0.0996744	0.0474029	0.0121822	0.374918	2683	2757	1252	1207
YEL068C	chrV:26685_C/T	0.556315	81.3787	chrV:25914_G/A	chrV:27044_C/T	2918640	2917601	0	TRUE	chrV	0.25756	0.514172	1	0.3626	0.359083	0	1	0.66	0.35	0.37	0.06	0.92	0.86	-0.325849	-0.392317	0.00413227	0.0773622	288	371	80	105
YEL066W	chrV:519742_G/A	-0.128253	3.64476	chrV:27119_A/G	chrV:542361_G/A	3411697	2918622	0	TRUE	chrV	0.0108791	-0.113337	1	-0.0637793	0.355423	0	2	0.38	0.02	0.44	0.02	0.69	0.45	-0.282003	-0.428843	0.0322348	0.016091	240	276	118	159
YEL064C	chrV:30505_A/C	0.14602	4.73619	chrV:24581_C/A	chrV:42418_G/A	2922460	2921752	0	TRUE	chrV	0.00807874	0.12289	1	0.0756564	0.169338	0	1	0.34	0.1	0.17	0	0.61	0.51	-0.403382	0.0647057	0.00971145	0.401062	168	205	22	29
YEL063C	chrV:34493_C/T	0.124083	3.40978	chrV:17320_G/A	chrV:68702_C/G	2926448	2923649	0	TRUE	chrV	0.00670748	0.096323	1	0.0582632	0.0774204	0	2	0.41	0.05	0.39	0.06	0.61	0.53	0.272226	-0.427067	0.0268679	0.0177144	283	260	150	195
YEL062W	chrV:35947_A/G	0.35997	30.4968	chrV:35947_A/G	chrV:40988_A/G	2927902	2926362	0	TRUE	chrV	0.105248	0.31887	1	0.160334	0.142415	0	0	0.61	0.26	0.23	0.02	0.68	0.62	0.0541938	-0.339024	0.58286	0.191499	460	470	58	74
YEL060C	chrV:41366_G/A	0.348167	28.3967	chrV:39664_C/T	chrV:41366_G/A	2933321	2932001	0	TRUE	chrV	0.0630333	0.272736	1	0.298154	0.105937	1	1	0.86	0.79	0.82	0.55	0.88	0.82	-0.206977	-0.00489603	2.54174e-11	0.829665	4129	4662	870	880
YEL059C-A	chrV:42051_C/A	-0.682258	137.649	chrV:42051_C/A	chrV:42418_G/A	2934006	2934355	148	TRUE	chrV	0.460213	-0.67676	1	-0.644551	1.47953	0	2	0.23	0	0.51	0.01	0.87	0.9	-1.84802	-1.11103	0.010622	0.00129359	7	18	22	50
YEL056W	chrV:45606_C/T	0.336526	26.4126	chrV:45606_C/T	chrV:59386_TC/T	2937561	2939123	0	TRUE	chrV	0.105186	0.333029	1	0.115801	-0.158174	1	1	0.71	0.42	0.33	0.04	0.65	0.56	0.326598	-0.0102501	4.85076e-06	0.712233	934	736	176	184
YEL055C	chrV:55841_C/T	-0.252506	14.4779	chrV:43817_C/T	chrV:61028_T/C	2947796	2940426	0	TRUE	chrV	0.0611036	-0.247853	1	-0.125556	0.0787302	1	2	0.87	0.64	0.69	0.35	0.59	0.65	0.150452	-0.307912	3.26997e-05	7.08e-07	3421	3029	485	653
YEL052W	chrV:57836_T/C	-0.689395	141.711	chrV:57836_T/C	chrV:58267_G/A	2949791	2948526	0	TRUE	chrV	0.426303	-0.631071	1	-0.414117	0.0799501	1	1	0.85	0.65	0.49	0.23	0.94	0.85	-0.369693	0.209792	2.07749e-09	0.565365	1078	1252	189	177
YEL050C	chrV:59261_C/T	-0.241413	13.1956	chrV:46910_A/G	chrV:61028_T/C	2951216	2951625	0	TRUE	chrV	0.0356047	-0.187547	1	-0.109853	-0.387063	0	2	0.71	0.44	0.35	0.05	0.59	0.58	0.222715	0.55141	0.000105389	0.000173926	1403	1180	205	135
YEL044W	chrV:61028_T/C	0.126273	3.53216	chrV:29294_A/G	chrV:223004_G/A	2952983	2961712	0	TRUE	chrV	0.0125073	0.100673	1	0.0404976	0.376326	0	1	0.32	0.02	0.14	0	0.51	0.45	-0.426291	-0.32636	0.0129118	0.0594005	130	172	41	61
YEL041W	chrV:74271_T/G	0.716632	158.364	chrV:74271_T/G	chrV:78595_C/G	2966226	2967899	0	TRUE	chrV	0.376571	0.605069	1	0.803578	0.238673	1	1	0.97	0.89	0.91	0.54	1	0.99	-0.395079	-0.0822662	2.23571e-06	0.949986	543	693	126	128
YEL040W	chrV:81181_A/G	-0.490736	60.5461	chrV:78893_T/G	chrV:81713_G/A	2973136	2970008	0	TRUE	chrV	0.171269	-0.413561	1	-0.436675	-0.332351	1	1	0.97	0.86	0.79	0.47	0.91	0.85	0.314884	0.349817	9.41515e-15	0.115348	3000	2267	395	351
YEL039C	chrV:81401_A/G	-0.259561	15.3275	chrV:69813_T/C	chrV:85693_T/C	2973356	2971591	0	TRUE	chrV	0.0350788	-0.214898	1	-0.62923	-0.860753	1	1	0.94	0.69	0.26	0	0.96	0.82	0.692937	1.02857	1.43455e-09	0.229523	413	253	16	9
YEL038W	chrV:80081_C/T	-0.818335	243.413	chrV:79232_TCA/T	chrV:81128_A/G	2972036	2972417	0	TRUE	chrV	0.609495	-0.776087	1	-0.682463	-0.634842	2	2	0.99	0.96	0.94	0.76	1	0.97	0.448967	0.820717	2.0173e-26	2e-15	2718	2005	591	348
YEL037C	chrV:82262_T/A	0.504172	64.4499	chrV:81401_A/G	chrV:83167_C/T	2974217	2973362	0	TRUE	chrV	0.24256	0.499043	1	0.203993	0.12676	0	0	0.52	0.19	0.39	0.08	0.77	0.69	-0.0413674	-0.212153	0.73339	0.249377	317	354	88	105
YEL036C	chrV:85693_T/C	-0.172185	6.61371	chrV:69813_T/C	chrV:106501_C/T	2977648	2975005	0	TRUE	chrV	0.0318132	-0.176078	1	-0.0485723	0.168475	0	0	0.69	0.45	0.35	0.04	0.59	0.59	-0.0467804	-0.290171	0.377747	0.251906	1536	1568	157	179
YEL031W	chrV:99489_T/C	0.152162	5.14784	chrV:69813_T/C	chrV:117889_C/T	2991444	2982213	0	TRUE	chrV	0.0190963	0.140352	1	0.0775025	0.155268	0	0	0.74	0.36	0.51	0.19	0.66	0.52	-0.0778751	-0.232661	0.141796	0.0755712	1490	1561	258	301
YEL029C	chrV:97416_G/A	0.181976	7.40044	chrV:83692_G/A	chrV:103569_T/C	2989371	2988813	0	TRUE	chrV	0.0256168	0.158128	1	0.0670251	0.247732	0	0	0.5	0.07	0.19	0.01	0.59	0.63	-0.100604	-0.39486	0.427777	0.177732	269	297	54	70
YEL022W	chrV:110773_C/T	-0.218946	10.7952	chrV:104404_C/T	chrV:120796_T/C	3002728	3003376	0	TRUE	chrV	0.0472444	-0.219322	1	-0.0971095	-0.0486364	0	1	0.56	0.18	0.39	0.05	0.72	0.6	0.160998	-0.0637256	0.0629254	0.512513	590	542	135	147
YEL017W	chrV:124644_T/A	-0.584037	91.6769	chrV:124644_T/A	chrV:125141_A/G	3016599	3015612	0	TRUE	chrV	0.302228	-0.548446	1	-0.31164	-0.38592	0	0	0.29	0.03	0.16	0	0.81	0.58	0.344419	0.427421	0.105371	0.279956	118	89	25	17
YEL015W	chrV:132767_T/A	0.159775	5.68275	chrV:103136_A/G	chrV:132767_T/A	3024722	3018584	0	TRUE	chrV	0.00986743	0.109917	1	0.0526138	-0.0996218	0	0	0.31	0.01	0.18	0	0.56	0.41	-0.26642	0.465664	0.11451	0.110016	153	172	46	31
YEL009C	chrV:154915_A/C	-0.401905	38.7146	chrV:134626_G/A	chrV:159624_G/A	3046870	3030873	0	TRUE	chrV	0.134046	-0.371065	1	-0.130288	-0.177613	1	1	0.89	0.76	0.16	0	0.61	0.69	0.140075	0.21515	3.22119e-07	0.809949	5933	5295	36	33
YEL007W	chrV:139492_T/G	0.438275	46.873	chrV:134626_G/A	chrV:157149_G/A	3031447	3033847	0	TRUE	chrV	0.168373	0.409033	1	0.317013	0.330396	1	1	0.69	0.41	0.24	0	0.85	0.81	-0.446053	-0.214739	2.49884e-06	0.256442	409	549	41	53
YER001W	chrV:159624_G/A	-0.121833	3.2863	chrV:103569_T/C	chrV:404317_T/C	3051579	3045475	0	TRUE	chrV	0.0043865	-0.073756	1	-0.0634061	-0.303665	0	1	0.52	0.16	0.25	0	0.61	0.48	0.143384	0.463947	0.148525	0.00572686	469	421	75	44
YER004W	chrV:160010_T/C	0.278293	17.7144	chrV:159624_G/A	chrV:166670_A/G	3051965	3051535	0	TRUE	chrV	0.0616135	0.245628	1	0.08841	0.174776	0	1	0.49	0.09	0.32	0.04	0.59	0.6	0.127926	-0.477478	0.334203	0.000952895	331	248	67	112
YER013W	chrV:195341_G/A	-0.210929	10.0012	chrV:177250_C/G	chrV:208040_T/C	3087296	3070796	0	TRUE	chrV	0.042469	-0.195273	1	-0.0808759	-0.0980044	0	0	0.21	0.04	0.09	0	0.6	0.51	-0.0120994	0.208108	1	0.264931	119	120	18	11
YER017C	chrV:190553_C/T	0.389008	36.0574	chrV:187838_A/G	chrV:191306_A/G	3082508	3081458	0	TRUE	chrV	0.0759656	0.290429	1	0.173301	0.172199	0	1	0.8	0.53	0.43	0.07	0.78	0.7	0.00304187	-0.347439	0.969963	0.00541672	1475	1409	125	174
YER018C	chrV:192792_GA/G	-0.465921	53.7796	chrV:191306_A/G	chrV:193624_T/C	3084747	3083914	0	TRUE	chrV	0.206798	-0.439335	1	-0.255833	-0.156456	0	0	0.28	0.02	0.11	0	0.72	0.68	0.0613739	0.251539	0.866322	0.658738	82	69	25	21
YER019W	chrV:193678_A/G	-0.337253	26.5339	chrV:192792_GA/G	chrV:195975_T/C	3085633	3084752	0	TRUE	chrV	0.100869	-0.321729	1	-0.116171	-0.205737	0	1	0.66	0.38	0.36	0.06	0.57	0.59	-0.00823931	0.419714	0.913284	0.0383044	1009	1057	161	125
YER019C-A	chrV:192792_GA/G	-0.129875	3.7383	chrV:114643_A/G	chrV:197751_G/A	3084747	3086228	0	TRUE	chrV	0.0177949	-0.133332	1	-0.0522529	0.380247	1	2	0.81	0.51	0.64	0.24	0.56	0.56	-0.990451	0.229957	1.32701e-105	0.000470225	1369	2853	523	415
YER020W	chrV:197102_A/T	0.333034	25.8339	chrV:193678_A/G	chrV:199099_C/T	3089057	3087123	0	TRUE	chrV	0.0433905	0.231621	1	0.210042	0.0921131	1	1	0.86	0.6	0.72	0.32	0.77	0.77	-0.307398	0.123172	3.16931e-14	0.186175	2239	2835	502	460
YER021W	chrV:205014_G/A	-0.204239	9.36335	chrV:192792_GA/G	chrV:213535_A/G	3096969	3088903	0	TRUE	chrV	0.0421024	-0.200119	1	-0.0646088	-0.155309	0	2	0.84	0.68	0.77	0.42	0.56	0.53	0.085168	0.22545	0.00192042	0.000134156	5518	5392	1102	929
YER024W	chrV:203277_T/C	-0.204325	9.37144	chrV:194498_C/T	chrV:208703_A/G	3095232	3094147	0	TRUE	chrV	0.0449663	-0.198912	1	-0.133668	-0.155704	0	1	0.55	0.15	0.16	0	0.61	0.58	-0.109505	0.420914	0.42132	0.00184012	231	260	70	37
YER025W	chrV:200851_G/A	-0.465382	53.6388	chrV:199140_G/A	chrV:208040_T/C	3092806	3097206	0	TRUE	chrV	0.202318	-0.445036	1	-0.209701	-0.0812534	0	1	0.74	0.4	0.53	0.15	0.72	0.67	0.136275	0.0262315	0.0187481	0.964617	1318	1201	255	253
YER026C	chrV:209424_A/G	-0.212682	10.172	chrV:199140_G/A	chrV:214752_G/T	3101379	3099599	0	TRUE	chrV	0.0455318	-0.220497	1	-0.0983253	-0.00940681	2	2	0.82	0.66	0.8	0.65	0.69	0.59	-0.182414	0.201228	1.9049e-09	6.98e-07	4370	4825	2860	2496
YER027C	chrV:212430_T/C	0.315227	22.999	chrV:199140_G/A	chrV:214406_A/C	3104385	3100934	0	TRUE	chrV	0.0810945	0.290715	1	0.161717	0.175548	0	1	0.81	0.56	0.47	0.16	0.73	0.79	-0.0111593	-0.339936	0.851442	0.0149063	1372	1431	202	255
YER030W	chrV:213535_A/G	-0.250655	14.2594	chrV:210547_G/GT	chrV:214752_G/T	3105490	3105392	0	TRUE	chrV	0.0602762	-0.239485	1	-0.130536	-0.0624474	0	1	0.8	0.58	0.56	0.14	0.75	0.69	0.171234	-0.0463387	0.000161234	0.756769	2279	1920	329	338
YER031C	chrV:214752_G/T	-0.177928	7.06955	chrV:209424_A/G	chrV:223768_A/G	3106707	3106031	0	TRUE	chrV	0.026151	-0.160144	1	-0.0491749	-0.254777	0	0	0.64	0.28	0.31	0.01	0.56	0.58	0.106198	0.403356	0.154754	0.204164	774	746	122	102
YER034W	chrV:238917_T/A	-0.189467	8.03375	chrV:221810_C/A	chrV:269977_A/AGG	3130872	3113801	0	TRUE	chrV	0.0308064	-0.175905	1	-0.0885952	0.00368963	0	0	0.3	0.05	0.34	0.04	0.58	0.58	0.151976	-0.159356	0.329725	0.282896	195	180	131	150
YER035W	chrV:237481_G/C	-0.174114	6.76502	chrV:221810_C/A	chrV:259743_C/T	3129436	3114594	0	TRUE	chrV	0.0359826	-0.167711	1	-0.130883	0.0166942	0	0	0.28	0	0.28	0	0.61	0.54	0.124153	-0.157541	0.607886	1	104	89	59	58
YER045C	chrV:234865_C/CAT	0.158357	5.58104	chrV:229833_G/A	chrV:265185_T/C	3126820	3131987	0	TRUE	chrV	0.00602825	0.0898279	1	0.101168	-0.0544984	0	0	0.76	0.48	0.23	0	0.69	0.64	-0.0656818	0.174679	0.223906	0.736356	1455	1506	68	73
YER046W	chrV:241256_A/G	-0.435494	46.2131	chrV:241059_G/A	chrV:244512_G/T	3133211	3135135	0	TRUE	chrV	0.131978	-0.375365	1	-0.347803	-0.305505	0	1	0.68	0.27	0.24	0.01	0.85	0.73	0.269393	0.341616	0.0276707	0.694004	306	263	31	27
YER047C	chrV:241256_A/G	0.203922	9.33365	chrV:231721_G/A	chrV:261462_T/A	3133211	3135765	0	TRUE	chrV	0.0302668	0.184716	1	0.0951711	0.0652404	0	0	0.69	0.34	0.4	0.04	0.61	0.59	-0.0463203	-0.0841604	0.526244	0.43061	813	855	129	143
YER048C	chrV:224276_A/G	0.232822	12.247	chrV:197145_G/A	chrV:249613_C/T	3116231	3138937	0	TRUE	chrV	0.0340303	0.192967	1	0.0794881	0.0585332	0	1	0.68	0.35	0.57	0.16	0.69	0.52	-0.12882	0.0117532	0.0281449	0.93488	1231	1288	301	298
YER048W-A	chrV:249613_C/T	0.5781	89.3881	chrV:248412_C/CTGCAACTGAAGAA	chrV:250605_T/C	3141568	3142673	0	TRUE	chrV	0.291682	0.536316	1	0.359716	0.296455	0	2	0.77	0.44	0.56	0.16	0.84	0.92	-0.240699	-0.352211	0.00171649	0.00101199	631	781	142	204
YER049W	chrV:253670_A/G	-0.463088	53.0421	chrV:252103_C/A	chrV:256810_A/G	3145625	3143683	0	TRUE	chrV	0.184195	-0.422237	1	-0.221846	-0.766953	2	2	0.68	0.37	0.66	0.26	0.77	0.72	0.766722	0.767183	2.99408e-21	6.05e-13	811	489	448	257
YER050C	chrV:256810_A/G	-0.162988	5.91671	chrV:238313_G/A	chrV:265185_T/C	3148765	3145926	0	TRUE	chrV	0.0271048	-0.148475	1	-0.0706354	0.0486877	0	0	0.77	0.47	0.56	0.12	0.6	0.53	-0.00242709	-0.0949484	0.983728	0.640292	1141	1203	271	283
YER051W	chrV:258579_G/A	0.341385	27.2304	chrV:240371_G/T	chrV:265185_T/C	3150534	3146611	0	TRUE	chrV	0.107257	0.328902	1	0.161736	-0.168133	0	0	0.33	0.03	0.09	0	0.75	0.57	0.179297	0.156969	0.318147	0.845019	128	136	12	14
YER054C	chrV:250455_A/T	-0.140415	4.37604	chrV:225494_G/A	chrV:298190_A/G	3142410	3154007	0	TRUE	chrV	0.0180533	-0.126212	1	-0.229772	0.0522248	0	1	0.57	0.24	0.07	0	0.77	0.59	0.249187	-0.353637	0.00615453	0.596615	549	472	14	18
YER055C	chrV:265533_T/C	0.153084	5.21117	chrV:124644_T/A	chrV:312465_A/G	3157488	3156847	0	TRUE	chrV	0.018652	0.190232	1	0.104293	-0.0214028	2	2	0.87	0.75	0.77	0.56	0.64	0.6	-0.122585	0.16539	5.35834e-09	7.17e-07	9184	9872	3663	3250
YER056C	chrV:288745_A/G	0.148372	4.89177	chrV:251925_T/A	chrV:312465_A/G	3180700	3158467	0	TRUE	chrV	0.0135053	0.125967	1	0.0743114	-0.120063	0	2	0.81	0.52	0.67	0.38	0.6	0.58	0.137327	0.1028	0.000435843	0.0132201	2742	2623	969	862
YER070W	chrV:298538_T/C	-0.243656	13.4496	chrV:265533_T/C	chrV:302655_T/C	3190493	3190905	0	TRUE	chrV	0.0459494	-0.214047	1	-0.176649	0.040737	0	0	0.66	0.32	0.21	0.01	0.75	0.61	-0.118949	0.0374747	0.173233	0.168259	626	594	76	59
YER080W	chrV:327363_A/C	-0.15728	5.50441	chrV:312677_G/A	chrV:333251_G/A	3219318	3211918	0	TRUE	chrV	0.0182829	-0.129946	1	-0.0533629	0.051267	0	0	0.64	0.33	0.36	0.07	0.59	0.52	0.0922823	-0.194816	0.149297	0.404694	1060	1014	154	170
YER086W	chrV:328320_GA/G	-0.299139	20.6006	chrV:327970_G/A	chrV:333779_C/T	3220275	3220432	0	TRUE	chrV	0.0816268	-0.275394	1	-0.117161	0.134597	0	1	0.48	0.16	0.33	0.03	0.68	0.68	-0.166508	-0.102686	0.0749088	0.788879	488	523	109	114
YER100W	chrV:389576_C/T	0.1324	3.88639	chrV:334416_G/T	chrV:413385_C/T	3281531	3251517	0	TRUE	chrV	0.0170931	0.130587	1	0.0505707	0.374429	0	1	0.37	0.03	0.34	0.01	0.55	0.64	-0.353999	-0.39486	0.013382	0.0672028	197	239	95	123
YER101C	chrV:359471_AAAG/A	-0.185143	7.66481	chrV:350741_C/T	chrV:394357_A/G	3251426	3252457	0	TRUE	chrV	0.0255295	-0.134279	1	-0.103944	0.054174	0	0	0.39	0.07	0.15	0	0.67	0.49	0.139579	-0.247928	0.363907	1	194	187	34	34
YER105C	chrV:394357_A/G	0.229946	11.938	chrV:342707_C/T	chrV:401545_A/G	3286312	3259793	0	TRUE	chrV	0.0466185	0.225597	1	0.0884955	0.0673526	0	0	0.75	0.47	0.5	0.2	0.61	0.59	0.0469016	-0.181607	0.362361	0.534376	1663	1603	323	340
YER107C	chrV:374819_A/C	0.429894	44.9028	chrV:369931_C/T	chrV:374819_A/C	3266774	3265403	0	TRUE	chrV	0.146466	0.397553	1	0.120399	-0.131683	0	0	0.38	0.04	0.04	0	0.62	0.52	0.27335	-0.00998409	0.109883	1	160	139	14	15
YER114C	chrV:379332_C/A	-0.252668	14.4972	chrV:378140_A/T	chrV:393855_A/G	3271287	3282545	0	TRUE	chrV	0.0650899	-0.247945	1	-0.111362	0.135094	0	0	0.57	0.16	0.36	0.06	0.6	0.6	0.108323	-0.378512	0.322889	0.04248	393	359	101	133
YER120W	chrV:401106_G/T	-0.469626	54.7547	chrV:399487_C/T	chrV:409510_C/T	3293061	3293090	0	TRUE	chrV	0.163753	-0.393088	1	-0.119912	0.00887769	0	0	0.65	0.4	0.41	0.04	0.61	0.53	0.0466933	-0.0644487	0.47146	0.421282	1135	1033	144	159
YER124C	chrV:412969_T/G	0.387672	35.7889	chrV:409900_T/C	chrV:413385_C/T	3304924	3299297	0	TRUE	chrV	0.0918688	0.319689	1	0.218943	0.171895	0	0	0.75	0.55	0.49	0.08	0.8	0.75	-0.0378204	-0.305971	0.480371	0.221664	1482	1547	248	277
YER130C	chrV:419085_C/G	-0.174604	6.80376	chrV:416905_T/G	chrV:455676_T/C	3311040	3313070	0	TRUE	chrV	0.0165774	-0.132772	1	-0.0927859	-0.167592	0	0	0.59	0.23	0.23	0	0.56	0.62	0.0825405	0.252643	0.267252	0.531045	861	764	77	86
YER144C	chrV:460661_G/A	0.353197	29.2807	chrV:460028_C/G	chrV:461234_T/A	3352616	3349761	0	TRUE	chrV	0.103957	0.314593	1	0.172249	-0.44613	0	1	0.34	0.04	0.06	0	0.78	0.59	-0.534005	1.42626	0.00602954	0.0931396	114	139	16	7
YER145C	chrV:462226_G/A	-0.330451	25.4107	chrV:460028_C/G	chrV:462447_C/T	3354181	3352481	0	TRUE	chrV	0.102581	-0.327866	1	-0.285814	-0.0467091	0	0	0.75	0.56	0.45	0.13	0.86	0.85	-0.00536005	0.0987782	0.948582	0.24575	1014	1084	144	124
YER156C	chrV:483535_A/T	0.138438	4.25244	chrV:475322_C/T	chrV:527771_C/T	3375490	3375280	0	TRUE	chrV	0.0116334	0.12887	1	0.0918432	0.0559377	0	1	0.77	0.55	0.58	0.21	0.55	0.57	-0.148035	0.0361597	0.00106219	0.567104	1938	2164	561	541
YER157W	chrV:484935_A/G	-0.546267	77.8809	chrV:484537_C/T	chrV:485396_G/A	3376890	3376743	0	TRUE	chrV	0.298256	-0.542992	1	-0.224794	-0.322979	1	2	0.79	0.61	0.56	0.14	0.85	0.72	0.299534	0.346424	2.11591e-06	0.0314233	1174	949	242	196
YER162C	chrV:498570_C/A	-0.23824	12.8408	chrV:487404_TA/T	chrV:505198_G/A	3390525	3392585	0	TRUE	chrV	0.0471904	-0.220529	1	-0.12867	-0.306204	0	1	0.52	0.1	0.1	0	0.65	0.59	0.120873	0.491536	0.325977	0.0126603	303	286	36	17
YER163C	chrV:503231_G/C	0.624206	108.491	chrV:502911_T/C	chrV:507644_G/A	3395186	3395039	0	TRUE	chrV	0.34507	0.578316	1	0.381397	0.365477	1	2	0.86	0.75	0.46	0.06	0.96	0.81	-0.323296	-0.407658	4.40812e-08	0.0114989	1024	1345	94	133
YER164W	chrV:503231_G/C	-0.245672	13.6802	chrV:492146_G/A	chrV:511824_C/T	3395186	3397347	0	TRUE	chrV	0.0537823	-0.211778	1	-0.122652	-0.102807	0	1	0.77	0.45	0.46	0.1	0.67	0.62	0.130846	0.0747678	0.0168398	0.441597	1528	1348	253	235
YER167W	chrV:522010_C/T	0.18978	8.0608	chrV:507906_C/T	chrV:523488_A/G	3413965	3410171	0	TRUE	chrV	0.0313095	0.187744	1	0.0782784	0.10235	0	0	0.57	0.25	0.39	0.03	0.62	0.62	-0.117237	-0.0874628	0.109681	0.746015	803	833	168	175
YER168C	chrV:524625_A/T	0.137369	4.18639	chrV:520795_A/G	chrV:540957_C/T	3416580	3412984	0	TRUE	chrV	0.0157004	0.139384	1	0.0390762	0.126657	0	0	0.56	0.26	0.2	0.01	0.49	0.47	-0.0681552	-0.18516	0.460833	0.186854	494	542	74	92
YER170W	chrV:526634_A/G	-0.247241	13.8611	chrV:524625_A/T	chrV:536075_C/T	3418589	3417929	0	TRUE	chrV	0.0528223	-0.225625	1	-0.157565	-0.471815	1	2	0.59	0.23	0.33	0.03	0.7	0.69	0.682978	0.260652	7.73351e-13	0.017158	560	365	147	108
YER171W	chrV:525025_G/A	0.173453	6.71298	chrV:522685_T/C	chrV:557616_C/T	3416980	3419037	0	TRUE	chrV	0.0245963	0.158739	1	0.0474777	0.190792	0	0	0.42	0.03	0.15	0.01	0.51	0.57	0.139248	-0.520832	0.244891	0.114083	346	296	49	67
YER174C	chrV:537503_G/C	0.284112	18.4953	chrV:537193_G/A	chrV:540409_C/A	3429458	3430389	0	TRUE	chrV	0.0726299	0.260788	1	0.193155	-0.143976	0	1	0.72	0.52	0.45	0.13	0.83	0.63	0.0546045	0.233347	0.366805	0.0130809	1226	1166	212	163
YER178W	chrV:548061_T/C	-0.217339	10.6335	chrV:545025_G/T	chrV:562065_C/T	3440016	3438772	0	TRUE	chrV	0.0452168	-0.206374	1	-0.0982336	0.0176798	0	1	0.79	0.66	0.57	0.23	0.6	0.67	-0.080526	0.0451663	0.0176068	0.973815	3601	3759	465	463
YER182W	chrV:554931_T/C	0.188769	7.97351	chrV:538371_A/T	chrV:560042_A/T	3446886	3444480	0	TRUE	chrV	0.0156626	0.148826	1	0.152593	0.296782	1	2	0.76	0.53	0.6	0.29	0.65	0.72	-0.297991	-0.295574	6.81423e-11	0.00749382	1846	2224	317	389
YER183C	chrV:553466_A/G	-0.490682	60.5307	chrV:552479_C/A	chrV:556734_C/T	3445421	3445289	0	TRUE	chrV	0.224594	-0.474898	1	-0.205317	-0.213411	0	1	0.7	0.24	0.16	0	0.77	0.61	0.251326	0.175497	0.0259527	0.590036	387	310	46	40
YER184C	chrV:559831_T/C	-0.517658	68.5483	chrV:558368_G/T	chrV:560042_A/T	3451786	3448251	0	TRUE	chrV	0.21485	-0.44725	1	-0.360276	-0.22179	0	0	0.66	0.14	0.07	0	0.82	0.59	-0.0957856	0.539366	0.526894	0.133801	214	218	15	7
YER186C	chrV:563000_G/A	-0.296096	20.1639	chrV:561263_G/A	chrV:564574_C/G	3454955	3453660	0	TRUE	chrV	0.0698744	-0.275378	1	-0.125574	-0.350593	1	1	0.75	0.54	0.05	0	0.66	0.54	0.847339	-0.146152	1.52363e-78	0.823803	2735	1524	9	11
YFL049W	chrVI:42633_G/A	-0.233032	12.2697	chrVI:29907_G/T	chrVI:44748_T/C	3511462	3505632	0	TRUE	chrVI	0.0494907	-0.227749	1	-0.0815076	-0.178909	1	1	0.72	0.39	0.42	0.11	0.65	0.57	0.297344	0.0604739	2.56485e-06	0.664325	1251	948	220	210
YFL048C	chrVI:39269_C/T	-0.396438	37.5737	chrVI:38588_G/T	chrVI:42349_T/C	3508098	3507672	0	TRUE	chrVI	0.121079	-0.352428	1	-0.126462	-0.0722329	0	1	0.79	0.64	0.6	0.26	0.7	0.61	0.047086	0.0973798	0.21538	0.0239889	2997	2892	531	459
YFL047W	chrVI:41842_T/C	-0.374919	33.2881	chrVI:38588_G/T	chrVI:42349_T/C	3510671	3509250	0	TRUE	chrVI	0.0838186	-0.269814	1	-0.153629	-0.268744	1	1	0.8	0.62	0.37	0.11	0.74	0.57	0.350538	0.186949	8.75976e-14	0.382616	2163	1676	222	203
YFL046W	chrVI:44552_A/G	0.30014	20.7453	chrVI:40189_A/G	chrVI:54487_T/A	3513381	3511644	0	TRUE	chrVI	0.0958119	0.305802	1	0.160245	-0.0232232	0	1	0.65	0.42	0.53	0.17	0.65	0.72	-0.139967	0.186413	0.0142126	0.392656	1217	1363	257	237
YFL045C	chrVI:55480_G/A	-0.23748	12.7566	chrVI:34741_T/G	chrVI:61808_C/T	3524309	3512457	0	TRUE	chrVI	0.0520785	-0.231647	1	-0.101127	-0.049126	1	2	0.9	0.69	0.77	0.56	0.58	0.66	0.255965	-0.157713	5.24806e-27	0.0173673	8117	6742	1887	2037
YFL044C	chrVI:44418_GT/G	-0.280244	17.9741	chrVI:40189_A/G	chrVI:52550_A/G	3513247	3513484	0	TRUE	chrVI	0.0725325	-0.262874	1	-0.134019	-0.0631609	0	1	0.42	0.08	0.27	0.01	0.71	0.59	0.403329	-0.277007	0.000979387	0.116954	347	248	71	92
YFL042C	chrVI:49453_C/T	-0.126155	3.52551	chrVI:30187_G/A	chrVI:54487_T/A	3518282	3514549	0	TRUE	chrVI	0.0155084	-0.119774	1	-0.0839424	0.211632	0	0	0.6	0.3	0.37	0.06	0.63	0.62	-0.0758804	-0.347384	0.205374	0.229424	1185	1230	128	149
YFL041W	chrVI:47639_C/T	0.323559	24.3016	chrVI:45764_A/G	chrVI:50825_C/T	3516468	3517968	0	TRUE	chrVI	0.0764525	0.29249	1	0.183893	0.420253	1	2	0.73	0.39	0.56	0.23	0.71	0.63	-0.456591	-0.383915	4.54215e-15	0.000133728	1098	1445	326	432
YFL039C	chrVI:54904_A/G	0.120334	3.20536	chrVI:16803_G/C	chrVI:64249_G/A	3523733	3522089	0	TRUE	chrVI	0.0114712	0.117365	1	0.0377141	0.153293	1	1	0.82	0.6	0.72	0.47	0.57	0.55	0.0471939	-0.35378	0.185736	3.63e-07	3486	3276	660	859
YFL038C	chrVI:49453_C/T	-0.119656	3.16908	chrVI:29907_G/T	chrVI:64249_G/A	3518282	3524195	0	TRUE	chrVI	0.00538075	-0.0923226	1	-0.0303998	-0.00270114	0	0	0.87	0.68	0.74	0.46	0.56	0.6	-0.00131185	0.00671412	0.965637	0.956609	6703	6738	1522	1518
YFL036W	chrVI:61110_T/A	0.610002	102.268	chrVI:59811_C/A	chrVI:63394_C/G	3529939	3527611	0	TRUE	chrVI	0.326728	0.56637	1	0.41792	0.168999	0	1	0.94	0.87	0.68	0.28	0.93	0.94	0.00859121	-0.34659	0.869122	0.0073533	1877	1836	149	200
YFL034C-B	chrVI:65802_T/G	-0.292834	19.7016	chrVI:58170_T/C	chrVI:70957_T/C	3534631	3531845	0	TRUE	chrVI	0.0715884	-0.273128	1	-0.116492	0.178085	0	0	0.19	0.01	0.08	0	0.58	0.57	-0.415064	0.0588937	0.156066	1	51	64	24	24
YFL034C-A	chrVI:49201_T/C	0.142994	4.53994	chrVI:31117_T/A	chrVI:76018_G/A	3518030	3533072	0	TRUE	chrVI	0.0163533	0.127811	1	0.0754874	0.313379	0	2	0.49	0.15	0.26	0.02	0.56	0.62	-0.359697	-0.267061	0.000720128	0.00838649	337	426	80	118
YFL034W	chrVI:74035_G/A	-0.20526	9.45929	chrVI:65504_G/A	chrVI:94477_A/G	3542864	3534306	0	TRUE	chrVI	0.0285055	-0.18799	1	-0.078407	0.0878405	0	0	0.2	0	0.14	0	0.64	0.62	0.101853	-0.277534	0.701482	0.358143	85	82	25	33
YFL033C	chrVI:75322_A/G	-0.24228	13.2935	chrVI:73633_T/C	chrVI:76018_G/A	3544151	3537944	0	TRUE	chrVI	0.0481082	-0.224893	1	-0.160095	-0.296337	0	1	0.79	0.49	0.53	0.1	0.74	0.77	0.0669931	0.525682	0.222734	0.000148614	1448	1388	264	183
YFL030W	chrVI:65504_G/A	0.123033	3.35185	chrVI:54904_A/G	chrVI:77928_T/C	3534333	3545660	0	TRUE	chrVI	0.00716996	0.0797956	1	0.132465	-0.0460616	0	1	0.41	0.15	0.33	0.05	0.65	0.69	0.263008	-0.170885	0.0563392	0.152097	273	210	128	153
YFL029C	chrVI:80232_T/C	-0.294261	19.903	chrVI:77976_G/A	chrVI:84689_T/A	3549061	3546884	0	TRUE	chrVI	0.0789131	-0.283167	1	-0.138171	0.0660596	0	0	0.56	0.2	0.22	0.01	0.73	0.63	0.0345306	-0.16665	0.728232	0.145487	532	495	52	69
YFL027C	chrVI:119409_AG/A	-0.121888	3.28928	chrVI:76126_T/C	chrVI:172334_G/C	3588238	3549248	0	TRUE	chrVI	0.00320237	-0.0522428	1	-0.0664195	-0.237778	0	1	0.54	0.17	0.3	0.02	0.56	0.56	0.28071	0.194847	0.000875822	0.0677608	600	540	115	88
YFL025C	chrVI:87106_G/A	-0.228424	11.7761	chrVI:77976_G/A	chrVI:94477_A/G	3555935	3552974	0	TRUE	chrVI	0.0541846	-0.223277	1	-0.0936238	0.179873	0	1	0.66	0.35	0.21	0	0.54	0.57	-0.0310184	-0.328728	0.668688	0.000893531	924	894	56	98
YFL022C	chrVI:94726_A/G	-0.448709	49.4048	chrVI:94480_G/A	chrVI:95849_T/C	3563555	3562328	0	TRUE	chrVI	0.191416	-0.417567	1	-0.156047	-0.345586	1	2	0.83	0.6	0.67	0.37	0.76	0.64	0.533325	0.157847	2.37641e-42	0.0347173	3234	2267	722	643
YFL021W	chrVI:107738_C/T	-0.230777	12.0268	chrVI:96502_T/C	chrVI:156786_A/G	3576567	3564795	0	TRUE	chrVI	0.0473089	-0.216416	1	-0.123932	-0.726045	2	2	0.65	0.35	0.68	0.3	0.7	0.68	0.964274	0.487817	2.26023e-50	9.42e-09	1376	716	710	509
YFL018C	chrVI:107824_T/C	-0.344504	27.7632	chrVI:102624_C/T	chrVI:111439_A/G	3576653	3570457	0	TRUE	chrVI	0.0595064	-0.274372	1	-0.132457	-0.142972	1	2	0.92	0.79	0.74	0.58	0.65	0.67	0.18667	0.0992734	1.47149e-30	0.00147941	16804	14795	2101	1899
YFL017W-A	chrVI:104388_C/T	-0.287443	18.9509	chrVI:98867_G/A	chrVI:111687_A/G	3573217	3572528	0	TRUE	chrVI	0.0663564	-0.275616	1	-0.147463	-0.683172	2	2	0.43	0.07	0.4	0.12	0.66	0.61	0.608915	0.75743	1.13765e-05	5.39e-08	259	179	284	168
YFL017C	chrVI:102744_C/T	-0.336969	26.4866	chrVI:98867_G/A	chrVI:104938_T/C	3571573	3572812	0	TRUE	chrVI	0.0884358	-0.316535	1	-0.152595	-0.0617169	0	2	0.81	0.58	0.62	0.28	0.75	0.72	-0.0844263	0.20786	0.0511877	0.00125628	2137	2323	573	468
YFL016C	chrVI:107824_T/C	-0.248556	14.0138	chrVI:105691_G/A	chrVI:111439_A/G	3576653	3573530	0	TRUE	chrVI	0.0432145	-0.199285	1	-0.139294	-0.259261	0	2	0.84	0.66	0.6	0.28	0.66	0.7	0.133859	0.384664	0.000892	0.000176811	2772	2468	601	477
YFL013C	chrVI:108011_C/A	-0.27695	17.5368	chrVI:107478_G/A	chrVI:111687_A/G	3576840	3576681	0	TRUE	chrVI	0.0589757	-0.236261	1	-0.120065	-0.134717	0	0	0.21	0.02	0.04	0	0.64	0.49	0.169898	0.0995357	0.419609	0.83882	117	104	11	13
YFL010C	chrVI:114714_C/T	-0.814508	239.296	chrVI:114714_C/T	chrVI:115151_AACCCACCAGCATCATCAAATCCGCCGTCGG/A	3583543	3583937	193	TRUE	chrVI	0.644356	-0.795191	1	-0.702305	-0.585624	2	2	0.96	0.84	0.84	0.57	0.99	0.96	0.470808	0.70044	1.85901e-10	4.27e-07	894	653	257	154
YFL009W	chrVI:118097_C/T	-0.384038	35.0649	chrVI:116654_T/C	chrVI:130967_T/C	3586926	3584974	0	TRUE	chrVI	0.133218	-0.363047	1	-0.11665	-0.334515	1	1	0.57	0.2	0.28	0.01	0.69	0.64	-0.107532	0.776562	0.33424	7.66e-06	364	376	122	61
YFL008W	chrVI:127726_T/C	-0.365085	31.4351	chrVI:118563_C/A	chrVI:130967_T/C	3596555	3588258	0	TRUE	chrVI	0.111224	-0.346059	1	-0.179842	-0.259823	0	1	0.68	0.29	0.33	0.04	0.8	0.66	0.272298	0.247348	0.000420525	0.748973	794	645	125	119
YFL004W	chrVI:133936_G/C	0.250315	14.2195	chrVI:131288_T/TA	chrVI:157913_G/A	3602765	3600639	0	TRUE	chrVI	0.05336	0.210078	1	0.0984964	0.267306	1	2	0.87	0.77	0.61	0.29	0.64	0.59	-0.0945231	-0.440089	2.65661e-05	9.3e-07	7863	8533	530	703
YFL002C	chrVI:155178_C/T	0.160507	5.73557	chrVI:129460_T/C	chrVI:162051_A/G	3624007	3613943	0	TRUE	chrVI	0.0254134	0.156379	1	0.0593577	0.332438	0	2	0.64	0.23	0.42	0.07	0.54	0.59	-0.256463	-0.408413	0.000591083	0.0139422	754	829	174	224
YFL001W	chrVI:137241_C/G	-0.573341	87.5867	chrVI:134989_C/A	chrVI:155127_G/T	3606070	3615960	0	TRUE	chrVI	0.253543	-0.511544	1	-0.253954	-0.319471	0	2	0.7	0.41	0.56	0.11	0.78	0.73	0.26204	0.376902	0.00301678	0.0197103	687	497	168	127
YFR001W	chrVI:149844_T/A	0.158629	5.60044	chrVI:114692_A/G	chrVI:196316_C/A	3618673	3617939	0	TRUE	chrVI	0.0215773	0.149825	1	0.0834427	0.102024	0	1	0.64	0.3	0.34	0.03	0.61	0.5	-0.0469476	-0.157101	0.515284	0.0131084	804	875	104	144
YFR002W	chrVI:158024_T/A	-0.272056	16.8982	chrVI:119659_C/T	chrVI:171241_C/T	3626853	3618845	0	TRUE	chrVI	0.0480866	-0.213854	1	-0.0826369	-0.061581	0	1	0.72	0.38	0.46	0.13	0.59	0.55	0.123162	0	0.0568134	0.548788	1000	976	228	242
YFR004W	chrVI:161071_C/T	0.269764	16.6038	chrVI:119659_C/T	chrVI:163447_A/G	3629900	3622222	0	TRUE	chrVI	0.0564017	0.252222	1	0.0982007	0.0874317	0	0	0.6	0.38	0.36	0.05	0.67	0.66	-0.0222413	-0.152622	0.72516	0.150633	1225	1178	127	152
YFR005C	chrVI:131288_T/TA	-0.319684	23.6906	chrVI:129460_T/C	chrVI:165111_A/G	3600117	3623356	0	TRUE	chrVI	0.0936733	-0.303662	1	-0.137755	0.0347879	1	1	0.71	0.41	0.27	0.01	0.64	0.57	-0.302673	0.233097	1.98149e-06	0.214315	961	1152	81	65
YFR006W	chrVI:156697_C/T	0.665409	128.506	chrVI:155068_T/C	chrVI:157913_G/A	3625526	3624974	0	TRUE	chrVI	0.364237	0.597639	1	0.343401	0.167507	1	1	0.93	0.82	0.65	0.36	0.89	0.8	-0.241146	-0.0938669	8.29898e-15	0.786851	4025	4704	339	331
YFR007W	chrVI:162872_A/G	0.133975	3.98024	chrVI:102744_C/T	chrVI:194608_T/G	3631701	3628128	0	TRUE	chrVI	0.0117193	0.117132	1	0.0763561	0.215744	0	1	0.65	0.23	0.13	0	0.57	0.62	-0.275368	-0.156119	0.00378525	0.470369	400	518	31	38
YFR008W	chrVI:149845_CT/C	-0.121672	3.27756	chrVI:102345_G/A	chrVI:194608_T/G	3618674	3629364	0	TRUE	chrVI	0.010883	-0.106013	1	-0.0835124	-0.226281	0	0	0.5	0.17	0.2	0.01	0.61	0.47	0.0504632	0.402098	0.659794	0.0527483	361	365	70	48
YFR009W	chrVI:163435_A/G	0.618619	106.005	chrVI:162392_T/C	chrVI:163447_A/G	3632264	3631317	0	TRUE	chrVI	0.249434	0.493256	1	0.202148	0.369473	1	2	0.88	0.67	0.64	0.31	0.8	0.65	-0.284151	-0.454795	1.01312e-11	5.02e-05	2164	2646	372	492
YFR010W	chrVI:161071_C/T	0.236448	12.6426	chrVI:127726_T/C	chrVI:168202_T/C	3629900	3633896	0	TRUE	chrVI	0.0509248	0.222044	1	0.0805607	-0.0519087	0	0	0.53	0.15	0.33	0	0.67	0.61	-0.0852163	0.189034	0.409585	0.699797	439	436	87	81
YFR011C	chrVI:172581_C/T	0.281082	18.0863	chrVI:167198_G/A	chrVI:173765_A/G	3641410	3635575	0	TRUE	chrVI	0.0643862	0.243938	1	0.135039	0.331623	0	2	0.62	0.35	0.43	0.04	0.78	0.57	-0.205854	-0.457392	0.0015843	0.00218796	936	1068	174	237
YFR013W	chrVI:170423_T/C	-0.241009	13.1501	chrVI:161071_C/T	chrVI:178655_C/T	3639252	3638751	0	TRUE	chrVI	0.0453062	-0.212242	1	-0.0766304	-0.143836	0	1	0.71	0.33	0.33	0.04	0.57	0.61	0.205572	0.0821011	0.00360692	0.852449	820	790	132	128
YFR014C	chrVI:172334_G/C	0.26742	16.3055	chrVI:168984_T/C	chrVI:179957_T/C	3641163	3641366	0	TRUE	chrVI	0.0560706	0.238454	1	0.222558	-0.0658961	0	1	0.77	0.48	0.52	0.13	0.83	0.68	0.220148	-0.0883559	3.05983e-05	0.746299	1584	1395	230	238
YFR019W	chrVI:194319_C/T	-0.178318	7.10104	chrVI:156375_T/C	chrVI:197402_G/A	3663148	3653331	0	TRUE	chrVI	0.0236732	-0.152138	1	-0.0930135	0.0587552	0	0	0.63	0.34	0.38	0.07	0.65	0.53	0.0263649	-0.143875	0.701575	0.176338	971	975	158	184
YFR020W	chrVI:187771_G/A	-0.309695	22.1572	chrVI:165111_A/G	chrVI:194608_T/G	3656600	3661566	0	TRUE	chrVI	0.0848964	-0.289103	1	-0.215008	0.584323	1	1	0.52	0.22	0.06	0	0.76	0.6	-0.953634	-0.215013	2.93757e-17	0.663624	242	459	12	9
YFR022W	chrVI:196316_C/A	-0.177431	7.02947	chrVI:185806_C/T	chrVI:199471_A/C	3665145	3665662	0	TRUE	chrVI	0.0208768	-0.160429	1	-0.103305	-0.304857	0	1	0.45	0.08	0.04	0	0.65	0.49	0.346679	0.263034	0.00460041	0.845019	329	254	14	12
YFR034C	chrVI:226791_G/A	-0.412087	40.8976	chrVI:225899_G/A	chrVI:227508_T/TA	3695620	3693849	0	TRUE	chrVI	0.168815	-0.414711	1	-0.300198	-0.237615	0	1	0.65	0.4	0.41	0.08	0.8	0.83	0.182034	0.293196	0.0398348	0.393434	560	513	123	109
YFR036W	chrVI:226370_T/C	-0.427366	44.3193	chrVI:225899_G/A	chrVI:227508_T/TA	3695199	3695792	0	TRUE	chrVI	0.186157	-0.422345	1	-0.344448	-0.463529	0	1	0.41	0.05	0.23	0	0.91	0.75	0.314082	0.612977	0.0992235	0.0064558	115	111	38	17
YFR037C	chrVI:226791_G/A	-0.301109	20.8861	chrVI:226036_G/C	chrVI:229337_G/A	3695620	3696342	0	TRUE	chrVI	0.0889067	-0.2922	1	-0.10714	-0.0724909	0	0	0.84	0.61	0.61	0.27	0.64	0.67	0.0148343	0.130148	0.698992	0.101726	2949	2994	680	620
YFR040W	chrVI:229337_G/A	-0.144458	4.63436	chrVI:206719_T/TA	chrVI:244932_A/C	3698166	3703071	0	TRUE	chrVI	0.0184677	-0.125227	1	-0.052285	-0.0293696	0	0	0.74	0.44	0.39	0.1	0.6	0.52	-0.00387277	0.062612	0.947928	0.53547	1884	1878	227	213
YFR042W	chrVI:238465_G/T	0.340674	27.1098	chrVI:236173_C/T	chrVI:241183_C/T	3707294	3707287	0	TRUE	chrVI	0.112274	0.334006	1	0.256492	0.0207898	1	1	0.81	0.61	0.43	0.14	0.85	0.75	-0.334361	0.292782	2.71923e-09	0.329694	1186	1489	221	200
YFR047C	chrVI:253364_CA/C	-0.121233	3.2538	chrVI:213465_C/T	chrVI:266145_T/C	3722193	3713108	0	TRUE	chrVI	0.0072558	-0.084336	1	-0.0448567	-0.337495	0	1	0.72	0.37	0.27	0.02	0.55	0.56	0.225579	0.449411	0.000984452	0.0781429	998	833	141	112
YFR048W	chrVI:232619_G/A	-0.131019	3.80505	chrVI:227693_G/A	chrVI:266145_T/C	3701448	3714975	0	TRUE	chrVI	0.0169051	-0.125998	1	-0.0449689	-0.149125	0	1	0.15	0.01	0.1	0	0.56	0.57	0.423781	-0.125531	0.0510648	1	107	82	36	35
YFR051C	chrVI:223266_T/G	-0.123142	3.35783	chrVI:204894_G/T	chrVI:253673_T/G	3692095	3718992	0	TRUE	chrVI	0.00983946	-0.0964451	1	-0.0375387	-0.137679	0	0	0.35	0.07	0.16	0	0.63	0.57	-0.0704159	0.345775	0.637774	0.602412	230	231	49	43
YGL252C	chrVII:25442_C/T	0.615826	104.781	chrVII:25442_C/T	chrVII:27845_T/C	3764432	3764708	0	TRUE	chrVII	0.294823	0.533167	1	0.225522	0.179652	1	1	0.68	0.48	0.48	0.1	0.7	0.68	-0.590348	0.231044	1.24993e-15	0.48494	712	944	130	118
YGL241W	chrVII:44796_A/G	0.23823	12.8396	chrVII:43308_T/G	chrVII:46890_T/C	3783786	3784435	0	TRUE	chrVII	0.0416108	0.207143	1	0.08773	0.334566	1	2	0.75	0.47	0.47	0.13	0.71	0.6	-0.362597	-0.306536	5.17527e-11	0.00447884	1263	1557	207	270
YGL238W	chrVII:47968_A/G	-0.174223	6.77363	chrVII:43400_A/G	chrVII:60729_T/C	3786958	3788542	0	TRUE	chrVII	0.0340381	-0.178874	1	-0.0639	0.11398	0	0	0.52	0.15	0.14	0.01	0.56	0.56	-0.128424	-0.0995357	0.199405	0.832258	472	458	43	46
YGL237C	chrVII:53419_T/C	0.113558	2.85224	chrVII:32249_G/A	chrVII:1017880_TAAA/T	3792409	3791721	0	TRUE	chrVII	0.0066251	0.139321	1	0.126907	0.0222492	0	0	0.53	0.13	0.5	0.08	0.59	0.6	0.0526003	-0.0970987	0.668083	0.576814	289	323	155	166
YGL236C	chrVII:55935_C/G	0.53413	73.8119	chrVII:55935_C/G	chrVII:56448_A/C	3794925	3792777	0	TRUE	chrVII	0.1154	0.370161	1	0.286553	0.457411	1	2	0.84	0.63	0.46	0.11	0.88	0.83	-0.444137	-0.470686	8.09752e-16	0.00070673	1240	1604	118	177
YGL229C	chrVII:60729_T/C	-0.155416	5.3731	chrVII:43400_A/G	chrVII:146946_G/A	3799719	3803493	0	TRUE	chrVII	0.0218916	-0.168669	1	-0.164847	-0.0772045	0	0	0.5	0.14	0.01	0	0.74	0.57	-0.197063	0.351472	0.0984686	0.168638	309	329	17	9
YGL226W	chrVII:75286_C/G	-0.300526	20.8013	chrVII:70537_T/C	chrVII:76149_G/A	3814276	3812330	0	TRUE	chrVII	0.0858202	-0.295651	1	-0.178685	0.258753	0	2	0.74	0.42	0.61	0.14	0.8	0.71	-0.195577	-0.321928	0.00192891	0.0162533	1071	1136	208	261
YGL225W	chrVII:77983_T/C	0.678205	135.393	chrVII:77580_G/A	chrVII:78029_A/G	3816973	3815884	0	TRUE	chrVII	0.419309	0.655592	1	0.415954	0.378532	2	2	0.92	0.88	0.86	0.62	0.92	0.91	-0.34775	-0.409314	3.49864e-31	3.66e-09	4139	5248	710	951
YGL223C	chrVII:80305_A/G	0.189707	8.05449	chrVII:79107_T/C	chrVII:81381_G/A	3819295	3818102	0	TRUE	chrVII	0.0312394	0.173077	1	0.0778521	0.23514	0	0	0.69	0.37	0.33	0.05	0.66	0.49	-0.111487	-0.358793	0.0826221	0.0707962	978	1076	114	144
YGL222C	chrVII:80653_G/A	-0.547115	78.1716	chrVII:80305_A/G	chrVII:81381_G/A	3819643	3819649	0	TRUE	chrVII	0.22072	-0.494784	1	-0.412237	-0.29741	0	1	0.71	0.26	0.36	0.04	0.91	0.78	0.563456	0.0313642	1.76373e-05	0.789396	285	203	65	61
YGL219C	chrVII:82858_A/G	-0.417271	42.0387	chrVII:82858_A/G	chrVII:89813_AT/A	3821848	3821868	0	TRUE	chrVII	0.11574	-0.345467	1	-0.208131	-0.412196	1	1	0.59	0.21	0.31	0.02	0.8	0.61	0.564524	0.259867	1.01128e-06	0.341294	381	261	86	73
YGL216W	chrVII:85190_A/C	-0.476659	56.639	chrVII:82858_A/G	chrVII:87833_A/G	3824180	3823875	0	TRUE	chrVII	0.195928	-0.45621	1	-0.247339	-0.0707615	0	0	0.61	0.32	0.48	0.07	0.82	0.75	0.118683	0.02284	0.159942	1	578	583	151	150
YGL215W	chrVII:92820_G/A	-0.269564	16.5782	chrVII:82858_A/G	chrVII:95130_G/T	3831810	3826971	0	TRUE	chrVII	0.0736175	-0.26878	1	-0.179274	-0.242293	0	1	0.82	0.62	0.31	0.04	0.67	0.68	0.133829	0.350757	0.00323165	0.229022	2133	1944	97	80
YGL213C	chrVII:117896_G/A	-0.154543	5.3122	chrVII:87882_C/T	chrVII:879687_T/G	3856886	3829044	0	TRUE	chrVII	0.0196418	-0.160881	1	-0.0498122	0.293572	0	1	0.57	0.27	0.23	0.01	0.56	0.44	-0.218756	-0.368387	0.0132589	0.0923768	531	590	67	89
YGL211W	chrVII:91652_G/T	0.381073	34.4808	chrVII:85120_A/G	chrVII:95130_G/T	3830642	3831502	0	TRUE	chrVII	0.131944	0.366271	1	0.138831	-0.0648244	0	0	0.66	0.28	0.34	0.01	0.67	0.63	-0.0450676	0.174716	0.65157	0.726381	491	488	99	105
YGL208W	chrVII:98387_T/G	-0.658167	124.758	chrVII:98012_T/A	chrVII:99292_A/G	3837377	3836328	0	TRUE	chrVII	0.359017	-0.608693	1	-0.768541	-0.197269	0	0	0.99	0.92	0.92	0.61	1	0.98	0.0658259	0.328713	0.392608	0.0446326	796	728	189	151
YGL207W	chrVII:98012_T/A	0.406393	39.6675	chrVII:95788_T/C	chrVII:100110_T/C	3837002	3837959	0	TRUE	chrVII	0.150714	0.386741	1	0.142968	0.424683	2	2	0.89	0.71	0.75	0.39	0.7	0.67	-0.277874	-0.571492	8.7422e-25	4.28e-24	5184	6285	1076	1599
YGL204C	chrVII:108343_A/G	-0.664555	128.059	chrVII:107461_A/G	chrVII:113828_A/C	3847333	3850690	883	TRUE	chrVII	0.432368	-0.659987	1	-0.994621	-1.58542	2	2	1	0.97	0.97	0.66	1	0.98	1.63931	1.53152	5.35636e-62	6.63e-13	756	243	159	55
YGL203C	chrVII:117824_A/T	-0.402154	38.7672	chrVII:107461_A/G	chrVII:122793_A/G	3856814	3851465	0	TRUE	chrVII	0.132355	-0.377646	1	-0.167751	-0.250213	0	2	0.74	0.47	0.48	0.12	0.74	0.63	0.171118	0.329308	0.00108888	0.0236865	1639	1445	203	159
YGL202W	chrVII:114332_G/A	0.250835	14.2806	chrVII:107461_A/G	chrVII:130737_C/T	3853322	3855049	0	TRUE	chrVII	0.0427915	0.213188	1	0.0972316	0.00799979	0	0	0.9	0.72	0.71	0.53	0.74	0.64	-0.00567782	-0.0103218	0.854993	0.954147	4915	4860	1359	1363
YGL200C	chrVII:123330_G/C	0.38787	35.8287	chrVII:122047_G/A	chrVII:123716_G/T	3862320	3861684	0	TRUE	chrVII	0.136784	0.372325	1	0.136663	0.0223516	0	0	0.71	0.43	0.46	0.03	0.6	0.68	0.0870025	-0.131706	0.143368	0.472562	1180	1174	133	146
YGL198W	chrVII:125810_C/T	-0.272379	16.94	chrVII:124460_A/G	chrVII:162943_C/T	3864800	3862581	0	TRUE	chrVII	0.0522356	-0.24466	1	-0.090664	-0.0446284	0	0	0.53	0.13	0.34	0.03	0.66	0.65	-0.0899121	0.179169	0.377243	0.350397	434	447	137	121
YGL196W	chrVII:126626_C/T	-0.426876	44.2067	chrVII:124460_A/G	chrVII:138853_A/T	3865616	3868873	0	TRUE	chrVII	0.0786567	-0.303509	1	-0.200699	-0.0125472	0	0	0.79	0.66	0.58	0.15	0.73	0.66	-0.00336746	0.0284618	0.944626	0.0640571	2639	2594	254	213
YGL195W	chrVII:140030_A/G	-0.436707	46.5001	chrVII:130699_A/G	chrVII:140290_C/T	3879020	3870515	0	TRUE	chrVII	0.19256	-0.436568	1	-0.292125	-0.270488	1	2	0.97	0.94	0.84	0.7	0.87	0.83	0.37624	0.164736	3.85368e-81	8.69e-05	12150	9400	2414	2148
YGL194C-A	chrVII:117896_G/A	-0.135471	4.07046	chrVII:43683_G/A	chrVII:146946_G/A	3856886	3878709	0	TRUE	chrVII	0.0205693	-0.119265	1	-0.115126	-0.0521848	0	0	0.59	0.3	0.31	0.04	0.66	0.64	-0.0128964	0.117266	0.90491	0.93702	566	563	79	81
YGL194C	chrVII:163315_T/C	0.145597	4.70848	chrVII:131940_C/T	chrVII:178402_G/A	3902305	3879358	0	TRUE	chrVII	0.0165894	0.13866	1	0.0610872	0.0161544	0	0	0.59	0.25	0.27	0.03	0.58	0.53	0.0332795	-0.0655883	0.746009	0.800733	501	471	128	123
YGL190C	chrVII:149109_C/G	0.213077	10.2108	chrVII:147192_T/C	chrVII:164774_T/C	3888099	3884799	0	TRUE	chrVII	0.0355072	0.190222	1	0.0955477	0.133733	1	1	0.63	0.31	0.53	0.15	0.65	0.59	-0.287458	0.0199915	1.33676e-06	0.937045	1118	1312	319	322
YGL177W	chrVII:171763_G/A	-0.283324	18.3884	chrVII:167895_T/C	chrVII:179910_G/A	3910753	3906549	0	TRUE	chrVII	0.0801804	-0.283022	1	-0.625672	-0.463492	0	1	0.46	0.02	0.22	0	0.96	0.77	-0.120321	1.04731	0.759649	0.0243065	38	50	24	10
YGL176C	chrVII:169257_G/A	-0.225737	11.4934	chrVII:130869_T/A	chrVII:190037_C/G	3908247	3910405	0	TRUE	chrVII	0.0449173	-0.208952	1	-0.0878384	-0.223215	0	0	0.56	0.21	0.01	0	0.71	0.57	0.0415259	0.404903	0.630653	0.711071	621	616	13	16
YGL175C	chrVII:476814_C/T	0.12557	3.49261	chrVII:149109_C/G	chrVII:529282_A/G	4215804	3912275	0	TRUE	chrVII	0.02057	0.13458	1	0.109658	0.0802456	0	1	0.21	0	0.06	0	0.64	0.52	-0.55642	0.395929	0.0400358	0.850554	69	75	13	15
YGL174W	chrVII:177687_T/C	0.565947	84.8463	chrVII:174975_G/A	chrVII:178402_G/A	3916677	3913535	0	TRUE	chrVII	0.29213	0.54588	1	0.348957	0.976479	0	2	0.4	0.05	0.19	0	0.81	0.74	-0.595406	-1.35755	0.00240046	0.00460131	73	139	15	36
YGL173C	chrVII:178509_T/C	-0.503933	64.3791	chrVII:174098_C/G	chrVII:181036_A/G	3917499	3914517	0	TRUE	chrVII	0.239705	-0.483965	1	-0.271586	-0.026987	0	0	0.91	0.74	0.77	0.5	0.81	0.72	-0.0120391	0.0660131	0.690723	0.238117	4771	4824	998	945
YGL171W	chrVII:120933_G/A	0.126796	3.56173	chrVII:82858_A/G	chrVII:678180_C/G	3859923	3921380	0	TRUE	chrVII	0.0160139	0.131272	1	0.0821918	-0.289524	0	1	0.49	0.18	0.38	0.09	0.56	0.58	0.491585	0.0874628	2.24575e-05	1	391	266	183	182
YGL169W	chrVII:187354_A/G	0.842098	271.368	chrVII:185280_T/C	chrVII:187354_A/G	3926344	3925049	0	TRUE	chrVII	0.69601	0.833089	1	0.682299	1.09283	2	2	0.98	0.83	0.85	0.56	1	0.98	-1.25858	-0.927068	9.57624e-64	2.32e-08	495	1158	147	260
YGL166W	chrVII:191348_A/G	-0.386255	35.5054	chrVII:190333_C/T	chrVII:193938_C/T	3930338	3930119	0	TRUE	chrVII	0.131015	-0.361557	1	-0.244735	-0.234112	0	0	0.47	0.11	0.28	0.01	0.72	0.68	0.167918	0.300305	0.201679	1	303	243	49	50
YGL164C	chrVII:334704_T/C	0.11326	2.83718	chrVII:43400_A/G	chrVII:960362_C/A	4073694	3930968	0	TRUE	chrVII	0.00916935	0.09248	1	0.0516985	0.552951	0	1	0.18	0.03	0.05	0	0.61	0.44	-0.706295	-0.399607	0.000178325	0.33175	111	155	22	30
YGL163C	chrVII:193477_G/A	-0.283949	18.4732	chrVII:187354_A/G	chrVII:198286_C/T	3932467	3932697	0	TRUE	chrVII	0.0753829	-0.26698	1	-0.126002	-0.422621	1	1	0.57	0.24	0.41	0.08	0.67	0.69	0.0928222	0.752419	0.234038	8.29e-07	683	692	210	120
YGL159W	chrVII:194505_C/T	-0.171551	6.56432	chrVII:164885_A/G	chrVII:208835_G/T	3933495	3941711	0	TRUE	chrVII	0.0282346	-0.183805	1	-0.0860207	-0.0448365	0	0	0.46	0.06	0.15	0	0.59	0.56	0.0718983	0.0177747	0.553882	0.240793	327	313	50	38
YGL157W	chrVII:217455_C/A	0.179129	7.1669	chrVII:192137_C/T	chrVII:248225_G/C	3956445	3947996	0	TRUE	chrVII	0.0157237	0.107134	1	0.113248	0.364796	1	1	0.73	0.44	0.59	0.24	0.66	0.58	-0.78078	0.0511875	8.31777e-29	0.653787	606	1115	427	413
YGL155W	chrVII:140806_G/A	-0.115628	2.95786	chrVII:43400_A/G	chrVII:1011349_G/A	3879796	3953071	0	TRUE	chrVII	0.0139381	-0.10255	1	-0.0364089	0.095553	0	1	0.53	0.21	0.11	0	0.61	0.49	0.217174	-0.40828	0.0130181	0.155656	586	517	35	49
YGL154C	chrVII:214328_T/C	-0.167104	6.22361	chrVII:194505_C/T	chrVII:231071_G/A	3953318	3954268	0	TRUE	chrVII	0.0242458	-0.159536	1	-0.0880776	-0.0824367	0	0	0.4	0.03	0.04	0	0.54	0.6	-0.0277716	0.192645	0.883086	0.671811	193	210	23	27
YGL145W	chrVII:228148_C/T	0.227181	11.6449	chrVII:228148_C/T	chrVII:236277_C/T	3967138	3969233	0	TRUE	chrVII	0.0464889	0.20974	1	0.095867	0.252974	0	1	0.54	0.11	0.11	0	0.61	0.63	-0.402855	-0.103093	0.000629434	0.787706	312	353	26	29
YGL130W	chrVII:272365_G/GA	0.163948	5.9876	chrVII:252804_A/T	chrVII:335555_A/G	4011355	4005135	0	TRUE	chrVII	0.0152342	0.129028	1	0.0505643	0.0426734	0	0	0.32	0.02	0.07	0	0.57	0.47	-0.127782	0.0424353	0.447078	0.871415	154	177	18	20
YGL125W	chrVII:274142_G/A	0.478413	57.116	chrVII:272365_G/GA	chrVII:275338_C/A	4013132	4011510	0	TRUE	chrVII	0.175764	0.419821	1	0.386342	0.359258	0	1	0.49	0.14	0.54	0.15	0.89	0.9	-0.49188	-0.226636	0.0122453	0.0474114	117	135	114	147
YGL124C	chrVII:275782_T/C	-0.531491	72.9488	chrVII:275701_C/T	chrVII:276935_T/TG	4014772	4013770	0	TRUE	chrVII	0.261599	-0.496708	1	-0.277018	-0.277972	0	1	0.59	0.29	0.25	0.02	0.8	0.69	0.363857	0.192087	0.000319373	0.477922	418	366	59	68
YGL114W	chrVII:291088_C/G	-0.113556	2.85216	chrVII:55935_C/G	chrVII:609851_G/A	4030078	4032450	0	TRUE	chrVII	0.013427	-0.100208	1	-0.0326968	0.0550401	0	0	0.32	0.04	0.09	0	0.56	0.56	-2.66024e-05	-0.110054	1	0.385669	247	257	38	47
YGL112C	chrVII:298874_C/T	-0.564057	84.1568	chrVII:298874_C/T	chrVII:301018_T/C	4037864	4037168	0	TRUE	chrVII	0.311407	-0.551086	1	-0.194612	-0.100575	1	1	0.67	0.34	0.44	0.07	0.7	0.67	0.324297	-0.123148	7.01934e-06	0.221222	897	722	180	205
YGL110C	chrVII:303645_T/C	-0.179719	7.21491	chrVII:286632_A/G	chrVII:312966_C/T	4042635	4040527	0	TRUE	chrVII	0.0355232	-0.173967	1	-0.0632345	0.00413379	0	0	0.5	0.22	0.23	0	0.49	0.55	0.0445198	-0.0527874	0.618608	0.278615	621	574	65	79
YGL106W	chrVII:314617_G/A	0.322702	24.1657	chrVII:303261_T/C	chrVII:316588_G/A	4053607	4045550	0	TRUE	chrVII	0.0557006	0.24778	1	0.0897455	0.320298	0	2	0.7	0.42	0.36	0.11	0.59	0.61	-0.165816	-0.47478	0.015511	0.00385359	912	958	136	189
YGL105W	chrVII:306650_C/T	0.426488	44.1179	chrVII:305928_G/C	chrVII:308800_A/G	4045640	4046427	0	TRUE	chrVII	0.112415	0.334567	1	0.0976473	-0.0724746	0	2	0.82	0.56	0.64	0.23	0.68	0.6	-0.104238	0.249187	0.0050215	0.00548824	2929	3157	621	526
YGL104C	chrVII:309574_T/C	0.459506	52.1195	chrVII:309574_T/C	chrVII:312966_C/T	4048564	4047703	0	TRUE	chrVII	0.168483	0.427846	1	0.408633	-0.0872425	0	1	0.58	0.16	0.06	0	0.92	0.67	-0.3149	0.489385	0.0806935	0.442068	127	153	16	11
YGL101W	chrVII:312743_T/G	0.187332	7.85043	chrVII:293254_T/C	chrVII:329449_G/A	4051733	4051183	0	TRUE	chrVII	0.0192868	0.168263	1	0.109874	-0.0714335	0	0	0.54	0.28	0.35	0.04	0.68	0.6	0.110924	0.0319429	0.161399	0.446851	728	663	139	153
YGL100W	chrVII:319067_T/TTGTAGAGAATGTGGATTTTGATGTAATTGTTGGGATTCC	0.236205	12.6159	chrVII:298874_C/T	chrVII:344309_T/G	4058057	4052224	0	TRUE	chrVII	0.0344501	0.201928	2	0.0626706	-0.197558	0	1	0.52	0.18	0.11	0	0.73	0.5	-0.1968	0.591915	0.0676343	0.174171	384	400	27	17
YGL097W	chrVII:218390_G/A	0.124867	3.45334	chrVII:53700_G/A	chrVII:561747_G/T	3957380	4060772	0	TRUE	chrVII	0.0125281	0.115361	1	0.0342533	0.359432	0	1	0.41	0.05	0.22	0.02	0.62	0.57	-0.24003	-0.478834	0.0755577	0.0821913	223	261	83	108
YGL092W	chrVII:344309_T/G	0.120209	3.19867	chrVII:298874_C/T	chrVII:471518_G/T	4083299	4076896	0	TRUE	chrVII	0.0128264	0.108417	1	0.0479339	0.0208591	0	0	0.5	0.17	0.41	0.01	0.56	0.68	-0.00631287	-0.0354053	0.973673	1	451	460	157	156
YGL086W	chrVII:348923_T/G	-0.289736	19.2681	chrVII:348923_T/G	chrVII:351511_G/C	4087913	4086109	0	TRUE	chrVII	0.0834547	-0.288742	1	-0.133857	-0.121939	0	0	0.38	0.03	0.12	0	0.66	0.67	0.121393	0.122484	0.411263	1	229	205	26	25
YGL083W	chrVII:352951_A/G	-0.195863	8.59619	chrVII:348923_T/G	chrVII:372717_G/A	4091941	4092048	0	TRUE	chrVII	0.0362044	-0.18336	1	-0.0975731	-0.22827	0	1	0.63	0.29	0.43	0.05	0.62	0.64	0.173607	0.282934	0.00611074	0.125154	1141	993	146	120
YGL080W	chrVII:357841_T/C	0.457379	51.577	chrVII:355292_G/A	chrVII:362321_A/G	4096831	4097626	0	TRUE	chrVII	0.185584	0.433921	1	0.290915	0.103589	0	0	0.7	0.35	0.32	0.02	0.76	0.8	-0.0192445	-0.187933	0.853181	0.931202	475	529	66	68
YGL077C	chrVII:362516_A/T	0.314858	22.9424	chrVII:357041_C/T	chrVII:371489_T/G	4101506	4101215	0	TRUE	chrVII	0.0763552	0.268335	1	0.130461	0.189791	0	1	0.71	0.3	0.38	0.01	0.72	0.66	-0.206956	-0.172625	0.0106644	0.232926	702	696	144	166
YGL075C	chrVII:352895_GA/G	0.209211	9.83527	chrVII:348923_T/G	chrVII:381517_C/G	4091885	4105915	0	TRUE	chrVII	0.0372841	0.199765	1	0.118653	0.0762369	0	0	0.2	0.03	0.06	0	0.7	0.43	0.0250644	-0.177538	0.947446	0.168638	103	114	9	17
YGL071W	chrVII:369600_A/G	-0.255332	14.8151	chrVII:360441_T/C	chrVII:375494_G/T	4108590	4111002	0	TRUE	chrVII	0.0640355	-0.254848	1	-0.118964	0.16925	0	0	0.53	0.11	0.3	0.01	0.73	0.69	-0.114778	-0.223721	0.231419	0.544094	509	497	105	115
YGL070C	chrVII:372033_G/C	0.379024	34.0808	chrVII:367741_G/A	chrVII:375494_G/T	4111023	4113449	31	TRUE	chrVII	0.123309	0.346417	1	0.165734	0.285767	1	1	0.66	0.29	0.46	0.11	0.77	0.66	-0.0868908	-0.484643	0.260755	8.68e-06	690	753	145	232
YGL067W	chrVII:372033_G/C	-0.386675	35.5894	chrVII:369666_G/T	chrVII:377199_A/G	4111023	4115091	0	TRUE	chrVII	0.116972	-0.343421	1	-0.1195	-0.38256	0	1	0.33	0.03	0.19	0	0.59	0.7	0.608395	0.156726	0.00031641	0.505236	169	122	44	37
YGL066W	chrVII:378667_T/C	0.469527	54.7285	chrVII:377575_A/ATACAAGAGAAGCG	chrVII:380670_A/T	4117657	4116599	0	TRUE	chrVII	0.21468	0.459897	1	0.250538	0.517287	0	1	0.49	0.1	0.13	0	0.72	0.66	-0.56509	-0.469485	0.000276004	1	150	216	24	25
YGL065C	chrVII:378667_T/C	0.245965	13.7139	chrVII:377575_A/ATACAAGAGAAGCG	chrVII:381517_C/G	4117657	4118750	0	TRUE	chrVII	0.0526322	0.228422	1	0.097003	0.0885775	0	0	0.51	0.14	0.18	0	0.68	0.6	-0.13472	-0.0424353	0.236554	0.819893	349	359	40	37
YGL061C	chrVII:45537_C/A	-0.113454	2.84699	chrVII:43308_T/G	chrVII:651108_A/G	3784527	4127958	0	TRUE	chrVII	0.0126056	-0.115279	1	-0.0554667	0.105983	0	0	0.32	0	0.1	0	0.62	0.53	-0.0532686	-0.158698	0.808074	0.405032	126	138	15	21
YGL059W	chrVII:397448_T/A	-0.148176	4.87867	chrVII:374227_T/C	chrVII:474400_C/T	4136438	4131213	0	TRUE	chrVII	0.0181579	-0.141506	1	-0.0972008	0.161742	0	0	0.06	0	0.16	0	0.63	0.54	0.0355973	-0.359081	1	1	39	40	28	28
YGL057C	chrVII:395734_T/C	-0.726525	164.91	chrVII:395734_T/C	chrVII:395882_C/T	4134724	4133956	0	TRUE	chrVII	0.441194	-0.663726	1	-0.615022	-0.540001	1	2	0.82	0.43	0.7	0.22	0.94	0.93	0.700413	0.379589	2.27752e-06	0.0363758	241	152	126	94
YGL056C	chrVII:396575_T/C	-0.353055	29.2554	chrVII:395909_C/T	chrVII:397448_T/A	4135565	4135025	0	TRUE	chrVII	0.113967	-0.339002	1	-0.137456	-0.0231047	0	1	0.77	0.52	0.56	0.14	0.7	0.69	0.103623	-0.0574132	0.0395295	0.513929	1831	1611	256	272
YGL055W	chrVII:399537_T/A	-0.564765	84.4143	chrVII:398081_A/G	chrVII:400387_A/G	4138527	4137618	0	TRUE	chrVII	0.252583	-0.481008	1	-0.478057	-1.72759	2	2	0.97	0.93	0.94	0.73	0.93	0.87	1.81139	1.64378	4.94065645841247e-324	4.61e-129	17683	4968	1650	543
YGL054C	chrVII:425446_A/C	-0.128554	3.66203	chrVII:180027_A/G	chrVII:451937_C/T	4164436	4139861	0	TRUE	chrVII	0.0152754	-0.126933	1	-0.0587501	-0.431834	1	2	0.71	0.46	0.34	0.05	0.52	0.56	0.275424	0.588245	6.61446e-06	0.000590503	1188	1022	201	137
YGL050W	chrVII:412625_T/C	0.267829	16.3574	chrVII:398081_A/G	chrVII:422434_A/G	4151615	4144766	0	TRUE	chrVII	0.0619028	0.259039	1	0.108771	0.283865	0	1	0.58	0.19	0.33	0.01	0.62	0.56	-0.308811	-0.258918	0.00121562	0.143245	426	519	92	114
YGL049C	chrVII:411461_A/G	-0.535846	74.3769	chrVII:405432_C/T	chrVII:411461_A/G	4150451	4145850	0	TRUE	chrVII	0.214217	-0.444092	1	-0.273106	-0.381547	1	2	0.88	0.58	0.47	0.1	0.84	0.7	0.408866	0.354229	1.163e-14	0.00463977	1799	1294	210	155
YGL048C	chrVII:357041_C/T	0.157121	5.49313	chrVII:348923_T/G	chrVII:428542_C/G	4096031	4149059	0	TRUE	chrVII	0.0143924	0.116367	1	0.0536483	-0.036637	0	1	0.83	0.58	0.57	0.26	0.52	0.46	0.088071	-0.014797	0.0024351	0.340916	5051	4812	548	581
YGL047W	chrVII:412277_C/T	0.287335	18.936	chrVII:389537_T/A	chrVII:415307_G/A	4151267	4150542	0	TRUE	chrVII	0.0615429	0.269184	1	0.181904	0.0821502	0	0	0.46	0.06	0.11	0	0.7	0.64	-0.194674	0.0303736	0.203147	0.301996	165	206	27	19
YGL045W	chrVII:412625_T/C	0.543837	77.0529	chrVII:409886_C/G	chrVII:414724_C/T	4151615	4153092	0	TRUE	chrVII	0.266426	0.524988	1	0.310739	0.297951	0	1	0.68	0.19	0.34	0	0.88	0.82	-0.320624	-0.275278	0.0163435	0.170517	239	271	68	86
YGL035C	chrVII:431867_A/G	0.677191	134.835	chrVII:431867_A/G	chrVII:433475_T/C	4170857	4170538	0	TRUE	chrVII	0.448475	0.662497	1	0.5948	0.38209	0	2	0.94	0.81	0.72	0.26	0.95	0.92	-0.258945	-0.505235	0.00146223	0.0087913	591	700	119	164
YGL027C	chrVII:446205_G/A	-0.57236	87.2191	chrVII:446205_G/A	chrVII:446205_G/A	4185195	4182632	0	TRUE	chrVII	0.273975	-0.537428	1	-0.243334	-0.298076	0	0	0.71	0.46	0.17	0	0.77	0.62	0.0415639	0.554589	0.60032	0.228806	784	718	33	23
YGL026C	chrVII:465503_A/T	0.132922	3.91736	chrVII:114332_G/A	chrVII:485313_TAA/T	4204493	4185402	0	TRUE	chrVII	0.0221712	0.12611	1	0.0618711	0.0979277	0	1	0.38	0.05	0.32	0.07	0.52	0.55	-0.329992	0.134137	0.0250459	0.783181	208	225	168	162
YGL025C	chrVII:449133_C/T	0.216407	10.5403	chrVII:446205_G/A	chrVII:451937_C/T	4188123	4187754	0	TRUE	chrVII	0.032146	0.194678	1	0.100362	0.235733	0	1	0.71	0.32	0.51	0.09	0.74	0.69	-0.0695234	-0.401942	0.351637	0.000999598	801	808	249	329
YGL022W	chrVII:125810_C/T	-0.129828	3.73559	chrVII:120933_G/A	chrVII:454822_C/T	3864800	4191394	0	TRUE	chrVII	0.0102788	-0.0899898	1	-0.0503918	-0.464402	0	2	0.65	0.2	0.38	0.05	0.6	0.53	0.210575	0.718229	0.0170811	0.000121507	662	509	149	89
YGL021W	chrVII:454799_T/C	0.426285	44.0713	chrVII:454799_T/C	chrVII:457592_A/G	4193789	4193775	0	TRUE	chrVII	0.167781	0.413129	1	0.220441	0.181959	0	1	0.78	0.54	0.52	0.2	0.78	0.65	-0.0620285	-0.30189	0.198326	0.000776954	1836	1878	257	340
YGL020C	chrVII:457631_T/C	0.346331	28.0781	chrVII:454850_A/C	chrVII:458368_G/A	4196621	4196153	0	TRUE	chrVII	0.117535	0.32195	1	0.106164	0.200081	0	1	0.75	0.52	0.51	0.1	0.57	0.63	-0.0905187	-0.309644	0.049539	0.489042	1971	2056	227	243
YGL019W	chrVII:462915_C/T	-0.205252	9.4585	chrVII:456426_C/T	chrVII:472019_T/C	4201905	4197146	0	TRUE	chrVII	0.0476893	-0.198641	1	-0.0528086	0.120573	0	0	0.72	0.36	0.5	0.15	0.59	0.51	-0.027742	-0.213404	0.69455	0.0780918	897	946	276	320
YGL018C	chrVII:459382_T/G	0.340909	27.1496	chrVII:453554_A/G	chrVII:460477_A/G	4198372	4198100	0	TRUE	chrVII	0.0664815	0.277575	1	0.172728	0.219305	0	1	0.58	0.26	0.29	0.03	0.73	0.68	0.0270529	-0.465664	0.796166	0.0364228	477	475	64	91
YGL017W	chrVII:459382_T/G	0.641145	116.347	chrVII:459382_T/G	chrVII:459867_T/A	4198372	4198844	0	TRUE	chrVII	0.378856	0.612856	1	0.302262	0.266744	0	1	0.77	0.49	0.37	0.02	0.87	0.73	-0.144027	-0.389461	0.0580578	0.620842	738	779	70	77
YGL016W	chrVII:464215_T/C	-0.204344	9.37317	chrVII:460726_G/A	chrVII:504342_T/A	4203205	4200656	0	TRUE	chrVII	0.0363503	-0.19447	1	-0.0913986	-0.0935337	0	1	0.64	0.32	0.46	0.1	0.68	0.54	0.15604	0.0310269	0.0387666	0.448413	803	709	178	163
YGL014W	chrVII:454799_T/C	-0.136379	4.1257	chrVII:433131_G/A	chrVII:524356_C/T	4193789	4205131	0	TRUE	chrVII	0.0182113	-0.121568	1	-0.0591018	-0.168733	0	1	0.54	0.21	0.32	0.03	0.61	0.63	0.17293	0.164536	0.037813	0.376909	702	581	133	118
YGL013C	chrVII:448106_T/C	0.137634	4.20274	chrVII:435937_A/G	chrVII:475074_C/T	4187096	4208082	0	TRUE	chrVII	0.0172536	0.140655	1	0.0628908	0.147534	0	0	0.65	0.25	0.22	0.02	0.59	0.47	-0.0598508	-0.235216	0.529773	0.323412	532	517	93	108
YGL011C	chrVII:474708_T/C	0.252693	14.5001	chrVII:473949_A/T	chrVII:477384_T/C	4213698	4213479	0	TRUE	chrVII	0.0438347	0.210591	1	0.0714831	0.0478698	0	0	0.82	0.62	0.74	0.36	0.61	0.62	-0.00979694	-0.0859427	0.753873	0.14634	4611	4593	741	799
YGL010W	chrVII:475388_T/C	0.459987	52.2428	chrVII:473949_A/T	chrVII:480612_A/G	4214378	4214535	0	TRUE	chrVII	0.206321	0.444839	1	0.443828	0.29625	0	1	0.7	0.21	0.21	0	0.89	0.78	-0.420733	-0.171766	0.0146674	0.348889	142	170	17	24
YGL009C	chrVII:476814_C/T	-0.261479	15.5631	chrVII:474708_T/C	chrVII:482980_T/C	4215804	4215303	0	TRUE	chrVII	0.05687	-0.301462	1	-0.212362	0.018776	0	0	0.79	0.61	0.8	0.59	0.81	0.8	-0.0831255	0.0455735	0.0981245	0.456593	1658	1733	1254	1216
YGL005C	chrVII:485316_A/G	-0.378245	33.9295	chrVII:481776_T/C	chrVII:493751_C/T	4224306	4228698	0	TRUE	chrVII	0.156142	-0.381279	1	-0.218917	0.0601605	0	1	0.78	0.55	0.45	0.11	0.86	0.75	-0.212785	0.092464	0.000190461	0.59669	1243	1393	173	184
YGL004C	chrVII:1046581_G/T	-0.121538	3.27032	chrVII:120933_G/A	chrVII:1062938_A/G	4785571	4229693	0	TRUE	chrVII	0.0108745	-0.105884	1	-0.0547083	0.208133	0	1	0.68	0.35	0.32	0.06	0.55	0.35	-0.33291	-0.0833557	5.61252e-05	0.178964	556	694	90	110
YGL002W	chrVII:494636_C/T	-0.473637	55.824	chrVII:492059_C/A	chrVII:505867_A/T	4233626	4233507	0	TRUE	chrVII	0.214433	-0.524164	1	-0.258356	-0.0216342	0	0	0.76	0.48	0.35	0.05	0.81	0.66	0.0334038	0.00986462	0.536193	0.178339	1540	1493	80	99
YGR001C	chrVII:485184_G/A	-0.380405	34.35	chrVII:483277_A/G	chrVII:505867_A/T	4224174	4236123	0	TRUE	chrVII	0.136934	-0.364154	1	-0.122085	0.177907	0	1	0.49	0.11	0.42	0.09	0.62	0.58	0.0799216	-0.435736	0.479526	0.00276177	376	351	153	211
YGR003W	chrVII:496647_C/T	0.404674	39.3009	chrVII:487937_G/A	chrVII:507742_T/C	4235637	4239122	0	TRUE	chrVII	0.163516	0.408393	1	0.183055	0.119605	0	1	0.65	0.35	0.4	0.07	0.77	0.78	0.0206576	-0.259867	0.834039	0.0105982	541	554	114	157
YGR005C	chrVII:471870_G/A	-0.188921	7.98665	chrVII:461146_A/G	chrVII:507742_T/C	4210860	4243647	0	TRUE	chrVII	0.0363337	-0.17372	1	-0.0642019	-0.64652	0	1	0.29	0.03	0.18	0	0.55	0.62	0.108615	1.18442	0.500352	0.0072755	187	179	53	28
YGR006W	chrVII:501547_A/T	-0.292497	19.6542	chrVII:467473_A/G	chrVII:523415_G/T	4240537	4245060	0	TRUE	chrVII	0.0864046	-0.295071	1	-0.211765	0.38028	0	0	0.18	0	0.14	0	0.62	0.53	-0.263061	-0.4975	0.538583	0.429591	33	36	17	23
YGR007W	chrVII:893319_C/T	-0.119432	3.15711	chrVII:25442_C/T	chrVII:992889_T/C	4632309	4245959	0	TRUE	chrVII	0.0146976	-0.106489	1	-0.0316065	0.0491013	0	1	0.7	0.42	0.5	0.14	0.56	0.57	-0.125683	0.0274807	0.0543902	0.795354	985	1043	271	264
YGR008C	chrVII:561585_A/C	-0.163087	5.924	chrVII:464215_T/C	chrVII:586087_A/G	4300575	4247100	0	TRUE	chrVII	0.0272758	-0.157873	1	-0.213314	-0.197741	1	2	0.9	0.77	0.72	0.37	0.83	0.72	-0.0777119	0.473194	0.000621547	3.8e-10	8045	8336	671	460
YGR012W	chrVII:512350_A/T	0.170744	6.50184	chrVII:454799_T/C	chrVII:529282_A/G	4251340	4252149	0	TRUE	chrVII	0.0244081	0.160076	1	0.0591724	0.198192	0	1	0.72	0.42	0.45	0.08	0.53	0.57	-0.192672	-0.203713	0.004025	0.421388	875	1008	166	182
YGR013W	chrVII:513842_C/T	0.241763	13.2351	chrVII:481776_T/C	chrVII:516638_C/T	4252832	4253544	0	TRUE	chrVII	0.0339994	0.209907	1	0.0974575	0.141379	0	0	0.38	0.03	0.26	0.01	0.58	0.58	0.126886	-0.409644	0.431783	0.382126	163	174	48	58
YGR019W	chrVII:525205_C/T	0.238713	12.8934	chrVII:512135_T/C	chrVII:529282_A/G	4264195	4264219	0	TRUE	chrVII	0.0373536	0.209559	1	0.174963	0.443125	1	1	0.7	0.4	0.46	0.07	0.79	0.7	-0.514801	-0.371448	1.88526e-13	0.078603	734	1023	104	132
YGR020C	chrVII:526833_T/A	-0.338982	26.824	chrVII:522131_C/T	chrVII:527159_A/G	4265823	4265963	0	TRUE	chrVII	0.093626	-0.310835	1	-0.1137	-0.267669	0	1	0.73	0.54	0.54	0.19	0.64	0.64	0.0357666	0.499571	0.454886	1.6e-05	2025	1871	363	255
YGR023W	chrVII:529347_A/T	0.360271	30.5516	chrVII:529347_A/T	chrVII:531192_T/A	4268337	4268254	0	TRUE	chrVII	0.121918	0.35334	1	0.307232	0.0968067	0	0	0.71	0.37	0.41	0.08	0.85	0.78	-0.0690682	-0.124545	0.511122	0.28882	419	428	92	108
YGR026W	chrVII:532771_G/A	-0.305205	21.4871	chrVII:527159_A/G	chrVII:546634_T/A	4271761	4271975	0	TRUE	chrVII	0.0593643	-0.247953	1	-0.115358	-0.0305377	0	1	0.79	0.46	0.24	0.02	0.63	0.64	0.188187	-0.127112	0.00252085	0.377687	1113	1019	86	99
YGR027C	chrVII:554608_T/C	0.156948	5.4809	chrVII:522653_A/G	chrVII:583615_G/A	4293598	4273122	0	TRUE	chrVII	0.0258201	0.138655	1	0.0518066	-0.326916	1	2	0.74	0.56	0.82	0.58	0.44	0.55	0.578805	0.075027	2.06475e-35	0.00737337	2359	1572	3207	2995
YGR028W	chrVII:443972_G/A	0.138553	4.2596	chrVII:433556_C/T	chrVII:575955_C/T	4182962	4281193	0	TRUE	chrVII	0.0103814	0.107995	1	0.0900158	0.200394	0	1	0.7	0.29	0.36	0.05	0.59	0.57	-0.215014	-0.185774	0.0014061	0.344314	969	1004	74	87
YGR030C	chrVII:560495_C/T	-0.148574	4.90525	chrVII:527159_A/G	chrVII:586087_A/G	4299485	4284671	0	TRUE	chrVII	0.0232634	-0.149898	1	-0.0961503	-0.0593382	0	0	0.5	0.07	0.36	0.04	0.61	0.62	0.0044193	0.114257	1	0.625796	348	324	139	130
YGR040W	chrVII:568033_C/T	-0.431086	45.1796	chrVII:560495_C/T	chrVII:575122_A/G	4307023	4314388	6364	TRUE	chrVII	0.155457	-0.376266	1	-0.199809	-0.00743614	0	0	0.34	0.03	0.05	0	0.85	0.63	0.29498	-0.280108	0.110055	1	131	119	11	10
YGR041W	chrVII:579120_T/C	0.391963	36.6558	chrVII:560083_G/A	chrVII:580178_G/T	4318110	4316477	0	TRUE	chrVII	0.0939461	0.325724	1	0.203935	0.0267545	0	0	0.48	0.08	0.2	0	0.79	0.66	-0.0165147	-0.0369942	0.957382	0.0816815	147	176	25	40
YGR048W	chrVII:473502_T/C	-0.116809	3.01904	chrVII:120933_G/A	chrVII:607418_C/T	4212492	4328816	0	TRUE	chrVII	0.0181624	-0.112856	1	-0.0561573	-1.08857	0	2	0.2	0.01	0.11	0	0.49	0.56	0.356117	1.82103	0.0735248	0.000679548	115	100	31	9
YGR054W	chrVII:590527_C/G	0.167653	6.26516	chrVII:583615_G/A	chrVII:599373_T/G	4329517	4335683	0	TRUE	chrVII	0.018441	0.140414	1	0.0637569	-0.618858	0	2	0.45	0.05	0.25	0.01	0.65	0.52	0.311716	0.925999	0.0259363	0.00321694	211	199	72	40
YGR072W	chrVII:641284_A/G	0.126761	3.55973	chrVII:147698_C/T	chrVII:651108_A/G	4380274	4373294	0	TRUE	chrVII	0.0134659	0.118784	1	0.0484821	-0.274713	0	0	0.48	0.1	0.39	0.03	0.61	0.58	0.13823	0.411195	0.20853	0.125154	357	348	146	120
YGR079W	chrVII:630680_G/A	0.144015	4.60566	chrVII:95510_T/C	chrVII:651434_A/G	4369670	4379710	0	TRUE	chrVII	0.0154038	0.132019	1	0.108282	0.299981	0	0	0.25	0	0.08	0	0.57	0.49	-0.069448	-0.530515	0.72511	0.202639	157	149	20	30
YGR089W	chrVII:648927_A/G	0.209497	9.86281	chrVII:641284_A/G	chrVII:664995_G/A	4387917	4395950	0	TRUE	chrVII	0.0375068	0.200961	1	0.0873981	0.00049018	0	0	0.48	0.13	0.23	0.01	0.67	0.62	-0.180889	0.179909	0.127832	0.263054	308	331	64	51
YGR094W	chrVII:678429_C/T	0.155604	5.38624	chrVII:668528_C/T	chrVII:701396_T/C	4417419	4411176	0	TRUE	chrVII	0.0244642	0.157055	1	0.0688126	0.246254	0	1	0.45	0.1	0.35	0.06	0.56	0.61	-0.364183	-0.128324	0.00107285	0.335841	300	390	147	165
YGR104C	chrVII:46890_T/C	-0.111249	2.73671	chrVII:43308_T/G	chrVII:796731_G/C	3785880	4436435	0	TRUE	chrVII	0.00980342	-0.106309	1	-0.047688	0.0893662	0	1	0.18	0.01	0.11	0	0.45	0.46	-0.469512	0.290779	0.0207812	0.893853	80	126	29	27
YGR108W	chrVII:704214_T/C	-0.278546	17.748	chrVII:697829_A/G	chrVII:730940_G/A	4443204	4442626	0	TRUE	chrVII	0.0401196	-0.169464	1	-0.124043	-0.0298185	0	1	0.63	0.34	0.3	0.03	0.72	0.55	0.17476	-0.115123	0.0121012	0.807846	937	823	78	74
YGR120C	chrVII:719941_C/G	-0.130656	3.78377	chrVII:690131_C/T	chrVII:737189_C/A	4458931	4469023	0	TRUE	chrVII	0.0167915	-0.126217	1	-0.0576398	-0.0282785	0	0	0.17	0.01	0.09	0	0.56	0.52	-2.66024e-05	0.0565835	1	0.760792	79	62	23	20
YGR122W	chrVII:734668_A/T	-0.152533	5.17326	chrVII:116078_A/G	chrVII:744731_G/A	4473658	4472925	0	TRUE	chrVII	0.0171941	-0.128347	1	-0.0893532	-0.179268	0	1	0.31	0.01	0.01	0	0.54	0.55	-0.171979	0.530515	0.487567	0.0200616	95	89	23	9
YGR147C	chrVII:786669_A/G	-0.233846	12.358	chrVII:785199_C/T	chrVII:888717_A/ATGG	4525659	4525044	0	TRUE	chrVII	0.0376917	-0.189744	1	-0.0777488	0.232917	0	2	0.79	0.53	0.48	0.14	0.59	0.64	-0.185726	-0.280108	4.47882e-05	0.000510126	1857	2161	277	366
YGR149W	chrVII:796731_G/C	-0.196551	8.65793	chrVII:767102_A/G	chrVII:811341_T/C	4535721	4528021	0	TRUE	chrVII	0.0294697	-0.162988	1	-0.121683	-0.0031744	0	0	0.67	0.4	0.56	0.13	0.6	0.64	-0.00354967	0.00989846	0.980289	0.702731	858	820	283	273
YGR150C	chrVII:122421_CA/C	-0.111326	2.74054	chrVII:54455_C/G	chrVII:885870_T/A	3861411	4529449	0	TRUE	chrVII	0.0132437	-0.108396	1	-0.0409304	-0.24262	0	1	0.69	0.42	0.3	0.02	0.48	0.58	0.167406	0.317835	0.000747726	0.509419	1809	1609	98	88
YGR152C	chrVII:766068_A/G	0.118624	3.11427	chrVII:143359_T/C	chrVII:794838_A/G	4505058	4533664	0	TRUE	chrVII	0.0126014	0.114626	1	0.0617347	0.23517	0	0	0.69	0.24	0.28	0.02	0.56	0.51	-0.0193549	-0.450984	0.852765	0.440383	516	526	63	73
YGR155W	chrVII:800514_G/GACGAAGA	-0.237432	12.7512	chrVII:799451_C/T	chrVII:801946_A/ATG	4539504	4537533	0	TRUE	chrVII	0.0446662	-0.196369	1	-0.0778561	-0.151517	1	1	0.83	0.73	0.68	0.43	0.61	0.5	0.230767	0.0722664	6.95373e-24	0.269841	8664	7338	1225	1170
YGR156W	chrVII:46545_A/G	-0.136274	4.11933	chrVII:25442_C/T	chrVII:809504_T/C	3785535	4539536	0	TRUE	chrVII	0.0222392	-0.148392	1	-0.0744064	0.0237816	0	0	0.34	0.08	0.12	0	0.61	0.54	0.0857033	-0.133267	0.584248	0.804317	227	196	31	34
YGR157W	chrVII:804812_A/G	-0.309687	22.1559	chrVII:801370_C/T	chrVII:811341_T/C	4543802	4541430	0	TRUE	chrVII	0.0874169	-0.303623	1	-0.130782	0.0101083	0	2	0.89	0.76	0.79	0.53	0.67	0.62	0.0764554	-0.096672	0.000196812	0.00448458	10314	9643	2140	2331
YGR158C	chrVII:802060_G/T	0.328304	25.0621	chrVII:801370_C/T	chrVII:808820_G/A	4541050	4544259	0	TRUE	chrVII	0.0965984	0.315884	1	0.147543	0.300937	1	1	0.75	0.46	0.33	0.06	0.66	0.65	-0.470169	-0.131706	7.8681e-10	0.512122	710	845	161	174
YGR161W-C	chrVII:823409_T/G	0.510847	66.4555	chrVII:808061_G/A	chrVII:823443_C/G	4562399	4549217	0	TRUE	chrVII	0.203037	0.457307	1	0.544749	0.215241	0	1	0.69	0.11	0.09	0	0.94	0.85	-0.46443	0.0339473	0.0341478	0.229481	88	109	21	13
YGR165W	chrVII:810789_C/T	-0.140259	4.36623	chrVII:766068_A/G	chrVII:905443_A/G	4549779	4568106	0	TRUE	chrVII	0.0145153	-0.0896929	1	-0.0663996	0.164409	0	0	0.53	0.15	0.23	0.02	0.65	0.51	0.117126	-0.445944	0.304007	0.298593	361	331	50	62
YGR167W	chrVII:833212_C/T	0.38449	35.1544	chrVII:829946_G/C	chrVII:835147_T/C	4572202	4571446	0	TRUE	chrVII	0.137964	0.358626	1	0.154533	-0.0804679	0	0	0.73	0.42	0.42	0.06	0.72	0.64	0.00798394	0.152952	0.92491	0.352258	920	898	138	122
YGR168C	chrVII:878256_G/A	-0.118238	3.0939	chrVII:43400_A/G	chrVII:967795_T/C	4617246	4572342	0	TRUE	chrVII	0.015064	-0.124331	1	-0.083612	-0.0319485	0	1	0.55	0.27	0.1	0	0.52	0.48	-0.207754	0.271651	0.0064914	0.671811	732	783	27	23
YGR169C	chrVII:834852_C/T	0.17541	6.86772	chrVII:829069_CA/C	chrVII:838817_C/G	4573842	4573679	0	TRUE	chrVII	0.0117508	0.125539	1	0.0801164	-0.0698491	0	0	0.53	0.15	0.02	0	0.57	0.45	-2.66024e-05	0.139725	1	0.831812	348	328	12	10
YGR178C	chrVII:854194_G/A	-0.472423	55.4989	chrVII:853535_A/G	chrVII:857836_C/T	4593184	4590037	0	TRUE	chrVII	0.181503	-0.398416	1	-0.168694	-0.0725145	0	0	0.89	0.7	0.79	0.51	0.71	0.72	0.0533746	0.0916543	0.0913714	0.521051	4273	4137	1421	1386
YGR179C	chrVII:853046_G/A	-0.284703	18.5757	chrVII:850923_T/C	chrVII:879283_A/G	4592036	4592665	0	TRUE	chrVII	0.074793	-0.265295	1	-0.132294	0.0497685	0	1	0.5	0.16	0.44	0.05	0.7	0.57	-0.229014	0.129477	0.0335205	0.652817	406	402	125	117
YGR180C	chrVII:856944_AG/A	-0.598405	97.4175	chrVII:850923_T/C	chrVII:857160_C/T	4595934	4594254	0	TRUE	chrVII	0.169417	-0.395689	1	-0.343501	-0.129867	0	2	0.89	0.83	0.75	0.46	0.88	0.81	0.0999148	0.15982	0.00588904	0.0139386	3239	3081	598	515
YGR181W	chrVII:858261_C/A	0.628159	110.281	chrVII:857876_A/C	chrVII:858812_T/TA	4597251	4597277	0	TRUE	chrVII	0.371671	0.610546	1	0.361579	0.679575	1	2	0.83	0.61	0.68	0.35	0.81	0.9	-0.865611	-0.493539	1.86415e-42	3.15e-05	743	1403	204	298
YGR183C	chrVII:859352_A/G	-0.437311	46.6434	chrVII:858225_G/T	chrVII:872246_C/G	4598342	4598053	0	TRUE	chrVII	0.11811	-0.351403	1	-0.346186	-0.143969	0	1	0.8	0.64	0.78	0.47	0.83	0.84	0.0555096	0.232427	0.326528	0.0176287	1368	1325	609	528
YGR184C	chrVII:860513_T/C	0.58684	92.7745	chrVII:858310_C/T	chrVII:861401_C/T	4599503	4598891	0	TRUE	chrVII	0.331719	0.585733	1	0.42035	0.168772	1	1	0.95	0.88	0.78	0.56	0.95	0.87	-0.198302	-0.139243	8.12756e-11	0.193394	4402	4805	629	677
YGR185C	chrVII:892181_G/A	-0.131472	3.8316	chrVII:849134_C/G	chrVII:901215_C/A	4631171	4605326	0	TRUE	chrVII	0.0162192	-0.116157	1	-0.0347255	-0.379564	1	2	0.72	0.32	0.5	0.11	0.56	0.5	0.25169	0.507439	3.66546e-06	3.78e-05	1469	1301	303	209
YGR186W	chrVII:867732_G/A	-0.177656	7.04761	chrVII:845614_C/A	chrVII:934463_C/T	4606722	4606764	0	TRUE	chrVII	0.0325664	-0.170882	1	-0.051665	-0.0921567	1	1	0.74	0.47	0.6	0.24	0.6	0.55	0.23133	-0.0470166	1.07571e-06	0.94429	1984	1719	411	408
YGR191W	chrVII:904076_T/C	0.198446	8.82907	chrVII:850923_T/C	chrVII:934463_C/T	4643066	4619410	0	TRUE	chrVII	0.0338062	0.17504	1	0.0815922	0.14426	0	1	0.89	0.62	0.49	0.16	0.67	0.63	0.0499525	-0.338472	0.149381	0.000953154	3736	3461	342	435
YGR192C	chrVII:883069_T/C	-0.57379	87.7555	chrVII:882416_T/A	chrVII:887135_T/C	4622059	4621802	0	TRUE	chrVII	0.276595	-0.512198	1	-0.326082	0.368837	2	2	0.99	0.96	0.94	0.9	0.93	0.83	-0.186931	-0.550743	3.92478e-239	3.26e-255	120439	138654	13488	19686
YGR193C	chrVII:893550_C/T	-0.243637	13.4475	chrVII:878256_G/A	chrVII:897795_G/A	4632540	4623499	0	TRUE	chrVII	0.0400038	-0.208002	1	-0.0836861	-0.214326	0	2	0.66	0.4	0.59	0.2	0.67	0.57	0.128793	0.299858	0.0156072	0.0159844	1495	1424	341	280
YGR196C	chrVII:893550_C/T	-0.209194	9.83365	chrVII:873389_T/C	chrVII:918902_A/G	4632540	4628723	0	TRUE	chrVII	0.0409048	-0.196661	1	-0.0749971	-0.0586776	0	2	0.58	0.23	0.49	0.13	0.7	0.61	0.157926	-0.0405705	0.053737	0.0284812	681	605	266	320
YGR197C	chrVII:892181_G/A	0.31737	23.33	chrVII:882202_G/A	chrVII:901215_C/A	4631171	4631487	0	TRUE	chrVII	0.0679223	0.276148	1	0.185135	0.139348	0	1	0.39	0.08	0.24	0.01	0.73	0.52	-0.501088	0.222392	0.00438261	0.377584	132	167	57	47
YGR198W	chrVII:901215_C/A	0.291445	19.5066	chrVII:890309_C/T	chrVII:903446_A/T	4640205	4633683	0	TRUE	chrVII	0.0636954	0.271463	1	0.110034	0.138344	0	0	0.58	0.29	0.18	0.03	0.58	0.5	0.0643491	-0.341037	0.390703	0.33838	776	767	60	72
YGR200C	chrVII:892181_G/A	-0.154914	5.338	chrVII:154206_T/C	chrVII:903446_A/T	4631171	4638894	0	TRUE	chrVII	0.023315	-0.160415	1	-0.0760458	0.00468563	0	0	0.69	0.41	0.38	0.04	0.66	0.57	0.059924	-0.0692953	0.35013	0.474277	1159	1037	158	172
YGR202C	chrVII:904076_T/C	-0.197356	8.73042	chrVII:888842_CA/C	chrVII:934463_C/T	4643066	4642464	0	TRUE	chrVII	0.0302995	-0.16834	1	-0.0755883	-0.0409626	0	0	0.36	0.04	0.15	0	0.62	0.57	-0.0458303	0.127756	0.797087	0.832258	225	192	43	46
YGR204W	chrVII:907442_C/T	-0.136287	4.12011	chrVII:890309_C/T	chrVII:923476_T/C	4646432	4644924	0	TRUE	chrVII	0.0157457	-0.139286	1	-0.0657526	-0.00207074	0	1	0.9	0.75	0.76	0.61	0.62	0.66	-0.0519411	0.0560826	0.0165904	0.178572	8795	9082	2437	2343
YGR207C	chrVII:913057_A/G	-0.307575	21.8394	chrVII:909227_A/G	chrVII:914517_C/T	4652047	4649833	0	TRUE	chrVII	0.0691639	-0.276201	1	-0.0958797	0.0117992	0	0	0.77	0.62	0.65	0.29	0.62	0.6	-0.00783118	-0.0157673	0.840058	0.57239	3200	3151	1074	1047
YGR209C	chrVII:912779_T/C	-0.249457	14.1189	chrVII:912560_C/T	chrVII:914816_C/G	4651769	4651903	0	TRUE	chrVII	0.0598012	-0.214691	1	-0.116979	-0.0968742	1	1	0.9	0.8	0.81	0.66	0.66	0.7	0.130212	0.0635366	3.7178e-10	0.0646888	10100	9230	3644	3487
YGR210C	chrVII:913222_G/A	-0.180852	7.30775	chrVII:896456_T/A	chrVII:918971_T/C	4652212	4652493	0	TRUE	chrVII	0.0271641	-0.171124	1	-0.0505535	0.0634743	0	0	0.67	0.32	0.47	0.13	0.61	0.58	0.0499291	-0.176878	0.456501	0.119437	963	965	221	256
YGR222W	chrVII:938447_T/C	0.488799	59.9976	chrVII:938447_T/C	chrVII:940459_G/A	4677437	4678913	0	TRUE	chrVII	0.210786	0.479292	1	0.323748	0.105942	0	0	0.8	0.57	0.21	0.01	0.85	0.7	-0.105994	-0.105891	0.151552	0.382126	801	819	58	48
YGR223C	chrVII:942366_C/T	-0.668133	129.944	chrVII:941028_A/G	chrVII:942635_C/T	4681356	4679859	0	TRUE	chrVII	0.431222	-0.65827	1	-0.493624	-0.945411	1	1	0.69	0.23	0.11	0	0.94	0.77	0.859796	1.03103	5.07409e-07	0.107752	207	108	17	8
YGR230W	chrVII:952051_T/G	-0.348808	28.5085	chrVII:943671_C/T	chrVII:952076_A/G	4691041	4690884	0	TRUE	chrVII	0.0773047	-0.287927	1	-0.298296	-0.152928	0	0	0.64	0.26	0.29	0.03	0.78	0.77	0.178944	0.126912	0.204043	0.491262	273	212	72	63
YGR233C	chrVII:957426_G/A	-0.249481	14.1218	chrVII:951500_G/C	chrVII:959802_A/C	4696416	4693664	0	TRUE	chrVII	0.0558658	-0.235942	1	-0.149021	0.246908	0	2	0.81	0.68	0.52	0.13	0.7	0.65	-0.0635511	-0.430264	0.00711923	0.0199289	7401	7684	149	193
YGR234W	chrVII:959010_G/T	0.51483	67.6734	chrVII:959010_G/T	chrVII:962129_A/T	4698000	4698894	0	TRUE	chrVII	0.0731192	0.235952	1	0.664892	0.119636	2	2	1	0.99	0.97	0.97	1	1	0.0830886	-0.322361	1.1581e-09	2.18e-20	22950	21719	3300	4096
YGR239C	chrVII:973111_A/G	-0.319296	23.6299	chrVII:960996_T/G	chrVII:988528_C/T	4712101	4708177	0	TRUE	chrVII	0.0731182	-0.280629	1	-0.175962	-0.756776	0	1	0.13	0	0.18	0	0.7	0.61	0.84797	0.665581	0.0440465	0.0640175	35	20	41	25
YGR246C	chrVII:985210_T/C	-0.359337	30.3818	chrVII:985136_C/T	chrVII:986910_G/A	4724200	4721472	0	TRUE	chrVII	0.126768	-0.355608	1	-0.138591	-0.418537	1	1	0.58	0.21	0.3	0.02	0.7	0.65	0.613568	0.223506	1.70049e-12	0.429747	659	449	103	91
YGR247W	chrVII:986910_G/A	0.180563	7.28398	chrVII:976931_T/C	chrVII:995637_G/A	4725900	4723956	0	TRUE	chrVII	0.0224049	0.154612	1	0.0918423	0.0405738	0	0	0.37	0.04	0.13	0	0.59	0.49	-0.0639384	-0.0172093	0.620431	0.602412	260	300	43	49
YGR248W	chrVII:985210_T/C	-0.538972	75.4151	chrVII:983061_G/C	chrVII:988528_C/T	4724200	4724962	0	TRUE	chrVII	0.159901	-0.416835	1	-1.0283	-1.26599	1	2	1	1	0.89	0.22	1	0.99	1.39646	1.13551	1.27025e-61	0.00115102	996	362	73	38
YGR251W	chrVII:995575_A/G	-0.679213	135.951	chrVII:995429_C/T	chrVII:995637_G/A	4734565	4734629	0	TRUE	chrVII	0.421974	-0.664315	1	-0.546165	-0.393596	0	1	0.75	0.3	0.47	0.07	0.96	0.89	0.603746	0.183446	0.000267046	0.477922	192	127	68	59
YGR254W	chrVII:998967_T/C	0.177567	7.04039	chrVII:993818_A/ATGTT	chrVII:1012595_G/A	4737957	4739917	0	TRUE	chrVII	0.0256141	0.160148	1	0.147543	-0.0274181	1	2	0.93	0.82	0.6	0.4	0.63	0.69	-0.175689	0.230525	1.3314e-23	0.000988082	12902	14393	883	749
YGR258C	chrVII:1011349_G/A	0.122034	3.29725	chrVII:967795_T/C	chrVII:1013000_C/G	4750339	4746661	0	TRUE	chrVII	0.0178622	0.113478	1	0.0638452	0.057468	0	0	0.67	0.31	0.33	0.01	0.62	0.59	-0.0774613	-0.0374747	0.216135	0.894892	984	1129	116	113
YGR278W	chrVII:1048158_C/T	-0.471384	55.2217	chrVII:1046308_A/G	chrVII:1049349_T/C	4787148	4785721	0	TRUE	chrVII	0.195447	-0.448713	1	-0.211643	-0.100335	0	0	0.37	0.02	0.05	0	0.79	0.72	0.200671	0	0.262856	0.264931	149	134	11	18
YGR279C	chrVII:1049943_G/A	-0.774782	201.516	chrVII:1048509_A/T	chrVII:1049943_G/A	4788933	4787788	0	TRUE	chrVII	0.536423	-0.746549	1	-0.828027	-0.576871	2	2	1	1	1	0.93	1	0.99	0.710376	0.443366	5.77669e-121	6.33e-06	5899	3530	710	549
YGR281W	chrVII:1051345_C/G	0.329283	25.2206	chrVII:1048509_A/T	chrVII:1057752_C/T	4790335	4791814	0	TRUE	chrVII	0.0947491	0.286552	1	0.240644	0.0750273	0	1	0.78	0.59	0.39	0.07	0.79	0.66	-0.155791	0.00573637	0.000719287	0.690549	1826	2091	117	110
YGR282C	chrVII:1056872_A/G	-0.705926	151.589	chrVII:1056872_A/G	chrVII:1057752_C/T	4795862	4796773	710	TRUE	chrVII	0.441026	-0.660504	1	-0.398701	-0.306984	2	2	0.99	0.93	0.81	0.64	0.89	0.88	0.158371	0.455597	3.28699e-09	4.86e-13	6070	5515	1246	910
YGR285C	chrVII:1063172_A/C	-0.186469	7.77697	chrVII:127208_T/C	chrVII:1068261_T/C	4802162	4800842	0	TRUE	chrVII	0.0251853	-0.145886	1	-0.0507362	-0.0870689	1	1	0.74	0.55	0.6	0.29	0.59	0.53	0.199714	-0.0255762	2.74388e-07	0.776526	2947	2586	615	626
YGR286C	chrVII:1065116_A/C	0.335787	26.2894	chrVII:1064969_A/G	chrVII:1067171_C/A	4804106	4802803	0	TRUE	chrVII	0.0653233	0.268756	1	0.457633	0.743441	0	2	0.5	0.14	0.27	0.01	0.92	0.85	-0.628058	-0.858824	0.00330173	0.0334167	77	119	34	55
YGL093W	chrVII:334704_T/C	0.187713	7.88301	chrVII:318614_T/C	chrVII:365727_A/G	4073694	4073876	0	TRUE	chrVII	0.0309024	0.177969	2	0.0716784	-0.0721204	0	0	0.09	0	0.03	0	0.53	0.58	-0.133293	0.277534	0.66117	1	45	68	14	15
YGL082W	chrVII:358656_C/T	-0.16637	6.16834	chrVII:348923_T/G	chrVII:370641_G/T	4097646	4094817	0	TRUE	chrVII	0.0189802	-0.135443	1	-0.0682117	-0.0511693	0	0	0.52	0.21	0.35	0.05	0.49	0.62	-0.0939267	0.196265	0.231409	0.550885	633	730	146	135
YGL037C	chrVII:431116_T/C	0.131497	3.83306	chrVII:427479_C/T	chrVII:444466_T/C	4170106	4166287	0	TRUE	chrVII	0.0121099	0.115176	2	0.123198	0.0968148	0	1	0.85	0.75	0.72	0.42	0.71	0.62	-0.0477139	-0.145916	0.0429196	0.0660087	7213	7689	710	782
YGR046W	chrVII:576468_C/T	-0.145704	4.71552	chrVII:532771_G/A	chrVII:609851_G/A	4315458	4323885	0	TRUE	chrVII	0.0235418	-0.140476	1	-0.0832659	0.418011	0	1	0.22	0.01	0.2	0.01	0.53	0.61	-0.37659	-0.459432	0.0412704	0.0952534	82	148	55	75
YGR060W	chrVII:609851_G/A	-0.153537	5.24244	chrVII:449829_C/T	chrVII:609851_G/A	4348841	4349554	0	TRUE	chrVII	0.0146916	-0.09196	1	-0.0742426	-0.145041	0	2	0.91	0.77	0.65	0.32	0.64	0.67	0.0594505	0.230631	0.012025	0.00208779	7558	7318	671	562
YGR116W	chrVII:719941_C/G	-0.131817	3.85195	chrVII:702818_A/T	chrVII:764529_C/T	4458931	4459399	0	TRUE	chrVII	0.0112521	-0.111088	2	-0.0508911	-0.0169551	0	0	0.67	0.26	0.33	0.03	0.54	0.5	0.0469076	-0.0129973	0.507274	0.691952	877	877	152	160
YGR187C	chrVII:867732_G/A	0.173157	6.68971	chrVII:857217_A/G	chrVII:905164_T/TA	4606722	4609222	0	TRUE	chrVII	0.0281382	0.15903	2	0.0861961	0.176856	0	1	0.6	0.25	0.44	0.11	0.57	0.74	-0.316431	-0.037281	4.53576e-05	0.547053	654	782	205	192
YGR194C	chrVII:873389_T/C	-0.150479	5.0333	chrVII:857217_A/G	chrVII:934463_C/T	4612379	4625063	0	TRUE	chrVII	0.0172761	-0.123675	1	-0.139707	-0.205459	0	1	0.69	0.39	0.21	0.01	0.76	0.55	0.128518	0.2824	0.0657962	0.711703	895	837	61	56
YGR250C	chrVII:994032_A/C	-0.14159	4.45032	chrVII:172407_A/T	chrVII:1011349_G/A	4733022	4730166	0	TRUE	chrVII	0.00688316	-0.115635	2	-0.105878	0.195679	0	1	0.81	0.56	0.55	0.22	0.64	0.63	-0.0408603	-0.350497	0.319556	0.0210768	2500	2580	287	346
YGR280C	chrVII:1054251_C/T	0.139926	4.34531	chrVII:1017880_TAAA/T	chrVII:1068149_G/A	4793241	4789900	0	TRUE	chrVII	0.0166696	0.129885	2	0.0871853	0.445401	0	2	0.5	0.12	0.26	0.02	0.62	0.5	-0.436544	-0.454259	7.53904e-05	0.00314216	325	406	76	118
YHL038C	chrVIII:16308_T/C	-0.183314	7.51152	chrVIII:13065_G/A	chrVIII:37931_A/G	4846238	4853547	0	TRUE	chrVIII	0.0201328	-0.17848	1	-0.0766829	-0.326299	0	2	0.4	0.1	0.23	0	0.63	0.55	0.33657	0.316027	0.00431489	0.0370668	354	274	62	40
YHL034C	chrVIII:37489_G/A	-0.173555	6.721	chrVIII:18917_G/A	chrVIII:48214_G/A	4867419	4863123	0	TRUE	chrVIII	0.020704	-0.147793	1	-0.054036	-0.0762491	0	1	0.77	0.52	0.52	0.12	0.46	0.63	0.138377	0.0141211	0.000393605	1	2822	2622	249	250
YHL032C	chrVIII:46772_C/T	0.188735	7.97059	chrVIII:37489_G/A	chrVIII:56250_C/T	4876702	4866309	0	TRUE	chrVIII	0.0310588	0.172814	1	0.137402	0.115897	0	0	0.56	0.18	0.1	0	0.62	0.52	-0.155844	-0.0759489	0.087751	1	469	547	11	11
YHL028W	chrVIII:48214_G/A	-0.190246	8.10118	chrVIII:37489_G/A	chrVIII:64729_G/T	4878144	4878693	0	TRUE	chrVIII	0.0115716	-0.105526	1	-0.175101	-0.0250994	0	1	0.6	0.28	0.12	0	0.79	0.58	0.275491	-0.225292	0.0011419	0.248046	641	537	32	43
YHL027W	chrVIII:51314_C/A	-0.590578	94.2546	chrVIII:51314_C/A	chrVIII:53019_G/GTTTTT	4881244	4881041	0	TRUE	chrVIII	0.256894	-0.502756	1	-0.263435	0.00310393	0	0	0.47	0.09	0.49	0.05	0.72	0.67	0.00955945	-0.0157673	1	1	170	150	91	92
YHL025W	chrVIII:55457_G/C	-0.406988	39.7949	chrVIII:54245_A/G	chrVIII:56225_T/C	4885387	4884781	0	TRUE	chrVIII	0.145996	-0.372663	1	-0.146894	0.188163	0	0	0.21	0.01	0.03	0	0.62	0.52	-0.204846	-0.17148	0.477922	0.307456	76	68	9	15
YHL024W	chrVIII:56250_C/T	0.305833	21.5801	chrVIII:55990_G/T	chrVIII:62972_C/T	4886180	4886579	0	TRUE	chrVIII	0.0293015	0.167603	1	0.418443	0.325424	1	1	0.79	0.39	0.47	0.08	0.91	0.89	0.053697	-0.704544	0.635485	1.29e-05	397	369	63	123
YHL023C	chrVIII:62587_G/A	-0.282853	18.3248	chrVIII:55990_G/T	chrVIII:64729_G/T	4892517	4889053	0	TRUE	chrVIII	0.0734597	-0.285942	1	-0.101977	-0.260371	0	1	0.69	0.35	0.17	0.02	0.61	0.6	0.266736	0.254005	0.000155144	0.0594307	969	773	67	46
YHL022C	chrVIII:63582_T/C	-0.912539	392.948	chrVIII:63582_T/C	chrVIII:63583_T/G	4893512	4892891	0	TRUE	chrVIII	0.829056	-0.913919	1	-2.92705	-0.634039	0	0	1	1	1	0.74	1	1	0.0201513	1.24793	1	0.047031	65	71	25	12
YHL020C	chrVIII:67629_G/T	0.631527	111.826	chrVIII:67629_G/T	chrVIII:68352_T/C	4897559	4896172	0	TRUE	chrVIII	0.401999	0.622629	1	0.296706	0.799692	2	2	0.56	0.19	0.5	0.09	0.8	0.7	-0.924574	-0.674809	3.69807e-11	1.18e-05	165	298	110	186
YHL019C	chrVIII:67629_G/T	-0.279008	17.8094	chrVIII:67629_G/T	chrVIII:74372_C/T	4897559	4897661	0	TRUE	chrVIII	0.0765981	-0.28257	1	-0.160163	0.176441	0	1	0.63	0.3	0.1	0	0.68	0.66	-0.15203	-0.200853	0.085923	0.0151341	549	580	21	41
YHL017W	chrVIII:71830_G/T	-0.363035	31.0569	chrVIII:71421_T/C	chrVIII:74372_C/T	4901760	4900206	0	TRUE	chrVIII	0.130394	-0.360945	1	-0.133828	-0.101924	0	1	0.55	0.19	0.27	0	0.69	0.56	0.0204013	0.183446	0.835055	0.0029587	631	561	88	52
YHL016C	chrVIII:74444_C/CGTA	-0.696259	145.73	chrVIII:74444_C/CGTA	chrVIII:74739_C/T	4904374	4901967	0	TRUE	chrVIII	0.39891	-0.656796	1	-1.23069	-0.575988	0	1	0.59	0.06	0.31	0.01	0.99	0.97	-0.169952	1.32193	0.779768	0.00154388	20	27	20	4
YHL013C	chrVIII:77502_A/G	-0.200908	9.0541	chrVIII:71740_C/T	chrVIII:142368_T/C	4907432	4907360	0	TRUE	chrVIII	0.0405398	-0.198048	1	-0.0955275	-0.261596	0	1	0.57	0.17	0.42	0.07	0.57	0.6	0.380483	0.142708	3.10152e-05	0.30982	597	444	185	165
YHL011C	chrVIII:78707_T/A	0.138716	4.26975	chrVIII:71421_T/C	chrVIII:116330_G/A	4908637	4910584	0	TRUE	chrVIII	0.0135394	0.131259	1	0.0527828	-0.0785599	0	0	0.61	0.24	0.32	0.03	0.53	0.49	-2.66024e-05	0.157146	1	0.129641	769	740	138	113
YHL010C	chrVIII:114934_A/G	-0.115245	2.93817	chrVIII:13065_G/A	chrVIII:140044_C/T	4944864	4911894	0	TRUE	chrVIII	0.0100511	-0.122767	1	-0.0730459	0.0216728	0	0	0.43	0.13	0.2	0.01	0.65	0.58	-0.0308546	-0.0124909	0.768643	0.491262	487	473	63	72
YHL009C	chrVIII:83441_C/T	-0.571234	86.7985	chrVIII:83441_C/T	chrVIII:92232_C/T	4913371	4913998	413	TRUE	chrVIII	0.303763	-0.555637	1	-0.310833	-0.209132	0	1	0.78	0.49	0.64	0.27	0.94	0.76	0.070014	0.34825	0.285405	0.00739867	1035	985	328	262
YHL008C	chrVIII:92259_T/C	-0.902155	369.489	chrVIII:92259_T/C	chrVIII:95322_C/T	4922189	4922557	167	TRUE	chrVIII	0.787568	-0.900255	1	-2.54306	-1.60752	2	2	1	1	1	1	1	1	1.08259	2.13245	4.40321e-25	7.91e-16	580	263	127	29
YHL007C	chrVIII:79208_G/A	0.187168	7.83639	chrVIII:77502_A/G	chrVIII:100079_A/G	4909138	4925048	0	TRUE	chrVIII	0.0331065	0.182051	1	0.0841481	-0.00944979	0	0	0.72	0.46	0.54	0.26	0.66	0.6	0.0281973	-0.00929774	0.575674	0.945217	1814	1721	425	422
YHL006C	chrVIII:96286_G/T	-0.382318	34.7252	chrVIII:83441_C/T	chrVIII:100079_A/G	4926216	4928273	0	TRUE	chrVIII	0.13785	-0.376272	1	-0.344096	-0.112767	0	1	0.35	0	0.16	0	0.79	0.68	-0.576528	0.802061	0.0231257	1	67	85	13	12
YHL003C	chrVIII:100241_A/G	-0.575544	88.4167	chrVIII:100241_A/G	chrVIII:101246_A/T	4930171	4930578	0	TRUE	chrVIII	0.310554	-0.554028	1	-0.256625	-0.319689	1	2	0.77	0.54	0.56	0.22	0.87	0.75	0.367204	0.272175	1.01469e-13	0.0149759	1897	1511	335	274
YHR001W	chrVIII:100241_A/G	0.283719	18.442	chrVIII:100241_A/G	chrVIII:118068_A/G	4930171	4935985	0	TRUE	chrVIII	0.0626152	0.239259	1	0.122996	-0.160287	0	0	0.62	0.22	0.33	0.03	0.64	0.67	-0.0402437	0.360817	0.657994	0.0570824	543	582	123	94
YHR001W-A	chrVIII:116378_C/A	0.275081	17.2914	chrVIII:101494_G/A	chrVIII:118068_A/G	4946308	4937756	0	TRUE	chrVIII	0.0574561	0.225939	1	0.214216	0.611675	2	2	0.72	0.52	0.49	0.12	0.74	0.73	-0.399507	-0.823843	6.66081e-14	1.43e-06	1347	1691	124	213
YHR003C	chrVIII:124092_T/A	-0.138644	4.26528	chrVIII:56250_C/T	chrVIII:144393_A/G	4954022	4939958	0	TRUE	chrVIII	0.0137529	-0.129172	1	-0.0452335	0.404371	0	1	0.24	0.02	0.1	0	0.47	0.42	-0.449011	-0.35973	0.00902679	0.255875	131	172	15	23
YHR007C	chrVIII:122370_A/G	0.563674	84.0177	chrVIII:118187_T/C	chrVIII:122370_A/G	4952300	4950021	0	TRUE	chrVIII	0.218035	0.447957	1	0.412171	0.170873	1	1	0.94	0.85	0.53	0.05	0.9	0.88	-0.321378	-0.0203678	6.26421e-29	0.561367	4535	5624	125	115
YHR009C	chrVIII:124744_G/A	0.599838	98.0064	chrVIII:124744_G/A	chrVIII:135849_T/C	4954674	4954039	0	TRUE	chrVIII	0.284699	0.536917	1	0.364548	0.470389	1	1	0.82	0.59	0.31	0.03	0.92	0.75	-0.452985	-0.487794	4.22751e-14	0.258862	915	1362	50	63
YHR013C	chrVIII:126572_T/C	0.627132	109.813	chrVIII:125771_C/T	chrVIII:137007_G/A	4956502	4960660	0	TRUE	chrVIII	0.371073	0.606019	1	0.221401	0.699345	2	2	0.73	0.4	0.48	0.11	0.77	0.69	-0.594832	-0.803857	5.25527e-16	1.31e-05	624	956	115	192
YHR017W	chrVIII:139068_A/G	0.265263	16.0338	chrVIII:137022_T/C	chrVIII:144393_A/G	4968998	4968624	0	TRUE	chrVIII	0.0538427	0.237122	1	0.163635	0.213905	0	0	0.38	0.07	0.2	0	0.74	0.7	-0.136348	-0.291463	0.330655	0.44367	233	244	50	59
YHR022C	chrVIII:150248_G/T	0.585915	92.4112	chrVIII:149077_C/T	chrVIII:153195_A/G	4980178	4979505	0	TRUE	chrVIII	0.336142	0.578693	1	1.00778	-0.241395	1	1	0.99	0.92	0.69	0.1	1	0.99	1.09492	-0.612133	5.38206e-15	0.092461	310	147	23	37
YHR023W	chrVIII:160876_C/T	-0.12921	3.69982	chrVIII:145315_G/C	chrVIII:188007_G/A	4990806	4981596	0	TRUE	chrVIII	0.0184192	-0.122465	1	-0.0651741	-0.0531895	0	0	0.86	0.59	0.62	0.34	0.51	0.62	0.0408652	0.0655139	0.283961	0.854002	2967	2887	535	528
YHR025W	chrVIII:161688_A/ATT	-0.175687	6.88975	chrVIII:145315_G/C	chrVIII:179402_A/G	4991618	4989368	0	TRUE	chrVIII	0.0285034	-0.176152	1	-0.0649478	-0.100926	0	1	0.8	0.64	0.7	0.36	0.61	0.55	0.0836072	0.118245	0.0377057	0.134453	2763	2530	807	747
YHR027C	chrVIII:164380_A/G	0.355253	29.6467	chrVIII:154571_G/A	chrVIII:167671_A/G	4994310	4991660	0	TRUE	chrVIII	0.105231	0.328929	1	0.130838	0.0931165	1	1	0.89	0.71	0.72	0.47	0.7	0.62	-0.196802	0.0105692	6.05872e-16	0.717025	6726	7545	1384	1364
YHR028C	chrVIII:163571_G/A	-0.671165	131.561	chrVIII:161994_G/A	chrVIII:170740_C/G	4993501	4994908	0	TRUE	chrVIII	0.401263	-0.626731	1	-0.370119	-0.741051	2	2	0.92	0.79	0.71	0.4	0.91	0.87	0.660652	0.82145	2.34605e-73	6.23e-12	3776	2493	459	273
YHR030C	chrVIII:170740_C/G	-0.323587	24.306	chrVIII:161994_G/A	chrVIII:174093_T/C	5000670	4998820	0	TRUE	chrVIII	0.0857861	-0.288907	1	-0.171999	0.107965	0	1	0.68	0.34	0.26	0.01	0.73	0.61	-0.242647	0.0267173	0.00125085	0.872441	679	814	76	79
YHR031C	chrVIII:166541_G/A	-0.220087	10.9109	chrVIII:160876_C/T	chrVIII:184323_A/G	4996471	5000729	0	TRUE	chrVIII	0.041581	-0.202546	1	-0.0848728	0.115558	0	0	0.51	0.25	0.17	0.02	0.55	0.54	0.093804	-0.32492	0.254006	0.812616	683	625	82	78
YHR032W	chrVIII:172443_G/A	-0.363424	31.1285	chrVIII:169586_T/A	chrVIII:176426_A/G	5002373	5003274	0	TRUE	chrVIII	0.115962	-0.344902	1	-0.215432	0.231145	1	1	0.78	0.49	0.51	0.11	0.82	0.75	-0.49458	0.0322895	2.11733e-18	0.673463	1054	1554	223	233
YHR034C	chrVIII:176826_T/C	-0.570428	86.4988	chrVIII:175141_T/C	chrVIII:177793_C/G	5006756	5006895	0	TRUE	chrVIII	0.290554	-0.542913	1	-0.286069	-0.363995	0	1	0.61	0.23	0.44	0.1	0.81	0.73	0.206825	0.521166	0.11327	0.00952612	280	240	140	99
YHR036W	chrVIII:178873_T/A	0.291702	19.5425	chrVIII:172443_G/A	chrVIII:182092_T/C	5008803	5010275	0	TRUE	chrVIII	0.0687987	0.278596	1	0.122612	0.314744	1	1	0.45	0.11	0.38	0.01	0.65	0.59	-0.562684	-0.0668034	3.19453e-06	0.821177	252	353	90	86
YHR037W	chrVIII:181842_G/A	0.432403	45.4868	chrVIII:178873_T/A	chrVIII:184171_A/G	5011772	5011907	0	TRUE	chrVIII	0.130071	0.354734	1	0.230779	0.289513	1	1	0.8	0.6	0.64	0.22	0.8	0.74	-0.390497	-0.188529	3.43116e-14	0.0635847	1408	1805	235	278
YHR038W	chrVIII:181049_G/A	0.215068	10.4071	chrVIII:160876_C/T	chrVIII:188007_G/A	5010979	5013996	0	TRUE	chrVIII	0.0268941	0.177098	1	0.140375	0.204724	0	1	0.64	0.37	0.29	0.04	0.71	0.6	-0.256638	-0.152809	0.00012322	0.421282	824	1031	144	159
YHR039C-A	chrVIII:186870_AC/A	0.314625	22.9066	chrVIII:185403_C/T	chrVIII:188007_G/A	5016800	5017103	0	TRUE	chrVIII	0.0639072	0.253663	1	0.0838995	-0.0357162	0	1	0.78	0.53	0.52	0.08	0.61	0.54	0.109125	-0.0376923	0.0172281	0.688541	2040	1934	247	257
YHR040W	chrVIII:187527_T/A	0.362841	31.0212	chrVIII:187527_T/A	chrVIII:190064_T/C	5017457	5017854	0	TRUE	chrVIII	0.131521	0.348785	1	0.198609	0.469743	0	2	0.36	0.05	0.16	0	0.76	0.5	-0.321955	-0.61753	0.0452633	0.000901004	147	190	24	54
YHR042W	chrVIII:190366_T/A	-0.431905	45.3705	chrVIII:190366_T/A	chrVIII:191248_A/G	5020296	5020473	0	TRUE	chrVIII	0.181765	-0.420504	1	-0.233087	-0.202755	1	1	0.84	0.68	0.55	0.26	0.79	0.75	0.197131	0.208378	2.73142e-09	0.0608858	4114	3551	427	373
YHR043C	chrVIII:194191_G/A	-0.881357	329.551	chrVIII:194191_G/A	chrVIII:194530_G/A	5024121	5022735	0	TRUE	chrVIII	0.78481	-0.888847	1	-2.26287	-1.25117	1	2	1	1	0.95	0.19	1	1	1.83607	0.666263	5.43633e-49	0.012541	472	142	21	7
YHR045W	chrVIII:196732_T/C	0.477982	56.9985	chrVIII:196135_C/T	chrVIII:198648_A/G	5026662	5025481	0	TRUE	chrVIII	0.205069	0.469455	1	0.235995	-0.116076	0	0	0.81	0.47	0.16	0	0.85	0.71	-0.095687	0.327839	0.227087	0.19276	688	717	49	36
YHR046C	chrVIII:196160_G/A	0.596498	96.6388	chrVIII:196160_G/A	chrVIII:198648_A/G	5026090	5027328	465	TRUE	chrVIII	0.340178	0.564818	1	0.345036	0.346912	0	2	0.76	0.41	0.39	0.01	0.83	0.74	-0.278787	-0.415037	0.00289321	0.0104092	477	535	42	70
YHR050W	chrVIII:209079_C/T	0.263821	15.8535	chrVIII:208566_C/T	chrVIII:210710_A/T	5039009	5037584	0	TRUE	chrVIII	0.0547498	0.202304	1	0.07948	-0.0111957	1	1	0.62	0.27	0.27	0.01	0.58	0.65	0.376741	-0.35435	2.72315e-06	0.0711393	741	573	63	86
YHR057C	chrVIII:221114_C/T	-0.301788	20.9851	chrVIII:219461_C/A	chrVIII:221844_G/A	5051044	5048156	0	TRUE	chrVIII	0.0847749	-0.272848	1	-0.120227	-0.0642339	0	1	0.48	0.16	0.25	0	0.67	0.51	-0.240766	0.369234	0.0136457	0.179665	423	488	54	40
YHR058C	chrVIII:219461_C/A	0.689275	141.642	chrVIII:218718_A/G	chrVIII:221114_C/T	5049391	5048927	0	TRUE	chrVIII	0.483938	0.695313	1	0.35046	0.529942	2	2	0.87	0.54	0.64	0.42	0.95	0.81	-0.44983	-0.610053	4.40815e-08	3.85e-08	521	728	273	418
YHR059W	chrVIII:221114_C/T	-0.172859	6.66635	chrVIII:202737_A/C	chrVIII:237787_C/G	5051044	5050038	0	TRUE	chrVIII	0.02603	-0.14309	1	-0.103212	-0.0573625	0	0	0.75	0.53	0.35	0.07	0.69	0.56	0.0622577	0.0524674	0.168124	1	2100	2040	174	173
YHR060W	chrVIII:222117_G/C	-0.245712	13.6849	chrVIII:218189_T/C	chrVIII:224489_A/G	5052047	5050655	0	TRUE	chrVIII	0.060354	-0.245839	1	-0.109899	-0.206269	0	1	0.43	0.07	0.13	0	0.7	0.57	0.275035	0.137504	0.0406995	0.787706	266	219	29	26
YHR062C	chrVIII:224422_C/T	0.406412	39.6715	chrVIII:221939_G/A	chrVIII:225830_T/A	5054352	5052807	0	TRUE	chrVIII	0.158017	0.397523	1	0.19604	0.182791	0	1	0.43	0.11	0.14	0	0.63	0.64	-0.409975	0.0443941	0.00191765	0.908777	189	283	37	39
YHR063C	chrVIII:234310_C/T	-0.122445	3.31966	chrVIII:218189_T/C	chrVIII:455862_A/G	5064240	5053960	0	TRUE	chrVIII	0.00826474	-0.103447	1	-0.0447254	-0.046036	0	1	0.76	0.49	0.43	0.08	0.59	0.54	-0.126568	0.21864	0.0303184	0.266726	1241	1298	246	221
YHR064C	chrVIII:225911_G/C	0.45361	50.6249	chrVIII:222117_G/C	chrVIII:226824_G/A	5055841	5055455	0	TRUE	chrVIII	0.162455	0.397025	1	0.157618	-0.0202206	2	2	0.9	0.76	0.86	0.71	0.66	0.76	-0.139621	0.180063	7.25409e-09	1.17e-05	6876	7525	2642	2332
YHR072W	chrVIII:239033_G/T	0.328566	25.1044	chrVIII:239033_G/T	chrVIII:245373_A/G	5068963	5069028	0	TRUE	chrVIII	0.0758825	0.253096	1	0.137944	0.191924	0	0	0.35	0.02	0.25	0	0.65	0.67	-0.18745	-0.196397	0.231764	0.554601	150	197	48	55
YHR077C	chrVIII:242062_C/T	0.153834	5.26297	chrVIII:239033_G/T	chrVIII:260343_T/C	5071992	5082304	0	TRUE	chrVIII	0.0214652	0.150088	1	0.05961	0.0464586	0	1	0.57	0.16	0.19	0	0.53	0.55	-0.299368	0.206451	0.00191437	0.585626	409	507	64	57
YHR104W	chrVIII:283616_T/C	-0.238514	12.8712	chrVIII:283616_T/C	chrVIII:324043_A/G	5113546	5153339	0	TRUE	chrVIII	0.0392289	-0.212524	1	-0.238565	-0.0980102	0	0	0.81	0.6	0.34	0.03	0.79	0.77	0.108558	0.0874628	0.0827474	0.500055	1270	1049	94	84
YHR108W	chrVIII:329765_C/A	-0.579348	89.8652	chrVIII:328271_C/A	chrVIII:330276_T/G	5159695	5158233	0	TRUE	chrVIII	0.236405	-0.477621	1	-0.196858	-0.168135	0	0	0.56	0.17	0.25	0	0.74	0.66	0.113878	0.222392	0.301696	1	396	353	41	40
YHR113W	chrVIII:336196_ATACT/A	0.509639	66.0891	chrVIII:336196_ATACT/A	chrVIII:339361_C/T	5166126	5166267	0	TRUE	chrVIII	0.207485	0.413838	1	0.272671	0.0831312	0	0	0.87	0.69	0.58	0.17	0.82	0.82	-0.0549931	-0.111269	0.190398	0.520908	2428	2461	198	212
YHR114W	chrVIII:340253_G/A	-0.197344	8.72931	chrVIII:329765_C/A	chrVIII:341488_G/A	5170183	5168013	0	TRUE	chrVIII	0.0274808	-0.180823	1	-0.0821069	0.403038	0	1	0.27	0.04	0.09	0	0.68	0.55	0.026815	-0.83289	0.884991	0.0198343	221	213	18	36
YHR115C	chrVIII:341488_G/A	-0.654906	123.104	chrVIII:341488_G/A	chrVIII:341488_G/A	5171418	5170039	0	TRUE	chrVIII	0.348868	-0.589298	1	-0.257303	-0.455134	0	0	0.47	0.09	0.1	0	0.8	0.6	0.19406	0.716207	0.299054	1	142	125	18	17
YHR117W	chrVIII:350623_T/C	0.202986	9.24634	chrVIII:343053_G/A	chrVIII:360938_A/G	5180553	5172279	0	TRUE	chrVIII	0.0410065	0.177568	1	0.0567702	-0.264541	0	0	0.55	0.16	0.13	0.01	0.57	0.64	0.0255085	0.503574	0.831082	0.0699006	373	392	59	40
YHR140W	chrVIII:380610_C/G	-0.468227	54.3851	chrVIII:380610_C/G	chrVIII:380685_A/G	5210540	5210502	0	TRUE	chrVIII	0.13776	-0.39459	1	-0.649178	-0.508962	1	1	0.97	0.7	0.76	0.32	0.99	0.95	0.80475	0.213174	6.62995e-16	0.64304	543	320	118	110
YHR142W	chrVIII:384736_T/C	-0.356485	29.8673	chrVIII:381183_G/T	chrVIII:396423_C/T	5214666	5213468	0	TRUE	chrVIII	0.094806	-0.314263	1	-0.156926	-0.0673374	0	0	0.69	0.24	0.33	0.02	0.67	0.69	0.0180299	0.116645	0.887479	0.385288	440	397	102	89
YHR143W-A	chrVIII:396474_T/C	-0.231915	12.149	chrVIII:384997_G/A	chrVIII:415310_T/C	5226404	5217163	0	TRUE	chrVIII	0.0522695	-0.220082	1	-0.125613	-0.00109683	0	0	0.58	0.23	0.44	0.1	0.63	0.63	-0.00239362	0.00458727	1	0.756101	593	610	190	183
YHR144C	chrVIII:402916_G/A	-0.139343	4.3088	chrVIII:55990_G/T	chrVIII:423677_T/A	5232846	5217718	0	TRUE	chrVIII	0.0195086	-0.136244	1	-0.0784646	0.0107443	0	0	0.74	0.35	0.28	0.02	0.68	0.56	0.101945	-0.123434	0.101261	0.592252	1119	1065	107	116
YHR146W	chrVIII:388664_A/G	-0.45421	50.7758	chrVIII:384997_G/A	chrVIII:392676_T/C	5218594	5220230	0	TRUE	chrVIII	0.150289	-0.369916	1	-0.157126	0.243487	1	1	0.91	0.71	0.73	0.4	0.71	0.64	-0.00587933	-0.481094	0.86126	4.29e-11	4165	4199	667	931
YHR147C	chrVIII:387439_T/C	0.222688	11.177	chrVIII:380512_T/C	chrVIII:395310_C/A	5217369	5222569	0	TRUE	chrVIII	0.0399909	0.16397	1	0.108549	0.0489723	0	0	0.75	0.57	0.42	0.09	0.72	0.53	-0.0821428	-0.0158019	0.103777	0.257161	1695	1717	177	200
YHR149C	chrVIII:396474_T/C	-0.174209	6.77256	chrVIII:381183_G/T	chrVIII:424817_G/A	5226404	5224385	0	TRUE	chrVIII	0.0309633	-0.173915	1	-0.0961161	-0.214192	1	1	0.76	0.37	0.41	0.07	0.62	0.56	0.311222	0.117161	1.13537e-06	0.227213	1068	922	264	236
YHR150W	chrVIII:392676_T/C	0.125258	3.47518	chrVIII:343641_C/T	chrVIII:421095_C/T	5222606	5227181	0	TRUE	chrVIII	0.0153828	0.118881	1	0.0535571	0.0471242	0	1	0.46	0.08	0.14	0	0.62	0.45	-0.274821	0.180572	0.0385753	0.200488	202	271	19	11
YHR151C	chrVIII:409226_G/T	-0.177714	7.05226	chrVIII:380610_C/G	chrVIII:415310_T/C	5239156	5229198	0	TRUE	chrVIII	0.0298342	-0.161564	1	-0.0722269	-0.287476	0	1	0.6	0.14	0.27	0.01	0.64	0.53	0.263008	0.311944	0.00629332	0.0422106	529	420	54	34
YHR154W	chrVIII:395453_T/C	-0.154914	5.33802	chrVIII:77502_A/G	chrVIII:415310_T/C	5225383	5232896	0	TRUE	chrVIII	0.0204189	-0.150057	1	-0.0885125	0.202077	0	1	0.54	0.15	0.37	0.02	0.7	0.56	-0.181157	-0.222997	0.05436	0.501701	436	517	128	140
YHR155W	chrVIII:413239_T/C	0.369082	32.1805	chrVIII:402916_G/A	chrVIII:415310_T/C	5243169	5237033	0	TRUE	chrVIII	0.131459	0.358926	1	0.190618	0.0159869	0	1	0.7	0.32	0.15	0.01	0.82	0.61	-0.168608	0.136635	0.040318	0.764353	628	671	52	48
YHR156C	chrVIII:388664_A/G	-0.158179	5.56831	chrVIII:380512_T/C	chrVIII:415310_T/C	5218594	5241314	0	TRUE	chrVIII	0.0211929	-0.152474	1	-0.0949029	-0.762972	0	1	0.29	0.03	0.06	0	0.61	0.56	0.516097	1.00985	0.00932837	0.461391	91	93	26	20
YHR158C	chrVIII:410489_T/C	-0.31286	22.6366	chrVIII:385054_C/T	chrVIII:415310_T/C	5240419	5243615	0	TRUE	chrVIII	0.0903023	-0.310427	1	-0.141287	0.0955017	0	0	0.48	0.15	0.13	0	0.67	0.61	0.0529223	-0.243926	0.737488	0.51041	230	214	38	45
YHR161C	chrVIII:423420_G/A	0.24975	14.1532	chrVIII:419744_T/G	chrVIII:423420_G/A	5253350	5250303	0	TRUE	chrVIII	0.0636931	0.237793	1	0.159759	0.185145	0	0	0.3	0.02	0.14	0	0.65	0.52	-0.122362	-0.247928	0.558068	0.683489	108	123	29	25
YHR165C	chrVIII:424817_G/A	-0.162925	5.91206	chrVIII:422328_G/A	chrVIII:466969_T/TACA	5254747	5259637	0	TRUE	chrVIII	0.0196512	-0.150296	1	-0.0841937	-0.124765	0	1	0.75	0.3	0.45	0.11	0.64	0.62	0.196889	0.0526415	0.00640469	0.571228	886	759	231	218
YHR168W	chrVIII:442870_G/A	-0.569633	86.2037	chrVIII:437974_A/G	chrVIII:449402_T/G	5272800	5270307	0	TRUE	chrVIII	0.272622	-0.53703	1	-0.348423	-0.218376	0	1	0.64	0.23	0.18	0	0.9	0.74	0.25172	0.185032	0.0350188	0.583132	352	278	24	29
YHR169W	chrVIII:423677_T/A	-0.132813	3.91089	chrVIII:419744_T/G	chrVIII:466969_T/TACA	5253607	5272111	0	TRUE	chrVIII	0.0151541	-0.12874	1	-0.0856035	-0.320899	0	1	0.27	0.02	0.15	0	0.53	0.59	0.537001	0.104796	0.00433272	0.608921	123	102	28	33
YHR171W	chrVIII:456019_G/C	-0.131807	3.85137	chrVIII:388664_A/G	chrVIII:463767_T/G	5285949	5275643	0	TRUE	chrVIII	0.0143229	-0.130589	1	-0.119643	-0.4106	0	1	0.42	0.02	0.22	0	0.65	0.49	0.0779759	0.743225	0.709358	0.00258731	149	126	62	32
YHR178W	chrVIII:459310_C/G	0.604951	100.131	chrVIII:459310_C/G	chrVIII:459310_C/G	5289240	5289229	0	TRUE	chrVIII	0.328779	0.558093	1	0.351647	-0.388726	0	1	0.62	0.2	0.2	0	0.91	0.76	0.486672	0.290779	0.0011475	0.0988717	233	162	24	13
YHR179W	chrVIII:462825_T/G	-0.380686	34.4051	chrVIII:461959_C/T	chrVIII:463767_T/G	5292755	5292432	0	TRUE	chrVIII	0.0966165	-0.278756	1	-0.208404	-0.216618	1	1	0.81	0.68	0.46	0.12	0.76	0.79	0.161156	0.27208	2.43011e-06	0.0874857	3732	3384	192	159
YHR194W	chrVIII:489755_C/T	-0.546907	78.1004	chrVIII:488714_T/C	chrVIII:491330_A/G	5319685	5318587	0	TRUE	chrVIII	0.268251	-0.529174	1	-0.398168	-0.254623	0	0	0.61	0.16	0.13	0	0.9	0.74	0.0238201	0.485427	0.948763	0.404873	145	120	14	9
YHR205W	chrVIII:505427_T/G	-0.232148	12.1742	chrVIII:500941_C/T	chrVIII:516015_T/G	5335357	5339293	0	TRUE	chrVIII	0.0393731	-0.218698	1	-0.145496	-0.00124027	0	0	0.33	0.05	0.21	0	0.67	0.58	0.081915	-0.0794345	0.653266	0.757189	147	154	45	49
YHR206W	chrVIII:516015_T/G	-0.180028	7.2402	chrVIII:505427_T/G	chrVIII:516015_T/G	5345945	5342662	0	TRUE	chrVIII	0.028137	-0.169633	1	-0.0839004	0.000676	0	0	0.24	0.01	0.17	0	0.53	0.65	0.0811102	-0.0824622	0.703853	0.313503	150	121	27	36
YHR208W	chrVIII:518458_G/A	0.315903	23.1032	chrVIII:516779_G/A	chrVIII:524447_C/G	5348388	5347462	0	TRUE	chrVIII	0.0636259	0.263177	1	0.136818	0.327708	1	1	0.72	0.5	0.61	0.35	0.66	0.69	-0.502031	-0.153384	1.77326e-20	0.0597218	1246	1698	528	592
YHR143W	chrVIII:380610_C/G	0.136639	4.14164	chrVIII:356286_C/T	chrVIII:451268_T/C	5210540	5215440	0	TRUE	chrVIII	0.0151358	0.113761	1	0.0854173	0.166978	1	1	0.72	0.44	0.7	0.44	0.56	0.61	-0.205895	-0.128061	3.4865e-06	0.0817706	2087	2286	1016	1097
YHR152W	chrVIII:402916_G/A	-0.221827	11.0886	chrVIII:396474_T/C	chrVIII:415310_T/C	5232846	5231364	0	TRUE	chrVIII	0.0335863	-0.193949	1	-0.117726	0.0753077	0	0	0.36	0.02	0.3	0	0.63	0.57	0.225533	-0.376148	0.11963	0.210766	219	195	47	61
YHR201C	chrVIII:500941_C/T	0.248899	14.0538	chrVIII:500941_C/T	chrVIII:509257_T/C	5330871	5329880	0	TRUE	chrVIII	0.0438211	0.204758	1	0.0957774	0.0129955	0	0	0.65	0.26	0.26	0.02	0.65	0.57	0.030347	-0.056338	0.721507	1	641	658	95	96
YIL162W	chrIX:34975_C/A	-0.293658	19.8177	chrIX:28874_G/C	chrIX:36609_C/T	5427548	5429958	699	TRUE	chrIX	0.0528484	-0.238096	1	-0.194302	-0.403592	0	1	0.85	0.6	0.49	0.13	0.72	0.71	0.050742	0.756443	0.257054	2.36e-05	2214	2094	174	103
YIL161W	chrIX:48693_A/G	0.171447	6.55626	chrIX:35677_G/A	chrIX:60280_T/C	5441266	5432006	0	TRUE	chrIX	0.026825	0.158053	1	0.0901853	0.00798354	0	0	0.51	0.13	0.24	0	0.54	0.53	0.18853	-0.204497	0.130497	0.675222	285	265	43	48
YIL159W	chrIX:44890_G/A	-0.276433	17.4688	chrIX:37646_C/G	chrIX:46692_G/A	5437463	5434398	0	TRUE	chrIX	0.0706084	-0.265648	1	-0.146651	-0.355507	0	0	0.65	0.35	0.22	0.01	0.7	0.56	0.0854089	0.625604	0.253642	0.709323	846	754	60	55
YIL158W	chrIX:46189_T/C	0.507899	65.5643	chrIX:45559_A/C	chrIX:46556_C/T	5438762	5438774	0	TRUE	chrIX	0.242767	0.495623	1	0.281952	0.490039	1	2	0.83	0.51	0.57	0.11	0.87	0.79	-0.477017	-0.503062	2.25457e-08	0.0189488	499	682	112	151
YIL156W	chrIX:51147_G/A	0.652164	121.73	chrIX:50388_T/A	chrIX:51605_C/T	5443720	5440664	0	TRUE	chrIX	0.415903	0.644379	1	0.408187	0.234348	0	0	0.86	0.56	0.5	0.06	0.91	0.82	-0.146768	-0.321928	0.118228	0.254125	492	517	58	72
YIL155C	chrIX:52260_G/A	-0.268246	16.4103	chrIX:51640_C/A	chrIX:52260_G/A	5444833	5444332	0	TRUE	chrIX	0.0426727	-0.205709	1	-0.338125	0.458672	1	1	0.8	0.6	0.36	0.04	0.84	0.88	-1.02767	0.110323	5.08957e-69	0.215552	874	1739	92	75
YIL154C	chrIX:55071_C/A	-0.193427	8.37963	chrIX:54480_T/C	chrIX:133698_A/G	5447644	5446554	0	TRUE	chrIX	0.040225	-0.18471	1	-0.108897	0.0802959	0	0	0.47	0.04	0.29	0.02	0.49	0.59	0.106889	-0.26748	0.486685	0.173314	202	195	108	130
YIL153W	chrIX:105090_T/C	-0.202059	9.16031	chrIX:54551_G/A	chrIX:128730_TCC/T	5497663	5447771	0	TRUE	chrIX	0.0351735	-0.182912	1	-0.0859396	0.163505	0	0	0.49	0.1	0.19	0.02	0.58	0.59	0.0209127	-0.347923	0.878895	0.508513	328	342	52	60
YIL152W	chrIX:57096_C/T	-0.382977	34.8552	chrIX:57096_C/T	chrIX:58508_A/G	5449669	5449118	0	TRUE	chrIX	0.135537	-0.367617	1	-0.203353	-0.64416	1	1	0.49	0.11	0.11	0	0.73	0.58	0.619942	0.668379	3.89849e-06	0.617719	295	190	20	16
YIL151C	chrIX:57683_A/G	-0.347312	28.2481	chrIX:57096_C/T	chrIX:81401_T/C	5450256	5449911	0	TRUE	chrIX	0.114203	-0.334225	1	-0.138778	-0.0357171	0	1	0.76	0.5	0.34	0	0.72	0.64	0.117927	-0.0464926	0.0421845	0.509502	1365	1209	78	69
YIL149C	chrIX:75045_T/C	0.155789	5.39924	chrIX:57096_C/T	chrIX:86751_C/T	5467618	5455601	0	TRUE	chrIX	0.0234487	0.148078	1	0.0658348	0.105064	0	0	0.69	0.49	0.43	0.12	0.66	0.61	0.030881	-0.241008	0.528859	0.408335	1832	1801	254	274
YIL148W	chrIX:58928_A/C	-0.26994	16.6263	chrIX:57063_C/T	chrIX:75847_T/C	5451501	5461281	0	TRUE	chrIX	0.0544423	-0.236828	1	-0.104349	-0.0926132	1	1	0.84	0.7	0.82	0.58	0.64	0.61	0.168122	0.0171039	8.11831e-13	0.443481	8020	7135	2154	2103
YIL147C	chrIX:58511_G/A	-0.239219	12.9497	chrIX:57096_C/T	chrIX:74610_C/T	5451084	5462364	0	TRUE	chrIX	0.054624	-0.231875	1	-0.0950991	0.077021	0	0	0.63	0.35	0.21	0	0.57	0.58	0.0889348	-0.242977	0.205422	0.319727	915	849	45	56
YIL145C	chrIX:75847_T/C	-0.338247	26.7006	chrIX:62438_A/G	chrIX:81401_T/C	5468420	5468927	0	TRUE	chrIX	0.0954858	-0.336485	1	-0.115908	0.129052	0	0	0.66	0.29	0.42	0.08	0.66	0.6	0.0589258	-0.317029	0.371933	0.146966	1030	983	185	215
YIL143C	chrIX:85309_C/T	-0.16733	6.24075	chrIX:57096_C/T	chrIX:90617_A/G	5477882	5473083	0	TRUE	chrIX	0.026132	-0.166342	1	-0.0570379	-0.0883777	0	2	0.65	0.3	0.44	0.08	0.54	0.57	-0.132965	0.309721	0.0667014	0.0251971	793	852	235	188
YIL142W	chrIX:85758_G/A	0.153745	5.25677	chrIX:57063_C/T	chrIX:143092_G/A	5478331	5475875	0	TRUE	chrIX	0.0205067	0.149965	1	0.0402863	0.136554	1	1	0.85	0.63	0.74	0.45	0.5	0.56	0.0308564	-0.303965	0.4307	2.73e-09	2969	2773	1256	1573
YIL137C	chrIX:94863_C/T	-0.268834	16.4851	chrIX:83721_T/G	chrIX:105090_T/C	5487436	5482521	0	TRUE	chrIX	0.0596403	-0.246158	1	-0.102862	-0.0895192	0	0	0.85	0.62	0.61	0.32	0.7	0.6	-2.66024e-05	0.179065	1	0.0446586	2865	2907	574	507
YIL134W	chrIX:97730_A/G	-0.162247	5.86228	chrIX:85309_C/T	chrIX:150327_C/G	5490303	5489968	0	TRUE	chrIX	0.0262411	-0.16862	1	-0.0864476	-0.28612	0	1	0.5	0.16	0.16	0	0.56	0.64	0.33946	0.23278	0.000540132	0.583132	488	392	29	24
YIL133C	chrIX:98955_A/G	-0.187487	7.86363	chrIX:92947_G/A	chrIX:102480_C/CT	5491528	5491100	0	TRUE	chrIX	0.0325788	-0.170897	1	-0.0777205	-0.186433	1	1	0.89	0.82	0.76	0.55	0.64	0.55	0.265951	0.106915	6.77423e-38	0.0806073	10724	8896	1859	1753
YIL132C	chrIX:213605_C/T	0.12267	3.33197	chrIX:76900_C/T	chrIX:256304_T/C	5606178	5492433	0	TRUE	chrIX	0.0139106	0.119174	1	0.0867479	-0.0741481	0	0	0.25	0.01	0.06	0	0.53	0.57	-0.28342	0.431716	0.110207	0.065994	99	157	28	15
YIL131C	chrIX:100355_A/G	-0.297701	20.3935	chrIX:100355_A/G	chrIX:112032_A/G	5492928	5493354	0	TRUE	chrIX	0.0766381	-0.281073	1	-0.15009	0.0899404	0	1	0.68	0.46	0.59	0.24	0.76	0.69	-0.150269	-0.0296117	0.00505715	0.547376	1479	1547	345	362
YIL130W	chrIX:105090_T/C	-0.549638	79.0412	chrIX:101723_C/T	chrIX:105090_T/C	5497663	5495355	0	TRUE	chrIX	0.271869	-0.523424	1	-0.296351	-0.211151	0	1	0.65	0.37	0.56	0.19	0.85	0.84	0.237665	0.184637	0.00183371	0.119437	719	670	256	221
YIL128W	chrIX:112032_A/G	-0.492802	61.135	chrIX:101723_C/T	chrIX:115136_C/T	5504605	5506379	0	TRUE	chrIX	0.203755	-0.436998	1	-0.229226	-0.223521	0	1	0.7	0.31	0.42	0.09	0.78	0.67	0.221976	0.225067	0.0101402	0.0862028	623	529	158	128
YIL126W	chrIX:122089_GTTT/G	0.535772	74.3525	chrIX:116694_C/A	chrIX:128730_TCC/T	5514662	5510565	0	TRUE	chrIX	0.28753	0.511353	1	0.303851	0.357562	0	1	0.74	0.47	0.48	0.09	0.82	0.82	-0.222419	-0.492704	0.00257656	0.0423948	739	840	94	125
YIL125W	chrIX:125455_C/G	0.214817	10.3822	chrIX:92947_G/A	chrIX:132543_T/C	5518028	5515262	0	TRUE	chrIX	0.0286356	0.176616	1	0.152233	0.143934	0	1	0.7	0.39	0.42	0.07	0.7	0.68	-0.175394	-0.112475	0.00254112	0.269411	1231	1328	138	158
YIL124W	chrIX:128099_GA/G	-0.47175	55.3191	chrIX:126162_AAT/A	chrIX:128730_TCC/T	5520672	5518777	0	TRUE	chrIX	0.144411	-0.390742	1	-0.263588	-0.145618	0	1	0.82	0.66	0.65	0.3	0.92	0.81	0.169183	0.122053	0.000319511	0.0818367	1938	1792	491	437
YIL122W	chrIX:97730_A/G	0.206299	9.55737	chrIX:92024_T/G	chrIX:158904_T/C	5490303	5523183	0	TRUE	chrIX	0.0329307	0.184736	1	0.128619	-0.149564	0	0	0.34	0.08	0.17	0.02	0.59	0.53	0.0552029	0.243926	0.73211	0.0918377	246	205	60	42
YIL119C	chrIX:139367_A/G	0.164447	6.02459	chrIX:129784_A/G	chrIX:153463_A/G	5531940	5529227	0	TRUE	chrIX	0.0167879	0.103906	1	0.135308	0.133821	1	1	0.7	0.44	0.42	0.12	0.72	0.69	-0.273045	0.00540336	3.80332e-07	0.925637	1267	1595	231	228
YIL116W	chrIX:143092_G/A	0.842984	272.499	chrIX:143092_G/A	chrIX:143092_G/A	5535665	5535501	0	TRUE	chrIX	0.672594	0.818467	1	0.734038	0.728455	2	2	0.98	0.96	0.95	0.84	0.98	0.97	-0.956604	-0.500307	3.32695e-51	3.59e-07	798	1440	499	674
YIL115C	chrIX:149536_G/T	0.163674	5.96732	chrIX:134641_T/C	chrIX:161738_T/C	5542109	5536900	0	TRUE	chrIX	0.0292252	0.169381	1	0.0716973	0.0149095	0	0	0.68	0.33	0.42	0.08	0.6	0.65	-0.0476671	0.017848	0.512082	0.885518	854	862	219	215
YIL114C	chrIX:160170_C/T	-0.149739	4.98332	chrIX:94863_C/T	chrIX:161738_T/C	5552743	5541716	0	TRUE	chrIX	0.0241953	-0.128224	1	-0.0715831	-0.10176	0	1	0.38	0.04	0.38	0.07	0.6	0.61	0.300483	-0.0969617	0.0366494	0.229894	249	190	142	164
YIL111W	chrIX:153725_A/G	-0.752023	183.196	chrIX:150599_C/T	chrIX:158904_T/C	5546298	5547795	496	TRUE	chrIX	0.487328	-0.70215	1	-1.0691	-0.738221	2	2	1	1	0.99	0.88	1	0.99	0.747636	0.728806	2.1957e-91	1.05e-07	4058	2365	263	154
YIL109C	chrIX:153725_A/G	-0.149947	4.99735	chrIX:103273_G/A	chrIX:213938_G/A	5546298	5549958	0	TRUE	chrIX	0.0199719	-0.126834	1	-0.0668942	-0.0857281	0	0	0.73	0.38	0.32	0.03	0.59	0.6	0.0339527	0.137504	0.602462	0.947446	1098	1049	114	116
YIL107C	chrIX:161738_T/C	-0.169247	6.38664	chrIX:130294_AT/A	chrIX:177853_T/C	5554311	5555851	0	TRUE	chrIX	0.0201129	-0.152486	1	-0.149285	-0.0132175	0	0	0.56	0.16	0.09	0	0.73	0.44	0.140092	-0.113657	0.143829	0.823803	463	451	9	11
YIL106W	chrIX:163793_A/G	0.242321	13.2982	chrIX:163793_A/G	chrIX:166646_CAAT/C	5556366	5558988	0	TRUE	chrIX	0.0471951	0.213987	1	0.0929661	0.382781	0	0	0.12	0	0.12	0	0.55	0.56	-2.66024e-05	-0.765535	1	0.126289	35	29	16	27
YIL103W	chrIX:171535_C/T	-0.368398	32.0521	chrIX:171535_C/T	chrIX:171637_GA/G	5564108	5564324	0	TRUE	chrIX	0.130957	-0.351246	1	-0.194454	-0.0817853	0	0	0.24	0.01	0.07	0	0.63	0.56	-0.210244	0.373815	0.504685	0.189247	63	59	14	7
YIL101C	chrIX:178160_C/T	-0.565475	84.6736	chrIX:177586_G/A	chrIX:178365_C/T	5570733	5567880	0	TRUE	chrIX	0.232655	-0.497664	1	-1.05115	-1.03386	1	2	0.96	0.54	0.62	0.07	0.99	0.96	1.04024	1.02748	1.28743e-05	0.000621043	124	53	38	13
YIL098C	chrIX:179273_A/G	0.203954	9.33667	chrIX:175960_C/T	chrIX:184053_C/T	5571846	5572345	0	TRUE	chrIX	0.02574	0.156398	1	0.11552	0.300655	0	0	0.42	0.07	0.18	0.01	0.62	0.64	-0.196054	-0.405256	0.160441	0.118	191	244	44	61
YIL096C	chrIX:182837_G/A	0.186245	7.75795	chrIX:179273_A/G	chrIX:184053_C/T	5575410	5574690	0	TRUE	chrIX	0.0316971	0.178014	1	0.139215	0.331044	0	1	0.39	0.06	0.2	0	0.74	0.61	-0.376996	-0.285091	0.0208296	0.047393	155	187	28	46
YIL093C	chrIX:191635_C/T	0.136336	4.12312	chrIX:175175_G/C	chrIX:232692_T/C	5584208	5580563	0	TRUE	chrIX	0.00747181	0.0985988	1	0.0684191	0.111213	0	0	0.54	0.27	0.37	0.07	0.57	0.54	-0.0873767	-0.13505	0.243091	0.501245	726	800	105	116
YIL091C	chrIX:179763_G/A	0.135679	4.08306	chrIX:141022_A/G	chrIX:201729_C/T	5572336	5583603	0	TRUE	chrIX	0.0171914	0.132808	1	0.0851606	0.348983	1	2	0.62	0.24	0.54	0.19	0.55	0.58	-0.160221	-0.537744	0.0203386	1.33e-05	760	942	196	293
YIL090W	chrIX:212523_A/G	-0.294066	19.8755	chrIX:192137_C/T	chrIX:213938_G/A	5605096	5586168	0	TRUE	chrIX	0.0812658	-0.280268	1	-0.107685	-0.24146	0	1	0.63	0.28	0.27	0.01	0.7	0.55	0.177181	0.305739	0.0474782	0.10985	605	505	73	54
YIL089W	chrIX:196228_T/G	0.83401	261.357	chrIX:195922_C/T	chrIX:197490_G/A	5588801	5588172	0	TRUE	chrIX	0.683107	0.822929	1	1.24869	1.22749	2	2	1	1	0.94	0.45	1	1	-0.873633	-1.58134	5.12456e-18	3.18e-08	274	557	28	87
YIL088C	chrIX:200457_T/C	-0.635791	113.81	chrIX:195922_C/T	chrIX:201606_A/G	5593030	5590504	0	TRUE	chrIX	0.273231	-0.533022	1	-0.304933	-0.267465	0	2	0.9	0.78	0.66	0.39	0.93	0.8	0.122156	0.412773	0.00406449	0.0235931	2314	2229	370	310
YIL085C	chrIX:201167_C/G	0.387541	35.7626	chrIX:195521_T/A	chrIX:213938_G/A	5593740	5593063	0	TRUE	chrIX	0.144399	0.380472	1	0.10309	-0.0493239	0	1	0.8	0.51	0.19	0.01	0.69	0.58	0.115978	-0.0173299	0.0180958	0.198584	1740	1684	69	86
YIL078W	chrIX:212523_A/G	-0.190745	8.14451	chrIX:196228_T/G	chrIX:238349_G/A	5605096	5605072	0	TRUE	chrIX	0.0291186	-0.168763	1	-0.055687	-0.0741194	0	2	0.93	0.83	0.85	0.57	0.67	0.55	0.059593	0.0886459	0.00245545	0.000757579	10805	10571	3182	2918
YIL077C	chrIX:214397_G/A	-0.19833	8.81851	chrIX:130294_AT/A	chrIX:232692_T/C	5606970	5607564	0	TRUE	chrIX	0.0223322	-0.162912	1	-0.137345	0.167665	0	0	0.3	0.03	0.08	0	0.79	0.53	-0.273045	-0.0622843	0.191796	1	93	116	17	17
YIL074C	chrIX:227301_A/T	-0.344962	27.842	chrIX:219192_T/C	chrIX:232692_T/C	5619874	5613654	0	TRUE	chrIX	0.0870363	-0.294654	1	-0.166227	-0.152551	0	0	0.61	0.28	0.4	0.09	0.69	0.69	0.00431233	0.300789	0.978126	0.0536848	648	664	173	138
YIL064W	chrIX:242419_G/C	0.497054	62.36	chrIX:242419_G/C	chrIX:247613_C/T	5634992	5634516	0	TRUE	chrIX	0.203036	0.453966	1	0.248287	0.421218	0	1	0.54	0.16	0.31	0.02	0.82	0.67	-0.233226	-0.60921	0.0489935	0.701811	268	335	57	52
YIL061C	chrIX:243933_C/T	0.402172	38.7709	chrIX:243933_C/T	chrIX:247495_C/T	5636506	5637230	0	TRUE	chrIX	0.158796	0.389799	1	0.182499	0.227809	0	0	0.5	0.06	0.22	0.05	0.78	0.72	-0.233226	-0.222392	0.13258	0.429747	158	201	91	103
YIL051C	chrIX:233049_G/A	0.135915	4.09743	chrIX:219192_T/C	chrIX:291930_T/TAATAAATGCACTTGAGCAAATGC	5625622	5650416	0	TRUE	chrIX	0.0131368	0.113747	1	0.0413641	-0.14282	1	1	0.81	0.67	0.67	0.27	0.59	0.56	0.255769	0.0298705	4.07796e-17	0.611966	4983	4129	639	620
YIL049W	chrIX:260167_G/A	-0.429878	44.899	chrIX:259266_C/T	chrIX:265508_C/T	5652740	5652731	0	TRUE	chrIX	0.17916	-0.425858	1	-0.333923	-0.170804	0	2	0.62	0.26	0.44	0.1	0.94	0.74	-0.403819	0.745427	0.00016219	0.000418318	373	426	118	69
YIL048W	chrIX:260167_G/A	0.357704	30.0866	chrIX:256581_C/T	chrIX:265508_C/T	5652740	5654010	0	TRUE	chrIX	0.114884	0.334051	1	0.153425	0.30046	0	2	0.69	0.4	0.55	0.11	0.78	0.73	-0.218898	-0.382022	0.00103688	0.000346253	924	1023	133	199
YIL047C	chrIX:268262_G/T	-0.414501	41.4266	chrIX:268176_G/A	chrIX:268690_A/G	5660835	5657688	0	TRUE	chrIX	0.156672	-0.410338	1	-0.198692	-0.313115	0	1	0.77	0.55	0.41	0.04	0.7	0.71	0.0786101	0.54762	0.0806321	0.107359	2066	2035	144	117
YIL046W	chrIX:268262_G/T	0.405644	39.5076	chrIX:267764_A/G	chrIX:268690_A/G	5660835	5661224	0	TRUE	chrIX	0.12592	0.351615	1	0.16636	0.213868	1	1	0.77	0.41	0.33	0.05	0.69	0.59	-0.33498	-0.0927571	5.35364e-07	0.487117	872	1057	98	109
YIL044C	chrIX:270121_C/T	0.267446	16.3088	chrIX:269349_C/T	chrIX:275192_G/A	5662694	5665523	0	TRUE	chrIX	0.0724242	0.255021	1	0.0855931	0.263923	0	2	0.7	0.37	0.46	0.1	0.59	0.51	-0.163614	-0.364233	0.00516845	0.00169943	1210	1306	214	285
YIL043C	chrIX:273888_T/G	-0.467103	54.0893	chrIX:273183_A/C	chrIX:274516_C/T	5666461	5666645	0	TRUE	chrIX	0.200576	-0.425123	1	-0.117894	0.15664	1	1	0.87	0.72	0.55	0.18	0.69	0.58	-0.187982	-0.125299	2.18517e-09	0.122756	3856	4519	332	374
YIL041W	chrIX:287755_AT/A	-0.148439	4.89623	chrIX:248939_T/TTA	chrIX:299767_A/G	5680328	5669098	0	TRUE	chrIX	0.0162755	-0.130088	1	-0.042222	-0.197538	0	1	0.7	0.42	0.47	0.08	0.53	0.54	0.0615487	0.333526	0.170565	0.0110448	2206	2064	281	223
YIL039W	chrIX:279602_A/G	-0.340806	27.1321	chrIX:277347_T/C	chrIX:287755_AT/A	5672175	5670999	0	TRUE	chrIX	0.0919587	-0.316485	1	-0.0804185	-0.126354	0	1	0.83	0.59	0.45	0.13	0.57	0.62	0.137063	0.115646	0.000252571	0.861955	3015	2849	262	267
YIL038C	chrIX:279602_A/G	-0.18679	7.80423	chrIX:276483_T/C	chrIX:296453_T/A	5672175	5672715	0	TRUE	chrIX	0.0273475	-0.173947	1	-0.0622113	0.0526939	0	0	0.79	0.47	0.58	0.2	0.59	0.58	0.0302673	-0.135655	0.57446	0.173184	1511	1508	454	497
YIL022W	chrIX:314913_T/C	-0.211585	10.065	chrIX:310844_C/CA	chrIX:337721_A/G	5707486	5703738	0	TRUE	chrIX	0.0250562	-0.179189	1	-0.0798297	-0.173468	0	1	0.57	0.24	0.26	0.03	0.51	0.53	0.130443	0.216492	0.081797	0.6098	819	729	98	90
YIL020C	chrIX:315623_C/T	-0.14248	4.50703	chrIX:311141_C/T	chrIX:320712_T/C	5708196	5706608	0	TRUE	chrIX	0.0171584	-0.137212	1	-0.0642356	0.19412	0	1	0.32	0.02	0.2	0.01	0.54	0.52	-0.71505	0.32681	5.76301e-05	0.245891	132	174	60	47
YIL014W	chrIX:325821_AT/A	-0.709415	153.763	chrIX:325821_AT/A	chrIX:326875_T/C	5718394	5718676	0	TRUE	chrIX	0.4891	-0.705344	1	-0.394508	-0.594982	1	2	0.78	0.58	0.31	0.03	0.87	0.79	0.597267	0.592698	2.97658e-12	0.0227433	649	466	79	52
YIL010W	chrIX:335743_C/T	-0.307582	21.8404	chrIX:327320_C/T	chrIX:337002_G/A	5728316	5727455	0	TRUE	chrIX	0.068497	-0.26523	1	-0.130906	-0.29439	1	1	0.72	0.37	0.45	0.05	0.74	0.58	0.402914	0.185867	1.62749e-11	0.253315	1311	1018	180	158
YIL009C-A	chrIX:335817_T/C	0.348618	28.4753	chrIX:326875_T/C	chrIX:338032_A/G	5728390	5728239	0	TRUE	chrIX	0.0910279	0.287873	1	0.215122	0.0393642	0	1	0.73	0.4	0.38	0.04	0.72	0.74	-0.251242	0.172514	0.00064163	0.332933	747	851	128	112
YIL009W	chrIX:338050_A/G	-0.491271	60.6981	chrIX:337589_C/A	chrIX:339595_T/C	5730623	5731917	0	TRUE	chrIX	0.194924	-0.440802	1	-0.334704	-0.110214	0	1	0.9	0.73	0.57	0.21	0.79	0.89	-0.108461	0.328889	0.030224	0.0997794	1718	1754	231	196
YIR004W	chrIX:366733_T/A	-0.394956	37.2682	chrIX:362570_TGAAAAGTCAAAGAGCATTCCCGAGGAACAACGAGAACAATCTCCAAATAAGATGGAGGCTGCTCTTTGTCCTTTTGAGCTGGAC/T	chrIX:366733_T/A	5759306	5755794	0	TRUE	chrIX	0.0992471	-0.337189	1	-0.139031	-0.344297	0	0	0.45	0.09	0.19	0.01	0.67	0.56	0.0719232	0.616671	0.673775	0.240793	211	176	50	38
YIR007W	chrIX:376391_A/G	0.15552	5.38036	chrIX:303589_T/C	chrIX:378389_A/T	5768964	5763277	0	TRUE	chrIX	0.0217691	0.153629	1	0.108227	-0.0909758	0	2	0.57	0.14	0.31	0.01	0.63	0.57	-0.233086	0.415037	0.0115815	0.0175417	503	543	79	51
YIR008C	chrIX:275192_G/A	0.117866	3.07429	chrIX:256045_C/T	chrIX:379276_A/C	5667765	5765650	0	TRUE	chrIX	0.0151087	0.108306	1	0.0361598	-0.178093	0	0	0.22	0	0.11	0.01	0.54	0.39	0.103067	0.253119	0.640092	0.206737	113	108	44	32
YIR017C	chrIX:384189_T/C	0.374894	33.2832	chrIX:378552_G/A	chrIX:384189_T/C	5776762	5776129	0	TRUE	chrIX	0.109901	0.345349	1	0.298783	0.167383	0	0	0.71	0.25	0.24	0	0.85	0.71	-0.0914956	-0.243271	0.47569	0.43944	311	293	49	58
YIR021W	chrIX:398092_C/T	-0.316275	23.1606	chrIX:395990_G/A	chrIX:398541_C/T	5790665	5789867	0	TRUE	chrIX	0.0808709	-0.278024	1	-0.13918	-0.699888	1	1	0.73	0.46	0.4	0.08	0.66	0.66	-0.0512244	1.451	0.387888	5.92e-13	1215	1262	215	90
YIR022W	chrIX:397230_T/A	0.172752	6.65801	chrIX:395873_A/G	chrIX:399523_TA/T	5789803	5791306	0	TRUE	chrIX	0.0271289	0.176152	1	0.0618451	-0.976362	1	1	0.49	0.19	0.17	0.01	0.67	0.59	-0.0586808	2.0114	0.544737	1.64e-10	503	502	78	17
YIR025W	chrIX:404274_A/G	0.432213	45.4422	chrIX:399532_G/A	chrIX:404802_A/G	5796847	5796232	0	TRUE	chrIX	0.167968	0.412812	1	0.265794	0.275723	0	1	0.63	0.19	0.25	0.01	0.82	0.74	-0.227096	-0.324351	0.06595	0.159216	266	309	64	82
YIR026C	chrIX:412153_A/T	0.452338	50.3062	chrIX:404489_T/C	chrIX:413129_G/T	5804726	5797446	0	TRUE	chrIX	0.188197	0.419516	1	0.270751	0.0299466	0	1	0.64	0.2	0.55	0.14	0.88	0.75	-0.34795	0.288057	0.00304579	0.146071	292	350	161	135
YIR027C	chrIX:407953_C/T	0.270931	16.7533	chrIX:406124_AT/A	chrIX:411967_TA/T	5800526	5798833	0	TRUE	chrIX	0.0345251	0.200498	1	0.279969	-0.724194	0	1	0.11	0	0.07	0	0.74	0.62	1.30254	0.145851	0.00318525	0.83882	32	15	11	13
YIR028W	chrIX:412153_A/T	-0.161672	5.82026	chrIX:399532_G/A	chrIX:422857_C/T	5804726	5801041	0	TRUE	chrIX	0.0175714	-0.134821	1	-0.209426	-1.26623	0	2	0.11	0	0.16	0	0.68	0.67	1.43293	1.09954	0.00763208	0.00778744	31	10	36	16
YIR029W	chrIX:412153_A/T	-0.312252	22.544	chrIX:405135_G/T	chrIX:414735_C/T	5804726	5803380	0	TRUE	chrIX	0.0506691	-0.229988	1	-0.223843	0.124443	0	1	0.17	0.02	0.43	0.07	0.76	0.68	-0.73042	0.481533	0.00934076	0.0621798	53	73	119	91
YIR031C	chrIX:415204_A/G	-0.761346	190.451	chrIX:415204_A/G	chrIX:415834_C/T	5807777	5805588	0	TRUE	chrIX	0.322062	-0.576631	1	-0.891668	-0.719399	1	2	0.98	0.7	0.97	0.85	1	0.99	0.612492	0.826306	0.000302215	1.29e-08	171	121	381	239
YIR033W	chrIX:415204_A/G	0.182283	7.42579	chrIX:83517_C/G	chrIX:423651_CTTAGTTTTCT/C	5807777	5808697	0	TRUE	chrIX	0.00948708	0.1018	1	0.0956566	0.0806647	0	1	0.74	0.55	0.38	0.05	0.55	0.67	-0.138845	-0.022484	0.0074312	0.35955	1512	1646	126	142
YIR034C	chrIX:420215_T/C	0.269748	16.6017	chrIX:418524_A/G	chrIX:424605_T/A	5812788	5812188	0	TRUE	chrIX	0.0325983	0.20292	1	0.109454	0.0464897	0	2	0.79	0.57	0.71	0.5	0.65	0.66	0.109928	-0.202908	0.0355311	0.00133945	1490	1490	1241	1407
YIR036C	chrIX:418524_A/G	0.209339	9.84756	chrIX:408521_C/T	chrIX:422857_C/T	5811097	5814647	0	TRUE	chrIX	0.0215348	0.153816	1	0.0981608	-0.175451	0	1	0.54	0.2	0.4	0.09	0.61	0.54	0.200567	0.150334	0.0191511	0.185698	610	543	177	152
YIR035C	chrIX:421228_T/C	0.147812	4.85447	chrIX:398470_G/A	chrIX:424253_A/G	5813801	5813599	0	TRUE	chrIX	0.0148851	0.11492	1	0.0979009	0.0189961	0	1	0.62	0.35	0.58	0.18	0.62	0.56	-0.162106	0.124114	0.0223118	0.676694	811	894	293	282
YJL213W	chrX:31017_T/C	-0.277692	17.6348	chrX:30982_G/A	chrX:31614_A/G	5863478	5864624	0	TRUE	chrX	0.0404513	-0.210056	1	-0.412313	-0.284958	1	2	0.8	0.65	0.22	0	0.92	0.69	-0.689472	1.25939	1.40583e-18	2.43e-05	611	866	32	6
YJL212C	chrX:34147_A/G	0.639205	115.422	chrX:33256_G/A	chrX:35563_T/C	5866608	5866311	0	TRUE	chrX	0.304065	0.555933	1	0.869568	0.881547	2	2	1	1	0.97	0.83	1	0.98	-0.662766	-1.10033	3.13013e-60	9.68e-19	1927	3201	162	363
YJL210W	chrX:36050_G/A	-0.20767	9.6877	chrX:33256_G/A	chrX:675286_T/A	5868511	5869380	0	TRUE	chrX	0.0367433	-0.182114	1	-0.103425	0.360322	0	0	0.42	0.1	0.18	0	0.63	0.62	-0.213684	-0.50696	0.123801	0.289244	215	247	24	33
YJL209W	chrX:36818_C/G	0.284635	18.5664	chrX:33256_G/A	chrX:40731_G/T	5869279	5870466	0	TRUE	chrX	0.0780659	0.264275	1	0.110191	0.101037	1	1	0.65	0.38	0.17	0	0.6	0.66	-0.332724	0.13065	6.03602e-06	0.29447	743	874	51	40
YJL207C	chrX:61545_T/G	0.137659	4.20427	chrX:33256_G/A	chrX:697486_T/C	5894006	5873850	0	TRUE	chrX	0.0184395	0.126419	1	0.0590306	-0.139028	0	1	0.67	0.35	0.37	0.12	0.6	0.6	0.195797	0.0822577	0.000660953	0.496277	1322	1190	162	149
YJL204C	chrX:53842_A/G	-0.218548	10.7551	chrX:37500_T/C	chrX:59991_C/T	5886303	5883090	0	TRUE	chrX	0.0459193	-0.210028	1	-0.0997829	-0.289847	0	1	0.63	0.14	0.24	0.02	0.65	0.65	0.275301	0.304393	0.00467104	0.0691221	462	409	116	89
YJL203W	chrX:35563_T/C	0.124792	3.44916	chrX:26108_C/T	chrX:233981_G/A	5868024	5885802	0	TRUE	chrX	0.0145951	0.123134	1	0.0638927	0.375034	1	1	0.54	0.18	0.22	0.02	0.63	0.51	-0.541374	-0.208695	6.90565e-08	0.808074	318	505	133	138
YJL201W	chrX:37500_T/C	-0.146592	4.77378	chrX:28714_G/T	chrX:62857_A/G	5869961	5886840	0	TRUE	chrX	0.0217723	-0.14457	1	-0.0638168	-0.00642173	0	0	0.65	0.2	0.32	0.05	0.62	0.57	0.11393	-0.101086	0.151844	0.624528	701	657	164	174
YJL200C	chrX:57448_T/C	-0.277405	17.5969	chrX:48799_G/A	chrX:58706_T/C	5889909	5888905	0	TRUE	chrX	0.0699918	-0.269329	1	-0.171147	-0.0979027	0	1	0.68	0.45	0.9	0.68	0.76	0.64	0.0418327	0.153973	0.516373	2.3e-05	1167	1053	3339	3001
YJL199C	chrX:60979_T/A	0.272726	16.9849	chrX:59658_G/GTAGAAA	chrX:61391_A/G	5893440	5892317	0	TRUE	chrX	0.0726117	0.268226	1	0.282214	0.506594	0	1	0.51	0.08	0.16	0	0.72	0.62	-0.488526	-0.524662	0.00308103	0.0759047	133	188	20	34
YJL198W	chrX:60425_T/C	0.410942	40.6484	chrX:60425_T/C	chrX:61391_A/G	5892886	5893305	0	TRUE	chrX	0.14689	0.388859	1	0.302066	-0.0193705	0	1	0.83	0.64	0.65	0.32	0.82	0.83	-0.101279	0.14002	0.0474457	0.689912	1583	1682	386	374
YJL197W	chrX:64516_A/G	0.199889	8.96062	chrX:63279_A/T	chrX:68514_T/C	5896977	5896266	0	TRUE	chrX	0.0371134	0.193907	1	0.07514	0.234157	0	0	0.7	0.33	0.29	0.02	0.55	0.52	-0.0574289	-0.410886	0.360576	0.597872	1059	1128	84	92
YJL193W	chrX:71179_G/A	0.265763	16.0965	chrX:71179_G/A	chrX:73708_C/A	5903640	5903827	0	TRUE	chrX	0.07531	0.2672	1	0.122888	-0.182192	0	1	0.47	0.08	0.08	0	0.64	0.55	0.415011	-0.0506261	0.0130458	1	152	135	27	28
YJL192C	chrX:71299_T/A	0.21996	10.898	chrX:69580_A/G	chrX:96002_G/T	5903760	5905171	0	TRUE	chrX	0.0357225	0.204336	1	0.0757315	0.261607	0	2	0.64	0.29	0.45	0.09	0.69	0.64	-0.243106	-0.280108	0.000194534	0.0293074	904	1077	238	289
YJL191W	chrX:75066_G/A	-0.623399	108.129	chrX:73708_C/A	chrX:75699_G/A	5907527	5906248	0	TRUE	chrX	0.274303	-0.522284	1	-0.339849	-0.0848237	0	1	0.74	0.56	0.8	0.55	0.93	0.83	0.2653	-0.0956522	0.000704516	0.390693	759	629	722	756
YJL187C	chrX:75961_A/T	-0.592608	95.0664	chrX:75553_A/C	chrX:76676_T/C	5908422	5909264	641	TRUE	chrX	0.324765	-0.572386	1	-0.398175	-0.419106	0	2	0.85	0.72	0.46	0.12	0.94	0.81	0.237695	0.600517	2.48657e-05	0.00173787	1329	1217	117	73
YJL185C	chrX:92932_T/C	-0.216829	10.5824	chrX:78273_A/G	chrX:97556_C/T	5925393	5914556	0	TRUE	chrX	0.0330991	-0.184634	1	-0.184347	0.077951	0	1	0.34	0.04	0.12	0	0.72	0.63	-0.392941	0.237039	0.03168	0.440799	124	151	24	18
YJL184W	chrX:83388_G/A	-0.633379	112.684	chrX:83271_G/C	chrX:84655_T/C	5915849	5915909	0	TRUE	chrX	0.400652	-0.628568	1	-0.414708	0.0164301	0	0	0.74	0.42	0.67	0.26	0.94	0.85	-0.0829008	0.0500407	0.436982	0.487185	416	412	182	168
YJL183W	chrX:83388_G/A	0.732013	168.667	chrX:83388_G/A	chrX:84655_T/C	5915849	5916529	0	TRUE	chrX	0.487586	0.701167	1	0.28876	0.290659	1	2	0.77	0.57	0.61	0.18	0.9	0.77	-0.397464	-0.183853	4.50482e-19	0.00928883	1701	2417	236	297
YJL181W	chrX:83388_G/A	-0.404121	39.1834	chrX:81603_C/T	chrX:88473_G/A	5915849	5918121	0	TRUE	chrX	0.141215	-0.36427	1	-0.20573	0.176836	0	1	0.59	0.31	0.42	0.05	0.78	0.68	-0.265291	-0.0883817	0.00521655	0.0998562	449	518	119	94
YJL180C	chrX:87878_T/C	-0.260414	15.4321	chrX:82641_C/T	chrX:92996_C/T	5920339	5920044	0	TRUE	chrX	0.0370702	-0.18039	1	-0.123638	0.0481246	0	0	0.67	0.35	0.53	0.18	0.67	0.61	0.0467088	-0.142958	0.415013	0.0951981	1242	1306	227	265
YJL179W	chrX:89544_C/T	-0.715128	157.393	chrX:88506_G/A	chrX:90197_G/C	5922005	5921248	0	TRUE	chrX	0.501474	-0.71253	1	-0.639054	0.00676796	0	0	0.96	0.93	0.87	0.66	1	0.98	-0.0766897	0.0631537	0.195729	0.90719	1153	1256	329	333
YJL178C	chrX:89544_C/T	-0.399102	38.1271	chrX:83220_T/C	chrX:92996_C/T	5922005	5921743	0	TRUE	chrX	0.143111	-0.370303	1	-0.130687	0.238081	1	1	0.77	0.62	0.68	0.22	0.61	0.62	-0.273086	-0.203076	3.68588e-12	0.29041	2499	2975	530	566
YJL176C	chrX:94749_A/T	0.154694	5.32272	chrX:81876_G/A	chrX:695902_G/T	5927210	5924514	0	TRUE	chrX	0.0200697	0.139024	1	0.057989	0.0530019	0	1	0.74	0.44	0.6	0.23	0.59	0.58	0.0694382	-0.175442	0.150182	0.00855478	1889	1784	434	516
YJL174W	chrX:94776_G/A	0.163594	5.96142	chrX:82641_C/T	chrX:102363_C/T	5927237	5927553	0	TRUE	chrX	0.0195436	0.148953	1	0.0420374	0.0514677	0	1	0.7	0.34	0.34	0.05	0.56	0.66	0.209655	-0.31259	0.00576179	0.0446326	807	684	151	189
YJL173C	chrX:96194_C/T	-0.43943	47.1488	chrX:95565_T/C	chrX:96464_C/T	5928655	5928622	0	TRUE	chrX	0.186726	-0.432112	1	-0.199225	-0.130413	0	1	0.91	0.73	0.59	0.28	0.77	0.61	0.134338	0.126489	6.77214e-05	0.174087	3821	3514	499	456
YJL172W	chrX:98106_C/T	-0.775763	202.353	chrX:98106_C/T	chrX:98930_C/T	5930567	5930198	0	TRUE	chrX	0.481752	-0.6938	1	-1.07352	-0.810881	2	2	1	1	1	0.98	1	1	0.653592	0.968169	4.40477e-35	7.78e-38	1774	1190	1031	527
YJL171C	chrX:101719_T/C	0.577453	89.1413	chrX:101180_A/G	chrX:103601_A/G	5934180	5932165	0	TRUE	chrX	0.229857	0.486018	1	0.454183	0.158032	0	2	0.91	0.83	0.87	0.54	0.94	0.92	-0.166793	-0.149271	0.000895167	0.00752848	1553	1768	748	856
YJL165C	chrX:114214_T/C	0.204855	9.42116	chrX:101180_A/G	chrX:144137_G/A	5946675	5939355	0	TRUE	chrX	0.0296166	0.182188	1	0.083784	0.214697	0	2	0.8	0.54	0.58	0.21	0.61	0.61	-0.137408	-0.291986	0.00149086	7.54e-05	2081	2356	386	505
YJL164C	chrX:108259_C/T	-0.439355	47.1309	chrX:98930_C/T	chrX:112938_T/A	5940720	5942427	0	TRUE	chrX	0.165702	-0.39953	1	-0.664337	-0.332416	1	1	0.98	0.91	0.83	0.54	0.99	0.97	0.517791	0.147041	2.8593e-14	0.193639	1092	755	198	172
YJL163C	chrX:112473_T/C	0.298512	20.51	chrX:108722_C/T	chrX:140211_GA/G	5944934	5944127	0	TRUE	chrX	0.0563197	0.251276	1	0.369767	0.794912	1	2	0.8	0.59	0.24	0.02	0.91	0.79	-1.01951	-0.570316	2.91949e-27	0.00386558	374	671	36	66
YJL162C	chrX:112965_T/C	-0.136178	4.11343	chrX:104552_C/T	chrX:146902_A/G	5945426	5946339	0	TRUE	chrX	0.0142708	-0.123308	1	-0.0560375	-0.161462	0	0	0.49	0.03	0.12	0	0.61	0.52	0.21222	0.110703	0.0863854	0.920411	301	265	51	49
YJL159W	chrX:118772_A/G	-0.203422	9.28703	chrX:104552_C/T	chrX:133192_G/A	5951233	5952910	0	TRUE	chrX	0.0422204	-0.206941	1	-0.138823	-0.0974806	1	1	0.88	0.75	0.9	0.68	0.75	0.61	-0.0291687	0.22413	0.0974288	8.69e-16	13432	13702	5784	4950
YJL156C	chrX:124612_A/C	-0.189644	8.04903	chrX:83220_T/C	chrX:136506_C/T	5957073	5959314	0	TRUE	chrX	0.0260641	-0.147499	1	-0.0839882	0.220947	0	1	0.76	0.48	0.49	0.07	0.57	0.59	-0.0862347	-0.355659	0.0870714	0.031002	1561	1724	177	221
YJL154C	chrX:131168_C/T	-0.541935	76.4094	chrX:129912_G/A	chrX:133192_G/A	5963629	5963562	0	TRUE	chrX	0.252213	-0.495804	1	-0.235979	-0.253755	1	1	0.78	0.49	0.27	0.03	0.72	0.7	0.43351	0.0740006	4.44901e-11	0.310039	1103	833	75	89
YJL151C	chrX:137767_G/A	-0.224488	11.3632	chrX:124187_G/A	chrX:139819_A/G	5970228	5968833	0	TRUE	chrX	0.044255	-0.203785	1	-0.0991551	-0.095775	0	1	0.82	0.65	0.65	0.34	0.63	0.63	0.112034	0.0795156	0.000351445	0.267252	4387	4098	809	764
YJL148W	chrX:140231_G/A	-0.152137	5.14609	chrX:138281_A/G	chrX:144137_G/A	5972692	5972898	0	TRUE	chrX	0.0180905	-0.133841	1	-0.0769304	-0.194367	0	2	0.64	0.39	0.63	0.28	0.66	0.61	0.205414	0.183321	0.0001502	0.0202842	1471	1333	518	445
YJL147C	chrX:144137_G/A	-0.268942	16.4988	chrX:140117_A/G	chrX:144137_G/A	5976598	5973880	0	TRUE	chrX	0.0681117	-0.244283	1	-0.128475	-0.0477593	0	0	0.4	0.1	0.14	0	0.66	0.57	0.00805574	0.0874628	1	0.783846	164	178	28	25
YJL140W	chrX:150264_G/A	-0.621931	107.473	chrX:146902_A/G	chrX:152244_T/C	5982725	5983422	0	TRUE	chrX	0.377025	-0.608389	1	-0.285059	-0.218788	1	1	0.78	0.62	0.68	0.32	0.82	0.78	0.235426	0.20215	4.72068e-06	0.455566	1614	1461	407	385
YJL139C	chrX:150264_G/A	0.545913	77.76	chrX:148061_G/A	chrX:153741_A/G	5982725	5984174	0	TRUE	chrX	0.227876	0.495772	1	0.289575	0.256107	0	1	0.7	0.35	0.2	0	0.85	0.71	-0.349078	-0.163136	0.00299889	0.900653	282	349	33	31
YJL133W	chrX:160500_C/T	0.310221	22.2364	chrX:160169_G/A	chrX:162765_C/A	5992961	5993080	0	TRUE	chrX	0.0810096	0.294036	1	0.132208	0.208821	0	1	0.51	0.2	0.12	0	0.71	0.58	-0.381117	-0.0365259	0.000618798	0.815121	275	392	35	38
YJL132W	chrX:162768_G/A	-0.14777	4.85169	chrX:83298_G/A	chrX:179618_G/A	5995229	5994375	0	TRUE	chrX	0.0214704	-0.132849	1	-0.134502	-0.435244	0	2	0.51	0.23	0.26	0	0.69	0.59	0.20096	0.669527	0.0483453	0.0255434	461	388	76	50
YJL127C	chrX:188961_G/A	-0.171989	6.59839	chrX:181214_T/C	chrX:204589_G/A	6021422	6014759	0	TRUE	chrX	0.030461	-0.174445	1	-0.0977266	-0.0355053	0	0	0.23	0	0.1	0	0.61	0.52	0.305476	-0.234465	0.118819	0.728332	127	106	15	18
YJL123C	chrX:190302_T/A	-0.198051	8.79328	chrX:181214_T/C	chrX:196502_T/C	6022763	6020465	0	TRUE	chrX	0.031691	-0.171487	1	-0.0670854	0.0176675	0	0	0.77	0.47	0.57	0.31	0.55	0.57	0.0832586	-0.118594	0.131036	0.0964774	1511	1363	463	516
YJL122W	chrX:188961_G/A	0.292973	19.7211	chrX:186317_T/C	chrX:192487_A/G	6021422	6022177	0	TRUE	chrX	0.0761432	0.278434	1	0.182565	0.211049	0	1	0.61	0.18	0.51	0.04	0.75	0.62	-0.332461	-0.0896372	0.0031204	0.756101	353	379	183	190
YJL117W	chrX:193406_C/T	0.470236	54.9164	chrX:193406_C/T	chrX:194081_G/A	6025867	6024992	0	TRUE	chrX	0.194571	0.431776	1	0.194397	0.138985	0	1	0.85	0.63	0.24	0	0.71	0.66	-0.123642	-0.154328	0.00443997	0.382126	2221	2326	48	58
YJL115W	chrX:193406_C/T	0.264926	15.9916	chrX:188568_G/A	chrX:227303_A/T	6025867	6028748	0	TRUE	chrX	0.0676262	0.259935	1	0.190309	-0.155306	0	1	0.75	0.42	0.56	0.14	0.69	0.7	-0.0622637	0.372875	0.378078	0.011057	782	900	245	191
YJL112W	chrX:195664_G/C	-0.134104	3.98796	chrX:82641_C/T	chrX:232143_C/T	6028125	6037766	0	TRUE	chrX	0.0097318	-0.110361	1	-0.0503285	-0.0890098	0	0	0.63	0.29	0.23	0	0.54	0.46	-0.0684923	0.246512	0.390901	0.701811	724	712	52	57
YJL111W	chrX:219354_A/C	0.167226	6.23287	chrX:192956_C/T	chrX:233981_G/A	6051815	6040338	0	TRUE	chrX	0.0248692	0.164105	1	0.0390274	0.00737636	0	0	0.72	0.5	0.47	0.05	0.58	0.53	-0.0046285	-0.0101242	0.952233	0.262856	1211	1256	134	154
YJL099W	chrX:239866_T/G	-0.273533	17.0896	chrX:239866_T/G	chrX:240082_C/A	6072327	6071875	0	TRUE	chrX	0.0702632	-0.268322	1	-0.126283	-0.360776	0	0	0.18	0.03	0.09	0	0.67	0.61	0.147315	0.574236	0.520422	1	94	93	15	16
YJL087C	chrX:265910_C/G	0.287799	18.9999	chrX:265910_C/G	chrX:282738_A/G	6098371	6102463	0	TRUE	chrX	0.0747002	0.258402	1	0.11407	-0.0735797	0	0	0.07	0	0.06	0.01	0.56	0.51	-0.383355	0.530515	0.410103	0.360378	16	30	25	18
YJL083W	chrX:280770_CT/C	0.451948	50.209	chrX:280337_A/G	chrX:281056_T/C	6113231	6111302	0	TRUE	chrX	0.199247	0.438982	1	0.336159	0.895606	1	1	0.32	0.05	0.08	0	0.86	0.71	-1.37618	-0.415037	7.15567e-09	0.424356	61	122	10	15
YJL078C	chrX:291248_G/T	0.469968	54.8453	chrX:290968_T/C	chrX:294332_C/T	6123709	6123797	0	TRUE	chrX	0.140594	0.380579	1	0.448553	0.339631	1	1	0.88	0.75	0.74	0.47	0.97	0.89	-0.446106	-0.233156	2.55787e-14	0.396569	1071	1425	356	380
YJL065C	chrX:315237_T/C	-0.26396	15.8708	chrX:315237_T/C	chrX:323703_T/C	6147698	6147515	0	TRUE	chrX	0.069139	-0.262577	1	-0.0991774	-0.107493	0	0	0.38	0.03	0.12	0	0.63	0.61	0.169898	0.0450879	0.363108	0.749259	154	128	21	18
YJL063C	chrX:303316_C/A	-0.130233	3.75911	chrX:175030_G/A	chrX:324264_T/C	6135777	6148220	0	TRUE	chrX	0.00367867	-0.0867824	1	-0.0545358	0.087888	0	0	0.58	0.25	0.4	0.07	0.54	0.52	-0.0365012	-0.139275	0.652366	0.427319	680	721	148	163
YJL057C	chrX:331064_G/A	0.353036	29.2521	chrX:326715_T/C	chrX:334681_A/G	6163525	6160579	0	TRUE	chrX	0.0909225	0.29364	1	0.369913	0.254873	1	1	0.88	0.69	0.46	0.03	0.9	0.84	-0.490509	-0.0192362	1.39629e-15	0.743269	964	1315	77	72
YJL056C	chrX:329903_C/T	-0.582642	91.1351	chrX:326293_T/C	chrX:330557_C/T	6162364	6162892	0	TRUE	chrX	0.326396	-0.576636	1	-0.569117	-0.126777	0	0	0.99	0.94	0.68	0.26	0.96	0.94	-0.00442812	0.257981	0.906258	0.136934	3677	3611	121	98
YJL055W	chrX:334264_C/T	-0.491689	60.8173	chrX:331865_G/C	chrX:335148_C/T	6166725	6165818	0	TRUE	chrX	0.208555	-0.478377	1	-0.239775	-0.590589	1	2	0.62	0.4	0.26	0.03	0.78	0.72	0.557327	0.623852	7.9661e-16	0.0177295	962	721	74	47
YJL054W	chrX:334264_C/T	0.21005	9.91617	chrX:324432_A/C	chrX:338042_AG/A	6166725	6166726	0	TRUE	chrX	0.0322435	0.161833	1	0.0582542	0.00661327	0	0	0.63	0.21	0.38	0.02	0.49	0.59	0.0468944	-0.060121	0.54941	0.376447	736	726	101	115
YJL053W	chrX:336383_G/A	-0.330415	25.4048	chrX:323030_G/A	chrX:338042_AG/A	6168844	6168359	0	TRUE	chrX	0.0868556	-0.30523	1	-0.178356	-0.248314	1	1	0.78	0.53	0.44	0.14	0.78	0.71	0.289368	0.207261	3.92384e-07	0.274928	1411	1166	196	174
YJL051W	chrX:340762_C/T	0.334822	26.1293	chrX:339013_A/C	chrX:345062_A/T	6173223	6172248	0	TRUE	chrX	0.0963168	0.314288	1	0.183959	0.0309003	0	1	0.71	0.4	0.34	0.05	0.71	0.66	0.206587	-0.268388	0.000332529	0.625796	1323	1182	130	139
YJL048C	chrX:348652_A/G	-0.389516	36.1599	chrX:347852_G/A	chrX:350351_G/A	6181113	6179908	0	TRUE	chrX	0.0546001	-0.198549	1	-0.330598	-0.368409	1	1	0.8	0.62	0.51	0.13	0.88	0.78	0.379006	0.357813	1.09142e-10	0.060772	1476	1065	203	166
YJL047C	chrX:360052_A/C	-0.183751	7.548	chrX:342956_A/T	chrX:362196_A/G	6192513	6182041	0	TRUE	chrX	0.0351523	-0.183823	1	-0.0830866	-0.232647	0	0	0.47	0.12	0.14	0	0.62	0.6	0.170389	0.294905	0.129135	0.830373	363	327	45	42
YJL046W	chrX:348652_A/G	-0.151949	5.13324	chrX:323601_C/G	chrX:362153_C/T	6181113	6184847	0	TRUE	chrX	0.0136464	-0.139967	1	-0.0813669	-0.233384	0	0	0.65	0.35	0.12	0	0.55	0.56	0.0787505	0.388017	0.28417	0.434042	919	784	44	36
YJL036W	chrX:378873_G/A	0.425352	43.8579	chrX:378005_A/G	chrX:387633_C/T	6211334	6211286	0	TRUE	chrX	0.13199	0.373388	1	0.291453	-0.0920946	0	0	0.52	0.24	0.29	0.02	0.9	0.78	0.0370355	0.147154	0.797198	0.738137	246	269	74	69
YJL035C	chrX:380706_T/C	0.81756	242.572	chrX:380706_T/C	chrX:381896_T/C	6213167	6212710	0	TRUE	chrX	0.629744	0.801456	1	1.07083	1.15409	1	2	1	1	0.89	0.4	1	0.99	-1.36695	-0.941221	7.74168e-100	0.000201797	605	1612	46	90
YJL031C	chrX:387637_G/A	0.307462	21.8224	chrX:385921_A/T	chrX:389003_A/C	6220098	6218829	0	TRUE	chrX	0.0888577	0.295649	1	0.172774	0.052629	0	1	0.5	0.15	0.07	0	0.71	0.55	-0.329091	0.223833	0.00897813	1	298	304	28	27
YJL029C	chrX:363087_G/A	0.16422	6.00769	chrX:331934_C/T	chrX:394341_T/C	6195548	6220846	0	TRUE	chrX	0.0175098	0.133973	1	0.0535415	-0.115398	0	2	0.76	0.39	0.25	0	0.56	0.52	-0.214531	0.445328	0.0010321	0.023249	1005	1064	97	67
YJL024C	chrX:395708_A/AC	0.202959	9.2439	chrX:393423_T/C	chrX:414104_C/T	6228169	6228392	0	TRUE	chrX	0.0386746	0.192542	1	0.107341	-0.0158827	0	0	0.34	0.01	0.07	0	0.59	0.54	-0.237421	0.269187	0.19948	0.532709	117	145	23	18
YJL023C	chrX:402983_T/C	-0.131965	3.86063	chrX:393423_T/C	chrX:552584_A/T	6235444	6229816	0	TRUE	chrX	0.0169981	-0.128773	1	-0.0673907	-0.163294	0	0	0.25	0	0.04	0	0.61	0.51	0.296215	0.0303736	0.0846374	0.522397	154	136	22	17
YJL020C	chrX:396093_G/T	-0.22846	11.78	chrX:395708_A/AC	chrX:414104_C/T	6228554	6231398	0	TRUE	chrX	0.0520506	-0.218047	1	-0.157993	-0.47696	2	2	0.82	0.64	0.58	0.19	0.79	0.71	0.348049	0.605871	3.41765e-16	1.15e-05	2618	2034	284	188
YJL019W	chrX:396093_G/T	-0.384033	35.0639	chrX:395708_A/AC	chrX:409193_T/C	6228554	6235358	0	TRUE	chrX	0.142817	-0.374748	1	-0.253073	-0.493562	0	2	0.51	0.15	0.28	0.02	0.75	0.68	0.257771	0.729352	0.0815004	0.00878093	222	184	59	33
YJL014W	chrX:409224_G/GT	-0.67365	132.902	chrX:409224_G/GT	chrX:410563_C/T	6241685	6240019	0	TRUE	chrX	0.43083	-0.664228	1	-0.275527	-0.357377	1	1	0.77	0.61	0.71	0.3	0.88	0.8	0.487281	0.227472	9.48255e-18	0.0834675	1536	1095	274	234
YJL010C	chrX:414836_C/T	-0.152072	5.1417	chrX:395708_A/AC	chrX:460047_A/G	6247297	6250023	0	TRUE	chrX	0.0178703	-0.141914	1	-0.0820192	-0.0444977	0	0	0.6	0.25	0.34	0.09	0.63	0.55	0.0976863	-0.00869096	0.276186	0.770646	542	528	144	150
YJL008C	chrX:414836_C/T	-0.478818	57.2265	chrX:414542_C/A	chrX:424346_A/G	6247297	6252418	0	TRUE	chrX	0.18727	-0.443096	1	-0.131107	-0.342217	1	1	0.66	0.37	0.48	0.13	0.74	0.59	0.655865	0.0285692	5.05023e-22	0.858747	1133	721	255	250
YJL002C	chrX:429703_A/G	-0.343696	27.6246	chrX:414542_C/A	chrX:452205_T/C	6262164	6265682	0	TRUE	chrX	0.0757771	-0.255326	1	-0.0909292	0.11991	1	2	0.82	0.57	0.63	0.19	0.67	0.49	0.141271	-0.38109	8.93461e-06	0.00259611	4417	3936	383	472
YJL001W	chrX:445175_C/T	-0.190753	8.1452	chrX:414542_C/A	chrX:459216_G/C	6277636	6267624	0	TRUE	chrX	0.0348368	-0.180396	1	-0.064861	0.100687	0	0	0.65	0.3	0.44	0.13	0.61	0.52	-0.0030864	-0.198287	0.98163	0.0965447	892	944	229	267
YJR001W	chrX:430343_G/T	0.222511	11.1588	chrX:414542_C/A	chrX:460047_A/G	6262804	6269263	0	TRUE	chrX	0.0330377	0.188287	1	0.0647825	-0.131106	0	0	0.61	0.2	0.13	0	0.54	0.52	0.0311119	0.231099	0.741516	0.154816	528	550	56	41
YJR006W	chrX:430343_G/T	-0.248912	14.0554	chrX:414542_C/A	chrX:454991_T/G	6262804	6281663	0	TRUE	chrX	0.0597752	-0.244779	1	-0.0915831	-0.134359	0	0	0.67	0.36	0.38	0.05	0.62	0.64	0.101922	0.166796	0.121149	0.955009	995	956	158	156
YJR008W	chrX:452205_T/C	-0.207091	9.63254	chrX:422683_A/G	chrX:460723_G/A	6284666	6284891	0	TRUE	chrX	0.0332415	-0.184279	1	-0.186534	-0.0905169	0	0	0.5	0.17	0.24	0.01	0.7	0.55	0.143667	0.0373669	0.229365	0.84537	323	296	51	54
YJR010W	chrX:456070_TA/T	0.19202	8.25581	chrX:446085_G/C	chrX:459216_G/C	6288531	6288700	0	TRUE	chrX	0.0277036	0.160972	1	0.137467	0.0930753	0	1	0.61	0.18	0.68	0.38	0.64	0.67	-0.218725	0.032574	0.0302521	0.568722	388	455	1054	1027
YJR010C-A	chrX:456070_TA/T	-0.33696	26.485	chrX:453526_GA/G	chrX:458269_C/G	6288531	6290538	0	TRUE	chrX	0.101775	-0.32733	1	-0.196448	0.176284	0	1	0.58	0.2	0.37	0.08	0.83	0.74	-0.247386	-0.105182	0.0124176	0.601861	409	476	113	122
YJR012C	chrX:461507_G/C	-0.126904	3.56786	chrX:395708_A/AC	chrX:468680_G/A	6293968	6292256	0	TRUE	chrX	0.0151349	-0.118208	1	-0.0608182	-0.343011	0	0	0.27	0.02	0.04	0	0.54	0.62	0.293705	0.392317	0.103946	0.663624	183	124	9	12
YJR015W	chrX:462833_C/CT	-0.913485	395.229	chrX:462833_C/CT	chrX:462833_C/CT	6295294	6295182	0	TRUE	chrX	0.813234	-0.90417	1	-1.2055	-1.83069	1	2	1	1	0.95	0.52	1	1	2.47496	1.18641	3.33682e-167	3.18e-05	1217	218	86	39
YJR016C	chrX:464394_G/A	-0.46455	53.4218	chrX:464252_A/G	chrX:465021_G/A	6296855	6296912	0	TRUE	chrX	0.203221	-0.447674	1	-0.300316	0.0480509	0	0	0.82	0.67	0.75	0.49	0.83	0.76	-0.0602335	-0.0358682	0.223524	0.838263	1729	1786	967	977
YJR017C	chrX:466454_C/T	-0.35262	29.1784	chrX:465639_C/T	chrX:467010_C/G	6298915	6298982	0	TRUE	chrX	0.127377	-0.342272	1	-0.123419	-0.0395019	0	0	0.17	0	0.21	0.01	0.61	0.57	-0.0978739	0.176878	0.782556	0.613734	56	61	52	46
YJR021C	chrX:516190_C/T	-0.164416	6.02229	chrX:468122_A/G	chrX:524213_T/C	6348651	6301016	0	TRUE	chrX	0.0240533	-0.153273	1	-0.0905199	0.00120944	0	0	0.49	0.1	0.17	0	0.54	0.6	-0.0986342	0.0962153	0.407964	0.839214	277	333	47	50
YJR024C	chrX:487992_A/G	0.150184	5.01336	chrX:470533_G/A	chrX:561055_A/G	6320453	6302691	0	TRUE	chrX	0.0177835	0.136312	1	0.0514779	0.116063	0	1	0.73	0.45	0.37	0.07	0.62	0.61	-0.00697936	-0.225147	0.895855	0.0397707	1776	1872	169	210
YJR025C	chrX:472163_T/C	-0.614871	104.365	chrX:472011_A/G	chrX:486292_G/A	6304624	6303599	0	TRUE	chrX	0.215859	-0.498402	1	-0.649431	-0.484053	1	1	0.95	0.85	0.87	0.63	0.99	0.96	0.759519	0.208587	1.61801e-15	0.0891376	596	355	312	270
YJR030C	chrX:485447_G/A	-0.171709	6.57664	chrX:468087_C/T	chrX:502798_T/C	6317908	6316420	0	TRUE	chrX	0.0268898	-0.168005	1	-0.108241	0.202714	0	0	0.72	0.46	0.28	0.02	0.66	0.59	0.0496257	-0.455053	0.457872	0.201843	1041	971	90	109
YJR032W	chrX:490924_T/C	0.366986	31.7883	chrX:489978_C/G	chrX:495112_T/A	6323385	6323542	0	TRUE	chrX	0.133843	0.364911	1	0.171514	0.362138	0	1	0.6	0.32	0.35	0.03	0.78	0.61	-0.174938	-0.549339	0.020231	0.174424	708	797	98	119
YJR033C	chrX:543602_GAGTGACAAAGTATCAAAGAAGGAATAAAAAAAAGACATTATTATGTTGAACTAGTGACACCCTTTTGTGGATTCCTACATACCCAGAGAGAACTCCT/G	-0.182429	7.43791	chrX:470533_G/A	chrX:548012_G/A	6376063	6324839	0	TRUE	chrX	0.0287992	-0.162524	1	-0.0936537	0.0704814	0	0	0.71	0.35	0.29	0.03	0.63	0.55	0.0172993	-0.158262	0.796491	0.441483	1060	1076	115	128
YJR035W	chrX:497086_T/C	0.732791	169.208	chrX:497086_T/C	chrX:497615_T/C	6329547	6329816	0	TRUE	chrX	0.513396	0.71386	1	0.52635	0.657446	1	2	0.91	0.72	0.69	0.17	0.98	0.9	-0.593706	-0.721185	2.64958e-15	0.0109182	581	913	77	113
YJR039W	chrX:504644_T/C	0.295932	20.1405	chrX:497086_T/C	chrX:509235_C/T	6337105	6336397	0	TRUE	chrX	0.0694552	0.260346	1	0.209974	-0.0172056	0	0	0.64	0.33	0.11	0	0.78	0.61	0.0583901	-0.0239789	0.494665	0.749259	591	605	18	21
YJR040W	chrX:514783_A/T	-0.295835	20.1266	chrX:505156_G/A	chrX:528639_A/T	6347244	6340207	0	TRUE	chrX	0.0752785	-0.276843	1	-0.098063	-0.226561	0	1	0.78	0.33	0.37	0.02	0.63	0.53	0.0824356	0.370687	0.24642	0.0154156	866	833	150	110
YJR042W	chrX:515263_C/T	0.343545	27.5987	chrX:505156_G/A	chrX:519319_C/T	6347724	6346516	0	TRUE	chrX	0.0883643	0.295847	1	0.106488	0.0543186	0	0	0.76	0.53	0.63	0.2	0.74	0.63	-0.0294104	-0.0792267	0.484377	0.77759	2448	2480	303	311
YJR044C	chrX:516847_T/C	-0.320894	23.8804	chrX:514783_A/T	chrX:528639_A/T	6349308	6351224	0	TRUE	chrX	0.093672	-0.305006	1	-0.165205	0.192508	0	1	0.55	0.26	0.18	0	0.59	0.55	0.199946	-0.584963	0.0265969	0.0757602	555	491	37	55
YJR049C	chrX:532027_T/C	-0.297061	20.3017	chrX:524213_T/C	chrX:543944_GTGACTTT/G	6364488	6359345	0	TRUE	chrX	0.0860313	-0.278253	1	-0.106779	-0.241437	0	1	0.44	0.11	0.05	0	0.65	0.53	0.36998	0.112894	0.000913014	0.607591	360	301	15	19
YJR055W	chrX:543602_GAGTGACAAAGTATCAAAGAAGGAATAAAAAAAAGACATTATTATGTTGAACTAGTGACACCCTTTTGTGGATTCCTACATACCCAGAGAGAACTCCT/G	-0.250391	14.2283	chrX:532027_T/C	chrX:547229_C/T	6376063	6371233	0	TRUE	chrX	0.0601293	-0.257067	1	-0.194427	-0.479698	0	1	0.38	0.03	0.19	0.01	0.63	0.62	0.399438	0.559958	0.00862479	0.0568879	208	163	60	40
YJR056C	chrX:548012_G/A	-0.233953	12.3697	chrX:500362_G/A	chrX:554464_T/C	6380473	6374253	0	TRUE	chrX	0.0503774	-0.228235	1	-0.120992	0.0950054	0	0	0.42	0.07	0.12	0	0.65	0.57	0.0717641	-0.261775	0.653573	0.664645	213	196	45	40
YJR057W	chrX:513764_A/G	-0.215572	10.4571	chrX:500192_A/G	chrX:544523_T/C	6346225	6376523	0	TRUE	chrX	0.0467094	-0.217961	1	-0.0970556	-0.124419	0	0	0.65	0.33	0.31	0.02	0.61	0.6	0.0522236	0.196614	0.439337	0.64733	972	949	121	113
YJR059W	chrX:543721_A/G	-0.133706	3.96411	chrX:532027_T/C	chrX:554517_A/T	6376182	6378248	0	TRUE	chrX	0.0189339	-0.131234	1	-0.106718	0.0863592	0	0	0.86	0.63	0.58	0.27	0.69	0.58	-0.049246	-0.123472	0.0934155	0.068447	4702	4979	444	501
YJR060W	chrX:548667_A/T	-0.892104	349.166	chrX:548667_A/T	chrX:549010_T/G	6381128	6381220	0	TRUE	chrX	0.785878	-0.888004	1	-1.35896	1.3301e-05	0	0	1	1	1	0.94	1	1	0.0351628	-0.0351894	0.821683	0.818885	229	243	150	155
YJR069C	chrX:568783_C/T	-0.442548	47.8992	chrX:568783_C/T	chrX:569834_C/T	6401244	6401267	0	TRUE	chrX	0.19011	-0.430145	1	-0.183219	0.328543	0	1	0.48	0.15	0.27	0.03	0.8	0.58	-0.242048	-0.415037	0.0743428	0.107988	215	259	60	80
YJR072C	chrX:571276_T/C	-0.287486	18.9569	chrX:569546_CG/C	chrX:577541_T/C	6403737	6403428	0	TRUE	chrX	0.0681992	-0.267622	1	-0.109094	-0.812762	1	2	0.74	0.41	0.51	0.13	0.71	0.56	0.16789	1.45763	0.00491649	3.45e-26	1189	1118	379	141
YJR073C	chrX:571651_G/A	-0.349033	28.5478	chrX:571651_G/A	chrX:572675_A/G	6404112	6404776	0	TRUE	chrX	0.117813	-0.341899	1	-0.17643	-0.12337	0	1	0.74	0.49	0.79	0.55	0.78	0.76	0.0587765	0.187963	0.307914	0.0100389	1303	1274	1528	1388
YJR074W	chrX:573331_T/C	-0.609094	101.881	chrX:573331_T/C	chrX:573686_G/C	6405792	6405556	0	TRUE	chrX	0.3029	-0.55734	1	-0.264904	-0.318519	0	2	0.72	0.38	0.69	0.34	0.8	0.73	0.348293	0.288745	4.02931e-05	0.00876521	582	520	471	393
YJR075W	chrX:573697_G/T	-0.280753	18.0422	chrX:573331_T/C	chrX:578278_G/A	6406158	6406442	0	TRUE	chrX	0.0749383	-0.273957	1	-0.124456	-0.0448497	0	0	0.78	0.58	0.58	0.33	0.69	0.61	0.0252107	0.0644887	0.554082	0.273139	2373	2380	589	551
YJR078W	chrX:579112_A/G	0.213252	10.228	chrX:574799_T/C	chrX:583447_G/A	6411573	6411321	0	TRUE	chrX	0.0294423	0.173044	1	0.279263	0.525326	0	1	0.33	0.02	0.12	0	0.78	0.76	-2.66024e-05	-1.05063	1	0.0315395	90	91	14	29
YJR080C	chrX:581428_A/C	-0.127264	3.5883	chrX:570422_T/C	chrX:648431_T/C	6413889	6412893	0	TRUE	chrX	0.0081574	-0.0895098	1	-0.0515284	0.199758	0	1	0.75	0.49	0.54	0.12	0.63	0.62	-0.0312937	-0.368222	0.510187	0.0077522	1837	1959	216	276
YJR082C	chrX:576155_T/C	-0.335007	26.1598	chrX:574799_T/C	chrX:586627_G/A	6408616	6414375	0	TRUE	chrX	0.114046	-0.333287	1	-0.174986	-0.15314	0	0	0.65	0.25	0.4	0.07	0.68	0.63	0.104647	0.201634	0.211643	0.572676	660	598	105	96
YJR084W	chrX:582558_G/A	-0.16414	6.00181	chrX:574799_T/C	chrX:599712_T/C	6415019	6416194	0	TRUE	chrX	0.0216522	-0.148343	1	-0.053826	0.324447	0	1	0.56	0.28	0.24	0.01	0.54	0.52	-0.123939	-0.524955	0.114541	0.00241416	689	729	71	113
YJR088C	chrX:586627_G/A	-0.328622	25.1135	chrX:581494_G/A	chrX:593074_T/C	6419088	6418956	0	TRUE	chrX	0.0884378	-0.314086	1	-0.132326	-0.116592	0	1	0.8	0.66	0.55	0.21	0.53	0.69	0.13679	0.096394	0.000655061	0.972145	2649	2483	411	409
YJR090C	chrX:591544_G/A	-0.172725	6.65588	chrX:571651_G/A	chrX:615292_C/A	6424005	6423333	0	TRUE	chrX	0.0277056	-0.158268	1	-0.0625484	0.124046	0	1	0.7	0.37	0.25	0.03	0.6	0.62	-0.165335	-0.0827579	0.0113285	0.837573	959	1053	109	105
YJR091C	chrX:603329_C/T	0.232834	12.2482	chrX:592363_A/G	chrX:606285_C/A	6435790	6427522	0	TRUE	chrX	0.0500577	0.221709	1	0.170133	0.0601105	0	0	0.78	0.52	0.52	0.09	0.69	0.68	-0.00249909	-0.117722	0.973036	0.375701	1747	1752	220	240
YJR093C	chrX:607523_G/T	-0.466251	53.8661	chrX:599916_A/C	chrX:610784_G/A	6439984	6435681	0	TRUE	chrX	0.206621	-0.458836	1	-0.205152	-0.187327	0	0	0.58	0.21	0.46	0.11	0.81	0.75	0.145171	0.229482	0.141314	0.158185	485	425	170	144
YJR102C	chrX:619526_G/A	0.468597	54.4827	chrX:619526_G/A	chrX:621875_T/G	6451987	6451618	0	TRUE	chrX	0.19391	0.419164	1	0.305821	0.621316	0	1	0.35	0.01	0.17	0	0.77	0.78	-0.768701	-0.473931	0.00209006	1	67	92	24	25
YJR103W	chrX:620114_GTCCT/G	-0.368179	32.0111	chrX:619526_G/A	chrX:622018_C/G	6452575	6453215	0	TRUE	chrX	0.0333067	-0.21154	1	-0.182734	-0.665075	1	2	0.66	0.34	0.31	0.02	0.6	0.72	0.583071	0.74708	8.44676e-13	0.000240368	780	516	103	56
YJR104C	chrX:622799_A/G	-0.529825	72.4079	chrX:620114_GTCCT/G	chrX:623184_C/G	6455260	6455011	0	TRUE	chrX	0.172965	-0.460278	1	-0.228834	-0.400784	1	1	0.91	0.84	0.88	0.72	0.75	0.71	0.835508	-0.0339399	1.07373e-263	0.184099	9674	5374	4436	4563
YJR106W	chrX:624789_T/G	0.272831	16.9985	chrX:623186_C/T	chrX:631286_C/T	6457250	6457299	0	TRUE	chrX	0.0671752	0.255889	1	0.192459	0.234054	0	1	0.57	0.22	0.24	0	0.79	0.62	-0.359173	-0.108934	0.000326894	0.555998	401	481	33	39
YJR109C	chrX:627942_G/A	-0.158216	5.57096	chrX:622079_C/T	chrX:633866_C/T	6460403	6462046	0	TRUE	chrX	0.0240094	-0.153922	1	-0.117978	-0.567615	2	2	0.5	0.16	0.75	0.43	0.68	0.67	0.552175	0.583055	5.94766e-09	4.13e-18	506	386	1134	757
YJR113C	chrX:638730_T/C	-0.360644	30.6194	chrX:637667_A/T	chrX:639262_A/T	6471191	6470693	0	TRUE	chrX	0.0785152	-0.285392	1	-0.152203	-0.0489985	0	0	0.53	0.12	0.11	0.01	0.67	0.62	-0.206858	0.304855	0.103493	0.148032	263	292	41	28
YJR117W	chrX:641753_G/A	0.288663	19.1193	chrX:641753_G/A	chrX:642317_T/C	6474214	6474468	0	TRUE	chrX	0.0740336	0.276627	1	0.112632	-0.0657803	0	0	0.55	0.29	0.33	0.06	0.68	0.63	-0.00771416	0.139275	0.916091	0.389653	1078	1129	160	144
YJR118C	chrX:328274_G/T	0.126967	3.5714	chrX:311273_T/G	chrX:648431_T/C	6160735	6475951	0	TRUE	chrX	0.0117368	0.115609	1	0.0719928	-0.133653	0	1	0.43	0.14	0.18	0	0.61	0.62	0.500796	-0.23349	2.47491e-05	0.846802	355	253	52	55
YJR119C	chrX:660402_A/G	0.137456	4.19175	chrX:642106_A/T	chrX:701313_A/G	6492863	6476765	0	TRUE	chrX	0.0156657	0.109157	1	0.0873352	-0.230175	0	0	0.43	0.13	0.11	0	0.64	0.48	0.0593869	0.400962	0.618145	0.651588	346	333	24	20
YJR121W	chrX:659425_T/C	-0.12584	3.50777	chrX:532027_T/C	chrX:725020_A/G	6491886	6480068	0	TRUE	chrX	0.00658783	-0.0843599	1	-0.0784811	0.14886	1	1	0.87	0.69	0.77	0.34	0.57	0.58	-0.160611	-0.13711	2.10885e-13	0.283938	8366	9218	898	945
YJR127C	chrX:663083_A/G	-0.724732	163.702	chrX:663083_A/G	chrX:663590_A/C	6495544	6491378	0	TRUE	chrX	0.419905	-0.646024	1	-0.709792	-0.342825	1	2	1	0.98	0.93	0.61	0.99	1	0.243813	0.441838	1.86895e-10	0.00103357	3098	2623	371	286
YJR132W	chrX:670679_C/T	0.414797	41.4916	chrX:669427_G/A	chrX:675971_G/A	6503140	6501983	0	TRUE	chrX	0.132596	0.357447	1	0.20099	0.535099	0	1	0.36	0.04	0.05	0	0.77	0.59	-0.257824	-0.812373	0.135132	0.0294494	150	165	9	22
YJR133W	chrX:652591_A/G	-0.154267	5.293	chrX:637667_A/T	chrX:686946_T/C	6485052	6505452	0	TRUE	chrX	0.0282938	-0.172886	1	-0.0732602	-0.140183	0	1	0.32	0.01	0.26	0	0.57	0.61	0.356538	-0.0761717	0.063156	0.935809	139	107	78	76
YJR134C	chrX:674570_G/A	0.236717	12.6724	chrX:669427_G/A	chrX:697486_T/C	6507031	6506190	0	TRUE	chrX	0.0449871	0.215068	1	0.0871341	0.203833	0	0	0.44	0.11	0.08	0	0.55	0.51	-0.11221	-0.295456	0.296604	0.252854	377	401	26	36
YJR138W	chrX:692021_T/C	0.244636	13.5615	chrX:683971_T/C	chrX:697486_T/C	6524482	6517028	0	TRUE	chrX	0.0578412	0.236013	1	0.115082	0.523745	0	2	0.43	0.12	0.17	0	0.65	0.55	-0.448852	-0.598637	0.000653723	0.0022248	212	288	62	102
YJR143C	chrX:697654_G/A	0.356573	29.8831	chrX:693187_T/C	chrX:699851_G/A	6530115	6530787	0	TRUE	chrX	0.121293	0.345708	1	0.170648	-0.236107	0	0	0.75	0.5	0.25	0.03	0.72	0.66	-0.010481	0.482694	0.863982	0.0413724	1359	1385	95	68
YJR144W	chrX:705865_C/T	0.184376	7.60036	chrX:701313_A/G	chrX:714773_C/T	6538326	6533343	0	TRUE	chrX	0.0297683	0.155914	1	0.0511595	0.108551	0	1	0.52	0.11	0.44	0.09	0.61	0.53	-0.251565	0.0344634	0.0201594	0.80116	360	400	200	194
YJR148W	chrX:707018_G/A	-0.320105	23.7565	chrX:707018_G/A	chrX:709369_C/T	6539479	6538205	0	TRUE	chrX	0.0713041	-0.272183	1	-0.198708	0.30387	0	1	0.84	0.62	0.49	0.05	0.75	0.75	0.0592165	-0.666956	0.178886	0.000114371	2090	2147	114	181
YJR149W	chrX:707018_G/A	-0.771466	198.714	chrX:707018_G/A	chrX:707260_G/A	6539479	6539621	0	TRUE	chrX	0.539234	-0.736051	1	-1.08068	-0.0923782	1	2	0.97	0.68	0.47	0.01	1	0.95	-1.22242	1.40718	6.46478e-09	0.0200616	57	147	23	9
YJL133C-A	chrX:160169_G/A	0.132567	3.89628	chrX:104552_C/T	chrX:179618_G/A	5992630	5992084	0	TRUE	chrX	0.00922479	0.112129	1	0.106047	0.105049	0	1	0.38	0.08	0.75	0.47	0.55	0.65	-0.080197	-0.129901	0.562588	0.032387	225	259	1174	1281
YKL219W	chrXI:6833_G/T	0.188268	7.93049	chrXI:4534_G/A	chrXI:18399_GT/G	6585045	6592697	0	TRUE	chrXI	0.0329925	0.180491	1	0.0820239	0.0788055	0	1	0.55	0.18	0.17	0	0.58	0.63	-0.305041	0.14743	0.00123003	1	447	530	51	52
YKL216W	chrXI:22917_C/T	-0.249704	14.1479	chrXI:15153_C/A	chrXI:27643_T/C	6601129	6603427	0	TRUE	chrXI	0.0607685	-0.241381	1	-0.131564	-0.208685	1	1	0.84	0.61	0.74	0.5	0.67	0.54	0.325214	0.0921563	4.24157e-21	0.200366	3955	3132	1847	1769
YKL214C	chrXI:30028_C/T	-0.582342	91.0188	chrXI:30016_A/G	chrXI:31220_G/T	6608240	6609294	853	TRUE	chrXI	0.301006	-0.554996	1	-0.250121	0.0286359	0	0	0.46	0.14	0.48	0.09	0.79	0.71	0.0908268	-0.148099	0.55492	0.37679	211	200	136	152
YKL213C	chrXI:31481_G/A	-0.305553	21.5385	chrXI:29485_G/A	chrXI:33534_G/A	6609693	6610172	0	TRUE	chrXI	0.0498724	-0.232133	1	-0.117183	0.0748566	0	1	0.82	0.57	0.57	0.35	0.66	0.61	0.0111342	-0.160847	0.80929	0.0384389	2295	2189	475	542
YKL210W	chrXI:39899_A/T	-0.664498	128.029	chrXI:39184_C/G	chrXI:40998_C/G	6618111	6617375	0	TRUE	chrXI	0.406162	-0.642574	1	-0.337892	-0.0114233	0	1	0.94	0.87	0.95	0.8	0.86	0.86	0.0540629	-0.0312163	0.00534049	0.364501	11519	10889	3566	3644
YKL208W	chrXI:37995_G/A	0.180853	7.30781	chrXI:37524_T/C	chrXI:51558_C/T	6616207	6625369	0	TRUE	chrXI	0.020737	0.148944	1	0.0977228	0.575651	2	2	0.64	0.24	0.42	0.05	0.65	0.65	-0.483109	-0.668192	3.93216e-09	4.2e-06	515	738	119	202
YKL207W	chrXI:48522_G/A	0.233808	12.3539	chrXI:39184_C/G	chrXI:66128_C/T	6626734	6626406	0	TRUE	chrXI	0.0389853	0.190816	1	0.0594951	0.168053	0	0	0.73	0.59	0.52	0.13	0.65	0.57	-0.0452054	-0.290901	0.21311	0.0883672	3241	3276	341	388
YKL201C	chrXI:68129_T/C	0.457987	51.7317	chrXI:65661_A/G	chrXI:68129_T/C	6646341	6642142	0	TRUE	chrXI	0.163967	0.409455	1	0.36003	0.138781	1	1	0.77	0.54	0.72	0.32	0.91	0.85	-0.405799	0.128238	7.13877e-09	0.320786	685	983	257	234
YKL196C	chrXI:71811_T/G	-0.310392	22.2622	chrXI:71811_T/G	chrXI:76804_C/T	6650023	6653144	0	TRUE	chrXI	0.0744752	-0.303834	1	-0.113218	-0.0495255	0	0	0.66	0.36	0.42	0.07	0.63	0.63	-0.0314511	0.130502	0.685516	0.425351	833	789	185	169
YKL194C	chrXI:80750_T/G	0.203377	9.28281	chrXI:76914_T/C	chrXI:131399_T/C	6658962	6655470	0	TRUE	chrXI	0.0340162	0.167793	1	0.119586	-0.000654986	0	1	0.67	0.36	0.36	0.05	0.7	0.59	-0.176333	0.177643	0.0139428	0.300679	832	878	128	111
YKL193C	chrXI:78422_A/G	0.230649	12.0131	chrXI:72614_T/C	chrXI:90349_A/G	6656634	6657078	0	TRUE	chrXI	0.0428387	0.198623	1	0.145179	0.114236	0	0	0.71	0.48	0.44	0.12	0.74	0.69	-0.0120491	-0.216423	0.854244	0.162585	1242	1205	173	201
YKL192C	chrXI:80750_T/G	0.443328	48.088	chrXI:79729_G/A	chrXI:81518_T/C	6658962	6658372	0	TRUE	chrXI	0.175498	0.409217	1	0.198728	0.245179	1	1	0.89	0.69	0.52	0.15	0.75	0.8	-0.349397	-0.140961	1.91005e-29	0.157808	3880	4896	256	290
YKL191W	chrXI:80472_G/A	0.170636	6.49348	chrXI:78341_C/T	chrXI:82441_C/T	6658684	6659247	0	TRUE	chrXI	0.0247429	0.174739	1	0.100418	0.218463	1	1	0.67	0.33	0.6	0.26	0.59	0.61	-0.460931	0.0240055	7.8076e-11	0.587378	692	980	374	390
YKL189W	chrXI:83795_C/T	0.22793	11.7239	chrXI:82548_A/G	chrXI:94985_C/T	6662007	6662916	0	TRUE	chrXI	0.0429069	0.212843	1	0.136012	0.0633204	0	0	0.56	0.24	0.34	0.02	0.65	0.69	-0.0854181	-0.0412227	0.322898	0.879885	596	609	86	89
YKL186C	chrXI:91192_G/A	0.322301	24.1022	chrXI:90412_A/G	chrXI:98218_CA/C	6669404	6670956	0	TRUE	chrXI	0.108005	0.316566	1	0.121899	0.336847	0	1	0.5	0.1	0.34	0.03	0.61	0.64	-0.416535	-0.257158	0.000693885	0.216528	269	327	147	170
YKL185W	chrXI:94000_A/C	-0.401182	38.5627	chrXI:92069_G/A	chrXI:95430_C/T	6672212	6672711	0	TRUE	chrXI	0.111659	-0.364751	1	-0.203899	0.237449	0	2	0.47	0.14	0.42	0.04	0.74	0.65	-0.203936	-0.270961	0.0779324	0.0358877	304	349	87	118
YKL184W	chrXI:99008_T/C	0.231042	12.0552	chrXI:82548_A/G	chrXI:112117_G/A	6677220	6674969	0	TRUE	chrXI	0.04113	0.195719	1	0.100608	0.213245	0	2	0.75	0.35	0.56	0.24	0.66	0.58	-0.150194	-0.276296	0.00109244	0.00631875	1810	2094	379	459
YKL183W	chrXI:99008_T/C	0.315776	23.0836	chrXI:96863_A/G	chrXI:100445_A/G	6677220	6676933	0	TRUE	chrXI	0.0902898	0.292233	1	0.156813	0.261698	0	1	0.37	0.05	0.22	0.01	0.68	0.58	-0.49626	-0.0271361	0.0118694	0.19779	99	134	44	58
YKL181W	chrXI:109838_C/G	0.240215	13.061	chrXI:100670_T/C	chrXI:112117_G/A	6688050	6685528	0	TRUE	chrXI	0.0363822	0.197195	1	0.0776724	0.221118	0	1	0.61	0.2	0.29	0.04	0.53	0.6	-0.329933	-0.112303	7.70926e-05	1	508	680	81	81
YKL174C	chrXI:113003_GA/G	-0.173896	6.74787	chrXI:96552_C/T	chrXI:153052_C/T	6691215	6698592	0	TRUE	chrXI	0.0280115	-0.158877	1	-0.0667053	-0.13463	0	0	0.58	0.18	0.17	0	0.56	0.54	-0.0156446	0.284904	0.855528	0.780739	769	743	60	56
YKL173W	chrXI:126208_T/C	0.157268	5.50357	chrXI:102908_C/T	chrXI:137708_A/G	6704420	6700729	0	TRUE	chrXI	0.022363	0.153669	1	0.0539045	0.237026	1	2	0.73	0.54	0.48	0.16	0.61	0.56	-0.103828	-0.370224	0.0312385	8.2e-06	1771	1887	207	309
YKL172W	chrXI:129623_C/A	-0.183853	7.55653	chrXI:120692_A/G	chrXI:196937_G/A	6707835	6703971	0	TRUE	chrXI	0.0324071	-0.174037	1	-0.0984348	-0.13663	0	1	0.66	0.39	0.56	0.24	0.66	0.64	0.130475	0.142785	0.0257387	0.454509	1342	1183	368	347
YKL170W	chrXI:129198_C/G	0.521614	69.786	chrXI:127867_G/A	chrXI:133991_G/A	6707410	6708846	0	TRUE	chrXI	0.16693	0.35044	1	0.293357	0.397391	0	2	0.8	0.48	0.36	0.06	0.8	0.71	-0.28382	-0.510962	0.000510447	0.00594258	600	700	72	110
YKL168C	chrXI:135083_A/G	0.129722	3.72944	chrXI:113003_GA/G	chrXI:305729_C/A	6713295	6709500	0	TRUE	chrXI	0.0182118	0.124377	1	0.0763391	0.411748	0	2	0.65	0.37	0.26	0.04	0.66	0.57	-0.292981	-0.530515	8.67704e-05	0.0190381	731	838	77	110
YKL166C	chrXI:135083_A/G	0.448148	49.2664	chrXI:134323_C/T	chrXI:137708_A/G	6713295	6712721	0	TRUE	chrXI	0.191395	0.434733	1	0.17812	-0.0270352	0	0	0.35	0.02	0.31	0.05	0.74	0.61	-0.0684136	0.122484	0.783109	0.655734	101	108	94	87
YKL165C	chrXI:234818_A/G	-0.133852	3.9729	chrXI:102671_G/A	chrXI:255077_G/A	6813030	6716144	0	TRUE	chrXI	0.0142814	-0.12013	1	-0.138875	-0.119836	0	0	0.77	0.51	0.39	0.08	0.68	0.75	0.0430421	0.196629	0.378248	0.557734	1738	1782	182	170
YKL163W	chrXI:129623_C/A	0.206467	9.57329	chrXI:120692_A/G	chrXI:162634_T/C	6707835	6722613	0	TRUE	chrXI	0.0425209	0.187264	1	0.42527	-0.100608	0	0	0.37	0.01	0.23	0	0.83	0.78	0.274148	-0.0729315	0.41191	0.566573	51	43	35	41
YKL162C	chrXI:141507_A/T	0.303167	21.1868	chrXI:131862_C/T	chrXI:157764_T/C	6719719	6725842	0	TRUE	chrXI	0.0899575	0.288219	1	0.257664	0.664979	0	2	0.48	0.09	0.24	0.01	0.88	0.66	-0.574497	-0.755462	3.03002e-05	0.0141705	173	274	47	75
YKL161C	chrXI:153313_G/A	-0.228872	11.8236	chrXI:146919_C/T	chrXI:164020_G/T	6731525	6727598	0	TRUE	chrXI	0.0487874	-0.212957	1	-0.208052	-0.0650551	0	1	0.36	0.09	0.12	0	0.69	0.64	0.280602	-0.150492	0.073392	0.48685	185	163	14	19
YKL160W	chrXI:153313_G/A	-0.280081	17.9523	chrXI:148984_G/T	chrXI:164020_G/T	6731525	6731481	0	TRUE	chrXI	0.0714449	-0.263399	1	-0.108045	-0.109614	0	0	0.73	0.55	0.65	0.21	0.6	0.61	0.0392112	0.180017	0.490112	0.0645761	1337	1342	471	415
YKL157W	chrXI:162634_T/C	0.260092	15.3926	chrXI:135796_C/T	chrXI:177551_C/T	6740846	6733203	0	TRUE	chrXI	0.0458348	0.214629	1	0.109745	0.146109	0	1	0.62	0.22	0.45	0.1	0.58	0.56	-0.231189	-0.0610294	0.00275538	0.868467	722	770	162	166
YKL148C	chrXI:171227_G/GA	0.50143	63.6389	chrXI:171227_G/GA	chrXI:177029_T/C	6749439	6747419	0	TRUE	chrXI	0.215859	0.448615	1	0.724973	0.477944	1	2	0.98	0.9	0.63	0.07	0.98	0.98	-0.388203	-0.567685	4.46272e-06	0.0124006	483	674	34	59
YKL146W	chrXI:170526_G/A	0.453936	50.707	chrXI:170526_G/A	chrXI:178422_G/A	6748738	6749995	0	TRUE	chrXI	0.174784	0.412154	1	0.208383	0.294014	0	1	0.71	0.37	0.24	0.03	0.79	0.69	-0.239181	-0.348847	0.00305358	0.0809266	634	707	75	99
YKL145W	chrXI:177557_A/G	0.132887	3.9153	chrXI:166502_G/A	chrXI:246986_T/A	6755769	6752425	0	TRUE	chrXI	0.0141513	0.113143	1	0.0456532	-0.0487983	0	1	0.61	0.25	0.36	0.09	0.56	0.6	-0.119897	0.217494	0.123867	0.0144279	689	740	226	176
YKL144C	chrXI:176335_G/A	-0.544404	77.2455	chrXI:176335_G/A	chrXI:178486_A/C	6754547	6754055	0	TRUE	chrXI	0.299882	-0.54846	1	-0.351823	-0.113521	0	0	0.4	0.09	0.34	0.02	0.79	0.77	0.169898	0.0571439	0.419609	0.363354	128	104	54	44
YKL143W	chrXI:176335_G/A	-0.228422	11.7759	chrXI:170526_G/A	chrXI:204131_T/C	6754547	6754993	0	TRUE	chrXI	0.0501981	-0.226813	1	-0.153813	-0.243925	0	2	0.6	0.24	0.48	0.12	0.76	0.67	0.263993	0.223858	0.00306009	0.000392072	600	488	317	233
YKL140W	chrXI:179179_A/G	0.601306	98.6123	chrXI:179179_A/G	chrXI:183689_T/C	6757391	6758991	0	TRUE	chrXI	0.336392	0.574565	1	0.386967	0.317413	0	1	0.88	0.73	0.29	0.07	0.96	0.75	-0.228551	-0.406275	1.68772e-05	0.261469	1398	1611	42	54
YKL139W	chrXI:185846_C/T	-0.353188	29.279	chrXI:177557_A/G	chrXI:189718_G/A	6764058	6761170	0	TRUE	chrXI	0.126226	-0.355108	1	-0.14353	0.178333	0	1	0.45	0.02	0.15	0	0.69	0.56	-0.528846	0.172181	0.00140278	0.897422	148	189	31	29
YKL138C-A	chrXI:188875_T/A	-0.426498	44.1202	chrXI:181420_T/C	chrXI:189718_G/A	6767087	6763015	0	TRUE	chrXI	0.173644	-0.42145	1	-0.309777	-0.247165	0	1	0.57	0.31	0.26	0	0.81	0.75	0.370342	0.123989	0.002761	0.29447	340	246	51	40
YKL135C	chrXI:186668_A/G	0.363242	31.0951	chrXI:173558_T/C	chrXI:189718_G/A	6764880	6764672	0	TRUE	chrXI	0.0955896	0.323988	1	0.109267	0.174664	0	1	0.61	0.24	0.36	0.03	0.7	0.67	-0.221866	-0.127461	0.00220554	0.142297	767	870	101	124
YKL130C	chrXI:194564_A/C	-0.458744	51.9248	chrXI:191390_G/A	chrXI:198833_C/T	6772776	6773500	0	TRUE	chrXI	0.200967	-0.442291	1	-0.22158	-0.337278	0	2	0.71	0.35	0.41	0.11	0.77	0.6	0.2408	0.433757	0.00257509	0.00412195	715	611	178	127
YKL127W	chrXI:204122_C/T	-0.330485	25.4163	chrXI:201609_G/A	chrXI:206087_T/C	6782334	6781753	0	TRUE	chrXI	0.0962742	-0.289967	1	-0.123843	-0.162087	0	1	0.7	0.34	0.7	0.37	0.68	0.59	-0.0454906	0.369664	0.477479	2.2e-05	1059	1096	544	412
YKL126W	chrXI:205356_C/G	0.574643	88.0764	chrXI:204122_C/T	chrXI:208258_T/C	6783568	6783919	0	TRUE	chrXI	0.268973	0.514825	1	0.246883	0.297785	1	1	0.82	0.56	0.69	0.35	0.71	0.68	-0.320694	-0.274876	2.07474e-15	0.131247	2291	2860	384	428
YKL125W	chrXI:211438_C/T	0.16567	6.11577	chrXI:191390_G/A	chrXI:217298_C/A	6789650	6786459	0	TRUE	chrXI	0.0148828	0.131004	1	0.0638316	0.122039	0	1	0.6	0.2	0.55	0.18	0.48	0.57	-0.0916571	-0.152421	0.29864	0.0286992	574	585	383	447
YKL124W	chrXI:209185_T/A	0.30316	21.1858	chrXI:196171_A/G	chrXI:230442_G/T	6787397	6788805	0	TRUE	chrXI	0.0781673	0.278697	1	0.219865	0.228622	0	1	0.52	0.17	0.2	0	0.8	0.69	-0.352908	-0.104337	0.00425314	1	270	318	42	42
YKL122C	chrXI:211951_T/C	-0.225993	11.5202	chrXI:201609_G/A	chrXI:221820_G/A	6790163	6790707	0	TRUE	chrXI	0.0481175	-0.220682	1	-0.127199	-0.271515	0	2	0.74	0.42	0.51	0.08	0.58	0.61	0.12128	0.421751	0.0229854	0.00502827	1624	1425	268	206
YKL121W	chrXI:221896_A/G	0.163544	5.95773	chrXI:208115_A/T	chrXI:234462_C/T	6800108	6792354	0	TRUE	chrXI	0.0201227	0.149975	1	0.107239	0.0575031	0	0	0.64	0.28	0.12	0.01	0.61	0.63	0.0570545	-0.172061	0.481614	1	725	669	18	19
YKL119C	chrXI:218976_A/G	0.324117	24.3902	chrXI:217058_T/TG	chrXI:224066_T/A	6797188	6796782	0	TRUE	chrXI	0.0988279	0.320439	1	0.166588	0.0978563	0	1	0.82	0.55	0.5	0.08	0.74	0.64	0.0832143	-0.278927	0.0775559	0.0877281	1901	1852	241	281
YKL117W	chrXI:221683_T/C	0.353616	29.3551	chrXI:217457_A/T	chrXI:226260_T/C	6799895	6798536	0	TRUE	chrXI	0.102876	0.307912	1	0.134987	0.124136	1	2	0.88	0.74	0.89	0.67	0.63	0.73	-0.0755174	-0.172754	0.000150829	1.14e-05	10058	10808	2547	2871
YKL116C	chrXI:221896_A/G	0.342584	27.4344	chrXI:218544_G/A	chrXI:228339_G/A	6800108	6799556	0	TRUE	chrXI	0.0935718	0.305811	1	0.127652	0.357785	0	2	0.67	0.31	0.34	0.01	0.7	0.63	-0.166676	-0.548893	0.03621	7.8e-05	646	715	48	96
YKL114C	chrXI:223233_T/C	-0.444967	48.4866	chrXI:223233_T/C	chrXI:224949_A/T	6801445	6801564	0	TRUE	chrXI	0.180144	-0.424496	1	-0.165454	-0.142523	0	0	0.56	0.19	0.2	0.03	0.64	0.66	0.123158	0.161888	0.257636	0.509502	371	359	78	69
YKL113C	chrXI:225819_C/T	-0.299548	20.6596	chrXI:225168_G/A	chrXI:228782_A/T	6804031	6802939	0	TRUE	chrXI	0.0855732	-0.293982	1	-0.149595	-0.211453	1	1	0.79	0.42	0.58	0.18	0.72	0.68	0.239666	0.18324	7.43041e-06	0.334203	1575	1350	271	248
YKL112W	chrXI:225819_C/T	-0.228865	11.8229	chrXI:218976_A/G	chrXI:231529_CG/C	6804031	6804782	0	TRUE	chrXI	0.0353356	-0.203711	1	-0.108743	-0.151496	1	1	0.81	0.63	0.57	0.31	0.7	0.66	0.0184596	0.284533	0.645516	4.38e-06	2645	2714	665	507
YKL110C	chrXI:231764_C/T	0.328426	25.0817	chrXI:230068_A/G	chrXI:232667_A/T	6809976	6807151	0	TRUE	chrXI	0.0751848	0.28494	1	0.163729	0.87916	1	2	0.42	0.09	0.13	0	0.73	0.6	-0.59181	-1.16651	3.77123e-06	0.000109926	211	318	26	63
YKL109W	chrXI:232523_C/T	0.415341	41.6115	chrXI:228147_C/A	chrXI:234462_C/T	6810735	6810439	0	TRUE	chrXI	0.132315	0.360366	1	0.455801	0.712109	2	2	0.88	0.75	0.67	0.19	0.99	0.89	-0.489921	-0.934297	1.20784e-34	7.15e-07	2233	3105	81	158
YKL108W	chrXI:102671_G/A	-0.152061	5.14091	chrXI:81244_T/C	chrXI:235446_G/A	6680883	6812638	0	TRUE	chrXI	0.021319	-0.145938	1	-0.0694327	0.265412	0	1	0.54	0.25	0.23	0.03	0.56	0.52	-0.220182	-0.310642	0.0175487	0.224546	438	537	89	107
YKL106W	chrXI:237528_A/G	-0.630017	111.131	chrXI:237017_C/T	chrXI:239004_C/T	6815740	6815748	0	TRUE	chrXI	0.312968	-0.563512	1	-0.345472	-0.131686	0	1	0.74	0.46	0.68	0.24	0.85	0.89	0.162594	0.100778	0.0637723	0.255216	664	528	235	210
YKL105C	chrXI:239120_T/C	-0.206769	9.60195	chrXI:234818_A/G	chrXI:250309_T/G	6817332	6817397	0	TRUE	chrXI	0.0360739	-0.198826	1	-0.120541	0.131799	0	0	0.7	0.41	0.44	0.13	0.63	0.71	0.0398924	-0.303491	0.45682	0.0622612	1479	1497	221	263
YKL103C	chrXI:249447_T/A	-0.249488	14.1227	chrXI:243838_C/T	chrXI:255600_C/T	6827659	6824350	0	TRUE	chrXI	0.05542	-0.241499	1	-0.213628	-0.0682009	1	2	0.8	0.56	0.58	0.21	0.73	0.74	-0.231204	0.367606	6.07061e-07	0.000508894	1820	2114	328	244
YKL101W	chrXI:234818_A/G	-0.235406	12.5283	chrXI:226045_T/A	chrXI:249055_G/A	6813030	6827132	0	TRUE	chrXI	0.050232	-0.223085	1	-0.127356	-0.0631404	0	1	0.91	0.72	0.67	0.29	0.67	0.57	0.117203	0.00907766	9.92899e-05	0.406963	4742	4430	505	478
YKL098W	chrXI:254023_A/G	-0.175316	6.86023	chrXI:234818_A/G	chrXI:261093_A/T	6832235	6834982	0	TRUE	chrXI	0.0211651	-0.149674	1	-0.0525042	0.0938993	0	0	0.29	0.01	0.1	0	0.52	0.62	-0.0273339	-0.160465	0.910584	1	168	160	12	13
YKL096W-A	chrXI:254023_A/G	-0.297714	20.3953	chrXI:236129_G/A	chrXI:259285_C/A	6832235	6837465	0	TRUE	chrXI	0.0370061	-0.200002	1	-0.162005	-0.242635	1	2	0.91	0.85	0.89	0.79	0.75	0.75	0.0508257	0.434445	0.000747647	1.7e-54	18727	18034	5794	4239
YKL096W	chrXI:260038_C/T	0.834364	261.784	chrXI:259465_T/C	chrXI:261093_A/T	6838250	6839344	93	TRUE	chrXI	0.606153	0.784637	1	2.04219	1.10988	2	2	1	1	1	1	1	1	-0.9134	-1.30635	3.45118e-208	4.54e-60	3521	6496	433	1055
YKL095W	chrXI:261359_T/C	0.139321	4.30741	chrXI:230068_A/G	chrXI:280991_A/G	6839571	6840489	0	TRUE	chrXI	0.0186434	0.136192	1	0.115407	-0.229131	0	1	0.39	0.08	0.29	0.01	0.6	0.54	-0.139301	0.597563	0.427319	0.0281953	128	163	84	57
YKL094W	chrXI:235565_C/T	0.174852	6.82339	chrXI:221683_T/C	chrXI:275360_A/C	6813777	6841561	0	TRUE	chrXI	0.0216423	0.150139	1	0.0708956	0.0585436	0	0	0.82	0.66	0.52	0.19	0.62	0.56	-0.00832882	-0.108758	0.810208	0.861735	3790	3834	409	415
YKL091C	chrXI:301521_A/G	0.173379	6.70718	chrXI:258195_G/A	chrXI:307466_C/G	6879733	6847930	0	TRUE	chrXI	0.0217888	0.160341	1	0.18978	0.21442	0	2	0.74	0.38	0.51	0.13	0.73	0.79	-0.101611	-0.327229	0.0801185	0.000759882	1194	1309	193	266
YKL090W	chrXI:272811_T/C	-0.746185	178.816	chrXI:272205_C/T	chrXI:275360_A/C	6851023	6850090	0	TRUE	chrXI	0.536079	-0.733576	1	-0.624261	-0.355018	0	1	0.92	0.75	0.38	0.02	1	0.86	0.216077	0.493959	0.0251521	0.18485	488	427	34	23
YKL089W	chrXI:273176_C/T	0.461441	52.6167	chrXI:272205_C/T	chrXI:275360_A/C	6851388	6851606	0	TRUE	chrXI	0.222359	0.462664	1	0.234095	-0.033427	0	0	0.72	0.33	0.48	0.07	0.8	0.75	0.0270529	0.039801	0.796166	0.952696	462	475	141	143
YKL082C	chrXI:280991_A/G	0.16244	5.87644	chrXI:269524_G/A	chrXI:292055_G/A	6859203	6859237	0	TRUE	chrXI	0.0257903	0.157906	1	0.0964352	0.00216337	0	0	0.26	0.02	0.12	0	0.72	0.58	0.158403	-0.162729	0.435759	0.434993	105	112	26	33
YKL080W	chrXI:286581_G/A	-0.3273	24.9	chrXI:285242_A/G	chrXI:286581_G/A	6864793	6863242	0	TRUE	chrXI	0.0831349	-0.297169	1	-0.0662842	-0.201633	0	1	0.76	0.5	0.53	0.15	0.56	0.59	0.0188736	0.384392	0.745721	0.00285522	1459	1365	295	226
YKL068W-A	chrXI:309751_T/G	-0.628651	110.505	chrXI:308425_T/C	chrXI:310035_GA/G	6887963	6887418	0	TRUE	chrXI	0.333845	-0.565155	1	-0.868156	-0.703436	1	2	0.99	0.99	0.59	0.04	1	0.96	0.371248	1.03562	1.23809e-22	0.00985345	3434	2552	41	20
YKL068W	chrXI:302097_T/C	-0.31973	23.6978	chrXI:297280_G/A	chrXI:315394_TA/T	6880309	6888411	0	TRUE	chrXI	0.0748946	-0.244263	1	-0.14378	-0.123537	0	1	0.88	0.76	0.73	0.45	0.66	0.64	0.109043	0.13803	0.000990042	0.0494484	3998	3680	1268	1170
YKL065C	chrXI:323019_A/T	-0.288498	19.0965	chrXI:314694_A/G	chrXI:323019_A/T	6901231	6894649	0	TRUE	chrXI	0.0653815	-0.25563	1	-0.162624	-0.11929	0	0	0.88	0.72	0.7	0.33	0.75	0.64	0.0395814	0.198998	0.225528	0.162531	4061	3916	566	519
YKL059C	chrXI:328619_A/T	0.462209	52.8148	chrXI:328028_C/G	chrXI:329802_G/A	6906831	6906330	0	TRUE	chrXI	0.203974	0.459435	1	0.208642	-0.458017	0	0	0.33	0.03	0.04	0	0.76	0.64	0.283766	0.632268	0.183294	1	117	92	10	11
YKL051W	chrXI:302097_T/C	0.125308	3.47795	chrXI:100670_T/C	chrXI:341753_A/T	6880309	6919524	80	TRUE	chrXI	0.0131836	0.109343	1	0.0815619	0.0263368	0	0	0.44	0.13	0.06	0	0.65	0.54	0.144363	-0.197037	0.253866	0.86005	313	266	17	15
YKL046C	chrXI:353786_G/C	0.258746	15.2279	chrXI:344249_C/A	chrXI:359142_T/C	6931998	6929487	0	TRUE	chrXI	0.067678	0.252539	1	0.0804634	0.106982	0	0	0.85	0.61	0.59	0.22	0.66	0.51	-0.0595116	-0.154452	0.126939	0.331155	2606	2847	461	492
YKL045W	chrXI:355096_G/A	-0.350805	28.8582	chrXI:355082_C/A	chrXI:356199_A/G	6933308	6931705	0	TRUE	chrXI	0.104143	-0.328647	1	-0.16068	-0.0361341	0	0	0.88	0.51	0.41	0.08	0.67	0.65	0.0399917	0.0322764	0.429431	0.378088	1662	1671	218	199
YKL043W	chrXI:357004_A/G	-0.183625	7.5375	chrXI:351593_C/A	chrXI:360860_A/G	6935216	6934960	0	TRUE	chrXI	0.0214447	-0.161504	1	-0.166956	-0.609035	1	1	0.69	0.39	0.19	0.01	0.69	0.71	1.18154	0.0365259	1.92928e-48	0.807195	1006	425	32	35
YKL041W	chrXI:360267_A/G	-0.394168	37.1063	chrXI:360267_A/G	chrXI:362247_C/T	6938479	6938355	0	TRUE	chrXI	0.154522	-0.387733	1	-0.181848	-0.0915622	0	0	0.4	0.05	0.32	0.01	0.67	0.66	0.201272	-0.0181473	0.178024	1	199	187	68	68
YKL033W-A	chrXI:373181_C/T	0.706538	151.968	chrXI:372830_G/A	chrXI:375794_A/G	6951393	6952717	0	TRUE	chrXI	0.4964	0.709582	1	0.412436	0.167138	0	0	0.82	0.56	0.41	0.02	0.84	0.81	0.0336565	-0.367933	0.731556	0.681743	506	508	45	50
YKL033W	chrXI:401890_C/G	0.181367	7.35011	chrXI:344249_C/A	chrXI:409333_A/G	6980102	6953668	0	TRUE	chrXI	0.0334768	0.182876	1	0.0769418	-0.0777185	0	1	0.53	0.21	0.15	0	0.64	0.55	0.275731	-0.120294	0.00154954	0.798153	586	508	29	32
YKL029C	chrXI:383052_G/A	0.2031	9.25701	chrXI:376508_T/C	chrXI:400068_C/T	6961264	6960928	0	TRUE	chrXI	0.0297499	0.183343	1	0.172472	-0.0591674	0	0	0.84	0.61	0.74	0.38	0.73	0.71	0.0475914	0.0707434	0.289412	0.340753	2192	2086	815	776
YKL027W	chrXI:389222_A/G	0.258875	15.2437	chrXI:373181_C/T	chrXI:400712_C/T	6967434	6965774	0	TRUE	chrXI	0.0502126	0.238718	1	0.0866036	-0.0310352	0	0	0.72	0.39	0.28	0.04	0.63	0.61	0.0345147	0.0275557	0.591674	0.790479	1085	1073	174	180
YKL024C	chrXI:383052_G/A	0.234945	12.4778	chrXI:372830_G/A	chrXI:394572_A/T	6961264	6970738	0	TRUE	chrXI	0.051721	0.229411	1	0.0910614	0.295969	0	2	0.66	0.36	0.4	0.07	0.69	0.59	-0.149933	-0.442005	0.025563	0.00852815	866	993	149	199
YKL023C-A	chrXI:396469_G/T	-0.224492	11.3637	chrXI:375794_A/G	chrXI:398989_T/C	6974681	6971358	0	TRUE	chrXI	0.0560948	-0.226862	1	-0.131756	0.171026	0	0	0.72	0.38	0.16	0	0.7	0.55	-0.0582599	-0.283793	0.40731	0.68888	862	910	30	26
YKL023W	chrXI:397509_G/A	0.215817	10.4815	chrXI:391146_G/A	chrXI:404905_C/G	6975721	6971933	0	TRUE	chrXI	0.0438973	0.208444	1	0.1105	0.126219	0	0	0.5	0.09	0.36	0.02	0.62	0.58	-0.0320483	-0.22039	0.778794	0.314061	395	410	103	119
YKL022C	chrXI:395566_A/G	-0.451289	50.0447	chrXI:393144_T/C	chrXI:397947_C/T	6973778	6972938	0	TRUE	chrXI	0.179456	-0.428692	1	-0.174069	-0.299187	0	1	0.74	0.37	0.38	0.03	0.7	0.73	0.200209	0.398164	0.00323979	0.086696	952	853	169	138
YKL021C	chrXI:393433_G/A	-0.300946	20.8624	chrXI:392226_A/G	chrXI:397947_C/T	6971645	6975556	0	TRUE	chrXI	0.0884745	-0.28036	1	-0.125319	0.0699576	0	1	0.78	0.44	0.44	0.09	0.67	0.68	0.148939	-0.288855	0.00571715	0.68431	1506	1379	189	198
YKL018W	chrXI:406357_T/C	0.270851	16.743	chrXI:402355_C/T	chrXI:411643_A/G	6984569	6982314	0	TRUE	chrXI	0.0719002	0.275063	1	0.0976712	0.135782	0	1	0.54	0.16	0.27	0.02	0.66	0.61	-0.176407	-0.0951572	0.0643543	0.156297	452	504	109	132
YKL017C	chrXI:407067_A/G	-0.417947	42.189	chrXI:406357_T/C	chrXI:413439_G/T	6985279	6983402	0	TRUE	chrXI	0.135674	-0.37131	1	-0.208648	-0.354007	0	1	0.71	0.38	0.31	0.03	0.74	0.77	0.230916	0.477098	0.00203925	0.251322	775	697	52	40
YKL016C	chrXI:406069_G/A	-0.388745	36.0044	chrXI:405007_C/T	chrXI:411643_A/G	6984281	6985677	0	TRUE	chrXI	0.0863793	-0.338502	1	-0.208025	-0.786896	2	2	0.83	0.52	0.45	0.17	0.72	0.65	0.630598	0.943194	1.12547e-23	4.81e-13	1360	850	295	144
YKL015W	chrXI:409377_C/T	0.339129	26.8488	chrXI:404440_C/T	chrXI:415800_T/C	6987589	6986756	0	TRUE	chrXI	0.0915468	0.302239	1	0.137921	0.0420074	0	0	0.6	0.3	0.23	0	0.62	0.51	0.106754	-0.190769	0.146403	0.67707	792	768	69	75
YKL013C	chrXI:432365_GA/G	0.172092	6.60642	chrXI:228147_C/A	chrXI:461216_C/T	7010577	6995720	0	TRUE	chrXI	0.0336689	0.153808	1	0.0609392	-0.0210101	0	0	0.64	0.32	0.36	0.04	0.63	0.55	-0.0680333	0.110054	0.350265	0.778988	836	847	104	99
YKL011C	chrXI:422154_A/C	-0.185962	7.734	chrXI:405007_C/T	chrXI:428291_G/C	7000366	6998367	0	TRUE	chrXI	0.0227543	-0.15691	1	-0.0922292	-0.228489	0	0	0.51	0.09	0.07	0	0.61	0.44	0.057882	0.399096	0.652874	1	316	293	17	17
YKL008C	chrXI:427134_AG/A	-0.254749	14.7451	chrXI:420104_T/C	chrXI:429958_C/T	7005346	7005507	0	TRUE	chrXI	0.0387386	-0.183299	1	-0.107031	0.065103	0	1	0.78	0.54	0.48	0.15	0.68	0.61	0.0604473	-0.190653	0.216101	0.00411747	1818	1752	279	352
YKL006W	chrXI:432365_GA/G	-0.554214	80.6375	chrXI:431261_C/A	chrXI:433806_T/C	7010577	7010118	0	TRUE	chrXI	0.293025	-0.527549	1	-0.331985	-0.239858	2	2	0.94	0.82	0.86	0.73	0.89	0.79	0.134719	0.344998	3.2546e-06	9.28e-10	5482	4760	1631	1299
YKL005C	chrXI:435084_G/A	0.284909	18.6037	chrXI:428422_T/C	chrXI:435084_G/A	7013296	7011305	0	TRUE	chrXI	0.069528	0.235219	1	0.114583	0.0410767	0	1	0.61	0.16	0.23	0.03	0.62	0.62	-0.195118	0.112964	0.0406857	0.741592	428	506	76	71
YKR002W	chrXI:442829_C/T	-0.160742	5.75259	chrXI:435648_A/G	chrXI:461216_C/T	7021041	7021444	0	TRUE	chrXI	0.0226771	-0.157404	1	-0.0560983	0.184449	0	0	0.56	0.26	0.39	0.06	0.64	0.53	0.0274541	-0.396353	0.768586	0.0557401	597	572	132	166
YKR003W	chrXI:447546_T/C	-0.19798	8.78677	chrXI:424954_C/T	chrXI:463701_A/G	7025758	7023593	0	TRUE	chrXI	0.0276742	-0.167882	1	-0.105208	-0.358442	0	1	0.44	0.09	0.12	0	0.59	0.63	0.155004	0.561879	0.246314	0.0127746	298	238	47	25
YKR010C	chrXI:453639_A/G	0.229506	11.8911	chrXI:430549_C/G	chrXI:470292_G/A	7031851	7037136	0	TRUE	chrXI	0.0538738	0.219306	1	0.0849694	-0.280573	0	0	0.26	0.01	0.14	0	0.69	0.59	-0.0100107	0.571157	1	0.085689	128	145	52	35
YKR018C	chrXI:473351_G/A	-0.205595	9.49084	chrXI:435648_A/G	chrXI:477574_C/T	7051563	7051935	0	TRUE	chrXI	0.032342	-0.181276	1	-0.0847756	-0.0181937	0	0	0.54	0.22	0.37	0.04	0.73	0.61	-0.116383	0.15277	0.151553	0.223776	667	684	132	112
YKR019C	chrXI:476391_T/C	-0.565551	84.7013	chrXI:476160_TTA/T	chrXI:477203_T/C	7054603	7054428	0	TRUE	chrXI	0.313012	-0.545988	1	-0.276857	-0.299865	0	0	0.34	0.02	0.12	0	0.83	0.57	0.26958	0.330149	0.269821	0.855536	92	73	16	14
YKR021W	chrXI:479195_T/C	0.264624	15.9538	chrXI:477574_C/T	chrXI:482428_T/C	7057407	7057446	0	TRUE	chrXI	0.059366	0.236208	1	0.105529	0.267433	0	2	0.29	0.03	0.09	0	0.66	0.48	0.313131	-0.847997	0.0424646	0.0212941	181	165	16	33
YKR023W	chrXI:490945_T/A	0.283922	18.4696	chrXI:483350_A/G	chrXI:491866_G/A	7069157	7061631	0	TRUE	chrXI	0.0868049	0.279687	1	0.126752	0.201424	0	0	0.3	0.03	0.1	0	0.69	0.51	-0.0747944	-0.328054	0.773491	0.617719	108	99	16	20
YKR026C	chrXI:486704_A/G	0.296997	20.2925	chrXI:483350_A/G	chrXI:491866_G/A	7064916	7066950	0	TRUE	chrXI	0.0811048	0.286136	1	0.111427	-0.0233025	0	0	0.46	0.09	0.12	0	0.56	0.57	-0.129718	0.176323	0.381493	0.152408	231	221	19	30
YKR031C	chrXI:511327_A/G	-0.339046	26.8348	chrXI:500926_G/A	chrXI:513425_C/G	7089539	7079556	0	TRUE	chrXI	0.111761	-0.329412	1	-0.197179	-0.138135	0	1	0.79	0.57	0.58	0.19	0.76	0.72	0.192502	0.0837684	0.000128191	0.579551	1713	1555	228	241
YKR034W	chrXI:500926_G/A	0.389284	36.1131	chrXI:500926_G/A	chrXI:508942_C/T	7079138	7085110	0	TRUE	chrXI	0.0653491	0.247971	1	0.497787	0.830256	1	2	0.22	0	0.88	0.51	0.84	0.95	-1.13753	-0.522983	0.0501025	4.22e-07	15	22	276	409
YKR035W-A	chrXI:501970_A/G	-0.247857	13.9326	chrXI:499999_A/G	chrXI:511075_A/G	7080182	7086151	0	TRUE	chrXI	0.0427841	-0.207702	1	-0.11904	-0.215134	0	2	0.67	0.42	0.37	0.05	0.66	0.56	0.191713	0.238555	0.000837918	0.000272106	1419	1196	134	80
YKR036C	chrXI:509106_T/G	-0.466558	53.9465	chrXI:508533_C/T	chrXI:510202_C/T	7087318	7086914	0	TRUE	chrXI	0.207543	-0.44843	1	-0.18448	-0.177173	0	1	0.64	0.32	0.15	0	0.68	0.77	0.277179	0.0771679	0.00313296	1	503	439	36	37
YKR038C	chrXI:512200_T/C	0.359983	30.4992	chrXI:511327_A/G	chrXI:513425_C/G	7090412	7090211	0	TRUE	chrXI	0.111575	0.323803	1	0.100638	0.0558815	0	0	0.62	0.25	0.36	0	0.6	0.57	-0.143672	0.0319092	0.0950224	0.83207	582	612	98	102
YKR039W	chrXI:515018_C/T	-0.409588	40.3547	chrXI:513438_A/T	chrXI:520399_C/T	7093230	7093275	0	TRUE	chrXI	0.0632913	-0.245197	1	-0.364287	-0.50476	0	2	0.38	0.04	0.91	0.79	0.9	0.84	0.934085	0.075434	7.94571e-05	0.00919853	138	56	5349	5082
YKR042W	chrXI:518060_A/AT	-0.364815	31.3851	chrXI:516541_T/C	chrXI:519665_G/A	7096272	7097739	0	TRUE	chrXI	0.099148	-0.298264	1	-0.236587	-0.0842128	1	1	0.9	0.82	0.67	0.41	0.79	0.74	0.163719	0.004707	1.0922e-08	0.977217	5304	4809	614	612
YKR045C	chrXI:522560_C/G	-0.280264	17.9768	chrXI:518060_A/AT	chrXI:525489_T/A	7100772	7101630	0	TRUE	chrXI	0.0768133	-0.268494	1	-0.180354	-0.0674515	0	0	0.07	0	0.12	0	0.57	0.58	-0.502527	0.63743	0.237047	0.404873	38	34	14	9
YKR046C	chrXI:524191_A/G	-0.264244	15.9062	chrXI:519490_A/G	chrXI:525215_TATTATTATC/T	7102403	7102435	0	TRUE	chrXI	0.00641413	-0.0870351	1	-0.194042	-0.00203406	0	0	0.84	0.62	0.42	0.12	0.81	0.68	0.0728902	-0.068822	0.103335	0.469754	2081	2064	180	195
YKR051W	chrXI:531920_C/T	-0.386624	35.5792	chrXI:528889_G/C	chrXI:532847_G/T	7110132	7109158	0	TRUE	chrXI	0.14107	-0.33503	1	-0.202168	-0.795264	1	1	0.54	0.19	0.12	0	0.79	0.6	1.23234	0.358192	1.08074e-26	0.665466	495	206	22	26
YKR052C	chrXI:532175_T/G	-0.375573	33.4136	chrXI:528889_G/C	chrXI:535579_G/T	7110387	7110762	0	TRUE	chrXI	0.124219	-0.348861	1	-0.271747	0.181914	0	1	0.56	0.15	0.35	0.03	0.79	0.82	-0.351003	-0.012824	0.00569824	0.440383	234	301	63	73
YKR054C	chrXI:537672_G/A	-0.136859	4.15511	chrXI:527498_G/C	chrXI:570944_A/G	7115884	7113859	0	TRUE	chrXI	0.0189262	-0.130618	1	-0.0939632	0.0696677	0	1	0.52	0.19	0.42	0.04	0.62	0.65	-0.196479	0.0571439	0.032759	1	497	542	149	148
YKR055W	chrXI:548064_C/T	-0.199227	8.90012	chrXI:527498_G/C	chrXI:567055_G/A	7126276	7126428	0	TRUE	chrXI	0.0372042	-0.187203	1	-0.0932561	0.185749	0	0	0.42	0.03	0.14	0.02	0.7	0.56	0.0591355	-0.430634	0.702642	0.11466	219	215	32	47
YKR056W	chrXI:542924_G/C	-0.315047	22.9714	chrXI:537672_G/A	chrXI:558496_A/G	7121136	7127660	0	TRUE	chrXI	0.0890369	-0.298193	1	-0.16594	0.198401	0	1	0.59	0.35	0.5	0.13	0.69	0.62	-0.264099	-0.132703	0.00392943	0.10555	504	556	229	266
YKR058W	chrXI:533229_G/C	0.128663	3.66825	chrXI:480386_A/G	chrXI:605622_C/T	7111441	7130982	0	TRUE	chrXI	0.0093486	0.126587	1	0.143358	-0.0902298	0	1	0.71	0.43	0.22	0.01	0.64	0.54	-0.207145	0.387604	0.000381199	0.137099	1150	1331	59	43
YKR059W	chrXI:553342_T/C	-0.917552	405.342	chrXI:553342_T/C	chrXI:554227_A/G	7131554	7133199	644	TRUE	chrXI	0.829703	-0.90837	1	-0.867429	-0.0188264	0	2	1	1	1	0.95	1	0.98	-0.11397	0.151622	0.00294172	0.0379534	2863	2976	842	758
YKR062W	chrXI:558976_T/C	-0.417879	42.1738	chrXI:558670_T/C	chrXI:559870_G/A	7137188	7137878	0	TRUE	chrXI	0.15695	-0.400594	1	-0.158582	-0.0678791	0	1	0.62	0.3	0.49	0.04	0.74	0.69	0.159605	-0.0238467	0.0640741	0.623499	644	547	163	173
YKR067W	chrXI:568472_C/T	-0.374863	33.2772	chrXI:566543_T/C	chrXI:569468_G/A	7146684	7146130	0	TRUE	chrXI	0.12071	-0.339128	1	-0.304681	-0.170579	0	1	0.88	0.66	0.44	0.13	0.89	0.73	0.169677	0.17148	0.00117995	0.581483	1693	1450	170	159
YKR068C	chrXI:571596_A/G	-0.572964	87.4452	chrXI:571008_T/C	chrXI:572316_T/C	7149808	7148540	0	TRUE	chrXI	0.298672	-0.539159	1	-0.276695	-0.109662	0	1	0.87	0.6	0.62	0.27	0.78	0.83	0.143978	0.0753451	0.0111867	1	1446	1248	235	234
YKR069W	chrXI:571008_T/C	0.28754	18.9643	chrXI:570352_G/A	chrXI:573386_T/A	7149220	7149824	0	TRUE	chrXI	0.0514253	0.232041	1	0.20518	0.378083	1	2	0.68	0.4	0.59	0.18	0.78	0.73	-0.201365	-0.554801	0.00315625	1.55e-08	831	975	283	435
YKR070W	chrXI:574626_C/T	-0.655879	123.596	chrXI:574626_C/T	chrXI:574927_G/A	7152838	7151786	0	TRUE	chrXI	0.401044	-0.638892	1	-0.33755	-0.433029	1	2	0.72	0.26	0.22	0	0.85	0.74	0.563874	0.302184	5.06566e-07	0.00222753	422	276	44	19
YKR071C	chrXI:565671_A/G	0.127655	3.61054	chrXI:407067_A/G	chrXI:581277_TA/T	7143883	7153146	0	TRUE	chrXI	0.0110694	0.114692	1	0.0502956	0.0506918	0	1	0.79	0.58	0.74	0.45	0.54	0.64	-0.162438	0.061054	6.0424e-05	0.221018	2338	2705	1001	946
YKR074W	chrXI:580030_T/C	-0.173482	6.71528	chrXI:575132_A/G	chrXI:590322_A/G	7158242	7157421	0	TRUE	chrXI	0.0223561	-0.152852	1	-0.0677035	-0.175269	0	1	0.73	0.44	0.44	0.04	0.62	0.62	0.148101	0.202438	0.00952253	0.659239	1485	1230	169	160
YKR075C	chrXI:579180_A/G	0.250344	14.2229	chrXI:578482_A/G	chrXI:581277_TA/T	7157392	7158039	0	TRUE	chrXI	0.0614829	0.252355	1	0.429268	0.298808	0	1	0.89	0.61	0.13	0	0.91	0.71	-0.235047	-0.36257	0.00242899	0.871415	612	765	18	20
YKR080W	chrXI:590748_A/G	-0.269138	16.5238	chrXI:586256_T/C	chrXI:594186_T/G	7168960	7168607	0	TRUE	chrXI	0.052399	-0.231815	1	-0.163125	-0.313722	0	1	0.68	0.44	0.41	0.07	0.72	0.72	0.0560276	0.571416	0.314799	0.000262092	1419	1363	198	131
YKR082W	chrXI:596520_C/G	-0.160987	5.77043	chrXI:585038_C/A	chrXI:625684_C/T	7174732	7171037	0	TRUE	chrXI	0.0256863	-0.15288	1	-0.0611999	-0.044008	0	0	0.77	0.5	0.48	0.1	0.68	0.54	0.0444147	0.0436012	0.35298	0.646946	1985	1854	198	188
YKR083C	chrXI:598795_A/T	-0.2061	9.53852	chrXI:585038_C/A	chrXI:602166_T/G	7177007	7174633	0	TRUE	chrXI	0.0429933	-0.207466	1	-0.141607	-0.0094524	0	1	0.47	0.16	0.32	0.02	0.64	0.59	-0.186905	0.20581	0.121676	0.00460074	280	321	110	71
YKR084C	chrXI:597399_A/G	-0.22618	11.5397	chrXI:585038_C/A	chrXI:602166_T/G	7175611	7175267	0	TRUE	chrXI	0.033733	-0.198769	1	-0.0659297	0.0523155	1	2	0.8	0.51	0.53	0.14	0.5	0.7	-0.223377	0.118746	1.09866e-05	0.0252864	1539	1757	308	254
YKR085C	chrXI:597866_A/G	-0.586003	92.4456	chrXI:597866_A/G	chrXI:599953_C/G	7176078	7177306	0	TRUE	chrXI	0.238366	-0.492377	1	-0.322027	-0.365366	1	2	0.81	0.65	0.73	0.39	0.94	0.86	0.421263	0.30947	7.37531e-16	0.0130126	1722	1324	365	300
YKR086W	chrXI:601260_G/C	-0.303752	21.2728	chrXI:592478_A/G	chrXI:604816_C/T	7179472	7178069	0	TRUE	chrXI	0.0960019	-0.303127	1	-0.113228	-0.0638546	0	0	0.57	0.11	0.3	0.01	0.67	0.62	0.174003	-0.0462937	0.130092	0.367114	381	312	82	95
YKR087C	chrXI:604212_C/T	-0.865452	303.772	chrXI:604212_C/T	chrXI:604212_C/T	7182424	7181407	0	TRUE	chrXI	0.710833	-0.84081	1	-0.810446	-0.647586	1	2	0.99	0.8	0.89	0.53	1	0.96	0.867589	0.427583	9.56198e-13	0.00137817	420	211	165	111
YKR089C	chrXI:608429_T/C	-0.438461	46.9172	chrXI:606047_C/T	chrXI:609438_A/G	7186641	7183845	0	TRUE	chrXI	0.16044	-0.389946	1	-0.25635	-0.522434	1	2	0.71	0.37	0.29	0	0.82	0.63	0.569529	0.475338	3.16316e-15	0.0046375	1008	659	95	59
YKR092C	chrXI:626765_C/CA	0.248164	13.9682	chrXI:610937_G/T	chrXI:629129_C/A	7204977	7190877	0	TRUE	chrXI	0.0473252	0.212362	1	0.15411	0.503874	2	2	0.77	0.53	0.75	0.5	0.66	0.61	-0.39333	-0.614418	3.7015e-17	2.12e-21	1648	2196	808	1237
YKR093W	chrXI:617954_A/G	0.468659	54.4991	chrXI:614836_A/G	chrXI:621619_A/G	7196166	7193942	0	TRUE	chrXI	0.137113	0.381557	1	0.805368	0.87773	2	2	1	1	0.83	0.3	1	0.98	-0.226532	-1.52893	2.79577e-14	1.3e-08	4352	5093	35	101
YKR096W	chrXI:626765_C/CA	-0.182461	7.44061	chrXI:613120_ACGAGCTTGAAGAATCGGACGAGCCTGAAGAGTCTGAGTC/A	chrXI:634474_C/T	7204977	7205005	0	TRUE	chrXI	0.0283223	-0.173807	1	-0.0960891	-0.244453	1	1	0.77	0.45	0.39	0.04	0.55	0.69	0.288054	0.200853	9.05197e-07	0.63327	1301	1104	145	136
YKR101W	chrXI:636838_A/C	0.246443	13.769	chrXI:636649_C/T	chrXI:644029_C/T	7215050	7218752	0	TRUE	chrXI	0.0551031	0.238812	1	0.124345	0.436711	0	1	0.2	0	0.1	0	0.56	0.53	-0.717627	-0.155795	0.000206054	0.470879	89	148	21	27
YKL067W	chrXI:323019_A/T	-0.189146	8.00603	chrXI:308425_T/C	chrXI:323019_A/T	6901231	6893024	0	TRUE	chrXI	0.0300708	-0.204635	1	-0.156197	-0.0168143	0	2	0.94	0.8	0.82	0.57	0.72	0.72	-0.0748679	0.108497	0.00046098	0.0128069	9206	9396	1243	1121
YLL055W	chrXII:29085_G/C	0.442356	47.8527	chrXII:28676_G/C	chrXII:31551_C/A	7274113	7275137	0	TRUE	chrXII	0.142949	0.323284	1	0.45583	0.577189	0	2	0.76	0.37	0.49	0.05	0.91	0.81	-0.436413	-0.717965	0.000776275	0.00350468	240	295	41	73
YLL043W	chrXII:46414_T/A	0.237147	12.7198	chrXII:40119_G/A	chrXII:62374_C/T	7291442	7294966	0	TRUE	chrXII	0.051257	0.225987	1	0.0812381	-0.306214	0	1	0.43	0.03	0.15	0	0.63	0.47	0.431857	0.180572	0.00632824	0.707981	190	149	34	30
YLL040C	chrXII:48833_T/A	-0.16415	6.00254	chrXII:18699_T/C	chrXII:64763_G/A	7293861	7299239	0	TRUE	chrXII	0.0228188	-0.231356	1	-0.177944	0.124958	0	0	0.56	0.15	0.15	0	0.72	0.6	0.0911213	-0.341037	0.476465	0.194505	312	276	30	42
YLL038C	chrXII:48833_T/A	-0.15233	5.15935	chrXII:40119_G/A	chrXII:84504_G/A	7293861	7310803	0	TRUE	chrXII	0.0236649	-0.153758	1	-0.118391	-0.20766	0	0	0.32	0.02	0.29	0.01	0.65	0.59	0.130867	0.284453	0.408703	0.160922	201	179	92	73
YLL032C	chrXII:574950_T/C	0.11001	2.6757	chrXII:48833_T/A	chrXII:578337_A/C	7819978	7319298	0	TRUE	chrXII	0.0121845	0.104667	1	0.0496419	-0.300711	0	1	0.39	0.09	0.21	0	0.57	0.56	0.407045	0.194378	0.00146511	0.57929	312	227	62	55
YLL031C	chrXII:145067_G/A	0.223069	11.2163	chrXII:73290_C/A	chrXII:163451_A/G	7390095	7322180	0	TRUE	chrXII	0.048511	0.213411	1	0.0834707	0.169803	0	1	0.68	0.41	0.5	0.14	0.64	0.56	-0.0267646	-0.312842	0.651323	0.017413	1255	1307	213	266
YLL029W	chrXII:82288_T/C	0.462477	52.8841	chrXII:79336_G/A	chrXII:84455_A/G	7327316	7326489	0	TRUE	chrXII	0.197874	0.426231	1	0.168767	0.276011	1	2	0.72	0.47	0.6	0.2	0.82	0.67	-0.226251	-0.32577	9.03901e-07	0.00418515	1805	2136	332	411
YLL028W	chrXII:84504_G/A	-0.579632	89.974	chrXII:84504_G/A	chrXII:86369_A/T	7329532	7329832	0	TRUE	chrXII	0.153565	-0.444787	1	-0.645382	-0.475946	1	2	0.94	0.83	0.81	0.41	0.98	0.98	0.46796	0.483933	3.14957e-07	0.00293945	561	428	193	138
YLL026W	chrXII:88422_A/T	-0.3834	34.9386	chrXII:88069_A/G	chrXII:88703_T/C	7333450	7333651	0	TRUE	chrXII	0.110042	-0.363922	1	-0.579272	-0.67615	2	2	0.98	0.95	0.88	0.67	0.99	0.93	0.661701	0.690599	6.6504e-85	4.13e-12	4469	2885	578	365
YLL024C	chrXII:86595_T/C	-0.175154	6.84736	chrXII:80989_G/GAAA	chrXII:108688_G/A	7331623	7340594	0	TRUE	chrXII	0.0251993	-0.158959	1	-0.151142	0.155743	1	1	0.94	0.87	0.76	0.51	0.73	0.75	-0.130951	-0.180536	2.9146e-15	0.0426527	14751	15861	1497	1611
YLL023C	chrXII:99134_C/T	0.53589	74.3915	chrXII:98260_C/T	chrXII:104468_A/T	7344162	7343025	0	TRUE	chrXII	0.271619	0.48275	1	0.422795	0.542081	2	2	0.91	0.81	0.61	0.27	0.95	0.84	-0.327831	-0.756331	7.89877e-11	2.05e-08	1461	1845	158	275
YLL022C	chrXII:100150_C/G	-0.157536	5.52253	chrXII:97429_G/A	chrXII:107406_G/A	7345178	7344072	0	TRUE	chrXII	0.0226483	-0.153503	1	-0.0602424	0.409248	0	1	0.52	0.24	0.35	0.01	0.58	0.54	-0.17648	-0.642017	0.0835114	0.00664937	433	443	115	161
YLL018C	chrXII:113494_A/G	0.143228	4.55494	chrXII:108688_G/A	chrXII:132610_G/A	7358522	7354930	0	TRUE	chrXII	0.0133763	0.127342	1	0.0528429	0.00173487	0	1	0.88	0.72	0.6	0.24	0.59	0.53	-0.0535274	0.0500577	0.0716545	0.303734	4835	4862	739	699
YLL014W	chrXII:120550_C/T	-0.212639	10.1679	chrXII:111423_A/G	chrXII:145780_C/T	7365578	7366350	0	TRUE	chrXII	0.0413666	-0.20613	1	-0.0951411	-0.632129	2	2	0.76	0.42	0.59	0.3	0.6	0.67	0.398982	0.865275	3.87145e-16	1.38e-17	1925	1516	537	292
YLL013C	chrXII:121537_A/G	0.311065	22.3639	chrXII:115271_G/A	chrXII:132610_G/A	7366565	7367103	0	TRUE	chrXII	0.0953384	0.304171	1	0.23624	0.373568	0	2	0.67	0.4	0.34	0.06	0.72	0.78	-0.169952	-0.577185	0.0206507	0.00536792	717	837	88	130
YLL010C	chrXII:129090_C/T	-0.783351	208.981	chrXII:129090_C/T	chrXII:129226_G/A	7374118	7374358	39	TRUE	chrXII	0.608936	-0.787409	1	-0.656765	-0.654206	0	1	0.88	0.62	0.37	0.01	0.98	0.95	0.491277	0.817136	0.000628869	0.202639	297	175	30	20
YLL007C	chrXII:135855_G/A	0.811767	236.404	chrXII:135855_G/A	chrXII:135855_G/A	7380883	7379330	0	TRUE	chrXII	0.655591	0.793351	1	0.851135	0.924586	1	2	0.98	0.77	0.83	0.32	0.99	0.99	-0.447074	-1.4021	0.000345669	3.27e-08	215	319	42	110
YLL004W	chrXII:177778_C/T	0.119428	3.15694	chrXII:109244_A/G	chrXII:195525_C/T	7422806	7386101	0	TRUE	chrXII	0.0139378	0.118001	1	0.0505655	0.125585	0	0	0.36	0.03	0.07	0	0.53	0.61	0.256313	-0.507484	0.0870033	0.211609	193	180	21	31
YLR001C	chrXII:145067_G/A	0.418864	42.3935	chrXII:141900_C/T	chrXII:159671_C/G	7390095	7396417	0	TRUE	chrXII	0.154953	0.375111	1	0.207532	0.122675	0	0	0.59	0.26	0.26	0.01	0.81	0.62	-0.144948	-0.100402	0.161645	0.479693	337	429	45	53
YLR019W	chrXII:180329_T/G	0.478849	57.2349	chrXII:179902_T/C	chrXII:180329_T/G	7425357	7425316	0	TRUE	chrXII	0.197591	0.430412	1	0.208276	-0.328225	0	1	0.54	0.14	0.36	0.03	0.82	0.66	0.151976	0.504473	0.292605	0.0203471	220	207	112	79
YLR025W	chrXII:194277_T/C	0.450767	49.9147	chrXII:184955_C/T	chrXII:196147_C/G	7439305	7439480	0	TRUE	chrXII	0.201422	0.424877	1	0.21904	0.259286	1	1	0.7	0.36	0.22	0.01	0.73	0.57	-0.398833	-0.119739	5.1415e-07	0.544612	640	766	37	31
YLR026C	chrXII:188708_G/C	-0.127116	3.57988	chrXII:179902_T/C	chrXII:221190_C/T	7433736	7440478	0	TRUE	chrXII	0.0112663	-0.122133	1	-0.0459496	-0.60723	0	2	0.47	0.06	0.23	0	0.53	0.59	0.354638	0.859822	0.0142473	0.000448532	237	183	98	54
YLR039C	chrXII:228374_G/C	0.213262	10.2289	chrXII:224908_G/A	chrXII:255736_T/C	7473402	7470454	0	TRUE	chrXII	0.0451984	0.201066	1	0.0854295	0.349524	0	0	0.34	0.01	0.05	0	0.56	0.65	-0.213622	-0.485427	0.325809	0.187742	95	109	14	23
YLR047C	chrXII:241160_T/C	0.529614	72.3396	chrXII:240159_G/A	chrXII:243752_CA/C	7486188	7484375	0	TRUE	chrXII	0.268337	0.517759	1	0.445893	0.193127	0	1	0.81	0.37	0.15	0	0.9	0.74	-0.513366	0.127112	3.12769e-05	0.627103	225	334	21	17
YLR049C	chrXII:246852_A/G	-0.619859	106.552	chrXII:244708_T/C	chrXII:247320_A/G	7491880	7488914	0	TRUE	chrXII	0.352932	-0.602456	1	-0.44784	-0.45491	1	1	0.94	0.74	0.74	0.33	0.92	0.86	0.605473	0.304347	1.1198e-23	0.0430258	1362	930	206	166
YLR050C	chrXII:246211_T/A	0.683093	138.118	chrXII:245635_C/T	chrXII:247140_T/C	7491239	7490615	0	TRUE	chrXII	0.4494	0.648819	1	0.57364	0.756119	2	2	0.92	0.77	0.73	0.27	0.99	0.94	-0.700172	-0.812067	2.52779e-26	5.15e-06	734	1225	99	175
YLR051C	chrXII:238301_C/T	0.145622	4.71018	chrXII:231625_GT/G	chrXII:261101_G/A	7483329	7491352	0	TRUE	chrXII	0.0238438	0.181899	2	0.0922287	0.115438	0	0	0.76	0.53	0.53	0.21	0.63	0.68	-0.0643302	-0.166546	0.232347	0.248605	1535	1514	345	377
YLR052W	chrXII:247374_T/C	-0.622095	107.546	chrXII:247320_A/G	chrXII:247958_A/T	7492402	7492229	0	TRUE	chrXII	0.375103	-0.616604	1	-0.327619	-0.451095	1	1	0.9	0.69	0.56	0.18	0.95	0.83	-0.0429475	0.945138	0.549881	5.7e-13	856	887	342	178
YLR055C	chrXII:252851_GCGTCGTCCTCACCAT/G	-0.339392	26.8931	chrXII:251868_T/C	chrXII:258268_G/A	7497879	7496300	0	TRUE	chrXII	0.100979	-0.258869	1	-0.115863	-0.679193	0	1	0.15	0	0.18	0	0.55	0.58	0.886317	0.472068	0.00507844	0.200678	73	33	43	31
YLR057W	chrXII:257654_A/G	0.429276	44.7596	chrXII:253770_T/C	chrXII:257917_T/C	7502682	7500334	0	TRUE	chrXII	0.179959	0.416005	1	0.195555	0.165705	0	1	0.7	0.46	0.29	0.01	0.74	0.67	-0.239065	-0.0923451	7.02431e-05	0.736356	1143	1264	73	68
YLR058C	chrXII:259210_G/A	0.321638	23.9976	chrXII:258652_C/T	chrXII:259766_G/T	7504238	7503020	0	TRUE	chrXII	0.0879557	0.32659	2	0.249355	0.32269	2	2	0.96	0.86	0.89	0.79	0.8	0.79	-0.412029	-0.23335	1.30102e-106	3.42e-18	10424	13614	5570	6527
YLR059C	chrXII:259471_G/T	-0.494666	61.67	chrXII:259051_C/T	chrXII:260002_G/C	7504499	7504766	0	TRUE	chrXII	0.194936	-0.45792	1	-0.217171	-0.462006	1	2	0.57	0.18	0.31	0.01	0.83	0.73	0.482885	0.441127	2.23838e-07	0.0249687	563	410	99	69
YLR064W	chrXII:264597_C/A	-0.309362	22.1071	chrXII:262367_G/A	chrXII:273019_T/C	7509625	7510484	0	TRUE	chrXII	0.093996	-0.307128	1	-0.150401	-0.146942	0	1	0.7	0.33	0.15	0	0.74	0.58	0.250069	0.0438162	0.00269617	0.839214	709	560	47	50
YLR067C	chrXII:265971_G/A	0.316898	23.2569	chrXII:264597_C/A	chrXII:269565_A/G	7510999	7512841	0	TRUE	chrXII	0.0925072	0.284692	1	0.137004	0.200058	0	0	0.61	0.23	0.11	0	0.66	0.57	-0.0613137	-0.338802	0.503826	1	524	553	21	21
YLR071C	chrXII:277604_A/T	-0.225598	11.4788	chrXII:268559_T/C	chrXII:281816_C/T	7522632	7520406	0	TRUE	chrXII	0.0454545	-0.22343	1	-0.081481	-0.271205	0	2	0.7	0.43	0.44	0.08	0.65	0.63	0.141607	0.400802	0.00581989	0.000261014	1609	1522	250	174
YLR072W	chrXII:279224_C/T	0.119162	3.14279	chrXII:253806_T/C	chrXII:892508_A/G	7524252	7523890	0	TRUE	chrXII	0.0111736	0.101035	1	0.0470095	0.11383	0	0	0.64	0.32	0.24	0.02	0.61	0.5	-0.12589	-0.101771	0.0947849	0.429747	690	790	103	91
YLR073C	chrXII:281289_A/G	-0.238402	12.8588	chrXII:278546_C/G	chrXII:282706_GT/G	7526317	7526047	0	TRUE	chrXII	0.055778	-0.232661	1	-0.203947	-0.417925	0	1	0.51	0.11	0.35	0.02	0.73	0.64	0.359412	0.476438	0.00834881	0.0787918	239	205	90	67
YLR077W	chrXII:284627_A/T	-0.179181	7.17111	chrXII:283719_G/A	chrXII:286729_C/T	7529655	7528900	0	TRUE	chrXII	0.0176487	-0.138728	2	-0.0537856	-0.0803092	0	1	0.74	0.46	0.32	0.03	0.53	0.55	0.0211333	0.139485	0.701426	0.0245193	1479	1489	125	91
YLR082C	chrXII:345678_G/C	-0.130803	3.7924	chrXII:268559_T/C	chrXII:388930_G/A	7590706	7537422	0	TRUE	chrXII	0.0175693	-0.13272	1	-0.0651099	0.0379599	0	0	0.6	0.22	0.31	0.02	0.57	0.51	-0.139512	0.0635918	0.140255	0.941259	479	510	91	93
YLR087C	chrXII:289669_C/T	0.197595	8.75199	chrXII:278546_C/G	chrXII:315642_T/C	7534697	7551883	0	TRUE	chrXII	0.033242	0.187105	1	0.123657	-0.033519	0	0	0.52	0.15	0.17	0	0.73	0.63	-0.180889	0.247928	0.127832	0.613734	309	331	52	46
YLR090W	chrXII:321772_T/C	-0.245197	13.6257	chrXII:293060_G/A	chrXII:330265_C/G	7566800	7565729	0	TRUE	chrXII	0.0333267	-0.22314	1	-0.118916	-0.131642	0	0	0.74	0.47	0.47	0.13	0.72	0.65	-0.0504052	0.313688	0.359875	0.409873	1342	1457	248	229
YLR092W	chrXII:330526_A/G	-0.151906	5.1303	chrXII:315383_T/C	chrXII:342319_G/A	7575554	7568572	0	TRUE	chrXII	0.0128936	-0.126954	1	-0.103245	0.0378414	0	0	0.4	0.11	0.62	0.23	0.59	0.57	-0.0827377	0.00705476	0.484541	0.919455	266	341	442	438
YLR094C	chrXII:328804_G/A	-0.335698	26.2747	chrXII:324449_C/T	chrXII:337003_A/G	7573832	7572758	0	TRUE	chrXII	0.108845	-0.336459	1	-0.254122	0.0532152	0	1	0.53	0.1	0.16	0	0.85	0.63	-0.475664	0.369234	0.0011943	0.635828	173	235	22	18
YLR095C	chrXII:342319_G/A	-0.17049	6.48221	chrXII:322071_T/C	chrXII:387634_C/T	7587347	7574705	0	TRUE	chrXII	0.0252378	-0.160137	1	-0.0714861	0.0368442	0	1	0.74	0.39	0.45	0.15	0.67	0.55	-0.170442	0.0967532	0.00752942	0.647092	1025	1104	244	233
YLR096W	chrXII:767243_G/A	-0.116966	3.02719	chrXII:259210_G/A	chrXII:782204_G/A	8012271	7577618	0	TRUE	chrXII	0.0134959	-0.110433	1	-0.0494469	0.0978329	0	1	0.49	0.1	0.06	0	0.53	0.41	-0.215295	0.0196288	0.0448225	0.479888	324	404	22	28
YLR098C	chrXII:335529_G/T	0.443257	48.0707	chrXII:330526_A/G	chrXII:339830_C/T	7580557	7582555	0	TRUE	chrXII	0.195249	0.443531	1	0.212493	0.520722	0	1	0.54	0.2	0.24	0.01	0.77	0.62	-0.29421	-0.747234	0.0179844	0.105225	260	309	35	51
YLR107W	chrXII:364988_C/T	-0.481758	58.0333	chrXII:355836_C/G	chrXII:368150_C/T	7610016	7609144	0	TRUE	chrXII	0.221732	-0.494448	1	-0.283317	-0.428345	0	0	0.56	0.22	0.19	0	0.81	0.62	0.231789	0.624901	0.0891251	0.340891	286	218	31	23
YLR116W	chrXII:381370_G/C	0.12158	3.27256	chrXII:280198_A/G	chrXII:415732_C/T	7626398	7625850	0	TRUE	chrXII	0.0158889	0.124467	1	0.0565445	0.0603792	0	0	0.6	0.17	0.2	0.01	0.59	0.58	-0.0822843	-0.0384741	0.438692	0.852156	400	415	56	59
YLR118C	chrXII:384824_T/C	-0.326591	24.7858	chrXII:381370_G/C	chrXII:386841_G/A	7629852	7629753	0	TRUE	chrXII	0.10153	-0.311935	1	-0.151337	-0.0103821	0	0	0.3	0.04	0.15	0	0.64	0.57	0.202603	-0.181838	0.27418	0.716301	145	126	36	32
YLR120C	chrXII:386390_G/A	-0.428796	44.6486	chrXII:385575_GAA/G	chrXII:389118_C/G	7631418	7631539	0	TRUE	chrXII	0.164309	-0.411099	1	-0.403993	0.126751	0	1	0.79	0.5	0.51	0.07	0.95	0.87	0.169898	-0.423401	0.0438749	0.158165	575	568	90	111
YLR131C	chrXII:138154_C/T	0.130335	3.76509	chrXII:129764_A/G	chrXII:760025_T/C	7383182	7649538	0	TRUE	chrXII	0.0146141	0.129242	1	0.0655538	0.467147	0	0	0.26	0.03	0.04	0	0.6	0.53	0.143709	-1.078	0.501245	0.21004	126	105	8	15
YLR146W-A	chrXII:425540_A/G	-0.263418	15.8033	chrXII:425540_A/G	chrXII:439662_T/C	7670568	7678898	0	TRUE	chrXII	0.0692487	-0.269139	1	-0.195893	-0.29	0	1	0.42	0.09	0.24	0.01	0.72	0.6	0.331179	0.248821	0.0369511	0.214315	204	155	81	65
YLR152C	chrXII:445298_G/T	0.509102	65.9268	chrXII:444126_A/T	chrXII:449184_A/G	7690326	7687986	0	TRUE	chrXII	0.146538	0.363368	1	0.406959	0.555778	0	2	0.73	0.26	0.39	0.02	0.9	0.82	-0.53233	-0.579226	0.000116187	0.0281928	228	269	62	90
YLR172C	chrXII:502072_G/A	0.816229	241.136	chrXII:502072_G/A	chrXII:502411_A/G	7747100	7746288	0	TRUE	chrXII	0.638678	0.788606	1	0.466505	-0.154884	1	2	0.95	0.81	0.86	0.6	0.96	0.93	0.483262	-0.173493	5.48433e-24	0.0315469	2254	1543	652	733
YLR173W	chrXII:503193_A/G	0.8519	284.284	chrXII:502072_G/A	chrXII:503193_A/G	7748221	7747449	0	TRUE	chrXII	0.717442	0.839773	1	0.83333	0.202085	0	0	0.98	0.93	0.94	0.57	1	0.97	-0.0238405	-0.38033	0.772994	0.127992	685	733	122	148
YLR174W	chrXII:503193_A/G	0.396629	37.6133	chrXII:501434_T/G	chrXII:507450_G/GAAGAAGGAC	7748221	7749619	0	TRUE	chrXII	0.137516	0.347503	2	0.409823	0.21642	0	0	0.54	0.12	0.05	0	0.92	0.67	0.307641	-0.74048	0.0899603	0.115318	159	122	6	14
YLR177W	chrXII:506556_C/T	0.168042	6.29469	chrXII:496218_T/C	chrXII:779607_T/C	7751584	7756082	0	TRUE	chrXII	0.0220903	0.145268	1	0.170151	0.264993	0	0	0.6	0.26	0.19	0.01	0.75	0.7	-0.0705536	-0.459432	0.45305	0.407486	484	524	54	64
YLR179C	chrXII:514634_A/T	0.833962	261.299	chrXII:514437_C/T	chrXII:515081_C/A	7759662	7759136	0	TRUE	chrXII	0.673041	0.875597	1	1.96832	2.25344	2	2	1	1	1	1	1	1	-1.99375	-2.51314	4.94065645841247e-324	0	2805	11470	594	3344
YLR181C	chrXII:517094_G/A	-0.385613	35.3776	chrXII:516693_C/T	chrXII:518617_A/G	7762122	7761706	0	TRUE	chrXII	0.136055	-0.387283	1	-0.175392	-0.143128	0	1	0.68	0.41	0.42	0.09	0.79	0.68	0.189472	0.0967851	0.00164433	0.195538	1234	1090	133	156
YLR182W	chrXII:574950_T/C	0.117893	3.07574	chrXII:168352_G/A	chrXII:679807_G/A	7819978	7762968	0	TRUE	chrXII	0.0110597	0.104777	1	0.0417923	-0.2066	0	2	0.7	0.45	0.54	0.2	0.49	0.56	0.158127	0.255073	0.00326034	0.0262496	1529	1381	323	268
YLR183C	chrXII:524918_A/G	-0.281679	18.1665	chrXII:522226_A/AT	chrXII:524918_A/G	7769946	7765571	0	TRUE	chrXII	0.0644282	-0.26353	1	-0.146986	-0.218743	0	2	0.66	0.31	0.32	0.04	0.73	0.56	0.134208	0.303278	0.038595	0.0124361	1049	964	129	91
YLR188W	chrXII:530780_T/A	-0.44204	47.7764	chrXII:528743_T/C	chrXII:532540_A/G	7775808	7773328	0	TRUE	chrXII	0.184493	-0.412435	1	-0.171885	-0.102338	0	1	0.71	0.31	0.39	0.04	0.73	0.61	-0.106322	0.310999	0.0734378	1	1171	1253	86	85
YLR189C	chrXII:530692_C/T	-0.312906	22.6436	chrXII:525791_G/A	chrXII:533801_T/C	7775720	7775825	0	TRUE	chrXII	0.0763161	-0.292905	1	-0.151526	-0.103556	0	1	0.7	0.45	0.46	0.1	0.78	0.67	0.217981	-0.0108678	6.08082e-05	0.326833	1519	1318	178	159
YLR200W	chrXII:563747_TA/T	-0.160316	5.7218	chrXII:134351_T/C	chrXII:605687_AGTAT/A	7808775	7794040	0	TRUE	chrXII	0.030096	-0.157547	2	-0.0923094	0.156205	0	0	0.29	0.01	0.26	0.02	0.61	0.55	-2.66024e-05	-0.312384	1	0.0848126	146	168	57	78
YLR207W	chrXII:556591_GT/G	0.261372	15.5499	chrXII:553633_C/T	chrXII:570032_G/A	7801619	7801816	0	TRUE	chrXII	0.0731186	0.256475	1	0.121989	0.167833	0	1	0.63	0.3	0.35	0.06	0.54	0.64	-0.20791	-0.127756	0.00673558	0.549488	728	775	108	118
YLR208W	chrXII:543141_T/C	0.141096	4.41897	chrXII:537571_A/G	chrXII:575797_G/T	7788169	7804579	0	TRUE	chrXII	0.018205	0.1371	1	0.0386711	0.132713	0	1	0.74	0.53	0.69	0.33	0.52	0.55	-0.115351	-0.150076	0.00199977	0.175434	2937	3137	710	763
YLR215C	chrXII:572946_T/C	0.441861	47.7332	chrXII:571412_C/T	chrXII:574950_T/C	7817974	7815804	0	TRUE	chrXII	0.176048	0.413864	1	0.172677	0.201846	0	1	0.61	0.29	0.53	0.14	0.78	0.68	-0.345017	-0.0586759	0.000257383	0.751546	435	536	176	183
YLR233C	chrXII:627007_T/C	-0.133426	3.94742	chrXII:601489_A/G	chrXII:644135_C/T	7872035	7852453	0	TRUE	chrXII	0.0163823	-0.125775	1	-0.0643472	0.174342	1	1	0.56	0.21	0.13	0	0.54	0.61	-0.382746	0.0340618	2.79681e-06	1	551	721	32	31
YLR237W	chrXII:611994_A/G	-0.195326	8.54819	chrXII:611769_C/T	chrXII:616887_G/A	7857022	7857395	0	TRUE	chrXII	0.0139568	-0.129473	1	-0.177723	-0.770613	1	2	0.89	0.74	0.47	0.09	0.74	0.56	0.625387	0.91584	7.30899e-91	3.3e-05	5414	3505	179	108
YLR246W	chrXII:638411_G/A	0.384687	35.1934	chrXII:627543_T/C	chrXII:642132_A/G	7883439	7872146	0	TRUE	chrXII	0.122534	0.339266	1	0.16086	0.411782	0	1	0.43	0.09	0.08	0	0.68	0.57	-0.443107	-0.380457	0.000311771	0.551484	227	329	25	20
YLR247C	chrXII:638411_G/A	0.504307	64.4901	chrXII:629974_A/G	chrXII:645338_G/A	7883439	7873712	0	TRUE	chrXII	0.230043	0.481415	1	0.265892	0.152171	0	1	0.78	0.54	0.59	0.17	0.79	0.83	-0.140042	-0.1643	0.0284229	0.112587	953	1092	187	220
YLR250W	chrXII:629441_C/T	-0.180235	7.25711	chrXII:620541_T/C	chrXII:657792_C/G	7874469	7885345	0	TRUE	chrXII	0.0290459	-0.167541	1	-0.0742402	-0.171704	0	1	0.69	0.42	0.39	0.03	0.65	0.56	0.19634	0.147068	0.00355133	0.510657	959	871	121	110
YLR257W	chrXII:668550_G/A	0.322894	24.196	chrXII:659769_C/T	chrXII:673886_G/A	7913578	7903854	0	TRUE	chrXII	0.0829703	0.29127	1	0.266964	-0.0132509	0	1	0.83	0.72	0.52	0.19	0.81	0.75	0.0828303	-0.0563286	0.0656677	0.96109	2112	2030	211	209
YLR259C	chrXII:662515_G/A	0.418353	42.2794	chrXII:660371_C/T	chrXII:667877_T/C	7907543	7908312	0	TRUE	chrXII	0.0959241	0.310914	1	0.267385	0.193892	1	1	0.94	0.88	0.73	0.47	0.79	0.69	-0.26253	-0.125254	7.03303e-52	0.496187	12740	15208	893	923
YLR260W	chrXII:665236_T/G	0.415775	41.7074	chrXII:661444_G/A	chrXII:668899_C/T	7910264	7910872	0	TRUE	chrXII	0.101274	0.314674	1	0.188924	0.167572	0	0	0.59	0.11	0.3	0.02	0.74	0.67	-0.073757	-0.261387	0.578707	1	291	281	67	68
YLR261C	chrXII:667877_T/C	-0.772494	199.578	chrXII:667877_T/C	chrXII:668899_C/T	7912905	7913265	0	TRUE	chrXII	0.595642	-0.771397	1	-4.40175	-0.357152	0	0	1	1	1	0.96	1	1	0.214098	0.500205	0.0931981	1	268	250	17	17
YLR264W	chrXII:667877_T/C	-0.36914	32.1912	chrXII:660371_C/T	chrXII:674079_A/C	7912905	7918159	0	TRUE	chrXII	0.121216	-0.351732	1	-0.24502	-0.254684	2	2	0.91	0.72	0.87	0.67	0.78	0.77	0.293568	0.2158	9.15595e-20	5.75e-07	4567	3620	2775	2414
YLR268W	chrXII:679403_T/C	0.585927	92.4158	chrXII:679180_G/A	chrXII:680023_A/AT	7924431	7925228	0	TRUE	chrXII	0.320504	0.559605	1	0.248511	0.702495	1	2	0.84	0.6	0.46	0.14	0.85	0.72	-0.745415	-0.659576	4.29315e-26	0.00259305	699	1088	118	170
YLR270W	chrXII:680159_C/T	0.473196	55.7056	chrXII:679600_C/T	chrXII:689955_C/T	7925187	7926214	0	TRUE	chrXII	0.224911	0.452946	1	0.437845	0.512608	1	2	0.87	0.7	0.67	0.26	0.93	0.9	-0.331319	-0.693897	5.16221e-07	0.000138674	855	1082	102	165
YLR271W	chrXII:683462_G/A	0.304074	21.3202	chrXII:681614_G/A	chrXII:699566_A/G	7928490	7927765	0	TRUE	chrXII	0.0983038	0.297882	1	0.233661	0.496949	1	1	0.58	0.22	0.12	0	0.76	0.76	-0.636963	-0.356935	5.87412e-07	0.0959236	233	325	28	43
YLR273C	chrXII:691332_A/T	0.33469	26.1073	chrXII:682248_A/C	chrXII:700524_C/A	7936360	7934111	0	TRUE	chrXII	0.101628	0.299651	1	0.227844	0.278129	0	1	0.58	0.25	0.07	0	0.77	0.58	-0.252865	-0.303392	0.016248	0.864166	362	423	16	18
YLR276C	chrXII:693579_A/G	-0.293923	19.8552	chrXII:681563_A/G	chrXII:705128_A/G	7938607	7940074	0	TRUE	chrXII	0.0740673	-0.270743	1	-0.175025	-0.236158	0	1	0.41	0.07	0.3	0	0.7	0.58	0.342255	0.130061	0.0183544	0.776965	222	183	58	54
YLR278C	chrXII:682248_A/C	-0.228533	11.7877	chrXII:677164_A/G	chrXII:702204_T/C	7927276	7945027	0	TRUE	chrXII	0.0484905	-0.220537	1	-0.126754	-0.125042	0	1	0.73	0.5	0.55	0.12	0.59	0.71	0.0974612	0.152622	0.0812162	0.424324	1504	1316	209	192
YLR283W	chrXII:704992_T/G	0.538621	75.298	chrXII:694915_T/C	chrXII:705602_C/T	7950020	7950214	0	TRUE	chrXII	0.268701	0.516995	1	0.339128	0.133988	0	1	0.78	0.43	0.48	0.15	0.92	0.8	-0.163525	-0.104451	0.0380154	0.551244	665	728	109	119
YLR286C	chrXII:708796_C/T	0.430722	45.0949	chrXII:708567_C/T	chrXII:710704_G/A	7953824	7953476	0	TRUE	chrXII	0.138688	0.371875	1	0.249677	0.166117	2	2	0.95	0.91	0.94	0.82	0.81	0.8	-0.135029	-0.197204	3.8833e-22	3.55e-16	20530	22422	7027	8028
YLR287C	chrXII:711337_A/G	-0.398162	37.9312	chrXII:708567_C/T	chrXII:715073_C/A	7956365	7956019	0	TRUE	chrXII	0.132068	-0.375504	1	-0.194395	-0.0109214	0	0	0.74	0.47	0.51	0.12	0.78	0.78	-0.0140769	0.0359196	0.833363	0.118754	1169	1135	194	227
YLR288C	chrXII:714320_G/T	0.427981	44.4608	chrXII:713543_A/C	chrXII:719858_T/G	7959348	7958508	0	TRUE	chrXII	0.169824	0.404775	1	0.201615	0.278964	0	1	0.75	0.39	0.31	0.03	0.69	0.7	-0.0688397	-0.489087	0.289665	0.00682955	928	1052	54	87
YLR290C	chrXII:922026_C/A	0.119838	3.1788	chrXII:18699_T/C	chrXII:1005023_T/C	8167054	7962173	0	TRUE	chrXII	0.0159223	0.114896	1	0.0862039	0.0278303	0	1	0.72	0.38	0.46	0.07	0.53	0.51	0.169733	-0.225394	0.00816426	0.0469988	1045	969	173	213
YLR291C	chrXII:719036_T/C	0.533601	73.6382	chrXII:715073_C/A	chrXII:721257_G/A	7964064	7963345	0	TRUE	chrXII	0.22371	0.457956	1	0.164784	0.283007	1	2	0.78	0.49	0.61	0.22	0.78	0.76	-0.320148	-0.245865	3.76636e-11	0.0104875	1572	1995	339	410
YLR292C	chrXII:940926_G/T	0.138196	4.23745	chrXII:134351_T/C	chrXII:950338_C/CT	8185954	7964817	0	TRUE	chrXII	0.0139706	0.122413	1	0.0692591	0.0818182	0	0	0.65	0.36	0.23	0.02	0.65	0.62	0.0203265	-0.183963	0.779852	0.439129	842	915	78	89
YLR297W	chrXII:723739_T/C	0.327452	24.9245	chrXII:721983_G/A	chrXII:724612_CT/C	7968767	7969072	0	TRUE	chrXII	0.0966776	0.299764	1	0.420242	0.277909	0	1	0.71	0.21	0.09	0	0.9	0.73	-0.371394	-0.184425	0.0497068	0.344928	110	141	17	11
YLR298C	chrXII:728027_A/G	0.2054	9.4724	chrXII:719036_T/C	chrXII:730778_G/A	7973055	7969749	0	TRUE	chrXII	0.0333915	0.172323	1	0.098729	-0.431235	0	1	0.28	0.01	0.11	0	0.62	0.56	0.578677	0.283793	0.00741866	0.711071	103	77	16	13
YLR299W	chrXII:725538_C/T	0.615589	104.678	chrXII:725538_C/T	chrXII:725693_A/T	7970566	7971097	0	TRUE	chrXII	0.348784	0.437039	2	0.327781	0.275353	0	2	0.72	0.42	0.66	0.35	0.86	0.82	-0.251379	-0.299327	0.00148952	0.00181767	627	738	321	406
YLR300W	chrXII:728727_C/G	-0.423742	43.4916	chrXII:727094_G/A	chrXII:729242_T/C	7973755	7973983	0	TRUE	chrXII	0.121349	-0.356552	1	-0.204199	-0.44291	2	2	0.92	0.79	0.79	0.46	0.7	0.72	0.415011	0.470808	4.98944e-52	6.12e-13	6139	4827	1362	1011
YLR301W	chrXII:743763_C/T	0.229508	11.8913	chrXII:730778_G/A	chrXII:757020_C/T	7988791	7975853	0	TRUE	chrXII	0.0355064	0.200702	1	0.120132	-0.0719067	0	1	0.77	0.39	0.44	0.11	0.7	0.69	0.246691	-0.102877	4.10299e-05	0.463845	1207	1067	230	247
YLR306W	chrXII:743763_C/T	-0.3914	36.5414	chrXII:738992_C/T	chrXII:746036_G/A	7988791	7989179	0	TRUE	chrXII	0.150667	-0.488527	1	-0.337191	-0.224776	0	1	0.51	0.16	0.25	0.03	0.84	0.69	0.344963	0.104589	0.0104315	0.624144	239	211	49	55
YLR310C	chrXII:745464_G/A	-0.13845	4.25322	chrXII:135855_G/A	chrXII:790027_C/T	7990492	7997252	0	TRUE	chrXII	0.0137639	-0.130511	1	-0.0644589	-0.0795618	0	1	0.73	0.43	0.52	0.11	0.5	0.54	0.165865	-0.00674158	0.000895331	0.965027	1795	1592	261	259
YLR312C	chrXII:759458_A/C	0.458288	51.8085	chrXII:698944_G/A	chrXII:761014_T/A	8004486	8002665	0	TRUE	chrXII	0.181102	0.30031	1	0.534959	0.593728	1	1	0.65	0.11	0.34	0	0.89	0.83	-1.04894	-0.13852	3.89941e-06	0.511842	65	120	26	32
YLR313C	chrXII:759887_G/A	0.456846	51.4417	chrXII:757068_T/C	chrXII:762817_G/A	8004915	8005778	0	TRUE	chrXII	0.203574	0.444425	1	0.29847	0.56576	1	1	0.75	0.36	0.24	0.03	0.83	0.73	-0.865184	-0.266336	9.00531e-19	1	348	592	45	45
YLR316C	chrXII:760390_G/A	-0.415368	41.6174	chrXII:759162_A/G	chrXII:766225_T/G	8005418	8010294	0	TRUE	chrXII	0.146152	-0.395842	2	-0.194836	-0.218686	0	1	0.69	0.47	0.24	0.01	0.76	0.67	-0.105079	0.542452	0.205594	0.000118979	580	655	123	69
YLR321C	chrXII:722507_G/A	0.146102	4.74157	chrXII:572946_T/C	chrXII:855542_T/C	7967535	8021612	0	TRUE	chrXII	0.0195891	0.138377	1	0.0504809	-0.157634	0	0	0.48	0.06	0.21	0.01	0.52	0.41	-0.0812504	0.396517	0.544284	0.133408	277	274	109	87
YLR324W	chrXII:779222_G/A	0.394304	37.1342	chrXII:779222_G/A	chrXII:780981_A/G	8024250	8024243	0	TRUE	chrXII	0.133543	0.293469	1	0.163505	-0.0582654	0	0	0.66	0.28	0.26	0.03	0.76	0.65	0.0568245	0.0597062	0.500504	0.868159	633	622	74	71
YLR326W	chrXII:782002_A/G	0.374254	33.1607	chrXII:765047_A/G	chrXII:782204_G/A	8027030	8027202	0	TRUE	chrXII	0.130087	0.277411	1	0.164646	0.0879877	0	0	0.45	0.09	0.14	0	0.74	0.59	0.0304755	-0.206451	0.854101	0.902158	233	234	32	34
YLR328W	chrXII:786233_T/C	0.574316	87.9533	chrXII:786233_T/C	chrXII:787382_T/C	8031261	8029941	0	TRUE	chrXII	0.251274	0.433911	1	0.198848	-0.164946	0	0	0.55	0.23	0.37	0.04	0.75	0.71	0.0340008	0.29589	0.757296	0.0729907	367	419	146	116
YLR330W	chrXII:788973_C/T	-0.494886	61.7332	chrXII:788815_C/T	chrXII:790027_C/T	8034001	8032692	0	TRUE	chrXII	0.226261	-0.557131	1	-0.251764	-0.311606	2	2	0.89	0.81	0.76	0.41	0.76	0.79	0.177376	0.445836	3.55462e-12	2.68e-12	6626	6030	990	702
YLR336C	chrXII:790397_G/T	-0.24358	13.441	chrXII:777177_T/C	chrXII:806918_T/A	8035425	8044725	0	TRUE	chrXII	0.0528845	-0.228497	1	-0.140696	-0.075631	0	1	0.58	0.26	0.41	0.06	0.64	0.61	0.330921	-0.179659	4.36107e-05	0.29788	725	574	140	159
YLR342W	chrXII:816966_C/T	-0.138762	4.27261	chrXII:766006_C/T	chrXII:829513_C/T	8061994	8055025	0	TRUE	chrXII	0.0177249	-0.129915	1	-0.0997527	0.00434586	1	2	0.93	0.89	0.91	0.79	0.66	0.64	0.104666	-0.113358	6.29999e-19	7.89e-05	30637	28951	5163	5573
YLR344W	chrXII:815093_T/C	-0.336171	26.3534	chrXII:810266_C/T	chrXII:826674_C/T	8060121	8064340	0	TRUE	chrXII	0.107978	-0.257444	1	-0.11364	-0.0841927	1	2	0.83	0.67	0.81	0.46	0.63	0.59	0.368908	-0.200523	1.66292e-34	0.00296811	5062	4046	965	1101
YLR347C	chrXII:782002_A/G	-0.216521	10.5517	chrXII:779607_T/C	chrXII:825429_A/G	8027030	8068856	0	TRUE	chrXII	0.0345657	-0.197887	1	-0.100401	-0.150067	0	1	0.78	0.54	0.7	0.28	0.72	0.59	0.139548	0.160587	0.00334901	0.0629233	1989	1772	644	578
YLR348C	chrXII:828578_G/T	0.375759	33.4494	chrXII:827901_G/A	chrXII:829035_C/T	8073606	8072005	0	TRUE	chrXII	0.130303	0.311868	1	0.216381	0.237173	0	2	0.39	0.08	0.53	0.09	0.71	0.74	-0.280548	-0.193797	0.0434632	0.0239809	194	249	109	146
YLR351C	chrXII:828578_G/T	0.555561	81.1123	chrXII:827961_TCC/T	chrXII:830721_G/A	8073606	8074517	0	TRUE	chrXII	0.212581	0.445469	1	0.163865	0.322994	1	2	0.85	0.65	0.63	0.21	0.68	0.65	-0.211201	-0.434787	4.73956e-09	0.00357141	2961	3459	463	557
YLR352W	chrXII:835059_G/A	0.322607	24.1506	chrXII:830508_C/T	chrXII:837460_A/G	8080087	8076144	0	TRUE	chrXII	0.0988105	0.273791	1	0.164458	-0.190626	0	0	0.5	0.19	0.29	0	0.71	0.6	-0.101689	0.482942	0.295837	0.0644636	481	485	63	43
YLR354C	chrXII:837460_A/G	-0.526546	71.3521	chrXII:837460_A/G	chrXII:837460_A/G	8082488	8081378	0	TRUE	chrXII	0.245615	-0.533028	1	-0.250682	-0.41808	2	2	0.87	0.75	0.65	0.32	0.86	0.7	0.461004	0.375156	1.09047e-46	8.43e-07	4845	3442	589	431
YLR359W	chrXII:844191_C/A	-0.245425	13.6519	chrXII:840287_T/C	chrXII:876714_A/G	8089219	8089310	0	TRUE	chrXII	0.0485766	-0.211442	1	-0.107805	-0.175387	1	2	0.83	0.65	0.82	0.65	0.6	0.58	0.168035	0.182739	1.48356e-08	1.5e-05	5094	4476	2521	2222
YLR360W	chrXII:848842_A/G	0.325683	24.6402	chrXII:844191_C/A	chrXII:879953_G/A	8093870	8091131	0	TRUE	chrXII	0.0959076	0.288966	1	0.157133	0.1342	0	1	0.6	0.2	0.13	0	0.79	0.61	-0.229405	-0.0389941	0.0192415	1	477	483	35	34
YLR361C-A	chrXII:849605_C/T	-0.525111	70.8939	chrXII:848842_A/G	chrXII:851760_C/G	8094633	8094411	0	TRUE	chrXII	0.272775	-0.554332	1	-0.374926	-0.422931	1	1	0.83	0.69	0.59	0.2	0.93	0.86	0.704999	0.140863	1.5174e-26	0.327962	1270	749	160	142
YLR363C	chrXII:853997_A/G	0.207447	9.66639	chrXII:842368_T/A	chrXII:875488_TA/T	8099025	8097523	0	TRUE	chrXII	0.0423476	0.209364	1	0.117945	0.095935	0	0	0.44	0.05	0.34	0.04	0.63	0.63	-0.135286	-0.0565835	0.320786	0.427355	206	257	90	102
YLR364W	chrXII:853997_A/G	-0.412094	40.8993	chrXII:851969_A/G	chrXII:856379_G/A	8099025	8099090	0	TRUE	chrXII	0.139642	-0.358425	1	-0.316933	-0.304694	0	0	0.38	0.03	0.32	0	0.84	0.82	0.194351	0.415037	0.34852	0.142132	122	104	68	51
YLR369W	chrXII:858373_G/A	0.553948	80.5442	chrXII:856399_A/G	chrXII:861675_C/T	8103401	8104580	0	TRUE	chrXII	0.220026	0.43903	1	0.2579	0.356587	0	1	0.69	0.4	0.56	0.06	0.85	0.79	-0.30613	-0.407045	5.39128e-05	0.167642	643	816	127	151
YLR371W	chrXII:865827_C/T	0.462986	53.0157	chrXII:862015_G/A	chrXII:867118_A/T	8110855	8107742	0	TRUE	chrXII	0.203897	0.449745	1	0.200107	0.327441	0	1	0.73	0.5	0.46	0.1	0.86	0.7	-0.0513036	-0.603578	0.371096	1.82e-05	1257	1346	113	188
YLR373C	chrXII:872707_A/G	-0.157954	5.55227	chrXII:858635_A/G	chrXII:876120_G/A	8117735	8113690	0	TRUE	chrXII	0.0233165	-0.150273	1	-0.0704456	0.102062	0	0	0.74	0.4	0.42	0.07	0.58	0.54	-0.106276	-0.0978473	0.110959	0.712233	1001	1000	176	184
YLR375W	chrXII:872401_A/G	-0.705081	151.067	chrXII:872401_A/G	chrXII:872452_C/T	8117429	8116725	0	TRUE	chrXII	0.43709	-0.675751	1	-0.329501	-0.323728	0	2	0.82	0.57	0.34	0.03	0.87	0.79	0.174822	0.472634	0.0472434	0.0259668	585	520	82	55
YLR381W	chrXII:839722_A/G	-0.138725	4.27032	chrXII:836320_G/A	chrXII:894104_T/A	8084750	8124751	0	TRUE	chrXII	0.0130704	-0.114182	1	-0.0514969	-0.359889	1	1	0.59	0.23	0.12	0	0.53	0.55	0.39785	0.321928	1.23804e-05	0.129918	623	444	38	25
YLR384C	chrXII:894613_T/C	-0.212686	10.1725	chrXII:879385_A/G	chrXII:908930_C/T	8139641	8133879	0	TRUE	chrXII	0.0473411	-0.203175	1	-0.110777	0.0418363	0	1	0.75	0.6	0.72	0.38	0.54	0.69	-0.108764	0.025091	0.00533783	0.614981	2641	2865	780	801
YLR389C	chrXII:902330_T/C	0.560955	83.0347	chrXII:901809_G/A	chrXII:906336_C/T	8147358	8144605	0	TRUE	chrXII	0.292495	0.551436	1	0.270322	0.225738	0	2	0.81	0.63	0.64	0.31	0.71	0.81	-0.175841	-0.275634	8.13037e-05	0.0227671	1902	2240	351	415
YLR390W-A	chrXII:922242_C/G	-0.113825	2.86573	chrXII:127006_G/A	chrXII:1000559_T/C	8167270	8148752	0	TRUE	chrXII	0.01034	-0.097656	1	-0.045596	0.127064	0	2	0.87	0.73	0.65	0.37	0.53	0.6	-0.0920898	-0.162038	0.000419922	0.0114559	6065	6341	1103	1226
YLR396C	chrXII:920529_A/G	-0.298442	20.5	chrXII:908930_C/T	chrXII:923570_G/A	8165557	8155263	0	TRUE	chrXII	0.0866626	-0.31316	1	-0.117559	-0.478455	1	1	0.66	0.21	0.09	0	0.7	0.43	0.409423	0.547488	2.34353e-07	0.0413914	739	582	44	26
YLR398C	chrXII:910292_A/G	0.249916	14.1727	chrXII:896144_A/G	chrXII:919181_T/C	8155320	8160184	0	TRUE	chrXII	0.0536376	0.251278	1	0.100707	0.141533	0	1	0.76	0.34	0.47	0.14	0.69	0.68	0.0539683	-0.337035	0.424918	0.00725966	1015	944	212	272
YLR399C	chrXII:922882_T/C	-0.424668	43.702	chrXII:919181_T/C	chrXII:928304_T/C	8167910	8164564	0	TRUE	chrXII	0.147119	-0.373532	1	-0.194949	-0.0861514	1	1	0.83	0.69	0.74	0.44	0.71	0.77	0.162173	0.0101301	8.70475e-06	0.895612	3275	2975	1049	1042
YLR403W	chrXII:933520_G/T	0.264015	15.8777	chrXII:905508_C/T	chrXII:935517_C/G	8178548	8170596	0	TRUE	chrXII	0.0480559	0.208907	1	0.122485	0.231882	0	2	0.65	0.4	0.45	0.2	0.71	0.74	-0.113176	-0.350589	0.0405439	0.000984654	1354	1445	262	344
YLR413W	chrXII:950350_T/A	-0.746232	178.851	chrXII:950350_T/A	chrXII:950350_T/A	8195378	8196184	0	TRUE	chrXII	0.496624	-0.679872	1	-2.77696	-1.40083	1	2	1	1	1	0.97	1	1	0.113611	2.68806	0.000124348	6.81e-10	4907	4588	58	9
YLR419W	chrXII:965294_T/C	-0.138589	4.26185	chrXII:947537_A/T	chrXII:989831_C/T	8210322	8203456	0	TRUE	chrXII	0.020381	-0.135927	1	-0.0617295	-0.0610238	0	1	0.7	0.5	0.47	0.11	0.58	0.52	0.154981	-0.0329339	0.00731022	0.628484	1360	1199	208	219
YLR420W	chrXII:963090_G/A	0.357094	29.9768	chrXII:958334_A/G	chrXII:965215_C/T	8208118	8208813	0	TRUE	chrXII	0.116115	0.334123	1	0.1273	0.294352	1	2	0.79	0.54	0.62	0.34	0.75	0.71	-0.116124	-0.472581	0.00745454	8.05e-10	2104	2328	539	761
YLR421C	chrXII:965047_T/A	0.44195	47.7547	chrXII:963501_C/A	chrXII:965294_T/C	8210075	8210118	0	TRUE	chrXII	0.18226	0.421308	1	0.201727	0.123267	1	1	0.88	0.74	0.71	0.44	0.77	0.73	-0.193906	-0.0526269	1.98538e-11	0.778323	4744	5344	915	902
YLR426W	chrXII:983190_C/T	-0.31857	23.5166	chrXII:975964_T/G	chrXII:987160_AG/A	8228218	8232090	0	TRUE	chrXII	0.0909191	-0.305043	1	-0.135128	0.217341	0	0	0.47	0.11	0.17	0	0.73	0.57	-0.180108	-0.254573	0.0975601	0.212683	315	392	33	45
YLR427W	chrXII:987906_C/T	0.268966	16.5019	chrXII:986295_T/C	chrXII:989831_C/T	8232934	8233456	0	TRUE	chrXII	0.0688486	0.258567	1	0.0916559	0.348343	0	0	0.46	0.11	0.18	0	0.61	0.59	-0.12214	-0.574546	0.293995	0.457021	297	345	29	36
YLR434C	chrXII:1001659_T/C	-0.271457	16.821	chrXII:1001659_T/C	chrXII:1009478_C/T	8246687	8251053	0	TRUE	chrXII	0.0698112	-0.260521	1	-0.593375	0.0199764	0	0	0.36	0.03	0.12	0	0.85	0.79	-0.146868	0.106915	0.794844	1	30	31	11	10
YLR438W	chrXII:1013815_C/CT	0.402834	38.9107	chrXII:1013592_A/C	chrXII:1014332_C/T	8258843	8257529	0	TRUE	chrXII	0.144545	0.370065	1	0.516358	0.234949	0	1	0.91	0.79	0.11	0	0.96	0.76	-0.180391	-0.289507	0.00151759	0.831812	1260	1387	10	12
YLR438C-A	chrXII:1014227_GTC/G	-0.497819	62.5822	chrXII:1013815_C/CT	chrXII:1014332_C/T	8259255	8258937	0	TRUE	chrXII	0.241636	-0.493285	1	-0.256837	-0.217943	0	1	0.68	0.41	0.44	0.08	0.85	0.76	0.0399583	0.395929	0.70858	0.00230718	487	427	225	164
YLR440C	chrXII:1017453_C/T	-0.359118	30.3421	chrXII:1016185_G/A	chrXII:1022208_A/G	8262481	8260596	0	TRUE	chrXII	0.115408	-0.353167	1	-0.127164	-0.233568	0	1	0.7	0.43	0.43	0.08	0.66	0.67	0.173563	0.293574	0.00192497	0.254623	1343	1267	198	175
YLR442C	chrXII:1028133_G/A	0.16202	5.84566	chrXII:1011440_C/T	chrXII:1034324_A/T	8273161	8264343	0	TRUE	chrXII	0.0245266	0.156538	1	0.0585038	-0.0162552	0	0	0.64	0.33	0.42	0.04	0.52	0.57	-0.0448941	0.0774045	0.473614	0.245557	1101	1143	168	191
YLR443W	chrXII:1023800_C/G	-0.42579	43.958	chrXII:1022895_T/C	chrXII:1024893_T/C	8268828	8267653	0	TRUE	chrXII	0.152941	-0.407466	1	-0.161519	-0.0102403	0	0	0.64	0.27	0.06	0	0.74	0.75	-0.0810007	0.101481	0.392745	1	486	513	22	23
YLR447C	chrXII:1026770_T/TA	0.50978	66.1319	chrXII:1026770_T/TA	chrXII:1027717_G/A	8271798	8271884	0	TRUE	chrXII	0.227497	0.436931	1	0.128856	-0.129266	1	1	0.88	0.72	0.79	0.55	0.64	0.63	0.151318	0.107214	8.51022e-16	0.0533361	12514	11184	2122	1997
YLR449W	chrXII:1038545_C/T	0.279696	17.9009	chrXII:1030090_C/T	chrXII:1043157_G/C	8283573	8275862	0	TRUE	chrXII	0.0744836	0.266425	1	0.134629	0.279625	0	1	0.51	0.2	0.39	0.03	0.72	0.66	-0.0567492	-0.5025	0.599089	0.00387179	363	415	109	157
YLR450W	chrXII:1031518_A/G	0.415706	41.6922	chrXII:1031518_A/G	chrXII:1036323_T/C	8276546	8277655	0	TRUE	chrXII	0.148028	0.383671	1	0.247271	0.31147	1	1	0.81	0.61	0.52	0.13	0.83	0.75	-0.433461	-0.189478	2.41311e-18	0.143985	1423	1973	269	305
YLR453C	chrXII:1036568_G/A	-0.297729	20.3974	chrXII:1034753_G/A	chrXII:1053478_C/T	8281596	8286827	0	TRUE	chrXII	0.0748583	-0.269252	1	-0.210229	-0.228649	0	0	0.38	0.06	0.11	0	0.82	0.54	0.228674	0.228624	0.151176	0.281042	175	163	19	12
YLR455W	chrXII:1027477_C/T	0.183439	7.52192	chrXII:1015543_T/A	chrXII:1057933_T/C	8272505	8298657	0	TRUE	chrXII	0.0313303	0.180576	1	0.0734604	0.276053	0	1	0.71	0.35	0.43	0.05	0.55	0.59	-0.137069	-0.415037	0.047129	0.125183	843	938	176	207
YLR456W	chrXII:1055151_T/A	-0.177732	7.05372	chrXII:660371_C/T	chrXII:1058607_C/T	8300179	8300098	0	TRUE	chrXII	0.0292216	-0.170573	1	-0.157637	-0.258664	1	1	0.51	0.12	0.25	0.02	0.71	0.7	0.648924	-0.131597	1.31583e-09	0.869923	416	294	73	76
YLR457C	chrXII:1056565_G/A	-0.35767	30.0804	chrXII:1056262_T/C	chrXII:1057223_C/T	8301593	8300840	0	TRUE	chrXII	0.125592	-0.35766	1	-0.216177	-0.15789	0	0	0.38	0.05	0.17	0	0.78	0.69	0.247066	0.0687128	0.0979768	0.23538	185	182	49	37
YLR459W	chrXII:1044366_G/T	-0.181586	7.36814	chrXII:1031518_A/G	chrXII:1058607_C/T	8289394	8302362	0	TRUE	chrXII	0.028802	-0.171263	1	-0.0784362	0.000625296	0	0	0.59	0.27	0.32	0.03	0.68	0.59	-0.0837128	0.0824622	0.275429	0.839771	884	763	112	108
YLL061W	chrXII:20200_A/G	-0.125302	3.47762	chrXII:18699_T/C	chrXII:26176_G/A	7265228	7262984	0	TRUE	chrXII	0.00889783	-0.102996	1	-0.115494	-0.193296	0	0	0.78	0.56	0.25	0.02	0.61	0.62	-0.00218041	0.388772	0.974833	0.0985236	2038	2011	69	50
YLL018C-A	chrXII:114649_T/C	-0.126	3.51677	chrXII:82288_T/C	chrXII:135031_G/A	7359677	7353704	0	TRUE	chrXII	0.00933098	-0.104647	1	-0.0990357	-0.055208	0	0	0.29	0.04	0.17	0	0.69	0.59	-0.0780291	0.188445	0.661163	0.294814	146	171	84	70
YLL015W	chrXII:136527_T/C	0.124763	3.44755	chrXII:110807_A/G	chrXII:163451_A/G	7381555	7361460	0	TRUE	chrXII	0.0138964	0.110085	1	0.0522368	-0.113633	0	1	0.66	0.35	0.44	0.12	0.56	0.47	0.116392	0.110873	0.04792	0.783121	1263	1178	241	234
YLL012W	chrXII:129090_C/T	-0.233724	12.3448	chrXII:121537_A/G	chrXII:129226_G/A	7374118	7370562	0	TRUE	chrXII	0.0261399	-0.157391	1	-0.169746	-0.00397078	0	1	0.76	0.51	0.22	0	0.7	0.62	-0.113365	0.121306	0.0136195	0.440383	2012	2078	63	73
YLL008W	chrXII:135855_G/A	-0.148483	4.89916	chrXII:133123_C/T	chrXII:144822_G/A	7380883	7376757	0	TRUE	chrXII	0.0216598	-0.14764	1	-0.0970616	0.0168355	0	0	0.41	0.1	0.26	0.02	0.64	0.55	0.0375877	-0.0712587	0.795727	0.648393	258	265	90	83
YLL001W	chrXII:136527_T/C	0.15697	5.48246	chrXII:129764_A/G	chrXII:163451_A/G	7381555	7392918	0	TRUE	chrXII	0.0255891	0.138555	1	0.0683405	-0.0547989	0	0	0.35	0.03	0.16	0	0.52	0.46	0.109598	0	0.48122	1	199	190	34	34
YLR027C	chrXII:197186_G/C	-0.27136	16.8085	chrXII:186045_T/C	chrXII:204055_A/AT	7442214	7441857	0	TRUE	chrXII	0.0705804	-0.243085	2	-0.0993037	-0.22869	0	2	0.77	0.47	0.51	0.15	0.62	0.66	0.0994461	0.357933	0.0548	0.00216727	1657	1527	355	277
YLR028C	chrXII:204055_A/AT	0.148278	4.88545	chrXII:184116_A/G	chrXII:223258_T/C	7449083	7444568	0	TRUE	chrXII	0.0180669	0.139382	1	0.0550516	0.101502	0	1	0.78	0.48	0.41	0.05	0.55	0.67	-0.105156	-0.0978473	0.0111104	0.586002	2359	2547	163	174
YLR048W	chrXII:250711_G/A	-0.157858	5.54542	chrXII:234144_G/A	chrXII:258268_G/A	7495739	7487260	0	TRUE	chrXII	0.0173428	-0.119934	1	-0.0554621	-0.197525	1	1	0.86	0.73	0.75	0.43	0.58	0.51	0.399021	-0.00397109	6.36129e-42	0.707933	5416	4196	1560	1582
YLR053C	chrXII:880035_G/A	0.126517	3.54595	chrXII:231625_GT/G	chrXII:932584_C/T	8125063	7493128	0	TRUE	chrXII	0.00784856	0.0902692	1	0.183284	0.0364789	1	2	0.3	0	0.28	0.01	0.63	0.76	-0.81176	0.738802	1.21236e-05	0.00517212	87	165	92	57
YLR056W	chrXII:255134_T/C	-0.635084	113.479	chrXII:254691_A/G	chrXII:255736_T/C	7500162	7498889	0	TRUE	chrXII	0.254013	-0.509418	1	-0.497763	-0.245883	1	2	0.97	0.91	0.75	0.58	0.95	0.93	0.265174	0.226592	2.13057e-21	0.00806454	6076	4881	623	532
YLR063W	chrXII:260593_C/T	0.121545	3.27066	chrXII:234144_G/A	chrXII:270839_A/G	7505621	7509185	0	TRUE	chrXII	0.014639	0.12058	1	0.0983405	0.0205697	0	0	0.36	0.04	0.07	0	0.59	0.55	-0.10527	0.0641303	0.507124	0.522397	149	199	17	22
YLR065C	chrXII:266577_T/C	0.23201	12.1593	chrXII:262942_T/A	chrXII:270995_G/A	7511605	7511401	0	TRUE	chrXII	0.0429335	0.211853	1	0.0855347	0.373458	1	2	0.75	0.52	0.4	0.08	0.6	0.51	-0.390201	-0.356715	7.4119e-17	0.00191848	1648	2186	163	225
YLR079W	chrXII:369471_A/AG	-0.124031	3.40688	chrXII:135855_G/A	chrXII:384824_T/C	7614499	7531848	0	TRUE	chrXII	0.0116997	-0.102304	1	-0.0439512	-0.0315751	0	0	0.68	0.36	0.46	0.08	0.55	0.56	-0.0844934	0.147644	0.221726	0.255781	934	932	255	229
YLR089C	chrXII:318348_A/G	0.185913	7.72986	chrXII:303516_A/G	chrXII:341688_T/A	7563376	7563265	0	TRUE	chrXII	0.0261818	0.146524	1	0.105004	-0.144135	0	1	0.79	0.55	0.46	0.1	0.68	0.53	0.0810372	0.207233	0.0735274	0.373615	2090	2007	238	218
YLR093C	chrXII:320814_G/A	-0.259994	15.3806	chrXII:301966_A/G	chrXII:339669_T/C	7565842	7571541	0	TRUE	chrXII	0.0466419	-0.241324	1	-0.123981	-0.192997	1	1	0.76	0.37	0.47	0.1	0.72	0.74	0.27594	0.110054	1.44284e-05	1	1192	944	190	190
YLR100W	chrXII:342319_G/A	-0.268522	16.4454	chrXII:342319_G/A	chrXII:384824_T/C	7587347	7586838	0	TRUE	chrXII	0.034305	-0.17639	1	-0.11732	-0.0291779	0	0	0.57	0.37	0.22	0.01	0.74	0.64	-0.0178159	0.0761717	0.823179	1	838	816	69	68
YLR117C	chrXII:378260_T/C	-0.217034	10.6029	chrXII:369471_A/AG	chrXII:387634_C/T	7623288	7627499	0	TRUE	chrXII	0.0433277	-0.210579	1	-0.0752849	0.0530994	0	0	0.41	0.09	0.02	0	0.55	0.59	0.126462	-0.232661	0.336982	0.701108	256	251	12	15
YLR121C	chrXII:387634_C/T	-0.188684	7.96624	chrXII:384824_T/C	chrXII:400451_G/A	7632662	7633772	0	TRUE	chrXII	0.0376427	-0.175535	2	-0.186487	-0.135031	0	1	0.57	0.15	0.16	0	0.71	0.67	0.270063	0	0.0360803	0.720203	248	238	37	33
YLR133W	chrXII:416876_C/G	-0.132857	3.91348	chrXII:342319_G/A	chrXII:840577_T/C	7661904	7653473	0	TRUE	chrXII	0.0168407	-0.121261	1	-0.049482	0.0381383	0	1	0.3	0.01	0.16	0	0.55	0.64	-0.326255	0.249978	0.0573929	0.505236	131	168	44	37
YLR142W	chrXII:446197_G/A	0.131358	3.82492	chrXII:388450_A/T	chrXII:876714_A/G	7691225	7670214	0	TRUE	chrXII	0.00701421	0.0893828	1	0.149761	0.403127	0	0	0.13	0	0.17	0.01	0.62	0.63	-0.415064	-0.391191	0.440799	0.395193	21	24	51	61
YLR168C	chrXII:501110_A/G	0.273114	17.0352	chrXII:498921_A/G	chrXII:513012_C/T	7746138	7744606	0	TRUE	chrXII	0.0531747	0.228384	1	0.120991	0.102932	0	1	0.56	0.23	0.4	0.1	0.63	0.62	-0.172577	-0.0332877	0.0196956	0.0672157	755	825	242	285
YLR175W	chrXII:509438_A/C	-0.145695	4.71495	chrXII:498921_A/G	chrXII:511071_A/C	7754466	7751162	0	TRUE	chrXII	0.0171841	-0.134302	1	-0.056798	0.111222	0	2	0.78	0.5	0.76	0.49	0.47	0.48	-0.0795704	-0.142874	0.023934	0.00225253	3388	3486	1178	1332
YLR178C	chrXII:513649_C/T	-0.23208	12.1668	chrXII:513649_C/T	chrXII:516197_G/A	7758677	7758190	0	TRUE	chrXII	0.0317286	-0.225038	2	-0.32868	-0.472774	1	2	0.89	0.74	0.58	0.13	0.89	0.85	0.333618	0.61193	8.33989e-14	0.0104564	2296	1864	143	102
YLR180W	chrXII:514437_C/T	0.398357	37.9718	chrXII:513765_G/C	chrXII:515570_T/C	7759465	7760290	0	TRUE	chrXII	0.100771	0.330004	1	0.257551	0.0931381	1	1	0.92	0.83	0.88	0.7	0.82	0.79	-0.205641	0.0193653	5.08889e-20	0.936171	7638	8891	1946	1952
YLR196W	chrXII:546061_A/AG	0.191893	8.24469	chrXII:545567_A/C	chrXII:553070_T/A	7791089	7788996	0	TRUE	chrXII	0.0300204	0.184562	1	0.105131	0.336158	0	1	0.38	0.13	0.18	0.01	0.61	0.52	-0.296558	-0.375758	0.00926844	0.512255	301	366	53	61
YLR199C	chrXII:992601_A/C	0.125834	3.50748	chrXII:525196_C/T	chrXII:1058607_C/T	8237629	7792881	0	TRUE	chrXII	0.0111191	0.106003	1	0.0509611	0.0623712	0	0	0.57	0.16	0.37	0.07	0.61	0.55	-0.0758329	-0.0489096	0.408271	0.836817	509	547	191	186
YLR225C	chrXII:583133_C/T	-0.162894	5.90977	chrXII:525791_G/A	chrXII:599986_C/T	7828161	7832723	0	TRUE	chrXII	0.0240317	-0.173508	2	-0.101802	-0.0392924	0	0	0.38	0.04	0.09	0	0.64	0.52	0.19523	-0.116645	0.269411	0.885433	176	138	23	25
YLR253W	chrXII:757068_T/C	0.128774	3.67463	chrXII:99257_G/A	chrXII:784454_C/CT	8002096	7887655	0	TRUE	chrXII	0.0158694	0.0867449	1	0.05626	-0.327303	0	0	0.67	0.44	0.23	0	0.51	0.59	0.0213884	0.633218	0.692705	0.0519889	1588	1538	89	64
YLR293C	chrXII:136527_T/C	-0.121322	3.25858	chrXII:127531_T/C	chrXII:783055_T/G	7381555	7965799	0	TRUE	chrXII	0.0164904	-0.109591	1	-0.0306765	-0.0713188	0	0	0.77	0.55	0.53	0.09	0.5	0.59	-0.020574	0.163212	0.666777	0.230896	2064	1980	308	278
YLR295C	chrXII:722507_G/A	0.124876	3.45386	chrXII:129764_A/G	chrXII:746036_G/A	7967535	7967027	0	TRUE	chrXII	0.0141332	0.140136	1	0.0803285	-0.121497	0	1	0.8	0.54	0.63	0.26	0.52	0.6	0.108498	0.134497	0.00225998	0.193077	3441	3200	469	429
YLR345W	chrXII:137918_AT/A	0.124627	3.43994	chrXII:125356_GA/G	chrXII:908930_C/T	7382946	8065539	0	TRUE	chrXII	0.0193891	0.118958	1	0.102953	0.141286	0	1	0.78	0.53	0.54	0.14	0.73	0.58	-0.121438	-0.161134	0.0043815	0.205043	2204	2416	213	241
YLR350W	chrXII:827901_G/A	0.209307	9.84447	chrXII:827901_G/A	chrXII:835791_T/C	8072929	8073758	0	TRUE	chrXII	0.03753	0.18746	1	0.129987	0.277379	0	1	0.57	0.21	0.29	0.02	0.64	0.62	-0.221334	-0.333424	0.030619	0.0961005	410	443	100	126
YLR353W	chrXII:872401_A/G	0.138141	4.23405	chrXII:827961_TCC/T	chrXII:877593_C/T	8117429	8079380	0	TRUE	chrXII	0.0135122	0.124175	2	0.0516697	-0.0300003	0	0	0.7	0.27	0.4	0.01	0.6	0.54	0.0954059	-0.0354053	0.162437	0.951842	926	892	138	136
YLR362W	chrXII:858635_A/G	-0.138245	4.24048	chrXII:807561_C/T	chrXII:866559_T/C	8103663	8094894	0	TRUE	chrXII	0.0166483	-0.131606	1	-0.0587077	-0.228153	0	1	0.57	0.24	0.29	0.02	0.48	0.54	0.131718	0.324589	0.147282	0.0131834	587	502	112	77
YLR370C	chrXII:852007_A/G	0.16432	6.01511	chrXII:835059_G/A	chrXII:881645_C/T	8097035	8106746	0	TRUE	chrXII	0.0254818	0.152169	1	0.0718004	-0.0829465	0	0	0.74	0.45	0.51	0.18	0.73	0.54	0.0556575	0.110236	0.259045	0.493528	1717	1728	355	336
YLR382C	chrXII:880035_G/A	0.18571	7.71265	chrXII:876714_A/G	chrXII:886772_A/G	8125063	8127095	0	TRUE	chrXII	0.0240725	0.152282	1	0.0824043	0.12518	0	1	0.78	0.41	0.36	0.04	0.68	0.59	-0.112857	-0.137504	0.0514904	0.609371	1231	1316	118	127
YLR392C	chrXII:934434_C/T	-0.154157	5.28537	chrXII:903722_T/C	chrXII:952469_C/T	8179462	8149777	0	TRUE	chrXII	0.0187771	-0.144388	1	-0.0996913	-0.133646	1	1	0.46	0.18	0.16	0	0.58	0.5	0.482797	-0.215506	5.51843e-06	0.108857	440	317	26	40
YLR397C	chrXII:906431_T/C	-0.121017	3.24209	chrXII:135855_G/A	chrXII:1009478_C/T	8151459	8157578	0	TRUE	chrXII	0.0151748	-0.122846	1	-0.0546048	0.068696	0	0	0.7	0.39	0.5	0.07	0.6	0.44	-0.119647	-0.0177455	0.0840748	0.436038	801	930	154	169
YLR407W	chrXII:926836_T/C	0.147176	4.81231	chrXII:884518_T/C	chrXII:955168_A/G	8171864	8177995	0	TRUE	chrXII	0.0166834	0.126093	2	0.0696513	0.201954	0	2	0.38	0.03	0.11	0	0.6	0.54	0.350979	-0.754888	0.020852	0.03336	196	167	38	60
YLR414C	chrXII:955729_C/T	-0.367237	31.835	chrXII:954459_T/A	chrXII:958590_A/G	8200757	8198381	0	TRUE	chrXII	0.0970878	-0.316296	1	-0.222804	-0.130304	0	0	0.63	0.27	0.65	0.3	0.79	0.67	0.0878167	0.17279	0.269724	0.0892107	703	669	327	284
YLR418C	chrXII:972987_G/A	0.22331	11.2412	chrXII:957510_C/T	chrXII:975700_G/GT	8218015	8201942	0	TRUE	chrXII	0.0332349	0.19039	1	0.0763444	0.127117	0	1	0.55	0.19	0.51	0.15	0.54	0.52	-0.184902	-0.069332	0.036919	0.137767	545	582	176	206
YLR437C	chrXII:491511_C/T	0.127638	3.60957	chrXII:491056_C/T	chrXII:1056565_G/A	7736539	8256650	0	TRUE	chrXII	0.012356	0.109899	1	0.0701901	0.10453	0	0	0.26	0.03	0.14	0	0.67	0.55	-0.0681981	-0.140863	0.753799	0.889884	118	130	25	27
YLR439W	chrXII:1014919_C/T	-0.276366	17.4599	chrXII:1013815_C/CT	chrXII:1014992_G/A	8259947	8259519	0	TRUE	chrXII	0.0446026	-0.20302	1	-0.137721	-0.332456	1	1	0.73	0.41	0.32	0.05	0.69	0.63	0.345295	0.319618	1.7477e-08	0.154571	1186	991	131	108
YLL052C	chrXII:29085_G/C	-0.161634	5.81752	chrXII:18699_T/C	chrXII:37552_C/T	7274113	7280940	0	TRUE	chrXII	0.0262997	-0.12996	2	-0.285328	-0.882516	0	2	0.42	0.06	0.08	0	0.78	0.62	0.684111	1.08092	0.00047625	0.0118179	139	89	16	4
YLR231C	chrXII:605537_C/A	0.179694	7.21292	chrXII:601489_A/G	chrXII:609380_G/A	7850565	7850786	0	TRUE	chrXII	0.0253076	0.188917	2	0.168329	0.0778722	0	0	0.75	0.47	0.22	0.01	0.7	0.64	0.0492373	-0.204982	0.466723	0.295413	981	950	32	42
YML121W	chrXIII:26468_T/C	0.408683	40.1595	chrXIII:26468_T/C	chrXIII:27274_C/T	8349673	8350135	0	TRUE	chrXIII	0.141291	0.372836	1	0.152848	0.0879152	0	1	0.54	0.3	0.11	0	0.72	0.74	-0.193318	0.0174874	0.0223119	0.684859	556	638	46	51
YML118W	chrXIII:33836_G/A	0.695308	145.167	chrXIII:31587_A/AATC	chrXIII:34805_T/A	8357041	8355539	0	TRUE	chrXIII	0.431959	0.664035	1	0.846922	1.22549	1	2	0.91	0.49	0.34	0	1	0.88	-1.05706	-1.39391	1.41332e-06	0.000910521	62	129	4	21
YML115C	chrXIII:40406_A/G	-0.376135	33.5216	chrXIII:34805_T/A	chrXIII:43972_G/A	8363611	8363392	0	TRUE	chrXIII	0.134925	-0.359271	1	-0.112118	-0.197085	0	0	0.72	0.33	0.36	0.08	0.7	0.56	0.100439	0.293731	0.0951414	0.450037	1174	1137	112	100
YML114C	chrXIII:46211_C/T	-0.143757	4.589	chrXIII:9746_C/T	chrXIII:94338_T/A	8369416	8365248	0	TRUE	chrXIII	0.0221957	-0.140841	1	-0.053431	-0.399339	0	2	0.45	0.06	0.19	0	0.52	0.54	0.529288	0.26939	0.000133709	0.0307763	272	185	69	45
YML113W	chrXIII:43166_A/G	0.149302	4.95398	chrXIII:23620_G/A	chrXIII:52335_G/A	8366371	8367250	0	TRUE	chrXIII	0.0174942	0.144147	1	0.0922775	-0.148549	0	1	0.42	0.08	0.36	0.01	0.62	0.62	0.286756	0.0103419	0.0244756	0.59596	261	241	149	139
YML112W	chrXIII:46211_C/T	-0.292143	19.6044	chrXIII:45801_T/C	chrXIII:46758_C/T	8369416	8368268	0	TRUE	chrXIII	0.0817327	-0.279792	1	-0.123078	-0.0474627	0	1	0.21	0.02	0.07	0	0.62	0.5	0.483491	-0.388565	0.00893119	0.511376	140	108	16	21
YML111W	chrXIII:45801_T/C	-0.36675	31.7444	chrXIII:45801_T/C	chrXIII:46758_C/T	8369006	8370147	0	TRUE	chrXIII	0.12621	-0.342876	1	-0.134823	-0.228039	0	0	0.6	0.27	0.14	0	0.68	0.45	0.0601489	0.395929	0.507719	0.281979	527	540	40	30
YML110C	chrXIII:50109_C/T	0.309846	22.1798	chrXIII:45801_T/C	chrXIII:75773_A/T	8373314	8373236	0	TRUE	chrXIII	0.0828386	0.268734	1	0.128855	0.0836585	0	1	0.86	0.67	0.68	0.38	0.71	0.66	-0.0893144	-0.0780025	0.00398239	0.226867	4089	4499	701	748
YML109W	chrXIII:9746_C/T	0.13737	4.18646	chrXIII:9746_C/T	chrXIII:70292_A/AC	8332951	8374845	0	TRUE	chrXIII	0.0191176	0.131444	1	0.0571744	0.0360574	0	0	0.64	0.31	0.39	0.1	0.59	0.52	0.0118475	-0.0839623	0.895824	0.328542	642	726	199	220
YML108W	chrXIII:54663_C/T	-0.359668	30.442	chrXIII:52482_G/A	chrXIII:68826_T/C	8377868	8377998	0	TRUE	chrXIII	0.120603	-0.33185	1	-0.265893	-0.274702	0	0	0.52	0.19	0.42	0.07	0.78	0.79	0.209115	0.340289	0.101588	0.19727	294	250	107	88
YML106W	chrXIII:49588_C/T	0.212999	10.2032	chrXIII:43972_G/A	chrXIII:57813_A/C	8372793	8379978	0	TRUE	chrXIII	0.0431198	0.209057	1	0.0630436	0.0802613	0	0	0.66	0.38	0.32	0.03	0.66	0.56	-0.0755249	-0.0849977	0.166951	0.373071	1363	1471	116	131
YML099C	chrXIII:79575_C/T	-0.252588	14.4877	chrXIII:58688_T/G	chrXIII:84059_G/T	8402780	8397603	0	TRUE	chrXIII	0.0641231	-0.253542	1	-0.0893069	0.154856	0	0	0.79	0.48	0.29	0.03	0.7	0.63	0.000989738	-0.310701	1	0.0691221	1493	1419	89	116
YML098W	chrXIII:77482_C/T	-0.368889	32.1442	chrXIII:77019_C/G	chrXIII:78446_T/A	8400687	8400472	0	TRUE	chrXIII	0.122151	-0.352815	1	-0.170698	0.0094244	0	0	0.71	0.33	0.4	0.02	0.74	0.66	-0.0627031	0.0438543	0.499031	0.193789	506	541	129	108
YML096W	chrXIII:86794_T/TA	0.299711	20.6832	chrXIII:75781_T/A	chrXIII:92531_G/A	8409999	8403114	0	TRUE	chrXIII	0.0860911	0.293931	1	0.150911	-0.0294059	0	1	0.74	0.42	0.36	0.05	0.7	0.65	-0.107027	0.165839	0.0662333	0.332509	1217	1301	182	163
YML094W	chrXIII:87110_C/T	0.115327	2.94237	chrXIII:80821_A/C	chrXIII:115959_C/T	8410315	8405480	0	TRUE	chrXIII	0.0102445	0.101806	1	0.0414285	0.377881	0	0	0.34	0.01	0.12	0	0.47	0.51	-0.353664	-0.402098	0.0934509	0.321084	88	115	28	37
YML092C	chrXIII:86212_C/T	0.194231	8.45077	chrXIII:79258_G/A	chrXIII:96883_A/G	8409417	8409192	0	TRUE	chrXIII	0.0279131	0.160406	1	0.0538772	0.0530327	0	1	0.73	0.4	0.47	0.12	0.51	0.51	0.136636	-0.242701	0.0162448	0.189239	1295	1248	213	242
YML091C	chrXIII:88542_T/C	0.23261	12.224	chrXIII:79575_C/T	chrXIII:99275_A/AG	8411747	8410328	0	TRUE	chrXIII	0.0463221	0.227912	1	0.224078	0.153943	1	1	0.92	0.78	0.66	0.32	0.85	0.76	-0.177673	-0.130214	1.70401e-11	0.271323	5612	6370	433	467
YML087C	chrXIII:93961_A/G	0.348853	28.5164	chrXIII:87110_C/T	chrXIII:96883_A/G	8417166	8417636	0	TRUE	chrXIII	0.0889243	0.318327	1	0.349023	0.0366538	0	0	0.65	0.24	0.11	0	0.79	0.74	-0.143697	0.0703893	0.343326	1	227	211	13	13
YML086C	chrXIII:92384_C/T	-0.29785	20.4149	chrXIII:84233_T/C	chrXIII:96883_A/G	8415589	8418996	0	TRUE	chrXIII	0.0837575	-0.277178	1	-0.100997	-0.0250166	0	1	0.78	0.3	0.32	0.03	0.53	0.61	-0.170876	0.220909	0.0118588	0.204701	882	976	162	139
YML085C	chrXIII:97415_T/C	-0.499597	63.1011	chrXIII:97415_T/C	chrXIII:98070_G/A	8420620	8421146	192	TRUE	chrXIII	0.21869	-0.472988	1	-0.213748	-0.175421	0	1	0.87	0.69	0.61	0.3	0.82	0.73	0.028914	0.321928	0.470107	0.00185734	2638	2665	445	356
YML082W	chrXIII:104510_T/G	0.212825	10.1861	chrXIII:97415_T/C	chrXIII:122959_GACACTTTTTTGCTTA/G	8427715	8425067	0	TRUE	chrXIII	0.0413201	0.208328	1	0.119867	0.0205269	0	1	0.47	0.11	0.24	0.02	0.59	0.57	-0.401644	0.36059	0.00116681	0.508513	257	321	60	52
YML079W	chrXIII:110245_G/A	-0.25947	15.3164	chrXIII:102605_A/G	chrXIII:113091_G/A	8433450	8433452	0	TRUE	chrXIII	0.0524647	-0.236468	1	-0.0894058	-0.548875	0	1	0.43	0.11	0.24	0	0.64	0.65	0.134903	0.962847	0.299446	7.37e-05	305	255	110	58
YML076C	chrXIII:114963_G/A	-0.288739	19.1299	chrXIII:113641_C/T	chrXIII:128877_A/G	8438168	8435718	0	TRUE	chrXIII	0.0745042	-0.271806	1	-0.122817	-0.187214	0	0	0.63	0.21	0.28	0	0.61	0.68	-0.0608818	0.43531	0.548752	0.198584	494	460	86	69
YML075C	chrXIII:118891_G/A	0.467024	54.0688	chrXIII:118891_G/A	chrXIII:122959_GACACTTTTTTGCTTA/G	8442096	8438939	0	TRUE	chrXIII	0.0550849	0.233376	1	0.274608	0.293472	1	2	0.94	0.86	0.79	0.45	0.88	0.73	-0.272661	-0.314283	7.28728e-19	4.38e-05	4026	4855	372	493
YML071C	chrXIII:118891_G/A	0.171235	6.53979	chrXIII:81991_G/A	chrXIII:140935_A/G	8442096	8452954	0	TRUE	chrXIII	0.0298603	0.167426	1	0.0646061	0.228929	0	1	0.66	0.31	0.31	0.02	0.59	0.51	-0.155124	-0.302735	0.0491993	0.335161	689	726	98	113
YML070W	chrXIII:133555_G/T	0.467491	54.1915	chrXIII:131106_T/C	chrXIII:134620_C/T	8456760	8456680	0	TRUE	chrXIII	0.170515	0.412648	1	0.383497	0.346096	2	2	0.88	0.74	0.84	0.55	0.89	0.89	-0.253428	-0.438764	9.34882e-08	2.04e-08	1656	2030	532	732
YML069W	chrXIII:135169_A/G	-0.359903	30.4846	chrXIII:120995_G/A	chrXIII:140137_T/A	8458374	8458705	0	TRUE	chrXIII	0.103229	-0.330845	1	-0.108073	-0.00215427	0	0	0.8	0.51	0.52	0.18	0.67	0.61	-0.0625096	0.0668181	0.177427	0.103001	1881	2029	404	358
YML068W	chrXIII:143613_G/A	0.252512	14.4786	chrXIII:117342_C/T	chrXIII:147350_T/C	8466818	8460755	0	TRUE	chrXIII	0.0614476	0.245362	1	0.134302	-0.0834026	0	0	0.61	0.34	0.13	0	0.67	0.57	0.116649	0.0501567	0.221211	0.402963	482	463	31	39
YML067C	chrXIII:138823_C/T	-0.147994	4.86657	chrXIII:109584_G/A	chrXIII:140137_T/A	8462028	8462268	0	TRUE	chrXIII	0.0167686	-0.135101	1	-0.042747	-0.0440874	0	0	0.62	0.18	0.18	0	0.5	0.55	0.127523	-0.0393487	0.12588	0.840822	634	595	51	48
YML065W	chrXIII:118891_G/A	0.217849	10.6847	chrXIII:114963_G/A	chrXIII:147350_T/C	8442096	8465415	0	TRUE	chrXIII	0.0433583	0.210287	1	0.0789141	0.0467161	0	1	0.56	0.18	0.26	0.02	0.59	0.56	-0.202843	0.109411	0.0369082	0.358834	415	488	79	92
YML061C	chrXIII:151234_T/C	-0.302786	21.131	chrXIII:149072_A/G	chrXIII:165218_A/G	8474439	8472158	0	TRUE	chrXIII	0.072356	-0.27182	1	-0.0995263	-0.0474795	0	0	0.5	0.16	0.15	0.01	0.64	0.62	0.101945	-0.00698643	0.356791	1	395	355	56	55
YML059C	chrXIII:43972_G/A	-0.163149	5.92853	chrXIII:23620_G/A	chrXIII:409643_A/G	8367177	8476424	0	TRUE	chrXIII	0.0266188	-0.155078	1	-0.0983361	0.00637168	0	0	0.42	0.12	0.09	0	0.58	0.51	-0.0652108	0.0524674	0.65049	0.891923	223	249	28	26
YML058W	chrXIII:26468_T/C	0.180597	7.28675	chrXIII:9746_C/T	chrXIII:170785_T/A	8349673	8482588	0	TRUE	chrXIII	0.0269839	0.162054	2	0.0522956	0.0509956	0	1	0.77	0.52	0.64	0.32	0.57	0.61	0.0481335	-0.150125	0.320979	0.0293839	1918	1797	467	537
YML057W	chrXIII:161922_C/A	-0.600951	98.4653	chrXIII:159728_T/C	chrXIII:162681_C/T	8485127	8483385	0	TRUE	chrXIII	0.275264	-0.513271	1	-0.376835	-0.183942	0	1	0.9	0.73	0.72	0.34	0.93	0.91	0.170253	0.197632	0.0016453	0.196154	1520	1357	323	290
YML056C	chrXIII:160953_C/G	-0.320254	23.7798	chrXIII:159728_T/C	chrXIII:163519_G/C	8484158	8485399	0	TRUE	chrXIII	0.0770465	-0.295479	1	-0.224133	-0.00296545	0	0	0.86	0.64	0.58	0.25	0.79	0.77	0.033783	-0.0278521	0.443945	0.491974	2254	2193	434	413
YML055W	chrXIII:164532_G/A	0.681192	137.052	chrXIII:164532_G/A	chrXIII:165482_A/G	8487737	8487995	0	TRUE	chrXIII	0.442325	0.664626	1	0.42027	0.737007	2	2	0.87	0.7	0.55	0.08	0.97	0.88	-0.645781	-0.828234	3.19305e-23	2.29e-06	753	1236	61	126
YML054C	chrXIII:168709_T/C	-0.184287	7.59288	chrXIII:164532_G/A	chrXIII:170785_T/A	8491914	8488738	0	TRUE	chrXIII	0.0137493	-0.123131	1	-0.294689	-0.29036	1	1	0.84	0.62	0.44	0.17	0.84	0.78	0.258791	0.321928	2.07481e-07	0.168662	1889	1542	178	152
YML053C	chrXIII:169759_C/T	0.285095	18.6291	chrXIII:168709_T/C	chrXIII:170785_T/A	8492964	8492321	0	TRUE	chrXIII	0.0787694	0.280602	1	0.155767	0.204914	0	1	0.4	0.04	0.05	0	0.69	0.6	-0.442249	0.0324215	0.00177578	0.7201	166	250	14	17
YML052W	chrXIII:156894_A/T	-0.143772	4.59	chrXIII:13364_C/T	chrXIII:179752_G/A	8480099	8493607	0	TRUE	chrXIII	0.019853	-0.123535	1	-0.0709163	-0.0322723	0	0	0.61	0.26	0.22	0.01	0.47	0.44	-0.0616732	0.126218	0.423169	0.616003	737	765	75	68
YML046W	chrXIII:179439_C/T	-0.239518	12.9831	chrXIII:173500_T/C	chrXIII:209233_C/T	8502644	8504679	0	TRUE	chrXIII	0.0507738	-0.215785	1	-0.114707	-0.0661977	0	0	0.61	0.23	0.22	0.01	0.68	0.63	-0.0391264	0.171522	0.673935	0.112657	575	561	55	74
YML035C	chrXIII:195938_A/G	-0.200399	9.00736	chrXIII:179439_C/T	chrXIII:214086_C/T	8519143	8529633	0	TRUE	chrXIII	0.028979	-0.176677	1	-0.0952984	-0.297903	0	1	0.31	0	0.15	0	0.59	0.58	0.358767	0.237039	0.0169182	0.336784	175	170	23	16
YML032C	chrXIII:211631_G/T	-0.334088	26.0077	chrXIII:211631_G/T	chrXIII:215334_T/C	8534836	8535720	0	TRUE	chrXIII	0.0993309	-0.321507	1	-0.156236	-0.622069	0	1	0.21	0	0.03	0	0.71	0.52	0.448958	0.79518	0.0711393	0.523467	78	63	13	9
YML030W	chrXIII:327769_G/A	-0.205996	9.52868	chrXIII:211631_G/T	chrXIII:339643_C/T	8650974	8539640	0	TRUE	chrXIII	0.0349184	-0.180085	1	-0.143293	-0.0948751	0	0	0.58	0.16	0.27	0.03	0.71	0.64	-0.148418	0.338169	0.167756	0.318741	322	399	92	78
YML029W	chrXIII:211631_G/T	-0.147119	4.80856	chrXIII:166349_T/C	chrXIII:397127_G/C	8534836	8540567	0	TRUE	chrXIII	0.0201074	-0.145169	1	-0.0724214	-0.274729	0	1	0.39	0.05	0.08	0	0.6	0.51	0.305532	0.243926	0.0310357	0.683489	228	195	29	25
YML025C	chrXIII:225252_A/G	0.435869	46.3016	chrXIII:223427_A/T	chrXIII:229206_G/A	8548457	8547611	0	TRUE	chrXIII	0.119416	0.329247	1	0.204366	0.0956798	0	1	0.5	0.17	0.32	0.03	0.78	0.69	-0.311654	0.120294	0.0116772	0.613547	291	314	100	92
YML023C	chrXIII:227084_C/T	0.22122	11.0264	chrXIII:223427_A/T	chrXIII:235149_T/C	8550289	8550199	0	TRUE	chrXIII	0.0464011	0.220591	1	0.083949	0.200969	0	0	0.55	0.2	0.11	0	0.62	0.58	-0.0889164	-0.313023	0.320621	0.560065	519	569	21	26
YML022W	chrXIII:230652_G/A	-0.123327	3.368	chrXIII:180733_T/G	chrXIII:246258_C/T	8553857	8552142	0	TRUE	chrXIII	0.0138504	-0.121034	1	-0.0513889	-0.0613108	0	0	0.6	0.24	0.32	0.03	0.48	0.55	0.0381927	0.0844288	0.58899	0.470258	848	894	122	110
YML021C	chrXIII:230823_C/T	0.303117	21.1795	chrXIII:230823_C/T	chrXIII:232662_C/T	8554028	8552939	0	TRUE	chrXIII	0.0668448	0.265071	1	0.116651	0.0489236	0	0	0.45	0.13	0.14	0.01	0.65	0.59	-0.156146	0.0582986	0.235469	0.859228	241	273	62	65
YML020W	chrXIII:232186_C/T	-0.473372	55.7529	chrXIII:230823_C/T	chrXIII:233147_A/G	8555391	8554354	0	TRUE	chrXIII	0.189705	-0.425332	1	-0.312018	-0.146425	0	0	0.72	0.25	0.24	0	0.79	0.72	-0.125979	0.418829	0.305813	0.109295	316	311	52	36
YML019W	chrXIII:234542_T/A	-0.552694	80.1045	chrXIII:234266_T/A	chrXIII:235149_T/C	8557747	8556662	0	TRUE	chrXIII	0.292256	-0.536633	1	-0.246126	-0.276222	1	1	0.8	0.55	0.49	0.16	0.82	0.76	0.460872	0.0915723	2.00341e-14	0.685841	1342	983	200	191
YML018C	chrXIII:235288_T/C	0.299377	20.6349	chrXIII:233275_G/GTATTTATT	chrXIII:238290_T/C	8558493	8557976	0	TRUE	chrXIII	0.074352	0.269431	1	0.151943	-0.0383734	0	0	0.77	0.64	0.58	0.11	0.65	0.69	-0.0264657	0.103213	0.534918	0.349585	2355	2423	263	241
YML017W	chrXIII:236156_A/G	-0.137786	4.21212	chrXIII:221398_A/C	chrXIII:409219_TCAACAACAA/T	8559361	8559793	0	TRUE	chrXIII	0.0192661	-0.138743	1	-0.0851354	0.118468	0	2	0.62	0.18	0.4	0.06	0.6	0.74	0.191158	-0.428094	0.0338456	0.0151481	525	494	142	187
YML016C	chrXIII:241279_A/T	-0.671963	131.99	chrXIII:238751_A/G	chrXIII:242258_T/A	8564484	8562663	0	TRUE	chrXIII	0.408264	-0.648235	1	-0.395513	-0.622652	1	2	0.85	0.67	0.63	0.24	0.92	0.86	0.712353	0.532952	3.2768e-26	0.00174979	1205	722	215	154
YML014W	chrXIII:244141_A/G	-0.295005	20.0085	chrXIII:241597_C/T	chrXIII:259663_T/C	8567346	8566430	0	TRUE	chrXIII	0.0852617	-0.289244	1	-0.130046	0.428497	0	0	0.31	0.02	0.08	0	0.66	0.59	-0.288152	-0.568843	0.168406	0.7201	112	116	14	17
YML013W	chrXIII:243473_A/G	0.346603	28.1252	chrXIII:238380_A/G	chrXIII:246258_C/T	8566678	8567354	0	TRUE	chrXIII	0.106136	0.329975	1	0.161634	0.298102	1	1	0.81	0.54	0.55	0.2	0.63	0.66	-0.0676865	-0.528517	0.190746	2.68e-06	1471	1637	278	401
YML010W	chrXIII:250460_C/T	-0.159334	5.65095	chrXIII:229364_A/G	chrXIII:289929_T/C	8573665	8570882	0	TRUE	chrXIII	0.0253926	-0.159317	1	-0.0816279	0.196471	1	1	0.77	0.54	0.74	0.35	0.61	0.55	-0.0137168	-0.379225	0.789244	1.29e-06	1786	1800	617	800
YML008C	chrXIII:260580_T/C	0.293061	19.7335	chrXIII:245572_C/T	chrXIII:279616_C/T	8583785	8575044	0	TRUE	chrXIII	0.0209497	0.136422	1	0.117874	0.114078	1	1	0.9	0.77	0.75	0.42	0.69	0.6	-0.169317	-0.0588391	1.63329e-14	0.557448	8077	9095	895	921
YML007W	chrXIII:259259_T/G	-0.390863	36.4323	chrXIII:250460_C/T	chrXIII:281820_T/C	8582464	8577053	0	TRUE	chrXIII	0.125065	-0.360805	1	-0.174802	-0.101262	1	1	0.82	0.56	0.67	0.43	0.73	0.72	0.204132	-0.00160925	1.36502e-06	0.568986	2331	2184	606	627
YML004C	chrXIII:262071_G/T	0.548963	78.8079	chrXIII:250460_C/T	chrXIII:270321_A/G	8585276	8584910	0	TRUE	chrXIII	0.260848	0.506309	1	0.410373	0.37313	1	2	0.97	0.92	0.85	0.62	0.95	0.88	-0.483817	-0.262442	5.07193e-62	0.000305884	4198	5816	822	976
YMR001C	chrXIII:232832_C/T	-0.183742	7.54725	chrXIII:172925_C/T	chrXIII:300758_A/AG	8556037	8592224	0	TRUE	chrXIII	0.0305628	-0.175551	1	-0.0789416	0.113981	0	0	0.58	0.19	0.35	0.04	0.63	0.4	-0.0958583	-0.132104	0.381799	0.66668	391	389	128	136
YMR002W	chrXIII:281820_T/C	-0.514802	67.6649	chrXIII:264995_A/C	chrXIII:284673_C/A	8605025	8595398	0	TRUE	chrXIII	0.186667	-0.410496	1	-0.213006	-0.189226	0	2	0.77	0.49	0.7	0.38	0.72	0.68	0.203954	0.174498	9.04006e-05	0.0273455	1582	1442	554	482
YMR005W	chrXIII:273468_C/G	-0.5688	85.8954	chrXIII:264995_A/C	chrXIII:280725_GGAAGCAGAGGCAGAGGCA/G	8596673	8599250	0	TRUE	chrXIII	0.256574	-0.515277	1	-0.234777	-0.0333758	0	1	0.83	0.64	0.65	0.27	0.86	0.71	0.106683	-0.0399315	0.0177557	0.585408	2229	2006	386	370
YMR006C	chrXIII:277529_G/A	0.849725	281.339	chrXIII:273468_C/G	chrXIII:279616_C/T	8600734	8600766	0	TRUE	chrXIII	0.60354	0.695509	1	1.12468	1.26281	2	2	1	1	1	0.99	1	0.99	-1.04621	-1.47942	1.00065e-154	1.4e-35	1850	3841	186	509
YMR008C	chrXIII:282738_G/A	0.513437	67.2456	chrXIII:281871_A/C	chrXIII:284673_C/A	8605943	8603795	0	TRUE	chrXIII	0.201691	0.448193	1	0.314813	0.500084	2	2	0.85	0.66	0.63	0.29	0.89	0.86	-0.199476	-0.800691	7.0949e-06	1.44e-08	1942	2277	163	283
YMR009W	chrXIII:282022_T/C	0.281671	18.1655	chrXIII:249155_G/A	chrXIII:300558_G/A	8605227	8607307	0	TRUE	chrXIII	0.0166299	0.139684	1	0.16887	-0.0948893	1	1	0.75	0.53	0.39	0.03	0.7	0.73	0.353277	-0.163499	2.60072e-11	0.234431	1709	1319	145	167
YMR016C	chrXIII:304595_T/C	-0.158605	5.59872	chrXIII:223427_A/T	chrXIII:309981_G/A	8627800	8626441	0	TRUE	chrXIII	0.020203	-0.125599	1	-0.0909417	0.535044	0	0	0.31	0.02	0.03	0	0.59	0.54	0.081915	-1.152	0.653266	0.0614283	169	154	9	20
YMR022W	chrXIII:307541_A/G	-0.434903	46.0737	chrXIII:307008_C/T	chrXIII:319136_A/C	8630746	8641885	0	TRUE	chrXIII	0.195315	-0.437942	1	-0.221269	-0.130136	0	1	0.58	0.19	0.27	0.02	0.76	0.69	0.494738	-0.234465	4.7456e-05	0.786058	310	242	59	63
YMR029C	chrXIII:328866_T/C	-0.345706	27.97	chrXIII:327769_G/A	chrXIII:329249_T/C	8652071	8651865	0	TRUE	chrXIII	0.104663	-0.316568	1	-0.176384	-0.395245	1	1	0.67	0.25	0.27	0	0.74	0.62	0.713869	0.0766213	1.30149e-13	0.536269	568	353	60	68
YMR031C	chrXIII:334583_G/A	-0.156132	5.42333	chrXIII:327769_G/A	chrXIII:355100_C/T	8657788	8655417	0	TRUE	chrXIII	0.0199528	-0.135282	1	-0.12392	-0.219483	0	0	0.58	0.18	0.43	0.08	0.64	0.67	0.132077	0.306889	0.218944	0.0742733	346	365	167	135
YMR044W	chrXIII:362992_G/A	-0.537373	74.8829	chrXIII:354750_AT/A	chrXIII:364639_G/A	8686197	8678589	0	TRUE	chrXIII	0.262673	-0.514364	1	-0.241252	-0.320929	0	1	0.57	0.17	0.26	0.01	0.68	0.72	0.239312	0.402547	0.0508958	0.140064	346	266	93	73
YMR047C	chrXIII:366043_T/C	-0.383128	34.885	chrXIII:362992_G/A	chrXIII:371993_C/T	8689248	8686569	0	TRUE	chrXIII	0.131277	-0.367921	1	-0.144675	-0.121718	0	1	0.81	0.54	0.64	0.36	0.64	0.64	0.0590883	0.184347	0.119988	0.0144382	3031	2869	819	722
YMR048W	chrXIII:368619_G/A	-0.612198	103.21	chrXIII:366806_T/C	chrXIII:368619_G/A	8691824	8690186	0	TRUE	chrXIII	0.378652	-0.612984	1	-0.424927	-0.335167	0	1	0.76	0.4	0.33	0	0.94	0.78	0.5614	0.108934	1.65005e-05	0.727547	363	206	39	35
YMR052W	chrXIII:384682_C/G	0.177765	7.05641	chrXIII:350323_G/A	chrXIII:410320_T/C	8707887	8702791	0	TRUE	chrXIII	0.0296477	0.172378	1	0.121127	0.457382	0	1	0.48	0.1	0.25	0	0.66	0.62	-0.466243	-0.448521	5.56645e-05	0.0902905	288	373	73	96
YMR053C	chrXIII:381711_A/G	0.187044	7.82586	chrXIII:350920_T/A	chrXIII:409001_CA/C	8704916	8703551	0	TRUE	chrXIII	0.0281679	0.17457	1	0.204282	-0.0294335	0	0	0.37	0.02	0.07	0	0.74	0.5	-0.163525	0.222392	0.389821	0.677639	115	140	13	10
YMR058W	chrXIII:388831_G/A	-0.346626	28.1291	chrXIII:384682_C/G	chrXIII:392476_T/C	8712036	8712027	0	TRUE	chrXIII	0.111194	-0.329721	1	-0.365063	-0.806914	2	2	0.84	0.72	0.79	0.58	0.94	0.86	1.06482	0.549003	2.63371e-91	4.26e-11	2146	1044	733	501
YMR059W	chrXIII:389020_A/G	-0.379484	34.1704	chrXIII:387621_C/T	chrXIII:392476_T/C	8712225	8714304	0	TRUE	chrXIII	0.136694	-0.376563	1	-0.25374	-0.46672	0	1	0.42	0.01	0.07	0	0.77	0.66	0.524635	0.408806	0.0413978	1	95	57	20	19
YMR060C	chrXIII:390009_G/A	0.139383	4.31131	chrXIII:365286_T/G	chrXIII:409001_CA/C	8713214	8714737	0	TRUE	chrXIII	0.0138112	0.11144	1	0.0565816	0.323543	0	1	0.62	0.22	0.36	0.05	0.61	0.45	-0.0455208	-0.601564	0.521741	0.00224674	883	902	95	143
YMR061W	chrXIII:394755_G/A	0.129073	3.69189	chrXIII:378833_C/G	chrXIII:411113_C/T	8717960	8715960	0	TRUE	chrXIII	0.0169087	0.128433	1	0.0479148	0.226561	0	0	0.58	0.25	0.25	0.03	0.64	0.65	-0.11401	-0.339111	0.147917	0.0566033	639	724	61	85
YMR062C	chrXIII:396386_T/A	-0.746325	178.92	chrXIII:396386_T/A	chrXIII:396704_C/T	8719591	8718259	0	TRUE	chrXIII	0.48232	-0.691446	1	-0.585097	-0.683365	2	2	0.9	0.72	0.9	0.84	0.94	0.94	0.61955	0.747179	7.74509e-13	4.26e-35	668	453	1443	853
YMR063W	chrXIII:394852_C/T	0.284961	18.6108	chrXIII:391381_T/C	chrXIII:398430_A/G	8718057	8720282	0	TRUE	chrXIII	0.0807095	0.284458	1	0.23115	-0.00337597	0	1	0.34	0.02	0.13	0	0.67	0.66	-0.507821	0.514573	0.0364228	0.175286	80	91	39	27
YMR064W	chrXIII:387621_C/T	-0.148557	4.90409	chrXIII:354750_AT/A	chrXIII:409603_T/C	8710826	8721108	0	TRUE	chrXIII	0.0208049	-0.146928	1	-0.0568513	-0.0984518	0	1	0.7	0.39	0.33	0.05	0.53	0.48	0.173178	0.0237261	0.000318579	0.954276	2075	1709	151	153
YMR067C	chrXIII:378772_C/G	-0.147296	4.82028	chrXIII:341020_G/A	chrXIII:406240_C/T	8701977	8727528	0	TRUE	chrXIII	0.0161212	-0.132089	1	-0.0456873	0.0509348	0	0	0.51	0.14	0.3	0.02	0.58	0.51	-0.018038	-0.0838316	0.887618	0.345645	408	403	88	102
YMR068W	chrXIII:406726_T/C	0.419987	42.6446	chrXIII:406240_C/T	chrXIII:409001_CA/C	8729931	8729509	0	TRUE	chrXIII	0.168858	0.41145	1	0.281164	0.257626	0	0	0.42	0.06	0.08	0	0.84	0.66	-0.132782	-0.38247	0.595776	0.0988717	84	91	13	24
YMR075W	chrXIII:415772_T/G	-0.118753	3.12109	chrXIII:385805_T/A	chrXIII:436342_A/G	8738977	8737187	0	TRUE	chrXIII	0.0136704	-0.117685	1	-0.0491651	-0.151925	0	0	0.37	0.01	0.02	0	0.6	0.37	0.0576889	0.246161	0.726387	0.229523	205	196	16	9
YMR079W	chrXIII:776467_A/T	-0.116231	2.98902	chrXIII:9746_C/T	chrXIII:859329_A/G	9099672	8748194	0	TRUE	chrXIII	0.0126357	-0.114923	1	-0.0390582	0.275608	0	1	0.44	0.11	0.12	0	0.55	0.53	-0.285321	-0.265894	0.00726767	0.85087	308	418	55	58
YMR086W	chrXIII:451494_T/C	-0.228855	11.8218	chrXIII:436342_A/G	chrXIII:490868_C/T	8774699	8762413	0	TRUE	chrXIII	0.0286413	-0.16827	1	-0.121447	-0.10701	0	1	0.8	0.53	0.48	0.15	0.71	0.66	0.114485	0.0995357	0.0147053	0.470794	1980	1840	357	337
YMR089C	chrXIII:333449_G/A	-0.151709	5.11687	chrXIII:307008_C/T	chrXIII:859746_A/G	8656654	8768814	0	TRUE	chrXIII	0.0212449	-0.130389	1	-0.0573708	0.251407	2	2	0.81	0.59	0.66	0.24	0.67	0.55	-0.233308	-0.269507	1.26143e-14	1.09e-06	4259	4943	454	614
YMR091C	chrXIII:165482_A/G	-0.120244	3.2005	chrXIII:18907_ATAT/A	chrXIII:457013_A/G	8488687	8773263	0	TRUE	chrXIII	0.0138757	-0.127014	1	-0.0380457	0.723145	1	2	0.52	0.17	0.28	0.04	0.5	0.57	-0.186227	-1.26006	0.0206932	8.44e-14	546	702	89	219
YMR092C	chrXIII:449640_T/C	0.228019	11.7333	chrXIII:438265_G/A	chrXIII:457013_A/G	8772845	8774837	0	TRUE	chrXIII	0.0339992	0.210163	1	0.0972083	0.0335602	0	0	0.84	0.68	0.69	0.34	0.64	0.64	0.0128579	-0.0799783	0.696684	0.473398	4025	4013	803	833
YMR100W	chrXIII:477739_CT/C	-0.172883	6.66822	chrXIII:447559_T/C	chrXIII:502640_T/C	8800944	8789505	0	TRUE	chrXIII	0.0275849	-0.161569	1	-0.0680738	-0.13051	0	0	0.19	0.01	0.16	0	0.65	0.48	0.447432	-0.186413	0.212683	0.313503	56	33	27	36
YMR108W	chrXIII:469663_A/G	0.144024	4.60627	chrXIII:426996_G/T	chrXIII:511679_A/T	8792868	8807289	0	TRUE	chrXIII	0.0187483	0.147081	1	0.0656083	0.0455809	0	0	0.75	0.44	0.53	0.22	0.6	0.58	-0.0794611	-0.0117008	0.165076	1	1306	1344	406	407
YMR109W	chrXIII:490248_C/G	-0.537515	74.9301	chrXIII:477739_CT/C	chrXIII:492008_C/G	8813453	8809792	0	TRUE	chrXIII	0.261964	-0.503894	1	-0.270903	-0.0262675	0	1	0.78	0.55	0.61	0.28	0.81	0.75	0.114999	-0.0624641	0.0458924	0.666651	1403	1229	320	332
YMR110C	chrXIII:477739_CT/C	-0.148985	4.93274	chrXIII:474399_T/C	chrXIII:519684_G/A	8800944	8813599	0	TRUE	chrXIII	0.0120027	-0.103501	1	-0.0997122	-0.0917308	0	1	0.84	0.64	0.55	0.18	0.66	0.66	0.0767467	0.106715	0.0457514	0.877113	3034	2781	337	332
YMR111C	chrXIII:493334_C/T	0.213077	10.2107	chrXIII:474399_T/C	chrXIII:508389_G/A	8816539	8815609	0	TRUE	chrXIII	0.0436339	0.210099	1	0.106285	0.0300261	0	0	0.37	0.05	0.11	0	0.53	0.48	-0.0516887	-0.00836347	0.761605	0.0722379	199	199	43	27
YMR112C	chrXIII:493334_C/T	0.442888	47.9815	chrXIII:492021_T/C	chrXIII:496303_C/T	8816539	8817305	0	TRUE	chrXIII	0.187411	0.430336	1	0.321138	0.252321	0	1	0.77	0.54	0.57	0.15	0.87	0.77	-0.251149	-0.253494	0.000231179	0.449939	801	989	141	155
YMR113W	chrXIII:494957_T/C	0.5415	76.2627	chrXIII:493832_G/A	chrXIII:495637_A/C	8818162	8818204	0	TRUE	chrXIII	0.28252	0.533708	1	0.237911	0.462483	1	1	0.61	0.27	0.21	0.01	0.84	0.64	-0.580402	-0.344564	2.91869e-08	0.324479	336	471	46	57
YMR114C	chrXIII:496310_T/G	-0.474589	56.08	chrXIII:491237_A/G	chrXIII:505362_G/C	8819515	8819548	0	TRUE	chrXIII	0.209392	-0.449386	1	-0.389378	-0.261509	1	1	0.78	0.55	0.55	0.11	0.84	0.85	0.384739	0.138279	8.70581e-07	0.63553	743	602	113	105
YMR115W	chrXIII:504775_A/T	-0.273979	17.1476	chrXIII:486464_T/C	chrXIII:505942_T/C	8827980	8820909	0	TRUE	chrXIII	0.0666938	-0.243976	1	-0.114623	-0.0717798	0	1	0.66	0.28	0.44	0.1	0.65	0.63	0.215874	-0.0723142	0.00397	0.869254	802	700	164	168
YMR116C	chrXIII:504775_A/T	0.148881	4.92575	chrXIII:474399_T/C	chrXIII:516134_A/G	8827980	8822661	0	TRUE	chrXIII	0.0222674	0.13777	1	0.0694953	0.115497	1	2	0.93	0.81	0.83	0.65	0.63	0.53	-0.0418933	-0.189101	0.0217345	5.43e-10	12209	12761	3023	3526
YMR123W	chrXIII:512540_G/A	0.323865	24.3502	chrXIII:510091_G/A	chrXIII:519684_G/A	8835745	8836798	0	TRUE	chrXIII	0.102484	0.320152	1	0.136235	0.0633362	0	1	0.65	0.32	0.38	0.08	0.69	0.59	-0.158036	0.0313642	0.0320128	0.528715	775	829	107	97
YMR124W	chrXIII:516134_A/G	-0.694221	144.525	chrXIII:513778_C/G	chrXIII:516134_A/G	8839339	8837661	0	TRUE	chrXIII	0.457038	-0.670874	1	-0.497635	-0.178631	0	0	0.76	0.47	0.31	0.01	0.93	0.9	-0.0633128	0.420576	0.673463	0.0929469	229	233	54	37
YMR132C	chrXIII:560337_T/C	0.175258	6.85563	chrXIII:474399_T/C	chrXIII:569867_C/T	8883542	8858149	0	TRUE	chrXIII	0.0230186	0.137402	1	0.0958604	0.43316	0	0	0.2	0	0.06	0	0.58	0.49	-0.461931	-0.40439	0.0901229	0.110184	60	73	11	21
YMR136W	chrXIII:510966_G/A	-0.239461	12.9767	chrXIII:496310_T/G	chrXIII:554421_T/C	8834171	8864404	0	TRUE	chrXIII	0.0341465	-0.199637	1	-0.177506	-0.493312	0	0	0.25	0.03	0.1	0	0.71	0.62	0.216107	0.770518	0.305176	0.103805	116	99	29	17
YMR140W	chrXIII:552364_G/A	-0.283991	18.4788	chrXIII:542130_C/G	chrXIII:552364_G/A	8875569	8870919	0	TRUE	chrXIII	0.0794025	-0.282289	1	-0.237381	0.115676	0	0	0.39	0.04	0.21	0	0.7	0.59	0.28948	-0.520832	0.178964	0.228806	90	90	23	33
YMR145C	chrXIII:864754_C/T	-0.175039	6.83827	chrXIII:390009_G/A	chrXIII:872287_C/T	9187959	8877998	0	TRUE	chrXIII	0.0111794	-0.0943773	1	-0.143462	0.00802003	0	2	0.86	0.75	0.8	0.57	0.65	0.67	0.0944179	-0.110458	0.00160967	0.00575643	5095	4523	1724	1891
YMR149W	chrXIII:560879_A/C	-0.465458	53.6587	chrXIII:560337_T/C	chrXIII:561922_A/T	8884084	8884201	0	TRUE	chrXIII	0.197094	-0.450619	1	-0.160275	-0.115752	1	1	0.79	0.68	0.65	0.38	0.79	0.68	0.210255	0.0212477	4.98699e-12	0.750243	4812	4187	603	591
YMR152W	chrXIII:562620_T/C	0.634958	113.42	chrXIII:562620_T/C	chrXIII:563052_C/G	8885825	8886301	0	TRUE	chrXIII	0.312484	0.577354	1	0.388584	0.614004	2	2	0.93	0.82	0.63	0.22	0.88	0.85	-0.414629	-0.813379	7.03225e-19	3.37e-11	1706	2210	167	312
YMR153W	chrXIII:570462_A/G	0.191646	8.22306	chrXIII:554421_T/C	chrXIII:573670_T/C	8893667	8887640	0	TRUE	chrXIII	0.0374378	0.184844	1	0.0650065	-0.155379	0	0	0.55	0.16	0.37	0.07	0.63	0.58	0.013077	0.297681	0.904055	0.164766	570	548	175	149
YMR155W	chrXIII:562620_T/C	0.183907	7.561	chrXIII:557425_G/A	chrXIII:575668_T/C	8885825	8891756	0	TRUE	chrXIII	0.019695	0.140221	1	0.0687784	0.25924	0	0	0.36	0.04	0.21	0.01	0.61	0.66	-0.126559	-0.39192	0.348627	0.222878	232	262	42	55
YMR157C	chrXIII:570462_A/G	-0.357986	30.1374	chrXIII:569867_C/T	chrXIII:572826_T/C	8893667	8894482	0	TRUE	chrXIII	0.0845143	-0.285203	1	-0.211288	-0.23755	0	1	0.72	0.44	0.32	0.06	0.71	0.78	0.0512922	0.423808	0.513234	0.0190356	711	718	123	88
YMR161W	chrXIII:578615_T/G	-0.26964	16.5879	chrXIII:573151_C/T	chrXIII:581966_C/T	8901820	8900923	0	TRUE	chrXIII	0.0594685	-0.235635	1	-0.113305	0.0250253	0	0	0.54	0.25	0.4	0.05	0.67	0.6	0.072632	-0.122683	0.446305	0.340859	528	484	116	132
YMR163C	chrXIII:584832_A/G	0.27553	17.3502	chrXIII:582482_T/C	chrXIII:605048_C/T	8908037	8907476	0	TRUE	chrXIII	0.0696659	0.268654	1	0.135818	-0.0149684	0	0	0.6	0.29	0.14	0	0.7	0.56	-0.00959147	0.0395284	0.946999	0.900653	415	454	33	31
YMR164C	chrXIII:589273_C/T	0.141933	4.47212	chrXIII:554421_T/C	chrXIII:626430_A/G	8912478	8910479	0	TRUE	chrXIII	0.0195946	0.140044	1	0.0794309	-0.0327159	0	0	0.49	0.09	0.26	0.03	0.63	0.56	-0.0509778	0.116409	0.688717	1	319	317	95	96
YMR165C	chrXIII:591086_C/T	0.363039	31.0578	chrXIII:579707_A/G	chrXIII:592735_T/C	8914291	8913245	0	TRUE	chrXIII	0.115292	0.348824	1	0.199245	0.201964	0	1	0.69	0.4	0.33	0.07	0.76	0.76	-0.157417	-0.246512	0.0134707	0.176916	919	1103	110	132
YMR167W	chrXIII:542977_T/G	-0.156652	5.45996	chrXIII:524221_T/G	chrXIII:626430_A/G	8866182	8918091	0	TRUE	chrXIII	0.0216424	-0.147114	1	-0.0681512	0.0693777	0	0	0.38	0.05	0.16	0	0.62	0.56	0.171585	-0.31034	0.252472	0.260435	224	190	27	37
YMR168C	chrXIII:343136_T/C	0.116684	3.01252	chrXIII:333449_G/A	chrXIII:758570_G/C	8666341	8920537	0	TRUE	chrXIII	0.0103266	0.104513	1	0.0587431	0.0743223	0	0	0.34	0.07	0.06	0	0.63	0.56	0.133755	-0.2824	0.312225	0.404873	260	247	14	9
YMR171C	chrXIII:603083_T/C	-0.523356	70.3361	chrXIII:603083_T/C	chrXIII:605048_C/T	8926288	8927073	0	TRUE	chrXIII	0.261973	-0.497997	1	-0.254075	-0.29306	0	1	0.58	0.22	0.32	0.01	0.8	0.76	0.143338	0.442782	0.255558	0.0193368	319	268	81	53
YMR188C	chrXIII:644973_T/G	-0.267506	16.3165	chrXIII:629793_C/T	chrXIII:646699_G/T	8968178	8959496	0	TRUE	chrXIII	0.0510652	-0.227323	1	-0.161277	-0.0505319	0	1	0.51	0.21	0.19	0.01	0.72	0.65	0.167735	-0.066671	0.0576736	0.911072	601	519	39	41
YMR189W	chrXIII:636639_T/C	0.244773	13.5771	chrXIII:628415_G/A	chrXIII:637889_T/C	8959844	8960705	0	TRUE	chrXIII	0.056097	0.240255	1	0.197612	0.183093	1	2	0.83	0.58	0.74	0.46	0.83	0.64	-0.158828	-0.207358	6.44007e-06	0.00177454	3128	3569	1062	1212
YMR190C	chrXIII:409219_TCAACAACAA/T	-0.115072	2.92933	chrXIII:389020_A/G	chrXIII:864754_C/T	8732424	8964120	0	TRUE	chrXIII	0.00859649	-0.0926769	1	-0.0449278	0.0043767	0	0	0.4	0.09	0.11	0.01	0.62	0.55	-0.0385008	0.0297473	0.793458	0.779768	239	266	27	24
YMR191W	chrXIII:644973_T/G	-0.272251	16.9235	chrXIII:628415_G/A	chrXIII:658438_T/G	8968178	8968861	0	TRUE	chrXIII	0.0390781	-0.195205	1	-0.166468	-0.139848	0	1	0.74	0.52	0.33	0.02	0.73	0.66	0.201086	0.0786098	0.000843701	0.769989	1236	1083	96	91
YMR197C	chrXIII:659142_G/C	-0.290341	19.3523	chrXIII:643985_C/T	chrXIII:663000_C/T	8982347	8981750	0	TRUE	chrXIII	0.0677595	-0.261627	1	-0.133329	-0.45743	0	0	0.46	0.14	0.1	0	0.55	0.54	0.134174	0.780687	0.245376	0.289244	356	318	33	24
YMR199W	chrXIII:661676_T/C	-0.41058	40.5697	chrXIII:659142_G/C	chrXIII:663000_C/T	8984881	8985849	0	TRUE	chrXIII	0.116001	-0.337035	1	-0.235676	-0.34671	1	1	0.64	0.37	0.32	0	0.77	0.6	0.428366	0.265054	1.55984e-06	0.271248	653	457	66	53
YMR201C	chrXIII:667334_A/G	0.131767	3.84897	chrXIII:327769_G/A	chrXIII:693754_C/T	8990539	8989050	0	TRUE	chrXIII	0.0129067	0.115042	1	0.058751	-0.296658	0	0	0.27	0.02	0.12	0	0.53	0.62	0.290753	0.302563	0.145838	0.271679	104	103	31	22
YMR208W	chrXIII:697269_C/T	-0.136849	4.15445	chrXIII:664080_T/C	chrXIII:705664_A/G	9020474	9007672	0	TRUE	chrXIII	0.00533235	-0.0741682	1	-0.0451637	-0.194829	0	1	0.74	0.46	0.46	0.08	0.56	0.59	0.12528	0.264377	0.00379606	0.0517589	2292	2149	190	153
YMR219W	chrXIII:748562_C/T	-0.139786	4.33648	chrXIII:659142_G/C	chrXIII:779242_C/A	9071767	9030338	0	TRUE	chrXIII	0.0174481	-0.131467	1	-0.0708707	-0.308569	0	0	0.46	0.08	0.12	0.01	0.6	0.56	0.0176754	0.599462	0.927947	0.0784196	282	243	50	33
YMR222C	chrXIII:704704_T/C	-0.151099	5.07535	chrXIII:657020_T/C	chrXIII:740946_A/G	9027909	9038843	0	TRUE	chrXIII	0.0207114	-0.13295	1	-0.0485354	-0.381622	0	0	0.18	0.01	0.03	0	0.51	0.52	0.422206	0.341037	0.138753	1	72	50	16	15
YMR223W	chrXIII:716541_G/T	-0.358582	30.2451	chrXIII:715098_A/G	chrXIII:719516_G/A	9039746	9039920	0	TRUE	chrXIII	0.126745	-0.358766	1	-0.168305	-0.369303	0	0	0.39	0.11	0.22	0	0.74	0.56	0.221389	0.517218	0.111633	0.188216	287	211	41	29
YMR227C	chrXIII:721591_G/T	-0.129759	3.73158	chrXIII:629793_C/T	chrXIII:748562_C/T	9044796	9045818	0	TRUE	chrXIII	0.0163855	-0.127943	1	-0.0634181	-0.134085	0	0	0.26	0.01	0.1	0	0.59	0.56	0.222366	0.0458037	0.378537	1	106	72	15	16
YMR237W	chrXIII:758905_CTATG/C	-0.139021	4.28868	chrXIII:743500_C/A	chrXIII:864754_C/T	9082110	9066954	0	TRUE	chrXIII	0.0193405	-0.133157	1	-0.0471636	-0.240046	0	0	0.59	0.17	0.16	0.01	0.51	0.46	-0.0459762	0.526069	0.719522	0.0568227	338	319	72	50
YMR243C	chrXIII:757281_T/C	0.211995	10.1049	chrXIII:743500_C/A	chrXIII:772657_GTT/G	9080486	9078043	0	TRUE	chrXIII	0.0362241	0.206171	1	0.0700609	0.0588822	0	1	0.7	0.44	0.39	0.07	0.52	0.63	-0.158272	0.0405077	0.00783343	0.194903	1157	1261	231	203
YMR244C-A	chrXIII:761771_C/T	0.187947	7.90301	chrXIII:751130_C/T	chrXIII:769653_A/T	9084976	9081722	0	TRUE	chrXIII	0.0352966	0.170533	1	0.105642	0.203054	0	0	0.43	0.11	0.16	0	0.5	0.62	-0.193564	-0.212545	0.178366	0.921949	221	231	53	51
YMR246W	chrXIII:759679_C/CT	-0.153475	5.23815	chrXIII:327769_G/A	chrXIII:779242_C/A	9082884	9083012	0	TRUE	chrXIII	0.00980513	-0.0949538	1	-0.0791294	-0.000791155	0	0	0.74	0.46	0.24	0.01	0.63	0.63	0.00911598	-0.00753367	0.872723	0.627526	1572	1573	108	100
YMR260C	chrXIII:780034_T/A	0.204693	9.40591	chrXIII:780034_T/A	chrXIII:798261_GT/G	9103239	9112583	0	TRUE	chrXIII	0.0391993	0.193701	1	0.0659823	0.198877	1	2	0.87	0.69	0.78	0.44	0.6	0.6	-0.124007	-0.273746	8.41088e-05	1.75e-06	4167	4396	1112	1350
YMR266W	chrXIII:812150_G/A	-0.242215	13.2861	chrXIII:799197_G/C	chrXIII:821488_G/T	9135355	9121723	0	TRUE	chrXIII	0.0422977	-0.229301	1	-0.166737	-0.107595	0	0	0.44	0.13	0.2	0	0.74	0.67	0.0496042	0.165586	0.766197	0.137099	268	200	59	43
YMR289W	chrXIII:848486_A/AAT	-0.535657	74.3148	chrXIII:848486_A/AAT	chrXIII:850515_G/A	9171691	9171890	0	TRUE	chrXIII	0.242597	-0.502999	1	-0.257114	-0.156646	0	1	0.71	0.45	0.33	0.01	0.81	0.75	0.214407	0.0988857	0.00213566	0.577743	919	805	75	83
YMR290C	chrXIII:851620_T/A	-0.173878	6.74646	chrXIII:842921_A/G	chrXIII:852310_GA/G	9174825	9173279	0	TRUE	chrXIII	0.0243704	-0.14743	1	-0.102325	0.0660267	0	0	0.51	0.12	0.33	0.01	0.62	0.53	-0.0501118	-0.0819416	0.661074	0.67225	381	381	104	97
YMR295C	chrXIII:859500_C/T	-0.267089	16.2637	chrXIII:858666_G/A	chrXIII:863526_G/A	9182705	9181502	0	TRUE	chrXIII	0.0536398	-0.244938	1	-0.0915328	-0.117964	0	2	0.82	0.69	0.7	0.44	0.66	0.55	0.107223	0.128704	0.000178309	0.0274724	5214	4924	1122	1019
YMR296C	chrXIII:859500_C/T	-0.430182	44.9695	chrXIII:858666_G/A	chrXIII:859824_G/A	9182705	9182420	0	TRUE	chrXIII	0.167714	-0.41818	1	-0.163132	-0.13861	0	1	0.64	0.5	0.46	0.11	0.75	0.65	0.13448	0.14274	0.0121359	0.210979	1438	1402	247	219
YMR297W	chrXIII:861460_A/G	-0.559552	82.5314	chrXIII:861460_A/G	chrXIII:862224_C/T	9184665	9185127	0	TRUE	chrXIII	0.242246	-0.502966	1	-0.362563	-0.187347	1	1	0.96	0.92	0.9	0.74	0.84	0.86	0.36739	0.0073048	2.43245e-73	0.92784	11439	8916	1527	1521
YMR307W	chrXIII:885848_G/A	-0.422268	43.1578	chrXIII:883144_T/C	chrXIII:895661_A/C	9209053	9210208	0	TRUE	chrXIII	0.142739	-0.376766	1	-0.193095	-0.101289	1	1	0.94	0.87	0.86	0.7	0.72	0.73	0.145164	0.0574139	1.02754e-32	0.0784125	29447	26663	4007	3850
YMR308C	chrXIII:896227_A/G	-0.242126	13.276	chrXIII:883144_T/C	chrXIII:906040_G/A	9219432	9212157	0	TRUE	chrXIII	0.051577	-0.223744	1	-0.0980281	-0.211465	1	2	0.73	0.54	0.49	0.23	0.63	0.57	0.170417	0.252512	6.0091e-06	0.00299143	3131	2783	340	266
YMR310C	chrXIII:904067_G/C	-0.120531	3.21593	chrXIII:888020_A/T	chrXIII:914895_A/T	9227272	9218921	0	TRUE	chrXIII	0.0119623	-0.114759	1	-0.0697152	0.014887	0	0	0.14	0	0.05	0	0.54	0.48	0.192618	-0.222392	0.522991	0.596615	79	56	14	18
YMR312W	chrXIII:898024_T/C	-0.396162	37.5167	chrXIII:898024_T/C	chrXIII:904006_C/T	9221229	9221610	0	TRUE	chrXIII	0.149616	-0.389883	1	-0.193843	-0.00232368	0	0	0.14	0.01	0.19	0	0.7	0.63	0.301629	-0.296982	0.358398	0.391603	53	43	21	28
YMR313C	chrXIII:869058_C/T	-0.118174	3.09049	chrXIII:166349_T/C	chrXIII:914895_A/T	9192263	9222584	0	TRUE	chrXIII	0.0129343	-0.118554	1	-0.0436145	0.0355549	0	1	0.39	0.03	0.14	0	0.59	0.5	0.343928	-0.415037	0.0291792	0.511376	180	156	16	21
YMR316W	chrXIII:904635_C/T	-0.819887	245.111	chrXIII:904067_G/C	chrXIII:904791_C/T	9227840	9228030	0	TRUE	chrXIII	0.561262	-0.761435	1	-1.08972	-1.29681	2	2	0.98	0.9	0.84	0.2	1	1	1.50247	1.09115	2.08433e-19	1.27e-05	224	90	64	23
YMR318C	chrXIII:911382_A/T	0.548957	78.8057	chrXIII:910745_A/C	chrXIII:913190_G/A	9234587	9234266	0	TRUE	chrXIII	0.284868	0.534855	1	0.390775	0.314498	1	1	0.9	0.65	0.85	0.59	0.97	0.89	0.00232115	-0.631318	0.983908	2.15e-13	1225	1228	455	705
YMR319C	chrXIII:914575_T/C	-0.689259	141.632	chrXIII:914143_A/G	chrXIII:914895_A/T	9237780	9236085	0	TRUE	chrXIII	0.314433	-0.563226	1	-1.73298	-1.72245	1	2	1	1	0.75	0.05	1	0.99	1.09383	2.35107	4.83417e-118	4.92e-05	2732	1272	24	3
YML006C	chrXIII:259259_T/G	-0.173954	6.75239	chrXIII:242460_C/T	chrXIII:280725_GGAAGCAGAGGCAGAGGCA/G	8582464	8579297	0	TRUE	chrXIII	0.0271315	-0.168639	2	-0.0804726	-0.113914	0	0	0.35	0.07	0.15	0	0.57	0.57	0.139473	0.0883559	0.35042	0.321084	177	197	37	28
YMR098C	chrXIII:466416_C/A	0.140301	4.36882	chrXIII:458388_A/C	chrXIII:469663_A/G	8789621	8783976	0	TRUE	chrXIII	0.00768097	0.115176	2	0.0597464	0.18899	0	0	0.45	0.12	0.08	0	0.49	0.47	-0.0243423	-0.353637	0.851377	0.104789	303	359	21	34
YMR120C	chrXIII:510091_G/A	0.122605	3.32839	chrXIII:452639_C/T	chrXIII:541095_T/A	8833296	8830707	0	TRUE	chrXIII	0.0135857	0.11855	2	0.0680156	-0.0221836	0	1	0.82	0.72	0.87	0.72	0.61	0.58	0.0732895	-0.0289222	0.000206571	0.39885	11195	10435	3605	3678
YMR194C-B	chrXIII:670426_G/A	-0.12542	3.48424	chrXIII:24565_A/G	chrXIII:744435_T/A	8993631	8975799	0	TRUE	chrXIII	0.0144912	-0.120669	1	-0.138467	0.0681122	0	0	0.4	0.04	0.04	0	0.63	0.59	-0.233086	0.0968615	0.155348	0.496617	172	181	30	24
YMR202W	chrXIII:667427_A/T	-0.205329	9.46575	chrXIII:665727_C/A	chrXIII:667766_G/A	8990632	8990742	0	TRUE	chrXIII	0.00945551	-0.09679	2	-0.0781548	-0.00147892	0	0	0.81	0.56	0.4	0.05	0.5	0.63	-0.000565223	0.00352307	1	0.616053	2624	2679	156	166
YMR209C	chrXIII:686208_A/G	-0.43001	44.9296	chrXIII:678565_G/A	chrXIII:690710_A/T	9009413	9009116	0	TRUE	chrXIII	0.124061	-0.354936	2	-0.184929	-0.119973	1	1	0.65	0.37	0.18	0	0.79	0.57	0.305634	-0.0656879	1.3595e-05	1	867	767	55	54
YMR215W	chrXIII:680380_T/C	-0.124894	3.45483	chrXIII:179439_C/T	chrXIII:731645_T/TAA	9003585	9020001	0	TRUE	chrXIII	0.0141894	-0.110457	2	-0.0667575	0.0130393	0	0	0.8	0.56	0.64	0.24	0.64	0.59	-0.0513011	0.0252226	0.163997	0.789282	3094	3179	572	562
YMR221C	chrXIII:338431_A/G	-0.123847	3.3967	chrXIII:223427_A/T	chrXIII:914895_A/T	8661636	9037136	0	TRUE	chrXIII	0.00628736	-0.0869534	1	-0.0422984	0.137384	0	0	0.23	0	0.09	0	0.5	0.49	-0.187305	-0.0874628	0.376447	0.296206	105	115	13	20
YNL329C	chrXIV:21635_T/G	0.6333	112.647	chrXIV:21401_G/A	chrXIV:21635_T/G	9269271	9267177	0	TRUE	chrXIV	0.373619	0.633207	1	0.332543	0.121459	0	0	0.88	0.7	0.39	0.08	0.82	0.8	-0.0590095	-0.183908	0.203793	0.891547	1829	2022	106	109
YNL328C	chrXIV:54504_T/A	0.120322	3.2047	chrXIV:18046_T/C	chrXIV:369029_T/A	9302140	9270470	0	TRUE	chrXIV	0.0139074	0.116816	1	0.127627	-0.332777	0	0	0.2	0.02	0.1	0	0.65	0.59	0.0805919	0.584963	0.765057	0.262438	107	87	30	21
YNL326C	chrXIV:28335_G/A	-0.420826	42.8329	chrXIV:23318_G/A	chrXIV:31666_T/C	9275971	9274973	0	TRUE	chrXIV	0.163596	-0.394815	1	-0.192327	-0.472533	0	2	0.57	0.3	0.21	0.01	0.77	0.63	0.288271	0.656795	0.0021989	0.00160058	517	434	65	33
YNL323W	chrXIV:33233_T/A	0.636313	114.056	chrXIV:33220_C/G	chrXIV:33651_T/C	9280869	9279580	0	TRUE	chrXIV	0.39268	0.643184	1	0.298237	-0.0664626	0	1	0.74	0.54	0.64	0.3	0.86	0.8	0.182394	-0.0494687	0.00124365	0.24873	1387	1239	260	288
YNL320W	chrXIV:39235_C/A	0.192855	8.32913	chrXIV:36225_T/C	chrXIV:52985_C/T	9286871	9285336	0	TRUE	chrXIV	0.0327682	0.181239	1	0.0809945	0.101389	0	1	0.7	0.32	0.27	0.02	0.57	0.53	-0.202779	0	0.00589384	0.933161	742	839	72	70
YNL317W	chrXIV:39235_C/A	0.532335	73.2241	chrXIV:39235_C/A	chrXIV:41680_C/T	9286871	9288255	0	TRUE	chrXIV	0.258487	0.516109	1	0.231476	0.322275	0	2	0.59	0.24	0.61	0.08	0.81	0.76	-0.337496	-0.307055	0.0039996	0.0100271	302	350	112	155
YNL316C	chrXIV:42770_T/C	0.500048	63.2332	chrXIV:42185_G/A	chrXIV:44757_T/C	9290406	9289707	0	TRUE	chrXIV	0.244171	0.507743	1	0.260652	0.277871	1	1	0.72	0.41	0.51	0.15	0.78	0.81	-0.587854	0.0321122	1.03554e-12	0.959829	511	756	198	196
YNL314W	chrXIV:48880_A/G	-0.160914	5.76511	chrXIV:33220_C/G	chrXIV:52985_C/T	9296516	9292083	0	TRUE	chrXIV	0.0231036	-0.151989	1	-0.0639629	0.158274	0	1	0.31	0.05	0.14	0	0.51	0.54	0.081045	-0.397592	0.633425	0.00554496	161	173	31	58
YNL313C	chrXIV:48880_A/G	0.358663	30.2597	chrXIV:47216_G/A	chrXIV:49325_G/A	9296516	9292944	0	TRUE	chrXIV	0.127443	0.352644	1	0.208575	0.228003	1	2	0.86	0.58	0.71	0.3	0.77	0.76	-0.258581	-0.197425	1.83152e-07	0.0284732	1560	1865	434	502
YNL311C	chrXIV:51825_A/G	-0.473739	55.8515	chrXIV:50444_A/G	chrXIV:51825_A/G	9299461	9297033	0	TRUE	chrXIV	0.215775	-0.456689	1	-0.234404	-0.215894	0	0	0.55	0.19	0.26	0.01	0.79	0.72	0.139831	0.291956	0.212916	0.864405	413	334	70	67
YNL310C	chrXIV:51825_A/G	0.290682	19.4	chrXIV:51825_A/G	chrXIV:52985_C/T	9299461	9299543	0	TRUE	chrXIV	0.0833796	0.295089	1	0.133196	-0.204649	0	1	0.51	0.16	0.1	0	0.72	0.54	-0.352543	0.76184	0.00685272	0.0558972	236	286	39	23
YNL283C	chrXIV:107444_C/T	0.159039	5.62984	chrXIV:86730_A/G	chrXIV:121619_C/T	9355080	9352820	0	TRUE	chrXIV	0.0227065	0.151066	1	0.0646558	0.00782075	0	0	0.7	0.39	0.31	0.05	0.63	0.51	-0.00533649	-0.010305	0.938833	0.666744	1301	1361	168	177
YNL282W	chrXIV:107791_G/A	0.236105	12.605	chrXIV:94849_A/ATTAC	chrXIV:111323_T/C	9355427	9355323	0	TRUE	chrXIV	0.0528399	0.229778	1	0.140915	-0.53446	0	1	0.12	0	0.11	0	0.65	0.64	0.76936	0.29956	0.00572686	0.28061	62	44	32	23
YNL253W	chrXIV:170778_G/A	-0.198349	8.82027	chrXIV:158956_C/G	chrXIV:185417_C/T	9418414	9417654	0	TRUE	chrXIV	0.0349305	-0.187592	1	-0.0959388	0.117534	0	0	0.26	0.04	0.06	0	0.62	0.56	-0.219472	-0.0155969	0.206204	1	148	163	13	13
YNL246W	chrXIV:185261_G/A	0.74922	181.079	chrXIV:185261_G/A	chrXIV:185417_C/T	9432897	9433096	0	TRUE	chrXIV	0.544068	0.73903	1	0.40722	0.140667	0	1	0.79	0.46	0.59	0.21	0.93	0.89	-0.355759	0.0744248	0.000879197	0.344153	365	421	117	102
YNL245C	chrXIV:185411_A/G	-0.551561	79.7091	chrXIV:185261_G/A	chrXIV:186892_G/T	9433047	9433982	0	TRUE	chrXIV	0.303291	-0.555654	1	-0.449217	-0.811194	0	1	0.63	0.09	0.13	0	0.93	0.76	0.683789	0.938599	0.000327715	0.0895311	143	94	23	12
YNL242W	chrXIV:189723_C/T	-0.368438	32.0596	chrXIV:189585_C/T	chrXIV:199105_G/A	9437359	9438960	0	TRUE	chrXIV	0.138815	-0.358484	1	-0.290374	-0.50332	1	2	0.66	0.4	0.39	0.04	0.83	0.76	0.490241	0.516398	8.26972e-08	0.00682262	603	425	97	62
YNL238W	chrXIV:201973_C/T	-0.528242	71.8969	chrXIV:201973_C/T	chrXIV:203039_T/A	9449609	9450064	0	TRUE	chrXIV	0.252841	-0.479367	1	-0.18805	-0.223853	0	0	0.45	0.06	0.18	0.01	0.74	0.63	0.140524	0.307182	0.323274	0.277999	253	215	48	37
YNL233W	chrXIV:186921_A/G	0.126624	3.55201	chrXIV:163967_C/T	chrXIV:216647_A/T	9434557	9459558	0	TRUE	chrXIV	0.0144469	0.121852	1	0.0498787	0.0279608	0	1	0.74	0.36	0.47	0.16	0.44	0.52	-0.109142	0.0532202	0.0396101	0.812114	1538	1565	322	315
YNL232W	chrXIV:135401_C/T	-0.11243	2.79549	chrXIV:114147_G/A	chrXIV:468488_A/G	9383037	9462559	0	TRUE	chrXIV	0.0114129	-0.106843	1	-0.0392113	0.0523187	0	1	0.6	0.23	0.39	0.06	0.5	0.53	0.0676499	-0.172287	0.434592	0.00450236	613	583	130	181
YNL227C	chrXIV:226779_A/G	0.387493	35.7531	chrXIV:220551_T/A	chrXIV:231426_A/G	9474415	9468295	0	TRUE	chrXIV	0.145416	0.363231	1	0.195793	-0.174061	0	0	0.29	0.02	0.1	0	0.73	0.68	0.12283	0.225292	0.512513	0.348889	114	135	24	17
YNL216W	chrXIV:243530_A/T	-0.555094	80.9474	chrXIV:243530_A/T	chrXIV:247567_C/T	9491166	9489325	0	TRUE	chrXIV	0.272202	-0.521602	1	-0.289382	-0.310304	0	1	0.73	0.36	0.54	0.18	0.87	0.84	0.0236732	0.596935	0.822542	5.06e-05	494	483	242	160
YNL215W	chrXIV:243194_G/T	0.335701	26.2752	chrXIV:243194_G/T	chrXIV:252919_T/G	9490830	9492104	0	TRUE	chrXIV	0.104001	0.326605	2	0.173112	-0.01444	0	0	0.65	0.23	0.42	0.04	0.72	0.67	-0.171939	0.200819	0.0875833	0.0513756	418	454	118	89
YNL208W	chrXIV:254148_G/A	-0.394214	37.1157	chrXIV:254148_G/A	chrXIV:258353_A/AAAGT	9501784	9502054	0	TRUE	chrXIV	0.122841	-0.306255	1	-0.18806	-0.470508	2	2	0.91	0.85	0.77	0.55	0.73	0.68	0.427357	0.513659	6.28196e-153	7.37e-28	18537	13643	2363	1669
YNL201C	chrXIV:269607_G/C	-0.107634	2.56071	chrXIV:225776_C/A	chrXIV:478701_A/G	9517243	9508263	0	TRUE	chrXIV	0.0103604	-0.106799	1	-0.0486414	0.253448	0	1	0.53	0.3	0.37	0.03	0.62	0.59	-0.00555771	-0.501337	0.959681	0.0152059	753	784	81	116
YNL197C	chrXIV:373628_AT/A	-0.131167	3.81368	chrXIV:254148_G/A	chrXIV:383709_A/T	9621264	9515244	0	TRUE	chrXIV	0.0154622	-0.124338	1	-0.0837217	-0.00815296	0	0	0.64	0.36	0.35	0.05	0.52	0.63	0.043273	-0.026967	0.531956	0.448855	978	919	119	132
YNL180C	chrXIV:301067_T/A	-0.502507	63.9567	chrXIV:300017_T/C	chrXIV:301067_T/A	9548703	9547290	0	TRUE	chrXIV	0.207743	-0.468455	1	-0.34162	-0.113225	0	0	0.64	0.27	0.43	0.08	0.88	0.89	-0.0465692	0.273018	0.717796	0.178339	320	315	99	80
YNL163C	chrXIV:324447_C/T	0.356174	29.8115	chrXIV:319557_A/G	chrXIV:335123_A/G	9572083	9574377	0	TRUE	chrXIV	0.125952	0.354783	1	0.13935	-0.0540876	0	2	0.54	0.21	0.33	0.03	0.62	0.67	-0.257953	0.366128	0.00117246	0.00765053	572	733	146	103
YNL162W-A	chrXIV:354457_A/G	0.306453	21.6722	chrXIV:319557_A/G	chrXIV:371336_C/G	9602093	9577965	0	TRUE	chrXIV	0.0893913	0.299052	1	0.422619	0.258216	0	0	0.57	0.12	0.38	0.02	0.91	0.88	-0.309982	-0.206451	0.0887796	1	104	150	54	55
YNL161W	chrXIV:336952_A/G	-0.159307	5.64903	chrXIV:312454_C/T	chrXIV:354457_A/G	9584588	9580233	0	TRUE	chrXIV	0.0263881	-0.192386	1	-0.086677	-0.229701	0	1	0.52	0.28	0.5	0.08	0.57	0.67	0.106335	0.353067	0.154487	0.00473538	796	745	273	210
YNL158W	chrXIV:376313_C/T	-0.109961	2.6733	chrXIV:318991_A/T	chrXIV:437955_G/T	9623949	9587248	0	TRUE	chrXIV	0.0127755	-0.113005	1	-0.0590121	-0.244758	0	0	0.26	0.03	0.03	0	0.56	0.59	0.0565569	0.432959	0.833699	0.677639	112	100	13	10
YNL156C	chrXIV:461863_C/G	0.1562	5.42813	chrXIV:318991_A/T	chrXIV:473648_T/C	9709499	9588705	0	TRUE	chrXIV	0.00896371	0.118657	1	0.0904026	-0.280436	0	0	0.51	0.14	0.29	0.01	0.63	0.61	0.0425796	0.518291	0.714114	0.112657	352	367	74	55
YNL152W	chrXIV:350676_T/C	-0.142945	4.5368	chrXIV:327569_T/G	chrXIV:377351_T/C	9598312	9593949	0	TRUE	chrXIV	0.0209069	-0.144529	1	-0.0593195	-0.258112	0	0	0.22	0	0.04	0	0.55	0.31	-0.0687394	0.584963	0.817046	1	93	86	11	11
YNL149C	chrXIV:466588_T/G	-0.224003	11.3129	chrXIV:265328_C/T	chrXIV:480472_A/C	9714224	9597003	0	TRUE	chrXIV	0.0536844	-0.260038	1	-0.141834	-0.107572	0	0	0.61	0.25	0.37	0.05	0.65	0.69	0.0694277	0.145717	0.419902	0.38492	612	588	157	141
YNL136W	chrXIV:370084_T/C	-0.143278	4.55819	chrXIV:345245_G/A	chrXIV:488598_G/C	9617720	9618004	0	TRUE	chrXIV	0.0201394	-0.141878	1	-0.0773147	0.0242269	0	0	0.35	0.08	0.05	0	0.66	0.45	0.225111	-0.273565	0.0938503	1	242	225	16	17
YNL135C	chrXIV:370084_T/C	0.494321	61.5707	chrXIV:370084_T/C	chrXIV:372259_C/T	9617720	9619518	0	TRUE	chrXIV	0.223162	0.577026	1	0.243516	0.429673	2	2	0.87	0.69	0.71	0.35	0.81	0.82	-0.36477	-0.494576	2.01455e-24	5.21e-09	2925	3702	494	696
YNL134C	chrXIV:373628_AT/A	-0.350098	28.7341	chrXIV:370084_T/C	chrXIV:377351_T/C	9621264	9620087	0	TRUE	chrXIV	0.0883529	-0.391484	1	-0.58934	-0.550289	1	1	0.73	0.19	0.73	0.22	0.93	0.96	0.0779759	1.0226	0.737274	6.25e-07	130	108	164	85
YNL133C	chrXIV:371753_A/T	-0.259022	15.2616	chrXIV:357346_C/T	chrXIV:383709_A/T	9619389	9621807	0	TRUE	chrXIV	0.0693176	-0.253462	1	-0.13788	-0.294162	0	0	0.27	0.01	0.29	0.01	0.66	0.68	0.0124643	0.57586	1	0.0460441	104	115	61	40
YNL132W	chrXIV:372376_G/A	0.274885	17.2658	chrXIV:370084_T/C	chrXIV:377351_T/C	9620012	9622957	0	TRUE	chrXIV	0.0703461	0.265142	1	0.204871	-0.152608	0	0	0.54	0.21	0.39	0.04	0.77	0.6	-0.0532384	0.358454	0.651338	0.0499832	383	359	150	117
YNL130C	chrXIV:372376_G/A	-0.277458	17.6039	chrXIV:370084_T/C	chrXIV:383709_A/T	9620012	9627194	0	TRUE	chrXIV	0.0740032	-0.268562	1	-0.0922967	-0.11028	0	0	0.34	0.04	0.33	0.06	0.67	0.57	0.13611	0.0844503	0.369929	0.548504	213	192	174	162
YNL126W	chrXIV:393050_A/G	-0.32935	25.2316	chrXIV:371753_A/T	chrXIV:398280_A/G	9640686	9634863	0	TRUE	chrXIV	0.0943068	-0.307093	1	-0.174261	-0.133908	0	0	0.34	0.04	0.07	0	0.75	0.55	0.319346	-0.0515303	0.0900428	1	136	113	10	10
YNL123W	chrXIV:394076_G/A	-0.385731	35.4009	chrXIV:392589_G/A	chrXIV:401251_A/T	9641712	9642321	0	TRUE	chrXIV	0.148788	-0.385863	1	-0.175151	0.0763493	0	1	0.68	0.41	0.58	0.19	0.66	0.73	-0.0330554	-0.119643	0.631944	0.00764417	936	972	231	293
YNL102W	chrXIV:377751_G/A	-0.223457	11.2564	chrXIV:373628_AT/A	chrXIV:437955_G/T	9625387	9677723	0	TRUE	chrXIV	0.0570875	-0.207946	2	-0.114853	-0.197951	0	1	0.34	0.03	0.09	0	0.6	0.5	0.395902	0	0.0310376	1	136	114	28	28
YNL088W	chrXIV:456295_T/C	-0.475115	56.2216	chrXIV:445766_G/A	chrXIV:470301_C/T	9703931	9705340	0	TRUE	chrXIV	0.208369	-0.452022	1	-0.225224	-0.0425333	0	0	0.49	0.18	0.19	0.01	0.72	0.68	0.0619831	0.0230836	0.625679	0.558394	259	296	56	49
YNL086W	chrXIV:464117_A/T	0.298506	20.5092	chrXIV:442493_CTCTT/C	chrXIV:478701_A/G	9711753	9713970	0	TRUE	chrXIV	0.0705549	0.261253	1	0.240534	0.290857	0	1	0.15	0	0.07	0	0.66	0.59	0.292755	-0.874469	0.39657	0.0289593	55	40	7	19
YNL079C	chrXIV:480472_A/C	-0.217052	10.6047	chrXIV:465187_A/T	chrXIV:487818_C/T	9728108	9726202	0	TRUE	chrXIV	0.0399785	-0.225367	1	-0.114402	0.115382	0	1	0.85	0.54	0.62	0.21	0.69	0.66	-0.0501916	-0.180572	0.232463	0.0267309	2382	2458	464	535
YNL066W	chrXIV:501338_C/G	0.696239	145.718	chrXIV:501338_C/G	chrXIV:504677_G/A	9748974	9749151	0	TRUE	chrXIV	0.442475	0.723086	1	0.730984	0.439032	2	2	0.98	0.97	0.97	0.9	1	0.98	-0.42946	-0.448604	3.7261e-25	5.93e-13	2088	2820	924	1261
YNL059C	chrXIV:511616_G/A	-0.231778	12.1343	chrXIV:508757_C/T	chrXIV:517141_TA/T	9759252	9760304	0	TRUE	chrXIV	0.0498499	-0.207557	1	-0.0675946	0.271602	0	1	0.63	0.34	0.25	0	0.52	0.59	-0.303451	-0.239754	1.54413e-05	0.0956727	844	949	49	68
YNL058C	chrXIV:517269_A/G	-0.597032	96.8565	chrXIV:517269_A/G	chrXIV:517970_C/T	9764905	9763399	0	TRUE	chrXIV	0.334527	-0.573141	1	-0.490101	-0.55862	0	0	0.78	0.49	0.34	0.01	0.93	0.89	0.213455	0.903785	0.107663	0.06037	272	232	45	28
YNL056W	chrXIV:517269_A/G	0.809885	234.446	chrXIV:517269_A/G	chrXIV:517970_C/T	9764905	9764885	0	TRUE	chrXIV	0.635541	0.739889	1	0.492692	0.448893	0	1	0.85	0.62	0.65	0.22	0.95	0.95	-0.376501	-0.521285	4.49222e-05	0.098908	437	566	120	148
YNL049C	chrXIV:533533_A/G	-0.148037	4.86941	chrXIV:511616_G/A	chrXIV:558289_A/T	9781169	9782917	0	TRUE	chrXIV	0.020171	-0.14214	1	-0.0696219	0.0852976	0	0	0.58	0.17	0.16	0.01	0.54	0.55	0.0773323	-0.247928	0.585873	0.245891	266	236	47	60
YNL048W	chrXIV:542570_G/A	-0.269537	16.5747	chrXIV:537637_A/G	chrXIV:544303_T/C	9790206	9785809	0	TRUE	chrXIV	0.0673813	-0.333361	1	-0.110938	-0.0445795	0	1	0.59	0.29	0.22	0	0.68	0.65	0.170843	-0.0816838	0.0554096	0.56922	606	509	59	52
YNL047C	chrXIV:542034_A/G	0.426116	44.0325	chrXIV:540589_A/G	chrXIV:542157_G/A	9789670	9787547	0	TRUE	chrXIV	0.156759	0.335921	1	0.13842	-0.110916	0	0	0.59	0.14	0.37	0.06	0.64	0.66	-0.165191	0.387023	0.116724	0.13086	370	416	128	104
YNL041C	chrXIV:551869_T/A	-0.58254	91.0954	chrXIV:551869_T/A	chrXIV:552787_C/G	9799505	9797104	0	TRUE	chrXIV	0.341181	-0.570108	1	-0.293723	-0.327343	0	1	0.73	0.4	0.33	0.04	0.79	0.82	0.307335	0.347351	0.000991336	0.123683	508	438	95	74
YNL040W	chrXIV:553652_C/T	-0.764425	192.921	chrXIV:553207_T/A	chrXIV:554609_T/C	9801288	9801016	0	TRUE	chrXIV	0.531106	-0.832114	1	-0.717042	-0.890755	1	2	0.97	0.83	0.72	0.22	0.99	0.94	0.784245	0.997265	7.33983e-20	5.45e-05	798	432	100	50
YNL036W	chrXIV:568368_T/G	-0.160188	5.71254	chrXIV:554932_T/TA	chrXIV:614336_A/G	9816004	9807450	0	TRUE	chrXIV	0.0234985	-0.201061	1	-0.172627	-0.222652	0	2	0.32	0.05	0.2	0	0.81	0.68	-0.371475	0.816778	0.0340242	0.00107952	130	163	52	23
YNL010W	chrXIV:614340_G/A	-0.44278	47.9551	chrXIV:612523_T/G	chrXIV:614815_G/T	9861976	9861271	0	TRUE	chrXIV	0.15984	-0.384501	1	-0.149834	0.166573	0	2	0.8	0.64	0.72	0.48	0.7	0.62	-0.128308	-0.204839	0.000114047	0.00131401	3828	3961	766	898
YNR011C	chrXIV:637729_G/C	-0.155326	5.36682	chrXIV:515478_C/A	chrXIV:653593_G/A	9885365	9891956	0	TRUE	chrXIV	0.0199698	-0.143236	1	-0.0602397	-0.178591	0	0	0.25	0.03	0.19	0	0.6	0.69	0.244707	0.112475	0.192693	0.819893	127	119	40	37
YNR013C	chrXIV:651849_C/T	-0.448469	49.3455	chrXIV:648908_T/C	chrXIV:651849_C/T	9899485	9896664	0	TRUE	chrXIV	0.19683	-0.443551	1	-0.231151	-0.23675	0	0	0.43	0.13	0.09	0	0.78	0.65	-0.132221	0.605721	0.376941	0.336784	220	217	23	16
YNR021W	chrXIV:667216_C/T	-0.348572	28.4674	chrXIV:667216_C/T	chrXIV:672281_T/C	9914852	9916013	0	TRUE	chrXIV	0.119084	-0.327008	1	-0.10603	-0.10732	0	1	0.56	0.29	0.41	0.03	0.67	0.57	0.170919	0.0437214	0.0327399	1	665	628	104	104
YNR029C	chrXIV:677841_A/G	0.260599	15.4548	chrXIV:676368_A/G	chrXIV:682206_G/C	9925477	9924835	0	TRUE	chrXIV	0.0492186	0.193814	1	0.0783986	0.0811716	0	0	0.77	0.56	0.56	0.18	0.6	0.62	-0.0462214	-0.116122	0.279639	0.127771	2264	2380	308	348
YNR036C	chrXIV:708456_G/A	-0.399553	38.2212	chrXIV:694273_T/C	chrXIV:708456_G/A	9956092	9941997	0	TRUE	chrXIV	0.125693	-0.374583	1	-0.189787	-0.4975	2	2	0.76	0.58	0.51	0.15	0.72	0.66	0.368618	0.626382	7.68063e-10	1.58e-06	1281	1027	294	188
YNR037C	chrXIV:694273_T/C	0.358251	30.1853	chrXIV:694273_T/C	chrXIV:695118_G/A	9941909	9942688	578	TRUE	chrXIV	0.107873	0.304583	1	0.196224	0.266103	0	0	0.68	0.36	0.36	0.03	0.8	0.73	-0.117168	-0.415037	0.118609	0.0572016	722	795	87	115
YNR043W	chrXIV:709317_C/T	-0.145961	4.73233	chrXIV:637729_G/C	chrXIV:737420_A/T	9956953	9949531	0	TRUE	chrXIV	0.00933116	-0.0968334	1	-0.067535	-0.218736	0	1	0.85	0.56	0.48	0.07	0.55	0.61	0.129062	0.30841	0.0133123	0.117231	1603	1485	199	168
YNR051C	chrXIV:708456_G/A	0.112239	2.78597	chrXIV:166587_T/C	chrXIV:755402_T/C	9956092	9964416	0	TRUE	chrXIV	0.0123836	0.11129	1	0.0412614	0.0320389	0	0	0.7	0.42	0.24	0.01	0.55	0.55	-0.0640778	0	0.212547	0.308753	1542	1658	63	76
YNR066C	chrXIV:747434_A/C	0.214486	10.3495	chrXIV:744856_T/C	chrXIV:764782_CATCTATGTTTCG/C	9995070	10001361	0	TRUE	chrXIV	0.0432344	0.199995	1	0.180817	0.351692	0	1	0.16	0.01	0.04	0	0.59	0.65	-0.243952	-0.459432	0.312974	0.0266037	90	90	5	16
YNL327W	chrXIV:32330_A/C	-0.278345	17.7212	chrXIV:24003_C/CCCTTTTTTA	chrXIV:39235_C/A	9279966	9271684	0	TRUE	chrXIV	0.0710821	-0.267855	1	-0.16389	-0.176024	2	2	0.92	0.8	0.86	0.69	0.69	0.66	0.138626	0.213422	1.3018e-16	1.14e-11	15568	14146	5286	4610
YNL322C	chrXIV:33220_C/G	0.275989	17.4104	chrXIV:28335_G/A	chrXIV:34650_T/A	9280856	9280930	0	TRUE	chrXIV	0.0625131	0.255867	1	0.108803	0.18326	1	2	0.78	0.61	0.76	0.45	0.61	0.65	-0.202383	-0.164137	6.69839e-08	0.00507844	2795	3194	799	916
YNL321W	chrXIV:39235_C/A	0.262106	15.6405	chrXIV:36225_T/C	chrXIV:41218_C/T	9286871	9282332	0	TRUE	chrXIV	0.0552001	0.24631	1	0.17156	0.0487521	0	0	0.73	0.51	0.29	0.02	0.73	0.68	-0.108392	0.0108883	0.104952	0.761143	1000	995	89	84
YNL315C	chrXIV:44718_G/A	-0.209337	9.84739	chrXIV:37492_T/A	chrXIV:50288_G/A	9292354	9290960	0	TRUE	chrXIV	0.0232707	-0.150198	1	-0.0837864	-0.346607	1	2	0.72	0.52	0.46	0.23	0.66	0.63	0.120297	0.572917	0.00758592	8.76e-08	2132	1989	368	236
YNL306W	chrXIV:58317_T/C	0.290668	19.398	chrXIV:58317_T/C	chrXIV:58892_CT/C	9305953	9305791	0	TRUE	chrXIV	0.0549479	0.24408	1	0.119048	0.0963731	0	0	0.5	0.15	0.39	0.02	0.68	0.69	0.042882	-0.235628	0.647488	0.0857373	544	530	93	119
YNL300W	chrXIV:71784_G/A	0.120446	3.21134	chrXIV:51825_A/G	chrXIV:82625_A/AT	9319420	9313380	0	TRUE	chrXIV	0.0125858	0.110754	1	0.0725359	0.292207	0	1	0.36	0.07	0.43	0.07	0.61	0.57	-0.15203	-0.432385	0.292605	0.00150944	206	230	123	179
YNL290W	chrXIV:88106_A/T	0.12448	3.43177	chrXIV:80433_C/G	chrXIV:395169_A/G	9335742	9333854	0	TRUE	chrXIV	0.0142517	0.119552	1	0.0400657	0.145941	0	0	0.63	0.28	0.36	0.01	0.5	0.59	-0.0531583	-0.238724	0.457131	0.164155	920	885	103	125
YNL286W	chrXIV:103902_T/G	0.319794	23.7078	chrXIV:94849_A/ATTAC	chrXIV:107791_G/A	9351538	9342859	0	TRUE	chrXIV	0.0835995	0.289272	1	0.164509	0.0185194	0	1	0.55	0.16	0.2	0	0.7	0.72	-0.234719	0.197681	0.0362002	0.508513	332	373	60	52
YNL262W	chrXIV:178214_C/A	-0.220912	10.9949	chrXIV:148156_C/G	chrXIV:198249_T/C	9425850	9395848	0	TRUE	chrXIV	0.0417733	-0.202455	1	-0.120141	-0.435905	0	1	0.28	0.03	0.15	0	0.61	0.55	0.489939	0.381871	0.00276892	0.133674	181	136	33	21
YNL236W	chrXIV:202394_G/A	0.190898	8.15779	chrXIV:186916_C/A	chrXIV:216647_A/T	9450030	9454566	0	TRUE	chrXIV	0.0327415	0.181129	1	0.0713083	0.00349291	0	1	0.73	0.55	0.57	0.21	0.67	0.6	-0.106379	0.0993928	0.0179475	0.300332	2021	2167	407	377
YNL220W	chrXIV:234990_T/C	0.344919	27.8345	chrXIV:233507_A/G	chrXIV:237449_C/T	9482626	9482049	0	TRUE	chrXIV	0.102405	0.311398	1	0.142692	0.261289	2	2	0.89	0.8	0.81	0.59	0.73	0.7	-0.184001	-0.338577	7.36206e-20	3.31e-14	9625	10925	1782	2265
YNL207W	chrXIV:466588_T/G	-0.112483	2.79816	chrXIV:114147_G/A	chrXIV:543016_G/A	9714224	9502989	0	TRUE	chrXIV	0.0104434	-0.109086	1	-0.0697625	0.0792596	0	0	0.37	0.11	0.26	0.03	0.72	0.6	-0.128924	-0.0295948	0.369381	0.682493	239	234	111	104
YNL200C	chrXIV:263487_C/T	0.183869	7.55782	chrXIV:218712_CA/C	chrXIV:272744_A/G	9511123	9511349	0	TRUE	chrXIV	0.0291265	0.208121	1	0.229298	0.25278	0	0	0.63	0.27	0.27	0	0.78	0.71	-0.0657394	-0.439821	0.478685	0.743644	492	539	40	44
YNL199C	chrXIV:215462_T/C	0.113331	2.84078	chrXIV:189585_C/T	chrXIV:657739_A/T	9463098	9512562	0	TRUE	chrXIV	0.0116997	0.1083	1	0.0400206	0.00615713	0	1	0.63	0.28	0.41	0.03	0.49	0.53	-0.191864	0.179549	0.00395515	0.0490856	941	1020	167	132
YNL181W	chrXIV:300017_T/C	-0.182811	7.46964	chrXIV:294413_T/C	chrXIV:306250_A/G	9547653	9545971	0	TRUE	chrXIV	0.0310538	-0.177707	1	-0.058425	-0.0600772	0	0	0.5	0.24	0.25	0.01	0.52	0.58	-0.115135	0.235289	0.166419	1	583	652	88	88
YNL166C	chrXIV:318991_A/T	-0.216804	10.5799	chrXIV:312060_G/A	chrXIV:324447_C/T	9566627	9569855	0	TRUE	chrXIV	0.0521826	-0.278194	1	-0.125357	-0.216243	0	1	0.64	0.2	0.33	0.03	0.74	0.6	0.344258	0.0882272	0.000407563	0.361135	495	397	125	110
YNL157W	chrXIV:354457_A/G	-0.15449	5.30849	chrXIV:322462_A/G	chrXIV:374659_C/T	9602093	9587988	0	TRUE	chrXIV	0.0145969	-0.125969	1	-0.0884976	-0.0544914	0	0	0.63	0.22	0.3	0.03	0.67	0.54	-0.0207852	0.129768	0.833745	0.404403	482	560	93	81
YNL138W	chrXIV:366158_G/T	0.172212	6.61582	chrXIV:329474_T/C	chrXIV:369029_T/A	9613794	9614377	0	TRUE	chrXIV	0.0242104	0.158813	1	0.0665306	0.383155	2	2	0.73	0.52	0.5	0.14	0.59	0.59	-0.253497	-0.512813	2.39634e-12	8.87e-07	2810	3488	267	394
YNL129W	chrXIV:371753_A/T	-0.235625	12.5522	chrXIV:370084_T/C	chrXIV:392076_G/C	9619389	9629116	0	TRUE	chrXIV	0.0527634	-0.283827	1	-0.253628	0.182994	0	0	0.3	0.04	0.13	0	0.8	0.58	-0.130611	-0.235378	0.570754	0.871415	128	104	18	20
YNL116W	chrXIV:241114_G/A	-0.134107	3.98816	chrXIV:232508_A/G	chrXIV:492375_A/G	9488750	9655977	0	TRUE	chrXIV	0.0131539	-0.114882	1	-0.0647313	-0.0247321	0	0	0.64	0.2	0.47	0.09	0.47	0.6	0.0632042	-0.0137401	0.477406	0.96109	596	558	209	211
YNL087W	chrXIV:449640_A/G	-0.112834	2.81574	chrXIV:281793_GA/G	chrXIV:480472_A/C	9697276	9710047	0	TRUE	chrXIV	0.022455	-0.170389	2	-0.0760891	-0.136853	0	0	0.76	0.49	0.4	0.06	0.68	0.56	0.0667252	0.206981	0.246686	0.595658	1280	1267	183	172
YNL071W	chrXIV:492375_A/G	-0.277343	17.5886	chrXIV:492375_A/G	chrXIV:516909_C/T	9740011	9739159	0	TRUE	chrXIV	0.0747217	-0.273035	1	-0.12252	-0.0530581	0	0	0.77	0.51	0.39	0.04	0.64	0.61	0.00457824	0.101538	0.943031	0.60097	1649	1564	153	143
YNL064C	chrXIV:518686_G/A	-0.152599	5.17777	chrXIV:507058_G/A	chrXIV:558289_A/T	9766322	9753504	0	TRUE	chrXIV	0.0223917	-0.178536	1	-0.0768502	-0.0908668	0	1	0.83	0.63	0.68	0.41	0.55	0.55	0.031174	0.15056	0.343428	0.0314629	3890	3888	921	830
YNL046W	chrXIV:542570_G/A	-0.245637	13.6762	chrXIV:537637_A/G	chrXIV:544324_A/G	9790206	9789940	0	TRUE	chrXIV	0.0599311	-0.250077	2	-0.124688	-0.453707	1	1	0.46	0.11	0.07	0	0.7	0.51	1.01433	-0.106915	7.43692e-17	1	411	200	15	15
YNL044W	chrXIV:579945_GTTA/G	0.130386	3.76802	chrXIV:259694_A/G	chrXIV:639287_A/G	9827581	9792904	0	TRUE	chrXIV	0.0119832	0.115374	1	0.0724596	0.0560161	0	0	0.73	0.46	0.57	0.23	0.65	0.61	-0.0281597	-0.0838726	0.650588	0.312598	1143	1191	517	551
YNL009W	chrXIV:615762_A/G	0.156647	5.45963	chrXIV:545945_T/A	chrXIV:619723_T/C	9863398	9862457	0	TRUE	chrXIV	0.020816	0.143044	1	0.148057	0.0456684	0	1	0.32	0.04	0.07	0	0.63	0.55	-0.334894	0.243557	0.0769617	0.627103	111	140	21	17
YNL004W	chrXIV:372376_G/A	-0.119176	3.14352	chrXIV:204167_G/T	chrXIV:651849_C/T	9620012	9870551	0	TRUE	chrXIV	0.000678292	-0.0280802	1	-0.0553712	-0.164009	0	0	0.45	0.06	0.31	0.02	0.58	0.59	0.196774	0.131245	0.117191	0.701482	299	260	88	82
YNR001C	chrXIV:492375_A/G	-0.112054	2.77673	chrXIV:254148_G/A	chrXIV:651849_C/T	9740011	9877258	0	TRUE	chrXIV	0.0104513	-0.104348	1	-0.109108	0.0832808	0	1	0.74	0.44	0.42	0.12	0.7	0.57	-0.0905326	-0.0760289	0.078054	0.409912	1571	1661	284	305
YNR015W	chrXIV:652238_G/A	0.279435	17.8661	chrXIV:652238_G/A	chrXIV:653593_G/A	9899874	9901023	0	TRUE	chrXIV	0.0502088	0.223581	1	0.128792	-0.111837	0	1	0.34	0.05	0.16	0	0.6	0.58	-0.288532	0.512206	0.100551	0.0395184	158	160	87	61
YNR017W	chrXIV:644949_G/A	0.227858	11.7163	chrXIV:644949_G/A	chrXIV:665036_G/T	9892585	9910549	0	TRUE	chrXIV	0.0467506	0.218371	1	0.0736257	0.138504	0	0	0.45	0.14	0.45	0.08	0.63	0.67	-0.00670576	-0.270302	0.972863	0.0835481	437	433	165	199
YNR028W	chrXIV:676652_A/G	-0.196991	8.69748	chrXIV:667216_C/T	chrXIV:682206_G/C	9924288	9923813	0	TRUE	chrXIV	0.0277591	-0.179657	1	-0.0885501	-0.215897	0	1	0.72	0.37	0.43	0.08	0.61	0.51	0.247972	0.183821	3.91878e-05	0.229228	1284	1061	195	171
YNR030W	chrXIV:678891_T/C	-0.188783	7.97477	chrXIV:676368_A/G	chrXIV:689029_A/G	9926527	9926435	0	TRUE	chrXIV	0.0315801	-0.180624	1	-0.0812391	-0.0250871	0	0	0.61	0.28	0.25	0.06	0.53	0.66	0.0750489	-0.0248747	0.301588	1	850	805	94	95
YNR032W	chrXIV:677203_T/C	-0.141787	4.46281	chrXIV:676368_A/G	chrXIV:706528_T/G	9924839	9933646	0	TRUE	chrXIV	0.0128355	-0.111193	1	-0.0518805	-0.34326	0	0	0.36	0.08	0.07	0	0.48	0.56	0.221298	0.465223	0.129355	0.391528	218	193	20	14
YNR033W	chrXIV:689029_A/G	-0.203629	9.30627	chrXIV:367843_G/A	chrXIV:692612_C/T	9936665	9935271	0	TRUE	chrXIV	0.0279708	-0.176503	1	-0.0802614	-0.276519	0	0	0.71	0.46	0.33	0.02	0.59	0.62	0.118017	0.435022	0.0953624	0.149783	892	821	107	86
YNL289W	chrXIV:86730_A/G	-0.137402	4.18842	chrXIV:80433_C/G	chrXIV:109533_G/A	9334366	9335533	0	TRUE	chrXIV	0.013925	-0.12049	1	-0.0792656	-0.357259	0	1	0.34	0.07	0.42	0.06	0.63	0.6	0.61703	0.0974878	2.17183e-05	0.683535	234	163	197	188
YNL219C	chrXIV:249918_G/A	-0.152537	5.17355	chrXIV:232508_A/G	chrXIV:272744_A/G	9497554	9483632	0	TRUE	chrXIV	0.0237771	-0.156117	1	-0.0473765	-0.177923	0	0	0.37	0.04	0.16	0	0.54	0.59	0.198877	0.156969	0.137533	0.625407	273	230	31	36
YNL068C	chrXIV:498639_AT/A	-0.147972	4.86511	chrXIV:493333_T/G	chrXIV:525575_T/C	9746275	9743337	0	TRUE	chrXIV	0.0309095	-0.231881	2	-0.129736	-0.173059	0	0	0.39	0.03	0.12	0	0.59	0.58	0.149721	0.196397	0.428908	0.449963	146	128	28	35
YOL151W	chrXV:43360_A/G	-0.604017	99.7401	chrXV:43012_TGTTTCTTCCAAATATATCCATGCTCTCGGTGTGCCACTTCTGGG/T	chrXV:45210_A/G	10075329	10075663	0	TRUE	chrXV	0.292446	-0.606631	1	-0.7902	-0.0217546	2	2	0.99	0.99	1	0.98	1	0.99	-0.349106	0.392616	7.02403e-10	2.84e-23	1098	1475	3119	2382
YOL149W	chrXV:46508_G/A	-0.371349	32.6078	chrXV:41495_C/T	chrXV:53853_C/T	10078477	10076907	0	TRUE	chrXV	0.129633	-0.360217	1	-0.159432	-0.072344	0	0	0.56	0.23	0.37	0.03	0.7	0.63	0.0559838	0.0887042	0.52278	0.158165	582	581	111	90
YOL148C	chrXV:45492_G/A	0.213143	10.2172	chrXV:33671_T/A	chrXV:67274_C/T	10077461	10077729	0	TRUE	chrXV	0.0422351	0.20578	1	0.0680563	-0.176105	0	1	0.56	0.22	0.36	0.02	0.58	0.47	-0.118605	0.470815	0.164593	0.00195373	571	621	100	60
YOL146W	chrXV:46521_T/C	-0.475399	56.2982	chrXV:46508_G/A	chrXV:53391_A/G	10078490	10080833	0	TRUE	chrXV	0.226639	-0.475831	1	-0.285635	-0.407181	1	1	0.65	0.25	0.28	0.02	0.83	0.73	0.506933	0.307429	5.59745e-06	0.0619264	401	285	62	42
[truncated: 287 more rows]
