# Supplementary material for: Genetics of trans-regulatory variation in gene expression
Source: eLife. 2018 Jul 17;7:e35471. doi: 10.7554/eLife.35471 (PMC6072440; doi:10.7554/eLife.35471)
Supplement: Source data 8. — This xlsx file presents information on the detected hotspots such as position, number of genes affected, genes located in the region, GO and transcription factor binding site enrichments of the affected genes. The file has a legend in a separate work sheet. [file elife-35471-data8.xlsx]

## Sheet: hotspotOverview
hotspotMarker	chromosome	bootstrapPeak	bootstrapIntervalLeft	bootstrapIntervalRight	boostrapIntervalWidth	numberGenesInHotspot	numberEQTLInHotspot	numberNonzeroEffects	telomeric	telomere5k	bestGeneBootstraps	bestGenePeak	localeQTL	genesWithHighImpactVariants	genesWithModerateImpactVariants	allGenesInInterval	GOID_BP_upInRM	GOTerms_BP_upInRM	GOID_BP_downInRM	GOTerms_BP_downInRM	GOID_CC_upInRM	GOTerms_CC_upInRM	GOID_CC_downInRM	GOTerms_CC_downInRM	GOID_MF_upInRM	GOTerms_MF_upInRM	GOID_MF_downInRM	GOTerms_MF_downInRM	TFBS_sig_upInRM	TFBS_best_upInRM	TFBS_sig_downInRM	TFBS_best_downInRM
chrI:48890_C/T	chrI	48890	46375	49871	3496	2	424	450	FALSE	FALSE	OAF1	OAF1			FLC2;OAF1	FLC2;OAF1	GO:0006631;GO:0019395;GO:0034440;GO:0009062;GO:0044255	fatty acid metabolic process;fatty acid oxidation;lipid oxidation;fatty acid catabolic process;cellular lipid metabolic process	GO:0001676;GO:0006629;GO:0044255;GO:0072330;GO:0006768	long-chain fatty acid metabolic process;lipid metabolic process;cellular lipid metabolic process;monocarboxylic acid biosynthetic process;biotin metabolic process			GO:0003841	1-acylglycerol-3-phosphate O-acyltransferase activity	GO:0005777;GO:0042579;GO:0044438;GO:0044439;GO:1990429	peroxisome;microbody;microbody part;peroxisomal part;peroxisomal importomer complex	GO:0031301;GO:0031300;GO:0032592;GO:0098573;GO:0005811	integral component of organelle membrane;intrinsic component of organelle membrane;integral component of mitochondrial membrane;intrinsic component of mitochondrial membrane;lipid particle		ZAP1		INO4
chrI:109735_A/G	chrI	109735	109735	114628	4893	5	148	161	FALSE	FALSE	FUN26	FUN26	FUN26;ATS1;FUN30		CCR4;FUN30	FUN26;CCR4;ATS1;YAL019W-A;FUN30	GO:1901564;GO:1901566;GO:0006520;GO:0006418;GO:0043038	organonitrogen compound metabolic process;organonitrogen compound biosynthetic process;cellular amino acid metabolic process;tRNA aminoacylation for protein translation;amino acid activation	GO:0005978;GO:0005976	glycogen biosynthetic process;polysaccharide metabolic process	GO:0004812;GO:0016875;GO:0016876;GO:1901363;GO:0097159	aminoacyl-tRNA ligase activity;ligase activity, forming carbon-oxygen bonds;ligase activity, forming aminoacyl-tRNA and related compounds;heterocyclic compound binding;organic cyclic compound binding			GO:0000786;GO:0005844;GO:0044815	nucleosome;polysome;DNA packaging complex	GO:0016021;GO:0031224	integral component of membrane;intrinsic component of membrane	GCR1;CST6	GCR1	SUA7	SUA7
chrI:159467_G/A	chrI	146738	138499	167326	28827	17	222	258	FALSE	FALSE	VPS8;TFC3;NUP60	RFA1;SEN34	EFB1;NUP60;ERP1;SWD1;SEN34;YAR009C;YAR010C		ERP2;SSA1;EFB1;VPS8;TFC3;NUP60;ERP1;RFA1;SEN34;BUD14	ERP2;TRN1;SSA1;YAL004W;EFB1;SNR18;VPS8;TFC3;NUP60;ERP1;SWD1;RFA1;SEN34;YAR009C;YAR010C;TGA1;BUD14	GO:0022613;GO:0042254;GO:0034660;GO:0006364;GO:0016072	ribonucleoprotein complex biogenesis;ribosome biogenesis;ncRNA metabolic process;rRNA processing;rRNA metabolic process			GO:0003723;GO:1901363;GO:0097159;GO:0003676;GO:0005488	RNA binding;heterocyclic compound binding;organic cyclic compound binding;nucleic acid binding;binding			GO:0005730;GO:0030684;GO:0030529;GO:0043228;GO:0043232	nucleolus;preribosome;ribonucleoprotein complex;non-membrane-bounded organelle;intracellular non-membrane-bounded organelle	GO:0031305;GO:0031304	integral component of mitochondrial inner membrane;intrinsic component of mitochondrial inner membrane	SPT10;GCR1;HSF1;SFP1;CST6;SPT20	SFP1		SUA7
chrI:189123_C/T	chrI	189123	181197	189123	7926	8	30	43	FALSE	FALSE	YAT1	YAT1	YAR029W	PRM9	UIP3;PRM9;MST28	SUP56;tS(AGA)A;UIP3;YAR028W;YAR029W;YAR030C;PRM9;MST28														GCR1		MOT3
chrII:13061_G/T	chrII	13061	13061	18004	4943	3	16	31	FALSE	TRUE	SRO77	SRO77	SRO77;PKC1		SRO77;PKC1;SEA4	SRO77;PKC1;SEA4														HFI1	CDC73	CDC73
chrII:123764_G/A	chrII	123764	122381	126263	3882	4	87	172	FALSE	FALSE	PIN4;SEC17	PIN4;SEC17	SAS3;PIN4;MOH1		SAS3;PIN4	SAS3;PIN4;SEC17;MOH1			GO:0044281;GO:0019752;GO:0043436;GO:0006082;GO:0005975	small molecule metabolic process;carboxylic acid metabolic process;oxoacid metabolic process;organic acid metabolic process;carbohydrate metabolic process										RIM101		YAP1
chrII:195177_T/A	chrII	195177	192591	198368	5777	4	61	144	FALSE	FALSE	ACH1	ACH1	FUS3;ACH1		FUS3	FUS3;ACH1;tI(AAU)B;tG(GCC)B			GO:0032197;GO:0032196	transposition, RNA-mediated;transposition	GO:0015926	glucosidase activity			GO:0071944;GO:0009277;GO:0005618;GO:0030312;GO:0005576	cell periphery;fungal-type cell wall;cell wall;external encapsulating structure;extracellular region	GO:0000943;GO:0005886	retrotransposon nucleocapsid;plasma membrane	HFI1	HFI1	TEC1	TEC1
chrII:370967_C/T	chrII	370967	370967	372919	1952	2	185	241	FALSE	FALSE	NRG2	NRG2	NRG2;TIP1		TIP1	NRG2;TIP1														HFI1		HSF1
chrII:464478_G/A	chrII	464478	463354	466295	2941	3	194	304	FALSE	FALSE	CYC8;YBR113W	CYC8;YBR113W	RAD16		CYC8;RAD16	CYC8;YBR113W;RAD16	GO:0006766;GO:0006767;GO:0042723;GO:0006790;GO:0006772	vitamin metabolic process;water-soluble vitamin metabolic process;thiamine-containing compound metabolic process;sulfur compound metabolic process;thiamine metabolic process	GO:0044281;GO:0015985;GO:0015986;GO:1902600;GO:0006754	small molecule metabolic process;energy coupled proton transport, down electrochemical gradient;ATP synthesis coupled proton transport;hydrogen ion transmembrane transport;ATP biosynthetic process			GO:0046933;GO:0015078;GO:0044769	proton-transporting ATP synthase activity, rotational mechanism;hydrogen ion transmembrane transporter activity;ATPase activity, coupled to transmembrane movement of ions, rotational mechanism			GO:0098800;GO:0005753;GO:0045259;GO:0000276;GO:0045263	inner mitochondrial membrane protein complex;mitochondrial proton-transporting ATP synthase complex;proton-transporting ATP synthase complex;mitochondrial proton-transporting ATP synthase complex, coupling factor F(o);proton-transporting ATP synthase complex, coupling factor F(o)	PHD1;SOK2;MET32;MET4	SOK2		HAP4
chrII:541139_G/A	chrII	541139	540296	543092	2796	2	206	178	FALSE	FALSE	ARA1;TBS1	ARA1;TBS1	TBS1	TBS1	ARA1;TBS1	ARA1;TBS1							GO:0003677	DNA binding	GO:0000322;GO:0000323;GO:0000324;GO:0000329;GO:0005774	storage vacuole;lytic vacuole;fungal-type vacuole;fungal-type vacuole membrane;vacuolar membrane	GO:0005657;GO:0043596;GO:0030894;GO:0043601	replication fork;nuclear replication fork;replisome;nuclear replisome		BAS1	MBP1;SWI6;SWI4	SWI6
chrII:619028_C/A	chrII	609073	598753	620513	21760	20	206	253	FALSE	FALSE	MED8;AIM4	TAF5;KTR4	YBR184W;MBA1;GDT1;NTC20;RPS9B;RPL21A;MED8;MSI1;YBR196C-A;YBR197C;TAF5;KTR4;BEM1		PCH2;GDT1;NTC20;RPS9B;MED8;AIM4;MSI1;KTR4	YBR184W;MBA1;PCH2;GDT1;NTC20;RPS9B;YBR190W;RPL21A;YBR191W-A;RIM2;MED8;AIM4;MSI1;PGI1;YBR196C-A;YBR196C-B;YBR197C;TAF5;KTR4;BEM1	GO:0019752;GO:0043436;GO:0006082;GO:0016053;GO:0046394	carboxylic acid metabolic process;oxoacid metabolic process;organic acid metabolic process;organic acid biosynthetic process;carboxylic acid biosynthetic process	GO:0009199;GO:0009141;GO:0009205;GO:0009144;GO:0046034	ribonucleoside triphosphate metabolic process;nucleoside triphosphate metabolic process;purine ribonucleoside triphosphate metabolic process;purine nucleoside triphosphate metabolic process;ATP metabolic process	GO:0005342;GO:0046943;GO:0016879	organic acid transmembrane transporter activity;carboxylic acid transmembrane transporter activity;ligase activity, forming carbon-nitrogen bonds	GO:0015077;GO:0015078;GO:0022890;GO:0008324;GO:0015075	monovalent inorganic cation transmembrane transporter activity;hydrogen ion transmembrane transporter activity;inorganic cation transmembrane transporter activity;cation transmembrane transporter activity;ion transmembrane transporter activity			GO:0098800;GO:0070069;GO:0005746;GO:0098803;GO:0070469	inner mitochondrial membrane protein complex;cytochrome complex;mitochondrial respiratory chain;respiratory chain complex;respiratory chain	GCN4	GCN4	HAP4	HAP4
chrIII:143912_A/G	chrIII	143912	137654	152269	14615	14	35	33	FALSE	FALSE	YCR016W	YCR016W	CWH43;SRD1;YCR018C-A	SRD1	ADP1;POL4;CWH43;SRD1	ADP1;PGK1;YCR013C;POL4;YCR015C;SNR33;SUF16;YCR016W;CWH43;SRD1;tM(CAU)C;tK(CUU)C;YCR018C-A;MAK32			GO:0032197;GO:0016032;GO:0019058;GO:0019076;GO:0044403	transposition, RNA-mediated;viral process;viral life cycle;viral release from host cell;symbiosis, encompassing mutualism through parasitism			GO:0003964;GO:0004523;GO:0004190;GO:0070001;GO:0003887	RNA-directed DNA polymerase activity;RNA-DNA hybrid ribonuclease activity;aspartic-type endopeptidase activity;aspartic-type peptidase activity;DNA-directed DNA polymerase activity			GO:0000943	retrotransposon nucleocapsid		SRB2	TEC1	TEC1
chrIII:166390_G/C	chrIII	166390	165034	175359	10325	6	41	26	FALSE	FALSE	NPP1;RHB1	NPP1;RHB1	NPP1;RHB1		NPP1;RHB1;SYP1	NPP1;RHB1;tQ(UUG)C;FEN2;RIM1;SYP1			GO:0032197;GO:0032196;GO:0016032;GO:0019058;GO:0019076	transposition, RNA-mediated;transposition;viral process;viral life cycle;viral release from host cell			GO:0003964;GO:0004523;GO:0004190;GO:0070001;GO:0003887	RNA-directed DNA polymerase activity;RNA-DNA hybrid ribonuclease activity;aspartic-type endopeptidase activity;aspartic-type peptidase activity;DNA-directed DNA polymerase activity			GO:0000943	retrotransposon nucleocapsid		TEC1	SPT10;MAC1;SPT20;TUP1;TEC1;HFI1;SPT3;TYE7;CHA4;GTS1	TEC1
chrIII:201185_C/A	chrIII	201185	198164	201185	3021	7	83	79	FALSE	FALSE	YCR041W;TAF2	YCR041W;TAF2	PHO87;MATALPHA2;MATALPHA1;YCR041W		PHO87;BUD5;TAF2	PHO87;BUD5;YCR038W-A;MATALPHA2;MATALPHA1;YCR041W;TAF2	GO:0007532;GO:0022414	regulation of mating-type specific transcription, DNA-templated;reproductive process	GO:0000747;GO:0000746;GO:0022414;GO:0019953;GO:0044703	conjugation with cellular fusion;conjugation;reproductive process;sexual reproduction;multi-organism reproductive process	GO:0008301	DNA binding, bending			GO:0005576	extracellular region			CDC73	CDC73	STE12;PUT3	PUT3
chrIII:262105_C/T	chrIII	262264	255891	264282	8391	10	39	41	FALSE	FALSE	TUP1;YCR085W	TUP1;YCR085W	SRB8;AHC2;TRX3;TUP1;CSM1;YCR087W;YCR087C-A		SRB8;TUP1;ABP1	SRB8;YCR081C-A;AHC2;TRX3;TUP1;YCR085W;CSM1;YCR087W;YCR087C-A;ABP1														SOK2		TUP1
chrIV:46090_C/G	chrIV	46090	46068	52141	6073	5	63	348	FALSE	FALSE	SSB1;YDL228C;HO	SSB1;YDL228C;HO	SSB1;HO;SHS1		GCS1;SHS1	SSB1;YDL228C;HO;GCS1;SHS1											GO:0005838;GO:0022624;GO:0008540	proteasome regulatory particle;proteasome accessory complex;proteasome regulatory particle, base subcomplex		MET31	HSF1;SPT3	SPT3
chrIV:156943_A/G	chrIV	156943	141921	162498	20577	11	415	593	FALSE	FALSE	UGA3	UGA3	YDL176W;DLD1;PAR32;GLT1;UGA3;UGX2;SFA1;NRP1		PAR32;GLT1;UGA3;UGX2;SFA1;NRP1	YDL177C;YDL176W;AIR2;DLD1;PAR32;YDL172C;GLT1;UGA3;UGX2;SFA1;NRP1	GO:0043161;GO:0010498;GO:0006511;GO:0019941;GO:0051603	proteasome-mediated ubiquitin-dependent protein catabolic process;proteasomal protein catabolic process;ubiquitin-dependent protein catabolic process;modification-dependent protein catabolic process;proteolysis involved in cellular protein catabolic process	GO:0043605;GO:0000255;GO:0000256	cellular amide catabolic process;allantoin metabolic process;allantoin catabolic process	GO:0004298;GO:0070003;GO:0036402;GO:0004175;GO:0070011	threonine-type endopeptidase activity;threonine-type peptidase activity;proteasome-activating ATPase activity;endopeptidase activity;peptidase activity, acting on L-amino acid peptides	GO:0042887;GO:0008509	amide transmembrane transporter activity;anion transmembrane transporter activity	GO:0031597;GO:0000502;GO:0005838;GO:0022624;GO:0005839	cytosolic proteasome complex;proteasome complex;proteasome regulatory particle;proteasome accessory complex;proteasome core complex			RPN4	RPN4		SUA7
chrIV:215523_T/C	chrIV	215523	213539	218148	4609	3	870	1185	FALSE	FALSE	RGT2;ARF2	RGT2;ARF2	RGT2;ARF2		RGT2	RGT2;ARF2;RPL35B	GO:0015985;GO:0015986;GO:0006754;GO:0009145;GO:0009206	energy coupled proton transport, down electrochemical gradient;ATP synthesis coupled proton transport;ATP biosynthetic process;purine nucleoside triphosphate biosynthetic process;purine ribonucleoside triphosphate biosynthetic process	GO:1901135;GO:0006189;GO:1901137;GO:0006188;GO:0046040	carbohydrate derivative metabolic process;'de novo' IMP biosynthetic process;carbohydrate derivative biosynthetic process;IMP biosynthetic process;IMP metabolic process	GO:0046933;GO:0022804;GO:0015075;GO:0044769;GO:0008324	proton-transporting ATP synthase activity, rotational mechanism;active transmembrane transporter activity;ion transmembrane transporter activity;ATPase activity, coupled to transmembrane movement of ions, rotational mechanism;cation transmembrane transporter activity	GO:0008375;GO:0017176	acetylglucosaminyltransferase activity;phosphatidylinositol N-acetylglucosaminyltransferase activity	GO:0005753;GO:0045259;GO:0016469;GO:0000275;GO:0045261	mitochondrial proton-transporting ATP synthase complex;proton-transporting ATP synthase complex;proton-transporting two-sector ATPase complex;mitochondrial proton-transporting ATP synthase complex, catalytic core F(1);proton-transporting ATP synthase complex, catalytic core F(1)	GO:0000506	glycosylphosphatidylinositol-N-acetylglucosaminyltransferase (GPI-GnT) complex	HAP4	HAP4		CST6
chrIV:461656_A/G	chrIV	452236	414243	464571	50328	34	1020	846	FALSE	FALSE	NTH1;YRB1;RCR2;YDR003W-A;RAD57	SOK1;TRP1;YDR008C;GAL3	GPM2;RPN4;CDC7;TSC13;YDL012C;GRX6;APC11;PTC1;MED2;ATP16;RMD1;NTH1;RAD57;TRP1;GAL3		RPN4;OSH2;CDC7;TSC13;GRX6;APC11;MED2;MCD1;RAD57;TRP1;GAL3	GPM2;RPN4;OSH2;ERP3;CDC7;YDL016C;TSC13;NOP1;SLX5;YDL012C;YDL011C;GRX6;YDL009C;APC11;tT(AGU)D;YDL007C-A;tS(AGA)D1;RPT2;PTC1;MED2;ATP16;MCD1;NHP10;RMD1;NTH1;YRB1;RCR2;YDR003W-A;RAD57;MAF1;SOK1;TRP1;YDR008C;GAL3	GO:0044267;GO:0010467;GO:0043170;GO:0030490;GO:0044085	cellular protein metabolic process;gene expression;macromolecule metabolic process;maturation of SSU-rRNA;cellular component biogenesis			GO:0003735;GO:0005198;GO:0044822;GO:0003723;GO:0019843	structural constituent of ribosome;structural molecule activity;poly(A) RNA binding;RNA binding;rRNA binding			GO:0022626;GO:0044445;GO:0044391;GO:0005840;GO:0022625	cytosolic ribosome;cytosolic part;ribosomal subunit;ribosome;cytosolic large ribosomal subunit			SPT10;GCR1;HSF1;RAP1;FHL1;SFP1;CST6;SPT20;HFI1;RPD3;IFH1;URE2	IFH1		SUA7
chrIV:509407_G/T	chrIV	509407	509186	512368	3182	2	830	471	FALSE	FALSE	LYS14	LYS14	MRH1;LYS14		LYS14	MRH1;LYS14	GO:0002181;GO:0006412;GO:0043043;GO:0006518;GO:0043604	cytoplasmic translation;translation;peptide biosynthetic process;peptide metabolic process;amide biosynthetic process	GO:0019878;GO:0009085;GO:0006553;GO:0009067;GO:0009066	lysine biosynthetic process via aminoadipic acid;lysine biosynthetic process;lysine metabolic process;aspartate family amino acid biosynthetic process;aspartate family amino acid metabolic process	GO:0003735;GO:0005198;GO:0044822;GO:0003723	structural constituent of ribosome;structural molecule activity;poly(A) RNA binding;RNA binding			GO:0022626;GO:0044445;GO:0044391;GO:0005840;GO:0030529	cytosolic ribosome;cytosolic part;ribosomal subunit;ribosome;ribonucleoprotein complex			SPT10;GCR1;HSF1;RAP1;FHL1;CST6;SPT20;IFH1	IFH1		MET31
chrIV:637663_A/T	chrIV	637663	637663	638634	971	1	1002	637	FALSE	FALSE	GIS1	GIS1			GIS1	GIS1			GO:0042723	thiamine-containing compound metabolic process							GO:0031226;GO:0044459;GO:0005887	intrinsic component of plasma membrane;plasma membrane part;integral component of plasma membrane	SUA7;BUR6	SUA7		SUM1
chrIV:681304_G/A	chrIV	681251	680244	683941	3697	6	1121	894	FALSE	FALSE	PDS1;YDR115W	PDS1;YDR115W	TMA64		ALT2;PDS1	ALT2;PDS1;YDR114C;YDR115W;MRPL1;TMA64			GO:0043248;GO:0006511;GO:0019941;GO:0043632;GO:0043161	proteasome assembly;ubiquitin-dependent protein catabolic process;modification-dependent protein catabolic process;modification-dependent macromolecule catabolic process;proteasome-mediated ubiquitin-dependent protein catabolic process			GO:0004298;GO:0070003;GO:0036402;GO:0070011;GO:0004175	threonine-type endopeptidase activity;threonine-type peptidase activity;proteasome-activating ATPase activity;peptidase activity, acting on L-amino acid peptides;endopeptidase activity			GO:0031597;GO:0000502;GO:0034515;GO:0005838;GO:0022624	cytosolic proteasome complex;proteasome complex;proteasome storage granule;proteasome regulatory particle;proteasome accessory complex		SKN7	RPN4	RPN4
chrIV:745766_G/A	chrIV	745766	728918	759809	30891	15	810	511	FALSE	FALSE	MKC7;TAF12	MKC7;TAF12	RGP1;HPR1;RUB1;MTQ2;DOP1;PEX7;SAN1;MKC7;TAF12;EKI1	VPS61	RGP1;HPR1;PEX7;SAN1;MKC7;TAF12;SWI5;EKI1;NUM1	VPS61;RGP1;HPR1;RUB1;MTQ2;DOP1;PEX7;SAN1;MKC7;TAF12;SWI5;EKI1;KGD2;YDR149C;NUM1														SPT10		ADR1
chrIV:975156_A/G	chrIV	969630	969630	975156	5526	4	682	693	FALSE	FALSE	CTA1;RKM4;HSP78;YAP6	HSP78;YAP6	RKM4;HSP78;YAP6		HSP78;YAP6	CTA1;RKM4;HSP78;YAP6	GO:0000747;GO:0000746;GO:0019236;GO:0044764;GO:0071444	conjugation with cellular fusion;conjugation;response to pheromone;multi-organism cellular process;cellular response to pheromone							GO:0005937;GO:0042995;GO:0030427;GO:1990527;GO:0044463	mating projection;cell projection;site of polarized growth;Tec1p-Ste12p-Dig1p complex;cell projection part			STE12;PUT3	STE12	CIN5;RIM101	CIN5
chrIV:1182010_T/C	chrIV	1181165	1172908	1182098	9190	5	388	415	FALSE	FALSE	SBE2;YPQ2	YPQ2	YPS7;SBE2;YPQ2		YPS7;SBE2	YPS7;EMT1;ATP22;SBE2;YPQ2			GO:0006188;GO:1901135;GO:0046040;GO:0006189	IMP biosynthetic process;carbohydrate derivative metabolic process;IMP metabolic process;'de novo' IMP biosynthetic process										SKN7		CST6
chrIV:1357789_T/G	chrIV	1364563	1357789	1366750	8961	7	346	672	FALSE	FALSE	PPN1	UTP6;RPS18A	YHP1;PPN1		YHP1;PPN1;TSA2;NHX1	UTP6;RPS18A;YHP1;PPN1;TSA2;GUK1;NHX1							GO:0017116;GO:0043142	single-stranded DNA-dependent ATP-dependent DNA helicase activity;single-stranded DNA-dependent ATPase activity			GO:0044432;GO:0005576;GO:0005783;GO:0042555;GO:0005618	endoplasmic reticulum part;extracellular region;endoplasmic reticulum;MCM complex;cell wall		STE12	MCM1;YOX1	MCM1
chrIV:1521369_A/C	chrIV	1521369	1520098	1521941	1843	1	16	206	TRUE	TRUE	YDR541C	YDR541C	YDR541C			YDR541C														GCR1		SUA7
chrV:11186_T/C	chrV	11186	10202	12869	2667	1	7	70	FALSE	TRUE	RMD6	RMD6	RMD6		RMD6	RMD6			GO:0006364;GO:0016072;GO:0042254;GO:0034470;GO:0022613	rRNA processing;rRNA metabolic process;ribosome biogenesis;ncRNA processing;ribonucleoprotein complex biogenesis							GO:0030684;GO:0005730;GO:0030687;GO:0031981;GO:0030529	preribosome;nucleolus;preribosome, large subunit precursor;nuclear lumen;ribonucleoprotein complex	SUA7	SUA7		SFP1
chrV:183957_A/G	chrV	183957	137820	196986	59166	38	283	438	FALSE	FALSE	HEM14;BUD25;FAA2	HEM14;BUD25;FAA2	GCN4;MIT1;YEA6;MNN1;FMP52;YND1;YER010C;PRP22;AFG3;SPC25;ISC1;SBH2;GPA2;RPN3		GCN4;MIT1;MNN1;NOP16;FMP52;NUG1;PAC2;TMA20;SEC3;TIR1;PRP22;HEM14;BUD25;FAA2;AFG3;SPC25;ISC1;GPA2;RPN3	tR(UCU)E;GCN4;YEL008W;YEL008C-A;MIT1;YEA6;VAB2;YEA4;GIM4;WBP1;IRC22;MNN1;NOP16;PMI40;FMP52;YND1;NUG1;YER006C-A;PAC2;TMA20;SNR14;SEC3;NTF2;YER010C;TIR1;tE(UUC)E1;PRE1;PRP22;HEM14;BUD25;FAA2;BIM1;AFG3;SPC25;ISC1;SBH2;GPA2;RPN3			GO:0042254;GO:0034660;GO:0022613;GO:0034470;GO:0006364	ribosome biogenesis;ncRNA metabolic process;ribonucleoprotein complex biogenesis;ncRNA processing;rRNA processing			GO:0008173;GO:0015205;GO:0016741	RNA methyltransferase activity;nucleobase transmembrane transporter activity;transferase activity, transferring one-carbon groups			GO:0005730;GO:0030684;GO:0030686;GO:0031981;GO:0030687	nucleolus;preribosome;90S preribosome;nuclear lumen;preribosome, large subunit precursor	SUA7	SUA7	GCN4;SFP1	SFP1
chrV:418504_A/G	chrV	419085	416905	423827	6922	4	38	110	FALSE	FALSE	SAK1	SAK1	COM2		SAK1;COM2	SAK1;COM2;RPS26B;SNR4			GO:0006897	endocytosis			GO:0043178	alcohol binding						CHA4		RLM1
chrV:524625_A/T	chrV	522900	504324	526712	22388	10	39	158	FALSE	FALSE	CCA1;RPH1	RPH1	GCG1;CHD1;BCK2;CCA1;ADK2;RAD3	ADK2	CHD1;DNF1;BCK2;RPH1;ADK2;RAD3	GCG1;CHD1;PAB1;YER165C-A;DNF1;BCK2;CCA1;RPH1;ADK2;RAD3			GO:0044805	late nucleophagy										RSF2		CDC73
chrVI:71959_C/T	chrVI	59811	47639	72886	25247	13	145	158	FALSE	FALSE	RPO41	RIM15	YFL042C;FET5;ACT1;YPT1;RPO41;MOB2;RPL22B;YFL034W;RIM15		FET5;TUB2;RPO41;RIM15	YFL042C;YFL041W-A;FET5;YFL040W;ACT1;YPT1;TUB2;RUF21;RPO41;MOB2;RPL22B;YFL034W;RIM15					GO:0016209	antioxidant activity							BUR6	BUR6		SUA7
chrVI:95849_T/C	chrVI	95849	95387	95849	462	3	176	168	FALSE	FALSE	FRS2;YFL021C-A;GAT1	FRS2;YFL021C-A;GAT1	FRS2;GAT1	GAT1	FRS2;GAT1	FRS2;YFL021C-A;GAT1	GO:0046942;GO:0015849;GO:0003333	carboxylic acid transport;organic acid transport;amino acid transmembrane transport	GO:0006525;GO:0009084;GO:0009064;GO:0071941;GO:0006526	arginine metabolic process;glutamine family amino acid biosynthetic process;glutamine family amino acid metabolic process;nitrogen cycle metabolic process;arginine biosynthetic process	GO:0046943;GO:0005342;GO:0008514;GO:0015179;GO:0008509	carboxylic acid transmembrane transporter activity;organic acid transmembrane transporter activity;organic anion transmembrane transporter activity;L-amino acid transmembrane transporter activity;anion transmembrane transporter activity	GO:0008509;GO:0046943;GO:0005342;GO:0015075;GO:0022891	anion transmembrane transporter activity;carboxylic acid transmembrane transporter activity;organic acid transmembrane transporter activity;ion transmembrane transporter activity;substrate-specific transmembrane transporter activity			GO:0000788;GO:0000786;GO:0044815;GO:0005886;GO:0005773	nuclear nucleosome;nucleosome;DNA packaging complex;plasma membrane;vacuole		GCN4	GLN3	GLN3
chrVI:156375_T/C	chrVI	156375	132559	161152	28593	16	206	204	FALSE	FALSE	SAD1;YFR006W	SAD1;YFR006W	VTC2;YFL002W-A;SPB4;DEG1;LOC1;NIC96;RPN11;SAD1;YFR006W;YFH7;FAR7		VTC2;MSH4;SPB4;DEG1;NIC96;SAD1;YFH7;FAR7	VTC2;MSH4;tN(GUU)F;YFL002W-A;YFL002W-B;SPB4;DEG1;LOC1;NIC96;YPI1;RPN11;SAD1;YFR006W;tF(GAA)F;YFH7;FAR7			GO:0019627;GO:0071941;GO:0006525	urea metabolic process;nitrogen cycle metabolic process;arginine metabolic process										BUR6		SUA7
chrVI:229337_G/A	chrVI	229348	227693	240289	12596	10	48	74	FALSE	FALSE	RSC8;IRC5	RSC8;IRC5	RSC8;SAP155;KEG1	OSW7	RSC8;IRC5;OSW7;SAP155;ERJ5;KEG1;IRC6;DUG1	tK(CUU)F;YFR036W-A;RSC8;IRC5;OSW7;SAP155;ERJ5;KEG1;IRC6;DUG1														GAL4		SWI6
chrVII:122421_CA/C	chrVII	122421	121350	122793	1443	4	2421	1235	FALSE	FALSE	tK(CUU)G1	tK(CUU)G1	EMP24;YIP4		MCM6	MCM6;tK(CUU)G1;EMP24;YIP4	GO:0042274;GO:0000478;GO:0000479;GO:0034472;GO:0043928	ribosomal small subunit biogenesis;endonucleolytic cleavage involved in rRNA processing;endonucleolytic cleavage of tricistronic rRNA transcript (SSU-rRNA, 5.8S rRNA, LSU-rRNA);snRNA 3'-end processing;exonucleolytic nuclear-transcribed mRNA catabolic process involved in deadenylation-dependent decay			GO:0003723;GO:0003676;GO:0030515;GO:1901363;GO:0097159	RNA binding;nucleic acid binding;snoRNA binding;heterocyclic compound binding;organic cyclic compound binding			GO:0005730;GO:0030684;GO:0031981;GO:0030529;GO:0030686	nucleolus;preribosome;nuclear lumen;ribonucleoprotein complex;90S preribosome			SFP1	SFP1		TFC7
chrVII:141743_C/T	chrVII	141743	140631	142863	2232	4	2759	1818	FALSE	FALSE	HOS2;YGL193C;IME4	HOS2;YGL193C;IME4	YGL194C-A;HOS2;YGL193C		HOS2;IME4	YGL194C-A;HOS2;YGL193C;IME4	GO:0042254;GO:0016072;GO:0001510;GO:0006807;GO:0034641	ribosome biogenesis;rRNA metabolic process;RNA methylation;nitrogen compound metabolic process;cellular nitrogen compound metabolic process			GO:0008173;GO:0008757;GO:0008168;GO:0008175;GO:0016741	RNA methyltransferase activity;S-adenosylmethionine-dependent methyltransferase activity;methyltransferase activity;tRNA methyltransferase activity;transferase activity, transferring one-carbon groups			GO:0005730;GO:0030684;GO:0031981;GO:0043233;GO:0070013	nucleolus;preribosome;nuclear lumen;organelle lumen;intracellular organelle lumen	GO:0000786	nucleosome	SFP1	SFP1		SUA7
chrVII:178509_T/C	chrVII	194505	174975	205155	30180	19	1669	1109	FALSE	FALSE	RAD54	XRN1;NUP49	SAE2;BUD13;XRN1;ROK1;SUA5;CUP2;YRB30;RAD54;SUT1;YGL159W		SAE2;BUD13;XRN1;NUP49;ROK1;SPO74;SUA5;HUR1;PMR1;CUP2;YRB30;RAD54;SUT1;YIP5;AIM14	SAE2;BUD13;XRN1;NUP49;ROK1;SPO74;tK(CUU)G2;SUA5;HUR1;PMR1;CUP2;YGL165C;YRB30;RAD54;SUT1;YIP5;AIM14;YGL159W;tL(CAA)G1	GO:0044085;GO:0006364;GO:0006807;GO:0019538;GO:0000478	cellular component biogenesis;rRNA processing;nitrogen compound metabolic process;protein metabolic process;endonucleolytic cleavage involved in rRNA processing			GO:0003735;GO:0005198;GO:0003723;GO:0044822;GO:0003676	structural constituent of ribosome;structural molecule activity;RNA binding;poly(A) RNA binding;nucleic acid binding			GO:0022626;GO:0030529;GO:0044445;GO:0044391;GO:0005840	cytosolic ribosome;ribonucleoprotein complex;cytosolic part;ribosomal subunit;ribosome	GO:0071944;GO:0005886;GO:0005576;GO:0031225	cell periphery;plasma membrane;extracellular region;anchored component of membrane	SPT10;GCR1;HSF1;RAP1;FHL1;SFP1;CST6;SPT20;IFH1	IFH1		CYC8
chrVII:372033_G/C	chrVII	372033	372033	372717	684	2	896	702	FALSE	FALSE	YGL072C;AFT1	YGL072C;AFT1	YGL072C;AFT1		AFT1	YGL072C;AFT1	GO:0055072;GO:0055076;GO:0055065;GO:0098771;GO:0055080	iron ion homeostasis;transition metal ion homeostasis;metal ion homeostasis;inorganic ion homeostasis;cation homeostasis	GO:0006457;GO:0042026;GO:0006879;GO:0098771;GO:0055080	protein folding;protein refolding;cellular iron ion homeostasis;inorganic ion homeostasis;cation homeostasis			GO:0060590;GO:0051087;GO:0051082;GO:0001671;GO:0031072	ATPase regulator activity;chaperone binding;unfolded protein binding;ATPase activator activity;heat shock protein binding			GO:0071944	cell periphery	RIM101	RIM101	HSF1;AFT1;FKH2;RGR1;SPT3;SPT7;BUR6;SPT6;NCB2	SPT7
chrVII:397449_G/A	chrVII	397449	397449	398572	1123	2	819	673	FALSE	FALSE	SDS23	SDS23	SDS23;OLE1		SDS23;OLE1	SDS23;OLE1	GO:0006629;GO:0044255;GO:0008610;GO:0072330;GO:0034976	lipid metabolic process;cellular lipid metabolic process;lipid biosynthetic process;monocarboxylic acid biosynthetic process;response to endoplasmic reticulum stress			GO:0003841	1-acylglycerol-3-phosphate O-acyltransferase activity	GO:0016705	oxidoreductase activity, acting on paired donors, with incorporation or reduction of molecular oxygen	GO:0005783;GO:0044432;GO:0012505;GO:0005789;GO:0042175	endoplasmic reticulum;endoplasmic reticulum part;endomembrane system;endoplasmic reticulum membrane;nuclear outer membrane-endoplasmic reticulum membrane network				OPI1		SPT20
chrVII:470028_A/G	chrVII	470028	467473	473079	5606	3	812	1106	FALSE	FALSE	PDR1	PDR1	PUF4;PDR1		PUF4;PDR1;ERG4	PUF4;PDR1;ERG4	GO:0042493	response to drug	GO:0044282	small molecule catabolic process	GO:0016462;GO:0016817;GO:0016818;GO:0017111	pyrophosphatase activity;hydrolase activity, acting on acid anhydrides;hydrolase activity, acting on acid anhydrides, in phosphorus-containing anhydrides;nucleoside-triphosphatase activity			GO:0031981	nuclear lumen				MBP1	SKN7	SKN7
chrVII:656248_T/G	chrVII	656248	653148	656248	3100	3	376	353	FALSE	FALSE	CTT1;NNF2	CTT1;NNF2	NNF2		PDC6;CTT1;NNF2	PDC6;CTT1;NNF2	GO:0006643;GO:0046467;GO:0031070;GO:0034965;GO:0006665	membrane lipid metabolic process;membrane lipid biosynthetic process;intronic snoRNA processing;intronic box C/D snoRNA processing;sphingolipid metabolic process			GO:0000171;GO:0008324;GO:0015075;GO:0004526;GO:0015174	ribonuclease MRP activity;cation transmembrane transporter activity;ion transmembrane transporter activity;ribonuclease P activity;basic amino acid transmembrane transporter activity			GO:0031224;GO:0016021;GO:0098588;GO:0044425;GO:0012505	intrinsic component of membrane;integral component of membrane;bounding membrane of organelle;membrane part;endomembrane system				UME6		SPT6
chrVII:850923_T/C	chrVII	851062	850923	876915	25992	15	334	488	FALSE	FALSE	ATF2;PBP1	ATF2;PBP1	ATF2;PBP1;OKP1;RNR4;TIM13;QCR9;UBR1;TYS1;TFG1;HGH1		ATF2;PBP1;OKP1;RNR4;UBR1;TYS1;TFG1;HGH1;BUB1;CRH1	ATF2;PBP1;OKP1;RNR4;tL(CAA)G3;TIM13;YGR182C;QCR9;UBR1;TYS1;TFG1;HGH1;BUB1;tK(CUU)G3;CRH1	GO:0002181;GO:0043603;GO:1901564;GO:0042255;GO:0000028	cytoplasmic translation;cellular amide metabolic process;organonitrogen compound metabolic process;ribosome assembly;ribosomal small subunit assembly							GO:0022627;GO:0022626;GO:0044445;GO:0015935;GO:0005829	cytosolic small ribosomal subunit;cytosolic ribosome;cytosolic part;small ribosomal subunit;cytosol			GCR1;MET32	GCR1		UME6
chrVII:984362_C/T	chrVII	975368	949596	975368	25772	15	178	400	FALSE	FALSE	YGR240C-A;YAP1802	BRF1;CPD1	YGR228W;BNS1;PHO81;YHB1;MIC26;SPG1;KEL2;PEX21		SMI1;BNS1;NAS6;PHO81;YHB1;KEL2;PEX21;YAP1802	YGR228W;SMI1;BNS1;PHB2;NAS6;PHO81;YHB1;MIC26;SPG1;YGR237C;KEL2;PEX21;PFK1;YGR240C-A;YAP1802									GO:0071944;GO:0005576;GO:0005886	cell periphery;extracellular region;plasma membrane				GCN5		CST6
chrVIII:104423_C/A	chrVIII	101494	101246	115080	13834	10	714	1037	FALSE	FALSE	LAG1;YHL002C-A;HSE1	RPL14B	LAG1;RPL14B;OSH7;QCR10;TCD1;GPA1		LAG1;HSE1;LEU5;NEM1;GPA1	LAG1;YHL002C-A;HSE1;RPL14B;OSH7;QCR10;LEU5;TCD1;NEM1;GPA1	GO:0006333;GO:0006323;GO:0071103;GO:0051276;GO:0031497	chromatin assembly or disassembly;DNA packaging;DNA conformation change;chromosome organization;chromatin assembly	GO:0000746;GO:0000747;GO:0044764;GO:0019953;GO:0044703	conjugation;conjugation with cellular fusion;multi-organism cellular process;sexual reproduction;multi-organism reproductive process	GO:0046982;GO:0003677;GO:0046983	protein heterodimerization activity;DNA binding;protein dimerization activity			GO:0000788;GO:0044815;GO:0000786;GO:0031298;GO:0000228	nuclear nucleosome;DNA packaging complex;nucleosome;replication fork protection complex;nuclear chromosome	GO:0030427;GO:0005937;GO:0042995;GO:0044463;GO:0005933	site of polarized growth;mating projection;cell projection;cell projection part;cellular bud	HSF1;SWI4;HFI1	HFI1	TEC1;STE12;PUT3	STE12
chrVIII:175012_C/T	chrVIII	175012	170740	176679	5939	6	369	645	FALSE	FALSE	ERC1;YHR032W-A;YHR033W	ERC1;YHR032W-A;YHR033W	SLT2;RRM3;ERC1;YHR033W	ERC1	SLT2;RRM3;ERC1	SLT2;RRM3;ERC1;YHR032W-A;YHR032C-A;YHR033W	GO:0019344;GO:0072348;GO:0006575;GO:0043605;GO:0055085	cysteine biosynthetic process;sulfur compound transport;cellular modified amino acid metabolic process;cellular amide catabolic process;transmembrane transport			GO:1901682;GO:0046943;GO:0005342;GO:0008509;GO:0008514	sulfur compound transmembrane transporter activity;carboxylic acid transmembrane transporter activity;organic acid transmembrane transporter activity;anion transmembrane transporter activity;organic anion transmembrane transporter activity			GO:0005886;GO:0005887;GO:0031226	plasma membrane;integral component of plasma membrane;intrinsic component of plasma membrane			GCN4;CBF1;MET32;MET4;MET31	MET4		MET32
chrVIII:459310_C/G	chrVIII	459310	459310	460606	1296	1	114	382	FALSE	FALSE	STB5	STB5	STB5		STB5	STB5													STB5	STB5		PHO4
chrIX:28874_G/C	chrIX	28874	28874	33799	4925	4	20	65	TRUE	TRUE	YIL168W;SDL1	YIL168W;SDL1	YIL168W;SDL1;YIL166C			YIL168W;SDL1;YIL166C;YIL165C	GO:0006189;GO:0006188;GO:0009113;GO:0046040;GO:0006144	'de novo' IMP biosynthetic process;IMP biosynthetic process;purine nucleobase biosynthetic process;IMP metabolic process;purine nucleobase metabolic process			GO:0004574;GO:0016742;GO:0090599	oligo-1,6-glucosidase activity;hydroxymethyl-, formyl- and related transferase activity;alpha-glucosidase activity							BAS1	BAS1		CDC73
chrIX:105090_T/C	chrIX	105090	104822	131557	26735	10	475	581	FALSE	FALSE	ASG1	ASG1	ASG1;MET18;STH1;KGD1;AYR1;SIM1;POG1	SIM1;QDR2	ASG1;TAO3;MET18;RRT14;STH1;KGD1;AYR1;POG1;QDR2	ASG1;TAO3;MET18;RRT14;STH1;KGD1;AYR1;SIM1;POG1;QDR2	GO:0016053;GO:0046394;GO:0006189	organic acid biosynthetic process;carboxylic acid biosynthetic process;'de novo' IMP biosynthetic process	GO:0045229;GO:0071555;GO:0031505	external encapsulating structure organization;cell wall organization;fungal-type cell wall organization							GO:0071944;GO:0009277;GO:0005618;GO:0030312	cell periphery;fungal-type cell wall;cell wall;external encapsulating structure		PHO2		HFI1
chrIX:178160_C/T	chrIX	178160	176421	178365	1944	4	151	150	FALSE	FALSE	XBP1;YIL100C-A;SGA1	XBP1;YIL100C-A;SGA1	XBP1;SGA1		XBP1;SGA1	XBP1;YIL100C-A;YIL100W;SGA1											GO:0071944	cell periphery		IXR1		MET32
chrIX:227301_A/T	chrIX	227301	222311	238349	16038	12	119	131	FALSE	FALSE	HOP1;YIL071W-A;PCI8;MAM33;RPS24B;YIL068W-A	HOP1;YIL071W-A;PCI8;MAM33;RPS24B;YIL068W-A	SER33;SPO22;RPS24B;RNR3		SER33;SPO22;HOP1;RNR3	SER33;SPO22;HOP1;YIL071W-A;PCI8;MAM33;RPS24B;YIL068W-A;SEC6;YIL067C;YIL066W-A;RNR3			GO:0000096;GO:0000097;GO:0006790;GO:0006555;GO:0009069	sulfur amino acid metabolic process;sulfur amino acid biosynthetic process;sulfur compound metabolic process;methionine metabolic process;serine family amino acid metabolic process			GO:0048037;GO:0016829;GO:0016491;GO:0030170;GO:0016846	cofactor binding;lyase activity;oxidoreductase activity;pyridoxal phosphate binding;carbon-sulfur lyase activity						SKN7	CBF1;MET32;MET4;MET31	MET4
chrIX:386051_A/G	chrIX	386051	383251	386051	2800	5	26	60	FALSE	FALSE	YIR018C-A	YIR018C-A	YIR016W;MET28		MET28	YIR016W;MET28;YIR017W-A;YAP5;YIR018C-A	GO:0000103;GO:0009086	sulfate assimilation;methionine biosynthetic process	GO:0006555;GO:0072348;GO:0000096	methionine metabolic process;sulfur compound transport;sulfur amino acid metabolic process			GO:0000099;GO:1901682;GO:0022891;GO:0022857	sulfur amino acid transmembrane transporter activity;sulfur compound transmembrane transporter activity;substrate-specific transmembrane transporter activity;transmembrane transporter activity			GO:0005887	integral component of plasma membrane		MET4	MET32;MET4	MET32
chrX:26108_C/T	chrX	26108	26108	27510	1402	3	27	113	TRUE	TRUE	IMA5;YJL215C;HXT8	IMA5;YJL215C;HXT8	IMA5	IMA5;HXT8	IMA5;HXT8	IMA5;YJL215C;HXT8	GO:0006797	polyphosphate metabolic process	GO:0046352;GO:0009313	disaccharide catabolic process;oligosaccharide catabolic process	GO:0018456	aryl-alcohol dehydrogenase (NAD+) activity	GO:0004574	oligo-1,6-glucosidase activity	GO:0033254	vacuolar transporter chaperone complex			PHO2;PHO4	PHO4		SUM1
chrX:108904_A/G	chrX	108722	105170	122072	16902	12	228	390	FALSE	FALSE	HAL5	HAL5	HAL5;TPK1;YJL163C;JJJ2;FMP33;HSP150		SET2;HAL5;TPK1;JJJ2;HSP150;CIS3	SET2;ERG20;QCR8;HAL5;TPK1;YJL163C;JJJ2;tE(UUC)J;FMP33;YJL160C;HSP150;CIS3			GO:0034976;GO:0030433;GO:0036503;GO:0070972;GO:0006888	response to endoplasmic reticulum stress;ER-associated ubiquitin-dependent protein catabolic process;ERAD pathway;protein localization to endoplasmic reticulum;ER to Golgi vesicle-mediated transport					GO:0005576;GO:0009277;GO:0005618;GO:0030312	extracellular region;fungal-type cell wall;cell wall;external encapsulating structure	GO:0044432;GO:0005783;GO:0012505;GO:0005789;GO:0098588	endoplasmic reticulum part;endoplasmic reticulum;endomembrane system;endoplasmic reticulum membrane;bounding membrane of organelle		HSF1		HAC1
chrX:181214_T/C	chrX	187765	181214	191872	10658	12	258	363	FALSE	FALSE	LSM1;MTC1	PBS2	SPT10;LSM1;MTC1;ALB1;YJL119C;PHO86	MTC1	SPT10;NIT2;GCD14;MTC1;ALB1	YJL127C-B;SPT10;NIT2;GCD14;LSM1;MTC1;ALB1;RPE1;YJL120W;YJL119C;YJL118W;PHO86			GO:0034976	response to endoplasmic reticulum stress										MCM1		IXR1
chrX:330144_C/T	chrX	330144	329858	332541	2683	3	211	191	FALSE	FALSE	IKS1	IKS1	IKS1;ZAP1;YJL055W	IKS1	IKS1;ZAP1	IKS1;ZAP1;YJL055W			GO:0006457;GO:0042026;GO:0009266;GO:0035719;GO:0009408	protein folding;protein refolding;response to temperature stimulus;tRNA import into nucleus;response to heat	GO:0046982;GO:0046983	protein heterodimerization activity;protein dimerization activity	GO:0051082;GO:0060590;GO:0051087;GO:0005515	unfolded protein binding;ATPase regulator activity;chaperone binding;protein binding	GO:0000788;GO:0000786;GO:0044815;GO:0032993	nuclear nucleosome;nucleosome;DNA packaging complex;protein-DNA complex	GO:0005886;GO:0044459	plasma membrane;plasma membrane part		ZAP1	HSF1;AFT1;FKH2;RGR1;MED2;SPT3;SPT7;SUA7;SPT6;NCB2	SPT7
chrX:426287_C/A	chrX	429703	416411	455247	38836	24	261	276	FALSE	FALSE	CYR1	CYR1	NOP9;CCT8;CTK2;OST1;PRE3;AVT1;YJR003C;LSO1;POL31;MHO1;TDH2;MET3		NOP9;CTK2;CYR1;SYS1;OST1;MPP10;APL1;POL31;MHO1	tW(CCA)J;NOP9;YJL009W;CCT8;YJL007C;EMT3;CTK2;SUP51;CYR1;SYS1;COX16;OST1;PRE3;AVT1;MPP10;YJR003C;SAG1;APL1;LSO1;POL31;SUI2;MHO1;TDH2;MET3			GO:0019344;GO:0006534;GO:0000097;GO:0070813;GO:0070814	cysteine biosynthetic process;cysteine metabolic process;sulfur amino acid biosynthetic process;hydrogen sulfide metabolic process;hydrogen sulfide biosynthetic process			GO:0016829	lyase activity						BUR6		MET4
chrX:548174_T/C	chrX	548174	548012	549010	998	2	247	307	FALSE	FALSE	PTK2;CBF1	PTK2;CBF1	PTK2;CBF1		PTK2;CBF1	PTK2;CBF1	GO:0016052	carbohydrate catabolic process	GO:0071554;GO:0071852;GO:0009272	cell wall organization or biogenesis;fungal-type cell wall organization or biogenesis;fungal-type cell wall biogenesis							GO:0005935;GO:0046658;GO:0005933;GO:0031225;GO:0030427	cellular bud neck;anchored component of plasma membrane;cellular bud;anchored component of membrane;site of polarized growth	SPT20;HFI1;SPT3	HFI1	CBF1	CBF1
chrX:659425_T/C	chrX	659425	658664	660786	2122	2	613	789	FALSE	FALSE	VPS70;RSF2	VPS70;RSF2	RSF2	VPS70	VPS70;RSF2	VPS70;RSF2	GO:0009084;GO:0051276;GO:0006333;GO:0044763;GO:0009064	glutamine family amino acid biosynthetic process;chromosome organization;chromatin assembly or disassembly;single-organism cellular process;glutamine family amino acid metabolic process			GO:0046982;GO:0046983	protein heterodimerization activity;protein dimerization activity			GO:0000788;GO:0031298;GO:0000786;GO:0044815;GO:0043596	nuclear nucleosome;replication fork protection complex;nucleosome;DNA packaging complex;nuclear replication fork				FKH2	SWI4	SWI4
chrX:722130_T/C	chrX	722130	721302	725020	3718	3	59	132	FALSE	TRUE	PGU1	PGU1			PGU1	DAL5;PGU1;YJR154W					GO:0015174	basic amino acid transmembrane transporter activity							ZAP1	ZAP1		SWI4
chrXI:4534_G/A	chrXI	4534	4534	15132	10598	4	16	98	TRUE	TRUE	YKL222C;MCH2	YKL222C;MCH2	YKL222C;COS9		MCH2;FRE2;COS9	YKL222C;MCH2;FRE2;COS9														PGD1		UME6
chrXI:102908_C/T	chrXI	102908	102671	109811	7140	3	206	359	FALSE	FALSE	FAS1;PRS1	FAS1;PRS1	PRS1		FAS1	FAS1;PRS1;RPL17A	GO:0006631;GO:0019395;GO:0034440;GO:0032787;GO:0006635	fatty acid metabolic process;fatty acid oxidation;lipid oxidation;monocarboxylic acid metabolic process;fatty acid beta-oxidation			GO:0046933;GO:0016491;GO:0015078;GO:0044769;GO:0015077	proton-transporting ATP synthase activity, rotational mechanism;oxidoreductase activity;hydrogen ion transmembrane transporter activity;ATPase activity, coupled to transmembrane movement of ions, rotational mechanism;monovalent inorganic cation transmembrane transporter activity	GO:0046943;GO:0005342;GO:0008509	carboxylic acid transmembrane transporter activity;organic acid transmembrane transporter activity;anion transmembrane transporter activity	GO:0098800;GO:0098798;GO:0005753;GO:0045259;GO:0005777	inner mitochondrial membrane protein complex;mitochondrial protein complex;mitochondrial proton-transporting ATP synthase complex;proton-transporting ATP synthase complex;peroxisome			HAP4	HAP4		MET4
chrXI:232667_A/T	chrXI	230068	228480	232667	4187	4	681	814	FALSE	FALSE	KTI12	HAP4	ABF1;KTI12;HAP4		ABF1;KTI12;HAP4	ABF1;YKL111C;KTI12;HAP4	GO:0009126;GO:0009167;GO:0009161;GO:0009119;GO:0015992	purine nucleoside monophosphate metabolic process;purine ribonucleoside monophosphate metabolic process;ribonucleoside monophosphate metabolic process;ribonucleoside metabolic process;proton transport	GO:0006486;GO:0043413;GO:0070085;GO:0009100;GO:0009101	protein glycosylation;macromolecule glycosylation;glycosylation;glycoprotein metabolic process;glycoprotein biosynthetic process	GO:0015078;GO:0015077;GO:0046933;GO:0022890;GO:0008324	hydrogen ion transmembrane transporter activity;monovalent inorganic cation transmembrane transporter activity;proton-transporting ATP synthase activity, rotational mechanism;inorganic cation transmembrane transporter activity;cation transmembrane transporter activity	GO:0004386	helicase activity	GO:0098798;GO:0044429;GO:0098800;GO:0005739;GO:0044455	mitochondrial protein complex;mitochondrial part;inner mitochondrial membrane protein complex;mitochondrion;mitochondrial membrane part			HAP4	HAP4		REB1
chrXI:411756_T/C	chrXI	409950	407067	415800	8733	4	61	175	FALSE	FALSE	PUT3;URB1	URB1	HCS1;ATP7;PUT3	PUT3	HCS1;ATP7;PUT3;URB1	HCS1;ATP7;PUT3;URB1			GO:0015695;GO:0046034;GO:0009205;GO:0006122;GO:0009144	organic cation transport;ATP metabolic process;purine ribonucleoside triphosphate metabolic process;mitochondrial electron transport, ubiquinol to cytochrome c;purine nucleoside triphosphate metabolic process			GO:0015077;GO:0022890;GO:0008324;GO:0008519;GO:0022892	monovalent inorganic cation transmembrane transporter activity;inorganic cation transmembrane transporter activity;cation transmembrane transporter activity;ammonium transmembrane transporter activity;substrate-specific transporter activity	GO:0005782;GO:0031907	peroxisomal matrix;microbody lumen	GO:0070469;GO:0070069	respiratory chain;cytochrome complex		AFT1		HAP4
chrXI:533229_G/C	chrXI	533229	528889	558133	29244	12	48	167	FALSE	FALSE	MRS4	MRS4	YKR051W;MRS4;YSR3;DYN1;RHO4;TRM2;GLG1;TIF1	TRM2	TRK2;MRS4;YSR3;DYN1;RHO4;TRM2;GLG1;UTP30;KTR2	TRK2;YKR051W;MRS4;YSR3;DYN1;RHO4;TRM2;RPS21A;GLG1;TIF1;UTP30;KTR2			GO:0043605;GO:0000255;GO:0000256	cellular amide catabolic process;allantoin metabolic process;allantoin catabolic process							GO:0031597	cytosolic proteasome complex		HSF1		RPN4
chrXI:641098_A/G	chrXI	643662	641098	644029	2931	1	14	159	TRUE	TRUE	SIR1	SIR1	SIR1		SIR1	SIR1														MCM1		SWI4
chrXII:136527_T/C	chrXII	136527	134351	138153	3802	4	1120	2382	FALSE	FALSE	YLL007C;YLL006W-A;MMM1	YLL007C;YLL006W-A;MMM1	YLL007C;MMM1		SPO75	YLL007C;YLL006W-A;MMM1;SPO75	GO:0006112;GO:0005977;GO:0005978;GO:0044262;GO:0034637	energy reserve metabolic process;glycogen metabolic process;glycogen biosynthetic process;cellular carbohydrate metabolic process;cellular carbohydrate biosynthetic process	GO:0022613;GO:0042254;GO:0034660;GO:0042273;GO:0016072	ribonucleoprotein complex biogenesis;ribosome biogenesis;ncRNA metabolic process;ribosomal large subunit biogenesis;rRNA metabolic process	GO:0035251;GO:0046527;GO:0008194;GO:0003825;GO:0004805	UDP-glucosyltransferase activity;glucosyltransferase activity;UDP-glycosyltransferase activity;alpha,alpha-trehalose-phosphate synthase (UDP-forming) activity;trehalose-phosphatase activity			GO:0005946;GO:0005737	alpha,alpha-trehalose-phosphate synthase complex (UDP-forming);cytoplasm	GO:0005730;GO:0030684;GO:0030687;GO:0030529;GO:0031981	nucleolus;preribosome;preribosome, large subunit precursor;ribonucleoprotein complex;nuclear lumen	CUP2;RGM1;IXR1;SUA7;CYC8;BUR6;NCB2;FLO8	SUA7	SFP1	SFP1
chrXII:510559_C/T	chrXII	510507	510208	510855	647	2	722	879	FALSE	FALSE	RFX1;YLR177W	RFX1;YLR177W	YLR177W	RFX1	RFX1	RFX1;YLR177W					GO:0004748;GO:0016728;GO:0061731	ribonucleoside-diphosphate reductase activity, thioredoxin disulfide as acceptor;oxidoreductase activity, acting on CH or CH2 groups, disulfide as acceptor;ribonucleoside-diphosphate reductase activity			GO:0000788;GO:0005971;GO:0000786	nuclear nucleosome;ribonucleoside-diphosphate reductase complex;nucleosome	GO:0042175;GO:0044432;GO:0005789;GO:0005783	nuclear outer membrane-endoplasmic reticulum membrane network;endoplasmic reticulum part;endoplasmic reticulum membrane;endoplasmic reticulum		GLN3		SPT20
chrXII:657022_T/C	chrXII	657022	650212	657022	6810	3	3329	3640	FALSE	FALSE	tA(AGC)L	tA(AGC)L			HAP1	HAP1;YLR256W-A;tA(AGC)L	GO:0055114;GO:0006119;GO:0044283;GO:0008299;GO:0009144	oxidation-reduction process;oxidative phosphorylation;small molecule biosynthetic process;isoprenoid biosynthetic process;purine nucleoside triphosphate metabolic process	GO:0002181;GO:1901566;GO:0043604;GO:1901564;GO:0009058	cytoplasmic translation;organonitrogen compound biosynthetic process;amide biosynthetic process;organonitrogen compound metabolic process;biosynthetic process	GO:0016491;GO:0009055;GO:0016705;GO:0015078;GO:0004129	oxidoreductase activity;electron carrier activity;oxidoreductase activity, acting on paired donors, with incorporation or reduction of molecular oxygen;hydrogen ion transmembrane transporter activity;cytochrome-c oxidase activity	GO:0003735;GO:0005198	structural constituent of ribosome;structural molecule activity	GO:0070469;GO:0070069;GO:0005746;GO:0098803;GO:0005740	respiratory chain;cytochrome complex;mitochondrial respiratory chain;respiratory chain complex;mitochondrial envelope	GO:0022626;GO:0044445;GO:0005840;GO:0044391;GO:0005829	cytosolic ribosome;cytosolic part;ribosome;ribosomal subunit;cytosol	HAP1;HAP4	HAP1	GCR1;HSF1;RAP1;CST6;SPT20;IFH1	GCR1
chrXII:694841_T/C	chrXII	694841	688772	702204	13432	7	1709	2079	FALSE	FALSE	SMD2	SMD2	PIG1;SMD2;DBP9;YLR278C		PIG1	tV(AAC)L;PIG1;MCM5;SMD2;DBP9;YSH1;YLR278C			GO:0044085;GO:0034641;GO:0006807;GO:0090501;GO:0071704	cellular component biogenesis;cellular nitrogen compound metabolic process;nitrogen compound metabolic process;RNA phosphodiester bond hydrolysis;organic substance metabolic process			GO:0003723;GO:0003676;GO:0004004;GO:0008186;GO:0003724	RNA binding;nucleic acid binding;ATP-dependent RNA helicase activity;RNA-dependent ATPase activity;RNA helicase activity			GO:0005730;GO:0030684;GO:0031981;GO:0043233;GO:0070013	nucleolus;preribosome;nuclear lumen;organelle lumen;intracellular organelle lumen	SUA7	SUA7	SFP1	SFP1
chrXII:848842_A/G	chrXII	856042	845725	873750	28025	23	648	1916	FALSE	FALSE	YLR364C-A;YLR366W;RPS22B;SNR44	DCR2;YLR361C-A;STE11	ADE13;VPS38;YLR361C-A;STE11;NMD4;GRX8;SSQ1;ARC18;ROM2;VID22;STP3;PSY3	ADE13	VPS38;DCR2;STE11;NMD4;MDM30;SSQ1;ROM2;ELO3;VID22;STP3;PSY3;FBP1	ADE13;VPS38;DCR2;YLR361C-A;STE11;NMD4;YLR363W-A;GRX8;YLR365W;YLR364C-A;YLR366W;RPS22B;SNR44;MDM30;SSQ1;ARC18;ROM2;ELO3;VID22;YLR374C;STP3;PSY3;FBP1			GO:1901566;GO:0042255;GO:1901564;GO:0000027;GO:0044249	organonitrogen compound biosynthetic process;ribosome assembly;organonitrogen compound metabolic process;ribosomal large subunit assembly;cellular biosynthetic process			GO:0003735;GO:0005198;GO:0003723;GO:0044822;GO:0003676	structural constituent of ribosome;structural molecule activity;RNA binding;poly(A) RNA binding;nucleic acid binding			GO:0022626;GO:0005840;GO:0022625;GO:0015934;GO:0022627	cytosolic ribosome;ribosome;cytosolic large ribosomal subunit;large ribosomal subunit;cytosolic small ribosomal subunit		HAC1	SPT10;GCR1;HSF1;RAP1;FHL1;SFP1;CST6;SPT20;IFH1	IFH1
chrXII:1058607_C/T	chrXII	1058607	1058607	1058607	0	1	60	664	FALSE	TRUE	GAB1	GAB1	GAB1		GAB1	GAB1														MSN4		PPR1
chrXIII:33836_G/A	chrXIII	28338	9746	34805	25059	15	187	470	FALSE	FALSE	NDI1	NGL3;NAB6	YML131W;ERG13;TUB3;PHO84;GTR1;NGL3		MSC1;PHO84;NDI1;NGL3;NAB6	YML131W;ERO1;COX14;MSC1;RSC9;ERG13;PGA3;TUB3;PHO84;YML122C;GTR1;NDI1;YML119W;NGL3;NAB6			GO:0006797	polyphosphate metabolic process	GO:0008324;GO:0022857;GO:0015291;GO:0022891;GO:0015075	cation transmembrane transporter activity;transmembrane transporter activity;secondary active transmembrane transporter activity;substrate-specific transmembrane transporter activity;ion transmembrane transporter activity			GO:0071944;GO:0009277;GO:0005618;GO:0030312;GO:0031225	cell periphery;fungal-type cell wall;cell wall;external encapsulating structure;anchored component of membrane	GO:0033254;GO:0000322;GO:0000323;GO:0000324;GO:0005773	vacuolar transporter chaperone complex;storage vacuole;lytic vacuole;fungal-type vacuole;vacuole		HFI1		SWI4
chrXIII:85889_GA/G	chrXIII	87110	83860	113091	29231	19	335	651	FALSE	FALSE	PRE8;RPM2	UTP14;PRE8	PRE8;RPM2;AIM33;ALO1;TUB1;YML082W;YML079W;CPR3;WAR1		UTP14;RPM2;UFO1;AIM33;TDA9;DUS1;WAR1	UTP14;PRE8;RPM2;YML090W;YML089C;UFO1;AIM33;ALO1;TUB1;YML084W;YML083C;YML082W;ATP18;TDA9;DUS1;YML079W;CPR3;BET5;WAR1	GO:0009141;GO:0042278;GO:1902600;GO:0009127;GO:0009168	nucleoside triphosphate metabolic process;purine nucleoside metabolic process;hydrogen ion transmembrane transport;purine nucleoside monophosphate biosynthetic process;purine ribonucleoside monophosphate biosynthetic process	GO:0055085	transmembrane transport	GO:0015077;GO:0015078;GO:0046933;GO:0022890;GO:0008324	monovalent inorganic cation transmembrane transporter activity;hydrogen ion transmembrane transporter activity;proton-transporting ATP synthase activity, rotational mechanism;inorganic cation transmembrane transporter activity;cation transmembrane transporter activity	GO:0022891;GO:0022857	substrate-specific transmembrane transporter activity;transmembrane transporter activity	GO:0098800;GO:0098798;GO:0005753;GO:0045259;GO:0044455	inner mitochondrial membrane protein complex;mitochondrial protein complex;mitochondrial proton-transporting ATP synthase complex;proton-transporting ATP synthase complex;mitochondrial membrane part			SIN4;ARG80;RGM1;SPT3;HAP4	HAP4		BAS1
chrXIII:253667_T/C	chrXIII	255485	250460	259069	8609	9	462	676	FALSE	FALSE	YAP1	ERG6;YML007C-A;YAP1	SPT5;YML009W-B;MRPL39;ERG6;YAP1;GIS4		SPT5;ERG6;YAP1;GIS4	SPT5;YML009W-B;YML009C-A;MRPL39;ERG6;YML007C-A;YAP1;GIS4;tS(AGA)M	GO:0006812;GO:0006811;GO:0009156;GO:0009124;GO:0055085	cation transport;ion transport;ribonucleoside monophosphate biosynthetic process;nucleoside monophosphate biosynthetic process;transmembrane transport	GO:0006979	response to oxidative stress	GO:0022857;GO:0015075;GO:0022891;GO:0008324;GO:0022890	transmembrane transporter activity;ion transmembrane transporter activity;substrate-specific transmembrane transporter activity;cation transmembrane transporter activity;inorganic cation transmembrane transporter activity	GO:0016209	antioxidant activity					SOK2	SOK2	HAA1	HAA1
chrXIII:333449_G/A	chrXIII	333449	329923	334583	4660	5	1076	1222	FALSE	FALSE	EIS1	EIS1	FAR8;RSF1;EIS1		FAR8;RSF1;EIS1;HOF1	FAR8;RSF1;EIS1;YMR031W-A;HOF1														MET32		MET32
chrXIII:409778_G/T	chrXIII	409778	409453	410320	867	1	968	1181	FALSE	FALSE	MOT3	MOT3			MOT3	MOT3													SOK2;HFI1	SOK2		SSN2
chrXIII:591723_A/G	chrXIII	591723	575028	603801	28773	14	326	529	FALSE	FALSE	PAH1	PAH1	HLJ1;INP2;MSS11;PAH1;YMR166C;MLH1;CEP3;ALD2;EAR1		DNF3;INP2;MSS11;PAH1;MLH1;CEP3;ALD3;ALD2;EAR1	ATG16;YMR160W;HLJ1;DNF3;INP2;tV(AAC)M3;MSS11;PAH1;YMR166C;MLH1;CEP3;ALD3;ALD2;EAR1	GO:0002181;GO:0043604;GO:0006412;GO:0043043;GO:0043603	cytoplasmic translation;amide biosynthetic process;translation;peptide biosynthetic process;cellular amide metabolic process			GO:0003735;GO:0005198	structural constituent of ribosome;structural molecule activity			GO:0022626;GO:0022627;GO:0044445;GO:0044391;GO:0005840	cytosolic ribosome;cytosolic small ribosomal subunit;cytosolic part;ribosomal subunit;ribosome			SPT10;GCR1;HSF1;RAP1;SFP1;CST6;SPT20;IFH1	HSF1		RAP1
chrXIII:761318_T/A	chrXIII	761318	757815	762630	4815	5	367	435	FALSE	FALSE	FAA4	FAA4	COA6;FAA4		COA6;FAA4	YMR244W;COA6;YMR245W;FAA4;SNR86			GO:0009062;GO:0072329;GO:0044255;GO:0031998;GO:0032000	fatty acid catabolic process;monocarboxylic acid catabolic process;cellular lipid metabolic process;regulation of fatty acid beta-oxidation;positive regulation of fatty acid beta-oxidation					GO:0022626	cytosolic ribosome				IFH1		HSF1
chrXIII:914575_T/C	chrXIII	914575	913429	914895	1466	1	112	446	TRUE	TRUE	FET4	FET4	FET4		FET4	FET4	GO:0002181;GO:0006412;GO:0043043;GO:0006518;GO:0043604	cytoplasmic translation;translation;peptide biosynthetic process;peptide metabolic process;amide biosynthetic process	GO:0071554;GO:0071852;GO:0045229;GO:0071555	cell wall organization or biogenesis;fungal-type cell wall organization or biogenesis;external encapsulating structure organization;cell wall organization	GO:0003735;GO:0005198;GO:0016836	structural constituent of ribosome;structural molecule activity;hydro-lyase activity			GO:0022626;GO:0044445;GO:0044391;GO:0022625;GO:0005840	cytosolic ribosome;cytosolic part;ribosomal subunit;cytosolic large ribosomal subunit;ribosome	GO:0000139	Golgi membrane	SPT10;GCR1;HSF1;RAP1;CST6;SPT20;CDC73;IFH1	HSF1		SWI4
chrXIV:24003_C/CCCTTTTTTA	chrXIV	18838	18046	24221	6175	5	36	1051	FALSE	TRUE	RPD3;PEX6	MDJ2;EGT2	AAD14;PEX6;MDJ2;EGT2	AAD14	AAD14;PEX6;MDJ2;EGT2	AAD14;RPD3;PEX6;MDJ2;EGT2	GO:0043328;GO:0032511;GO:0032509	protein targeting to vacuole involved in ubiquitin-dependent protein catabolic process via the multivesicular body sorting pathway;late endosome to vacuole transport via multivesicular body sorting pathway;endosome transport via multivesicular body sorting pathway											DAL82	DAL82		HFI1
chrXIV:267161_G/A	chrXIV	267161	266760	271098	4338	4	1243	3169	FALSE	FALSE	GCR2;YNL198C	GCR2;YNL198C	GCR2;WHI3		GCR2;WHI3;SLZ1	GCR2;YNL198C;WHI3;SLZ1	GO:0070972;GO:0034976;GO:0031204;GO:0006620;GO:0045047	protein localization to endoplasmic reticulum;response to endoplasmic reticulum stress;posttranslational protein targeting to membrane, translocation;posttranslational protein targeting to membrane;protein targeting to ER			GO:0051082	unfolded protein binding	GO:0008177;GO:0016635;GO:0046872;GO:0051539;GO:0051536	succinate dehydrogenase (ubiquinone) activity;oxidoreductase activity, acting on the CH-CH group of donors, quinone or related compound as acceptor;metal ion binding;4 iron, 4 sulfur cluster binding;iron-sulfur cluster binding	GO:0044432;GO:0005783;GO:0042175;GO:0005789;GO:0012505	endoplasmic reticulum part;endoplasmic reticulum;nuclear outer membrane-endoplasmic reticulum membrane network;endoplasmic reticulum membrane;endomembrane system	GO:0005749;GO:0045257;GO:0045273;GO:0045281;GO:0045283	mitochondrial respiratory chain complex II, succinate dehydrogenase complex (ubiquinone);succinate dehydrogenase complex (ubiquinone);respiratory chain complex II;succinate dehydrogenase complex;fumarate reductase complex		SFP1		SUA7
chrXIV:372376_G/A	chrXIV	373628	370084	377351	7267	7	3369	4172	FALSE	FALSE	YNL134C;FYV6;tF(GAA)N;KRE33	FPR1;YNL134C	EAF7;FPR1;YNL134C;FYV6;KRE33		NAM9;EAF7;FYV6;KRE33	NAM9;EAF7;FPR1;YNL134C;FYV6;tF(GAA)N;KRE33	GO:0042274;GO:0022618;GO:0006407;GO:0051029;GO:0008152	ribosomal small subunit biogenesis;ribonucleoprotein complex assembly;rRNA export from nucleus;rRNA transport;metabolic process	GO:0055114;GO:0044711	oxidation-reduction process;single-organism biosynthetic process	GO:0003735;GO:0005198;GO:0044822;GO:0003723;GO:0019843	structural constituent of ribosome;structural molecule activity;poly(A) RNA binding;RNA binding;rRNA binding	GO:0003824	catalytic activity	GO:0022626;GO:0044445;GO:0044391;GO:0005840;GO:0030529	cytosolic ribosome;cytosolic part;ribosomal subunit;ribosome;ribonucleoprotein complex	GO:0044444;GO:0000322;GO:0000323;GO:0000324	cytoplasmic part;storage vacuole;lytic vacuole;fungal-type vacuole	SPT10;GCR1;HSF1;RAP1;FHL1;SFP1;CST6;SPT20;HFI1;RPD3;YAP1;IFH1;URE2	IFH1		GCN4
chrXIV:466588_T/G	chrXIV	466588	466588	468488	1900	2	3802	4594	FALSE	FALSE	SNN1;MKT1	SNN1;MKT1	SNN1		SNN1;MKT1	SNN1;MKT1	GO:0009059;GO:0071704;GO:0044237;GO:0044238;GO:0016485	macromolecule biosynthetic process;organic substance metabolic process;cellular metabolic process;primary metabolic process;protein processing	GO:1901564;GO:0043603;GO:0043604;GO:1901566;GO:0006518	organonitrogen compound metabolic process;cellular amide metabolic process;amide biosynthetic process;organonitrogen compound biosynthetic process;peptide metabolic process	GO:0003735;GO:0005198;GO:0003723	structural constituent of ribosome;structural molecule activity;RNA binding	GO:0003735;GO:0005198;GO:0046961;GO:0036442;GO:0044822	structural constituent of ribosome;structural molecule activity;proton-transporting ATPase activity, rotational mechanism;hydrogen-exporting ATPase activity;poly(A) RNA binding	GO:0005759;GO:0000313;GO:0005761;GO:0044429;GO:0005739	mitochondrial matrix;organellar ribosome;mitochondrial ribosome;mitochondrial part;mitochondrion	GO:0022626;GO:0044445;GO:0005840;GO:0044391;GO:0022625	cytosolic ribosome;cytosolic part;ribosome;ribosomal subunit;cytosolic large ribosomal subunit		SFP1	GCR1;HSF1;RAP1;FHL1;CST6;SPT20;IFH1	GCR1
chrXIV:579945_GTTA/G	chrXIV	579945	568225	588114	19889	18	617	1947	FALSE	FALSE	CRZ1	CRZ1	SIW14;HHT2;KTR5;CRZ1;SAM50;SSN8;KSH1;YNL024C;FAP1		SIW14;KTR5;CRZ1;SAM50;SSN8;FAP1	tP(UGG)N2;YNL035C;tI(AAU)N1;YNL034W;YNL033W;SIW14;HHT2;HHF2;KTR5;YNL028W;CRZ1;SAM50;SSN8;NME1;SNR66;KSH1;YNL024C;FAP1			GO:0006536;GO:0044282	glutamate metabolic process;small molecule catabolic process					GO:0031225;GO:0000788;GO:0031224;GO:0046658;GO:0000786	anchored component of membrane;nuclear nucleosome;intrinsic component of membrane;anchored component of plasma membrane;nucleosome			SWI4;CRZ1;DAL81;OAF1;SIP3	OAF1	SUA7;BUR6	BUR6
chrXV:56600_G/C	chrXV	50257	41495	62744	21249	15	317	637	FALSE	FALSE	CTR9	PPM2	GRE2;DCP1;SPT20;PSF3;CTR9;NOP8;RIB4;PPM2;RTC1		FRE7;GRE2;SPT20;PSF3;CTR9;NOP8;RIB4;RRP40;PPM2;ARG8;RTC1	FRE7;GRE2;YOL150C;DCP1;SPT20;PEX11;PSF3;CTR9;NOP8;RIB4;RRP40;PPM2;ARG8;CDC33;RTC1			GO:0010467;GO:0022613;GO:0034641;GO:0006364;GO:0070925	gene expression;ribonucleoprotein complex biogenesis;cellular nitrogen compound metabolic process;rRNA processing;organelle assembly			GO:0003735;GO:0005198;GO:0003676;GO:1901363;GO:0097159	structural constituent of ribosome;structural molecule activity;nucleic acid binding;heterocyclic compound binding;organic cyclic compound binding			GO:0022626;GO:0044445;GO:0044391;GO:0005840;GO:0022625	cytosolic ribosome;cytosolic part;ribosomal subunit;ribosome;cytosolic large ribosomal subunit		RDS2	SPT10;GCR1;HSF1;RAP1;FHL1;SFP1;CST6;SPT20;HFI1;RPD3;IFH1;URE2	IFH1
chrXV:150803_G/A	chrXV	150803	148926	152215	3289	2	1463	1048	FALSE	FALSE	HAL9	HAL9	HAL9		MSH2;HAL9	MSH2;HAL9			GO:0010467;GO:0019538;GO:0016072;GO:0006407;GO:0051029	gene expression;protein metabolic process;rRNA metabolic process;rRNA export from nucleus;rRNA transport			GO:0003735;GO:0005198;GO:0044822;GO:0019843;GO:0003676	structural constituent of ribosome;structural molecule activity;poly(A) RNA binding;rRNA binding;nucleic acid binding	GO:0032592;GO:0098573;GO:0044455	integral component of mitochondrial membrane;intrinsic component of mitochondrial membrane;mitochondrial membrane part	GO:0022626;GO:0044445;GO:0044391;GO:0005840;GO:0022625	cytosolic ribosome;cytosolic part;ribosomal subunit;ribosome;cytosolic large ribosomal subunit	SKN7;SPT3;SUA7;BUR6	SUA7	SPT10;GCR1;HSF1;RAP1;FHL1;SFP1;CST6;SPT20;RPD3;IFH1	IFH1
chrXV:171150_T/C	chrXV	172956	168708	181326	12618	5	1825	1240	FALSE	FALSE	IRA2	IRA2	ATG19;REX4;AVO1		ATG19;IRA2;REX4;AVO1	ATG19;IRA2;REX4;YOL079W;AVO1	GO:0055114;GO:0046496;GO:0019362;GO:0072524;GO:0006733	oxidation-reduction process;nicotinamide nucleotide metabolic process;pyridine nucleotide metabolic process;pyridine-containing compound metabolic process;oxidoreduction coenzyme metabolic process	GO:0006096;GO:0006757;GO:0006165;GO:0006090;GO:0046939	glycolytic process;ATP generation from ADP;nucleoside diphosphate phosphorylation;pyruvate metabolic process;nucleotide phosphorylation	GO:0061134	peptidase regulator activity	GO:0016853	isomerase activity					SPT10;CST6;RGM1;IXR1;SUA7;BUR6;FLO8;SRB8	SUA7		RAP1
chrXV:377605_C/T	chrXV	383527	373586	391446	17860	13	710	712	FALSE	FALSE	CIN5;YOR029W;DFG16	AHC1;YOR024W;HST3	SFM1;YOR022C;AHC1;BUB3;STI1;CRS5;HMS1	HMS1	AHC1;HST3;BUB3;STI1;CIN5;DFG16;HMS1	SFM1;YOR022C;AHC1;YOR024W;HST3;BUB3;STI1;CIN5;YOR029W;DFG16;CRS5;HMS1;YOR032W-A	GO:0015985;GO:0015986;GO:0006754;GO:0009145;GO:0009206	energy coupled proton transport, down electrochemical gradient;ATP synthesis coupled proton transport;ATP biosynthetic process;purine nucleoside triphosphate biosynthetic process;purine ribonucleoside triphosphate biosynthetic process			GO:0046933;GO:0044769;GO:0019829;GO:0015078;GO:0042625	proton-transporting ATP synthase activity, rotational mechanism;ATPase activity, coupled to transmembrane movement of ions, rotational mechanism;cation-transporting ATPase activity;hydrogen ion transmembrane transporter activity;ATPase activity, coupled to transmembrane movement of ions			GO:0005753;GO:0045259;GO:0016469;GO:0098798;GO:0000276	mitochondrial proton-transporting ATP synthase complex;proton-transporting ATP synthase complex;proton-transporting two-sector ATPase complex;mitochondrial protein complex;mitochondrial proton-transporting ATP synthase complex, coupling factor F(o)	GO:0031981	nuclear lumen	SUA7;BUR6	SUA7		SUA7
chrXV:521864_C/T	chrXV	521864	512566	531421	18855	15	1222	1144	FALSE	FALSE	RGS2;LEU9	RGS2;LEU9	CRC1;RAS1;PIN2;YOR105W;VAM3;RGS2;LEU9;INP53;YOR111W;CEX1	RGS2	KTR1;CRC1;RAS1;OST2;PIN2;VAM3;RGS2;LEU9;INP53;TFC7;CEX1	KTR1;CRC1;RAS1;YOR102W;OST2;PIN2;YOR105W;VAM3;RGS2;LEU9;YOR108C-A;INP53;TFC7;YOR111W;CEX1	GO:0044262;GO:0005975;GO:0006091;GO:0044723;GO:0016051	cellular carbohydrate metabolic process;carbohydrate metabolic process;generation of precursor metabolites and energy;single-organism carbohydrate metabolic process;carbohydrate biosynthetic process	GO:0006396;GO:0044085;GO:0000462;GO:0016073;GO:0051656	RNA processing;cellular component biogenesis;maturation of SSU-rRNA from tricistronic rRNA transcript (SSU-rRNA, 5.8S rRNA, LSU-rRNA);snRNA metabolic process;establishment of organelle localization	GO:0035251;GO:0046527;GO:0008194;GO:0003825;GO:0004805	UDP-glucosyltransferase activity;glucosyltransferase activity;UDP-glycosyltransferase activity;alpha,alpha-trehalose-phosphate synthase (UDP-forming) activity;trehalose-phosphatase activity	GO:0003723	RNA binding	GO:0005946;GO:0005739	alpha,alpha-trehalose-phosphate synthase complex (UDP-forming);mitochondrion	GO:0005730;GO:0030684;GO:0030687;GO:0031981;GO:0005634	nucleolus;preribosome;preribosome, large subunit precursor;nuclear lumen;nucleus	SUA7;CYC8;BUR6;NCB2	SUA7	SFP1	SFP1
chrXV:589481_C/T	chrXV	589481	588514	592863	4349	3	611	613	FALSE	FALSE	SFL1;ARP8	SFL1;ARP8	SFL1		SFL1;ARP8;LSC1	SFL1;ARP8;LSC1													SUA7	SUA7	SOK2	SOK2
chrXV:725113_T/C	chrXV	725113	725113	727374	2261	2	436	444	FALSE	FALSE	DED1	DED1	GEP3		GEP3	GEP3;NOC2	GO:0050896;GO:0071243;GO:0009628	response to stimulus;cellular response to arsenic-containing substance;response to abiotic stimulus	GO:0008652;GO:0006520;GO:1901607;GO:1901605;GO:0016053	cellular amino acid biosynthetic process;cellular amino acid metabolic process;alpha-amino acid biosynthetic process;alpha-amino acid metabolic process;organic acid biosynthetic process			GO:0048037	cofactor binding						ADA2	GCN4;GCR1	GCN4
chrXV:845199_G/A	chrXV	844406	842829	849160	6331	9	360	470	FALSE	FALSE	RFM1	RFM1;FSH3	YOR283W;HUA2;RDL1		HEM4;RFM1;FSH3;PLP2;HUA2	SNR31;HEM4;RFM1;FSH3;PLP2;YOR282W;YOR283W;HUA2;RDL1			GO:0030476;GO:0042244;GO:0070590;GO:0070591;GO:0071940	ascospore wall assembly;spore wall assembly;spore wall biogenesis;ascospore wall biogenesis;fungal-type cell wall assembly										MED2	SUM1	SUM1
chrXV:958080_T/A	chrXV	956308	956308	958080	1772	2	219	244	FALSE	FALSE	TEA1;YOR338W	YOR338W			TEA1	TEA1;YOR338W	GO:0019752;GO:0034354;GO:0043436;GO:0006082;GO:0034627	carboxylic acid metabolic process;'de novo' NAD biosynthetic process from tryptophan;oxoacid metabolic process;organic acid metabolic process;'de novo' NAD biosynthetic process			GO:0000166;GO:1901265;GO:0036094	nucleotide binding;nucleoside phosphate binding;small molecule binding								SIN4		SPT10
chrXV:1065815_A/G	chrXV	1065815	1065815	1069905	4090	3	50	168	FALSE	TRUE	YOR385W	YOR385W			PHR1	YOR385W;PHR1;YOR387C	GO:0042254;GO:0022613	ribosome biogenesis;ribonucleoprotein complex biogenesis							GO:0005730;GO:0031981	nucleolus;nuclear lumen				SFP1		OAF1
chrXVI:26510_T/C	chrXVI	26510	26510	29749	3239	3	49	99	TRUE	TRUE	PBI1;ATP15	PBI1;ATP15			PBI1	PBI1;ATP15;MDL2	GO:0043328;GO:0043162;GO:0032511;GO:0032509;GO:0045324	protein targeting to vacuole involved in ubiquitin-dependent protein catabolic process via the multivesicular body sorting pathway;ubiquitin-dependent protein catabolic process via the multivesicular body sorting pathway;late endosome to vacuole transport via multivesicular body sorting pathway;endosome transport via multivesicular body sorting pathway;late endosome to vacuole transport												SSN2		MED2
chrXVI:84945_G/A	chrXVI	84945	81157	89283	8126	6	195	339	FALSE	FALSE	YPL247C;RBD2;YPL245W	YPL247C;RBD2;YPL245W	GAL4;RBD2;YPL245W		GAL4;RBD2;SRP68	GAL4;YPL247C;RBD2;YPL245W;HUT1;SRP68											GO:0009277;GO:0005618;GO:0030312;GO:0005576	fungal-type cell wall;cell wall;external encapsulating structure;extracellular region		CST6	SWI6;SWI4	SWI6
chrXVI:207364_C/T	chrXVI	207364	207364	209279	1915	2	344	414	FALSE	FALSE	TCO89;PPQ1	TCO89;PPQ1	PPQ1		TCO89;PPQ1	TCO89;PPQ1			GO:0000255;GO:0000256;GO:0055085;GO:0043605	allantoin metabolic process;allantoin catabolic process;transmembrane transport;cellular amide catabolic process					GO:0033254	vacuolar transporter chaperone complex				XBP1		GCN4
chrXVI:383928_G/A	chrXVI	378249	377062	383928	6866	5	213	126	FALSE	FALSE	RPS6A;RLM1	YDC1	GLR1;RPS6A;YPL088W;YDC1		GLR1;RLM1	GLR1;RPS6A;RLM1;YPL088W;YDC1	GO:0071852;GO:0010383	fungal-type cell wall organization or biogenesis;cell wall polysaccharide metabolic process			GO:0005199	structural constituent of cell wall								RLM1		HSF1
chrXVI:463543_G/A	chrXVI	463543	462164	465114	2950	4	324	323	FALSE	FALSE	DIG1;CAM1	DIG1;CAM1	MNN9;CAM1;SGF11		DIG1;SGF11	MNN9;DIG1;CAM1;SGF11	GO:0000747;GO:0000746;GO:0040007;GO:0044764;GO:0030447	conjugation with cellular fusion;conjugation;growth;multi-organism cellular process;filamentous growth					GO:0003779;GO:0008092	actin binding;cytoskeletal protein binding	GO:0005576;GO:0030427;GO:0009277;GO:0005618;GO:0030312	extracellular region;site of polarized growth;fungal-type cell wall;cell wall;external encapsulating structure	GO:0015629;GO:0030863;GO:0030864;GO:0005885;GO:0044430	actin cytoskeleton;cortical cytoskeleton;cortical actin cytoskeleton;Arp2/3 protein complex;cytoskeletal part	TEC1;SWI6;STE12;SWI4;PUT3	STE12		GZF3
chrXVI:508199_C/T	chrXVI	508697	504270	523749	19479	9	515	531	FALSE	FALSE	RAD1	RAD1	RMI1;RAD1;ULP1;VTC3;IRC15;SWI1		MET12;RAD1;ECM23;ULP1;VTC3;CTF19;SWI1	RMI1;MET12;RAD1;ECM23;ULP1;VTC3;CTF19;IRC15;SWI1	GO:0015851	nucleobase transport	GO:0009145;GO:0009206;GO:0015985;GO:0015986;GO:0009201	purine nucleoside triphosphate biosynthetic process;purine ribonucleoside triphosphate biosynthetic process;energy coupled proton transport, down electrochemical gradient;ATP synthesis coupled proton transport;ribonucleoside triphosphate biosynthetic process	GO:0015205	nucleobase transmembrane transporter activity	GO:0046933;GO:0044769;GO:0019829;GO:0042625	proton-transporting ATP synthase activity, rotational mechanism;ATPase activity, coupled to transmembrane movement of ions, rotational mechanism;cation-transporting ATPase activity;ATPase activity, coupled to transmembrane movement of ions	GO:0071944;GO:0009277;GO:0005618;GO:0030312;GO:0005576	cell periphery;fungal-type cell wall;cell wall;external encapsulating structure;extracellular region	GO:0000502;GO:0005838;GO:0022624;GO:0008541;GO:0005753	proteasome complex;proteasome regulatory particle;proteasome accessory complex;proteasome regulatory particle, lid subcomplex;mitochondrial proton-transporting ATP synthase complex	FKH2	FKH2		RPN4
chrXVI:812990_T/C	chrXVI	812990	803590	814192	10602	8	44	131	FALSE	FALSE	MEP3;LOA1	MEP3;LOA1	YPR137C-B;YPR137C-A;MEP3;LOA1		RRP9	YPR136C;RRP9;YPR137C-B;YPR137C-A;tN(GUU)P;MEP3;LOA1;TAZ1			GO:0043605;GO:0000255;GO:0000256;GO:1901565;GO:0006144	cellular amide catabolic process;allantoin metabolic process;allantoin catabolic process;organonitrogen compound catabolic process;purine nucleobase metabolic process			GO:0015075;GO:0022891;GO:0008509;GO:0022857;GO:0008514	ion transmembrane transporter activity;substrate-specific transmembrane transporter activity;anion transmembrane transporter activity;transmembrane transporter activity;organic anion transmembrane transporter activity	GO:0005838;GO:0022624;GO:0031597;GO:0000502	proteasome regulatory particle;proteasome accessory complex;cytosolic proteasome complex;proteasome complex	GO:0000943	retrotransposon nucleocapsid		CYC8	TEC1	TEC1

## Sheet: legend
ColumnName	Explanation
hotspotMarker	Position of the hotspot based on initial scan for hotspots (prior to bootstrapping). This string can be used to cross-reference between this table and the various other hotspot-centric result tables
chromosome	The chromosome on which the hotspot is located
bootstrapPeak	Median bootstrap position
bootstrapIntervalLeft	95% bootstrap confidence interval of hotspot location – left marker
bootstrapIntervalRight	95% bootstrap confidence interval of hotspot location – right marker
boostrapIntervalWidth	bootstrapIntervalRight minus bootstrapIntervalLeft
numberGenesInHotspot	Number of genes that overlap the hotspot location interval
numberEQTLInHotspot	Number of eQTL with confidence intervals that overlap the hotspot
numberNonzeroEffects	Number of genes with non-zero effects when fitting hotspot effects
telomeric	Are either the hotspot marker or the bootstrap peak marker the final marker on the chromosome?
telomere5k	Are either the hotspot marker or the bootstrap peak marker within 5 kb of the chromosome end?
bestGeneBootstraps	Genes that are closest to the bootstrap peak marker (can be multiple due to padded gene definitions that inlude promoter regions)
bestGenePeak	Genes that are closest to the hotspotMarker (can be multiple due to padded gene definitions that inlude promoter regions)
localeQTL	Genes in the hotspot region that have a genome-wide significant local eQTL
genesWithHighImpactVariants	Genes in the hotspot region that carry a variant between BY and RM with "high" impact as annotated by the Ensembl Variant Effect Predictor (e.g. premature stop)
genesWithModerateImpactVariants	Genes in the hotspot region that carry a variant between BY and RM with moderate impact as annotated by the Ensembl Variant Effect Predictor (e.g. nonsynonymous substitution)
allGenesInInterval	All genes that overlap the hotspot region
GOID_BP_upInRM	GO IDs for "biological process" terms with significant (p < 0.05 / number of terms in category) enrichment among genes with higher expression linked to RM allele. Maximum of 5 most signicant terms shown.
GOTerms_BP_upInRM	GO Terms for "biological process" terms with significant (p < 0.05 / number of terms in category) enrichment among genes with higher expression linked to RM allele. Maximum of 5 most signicant terms shown.
GOID_BP_downInRM	GO IDs for "biological process" terms with significant (p < 0.05 / number of terms in category) enrichment among genes with higher expression linked to BY allele. Maximum of 5 most signicant terms shown.
GOTerms_BP_downInRM	GO Terms for "biological process" terms with significant (p < 0.05 / number of terms in category) enrichment among genes with higher expression linked to BY allele. Maximum of 5 most signicant terms shown.
GOID_CC_upInRM	GO IDs for "cellular compartment" terms with significant (p < 0.05 / number of terms in category) enrichment among genes with higher expression linked to RM allele. Maximum of 5 most signicant terms shown.
GOTerms_CC_upInRM	GO Terms for "cellular compartment" terms with significant (p < 0.05 / number of terms in category) enrichment among genes with higher expression linked to RM allele. Maximum of 5 most signicant terms shown.
GOID_CC_downInRM	GO IDs for "cellular compartment" terms with significant (p < 0.05 / number of terms in category) enrichment among genes with higher expression linked to BY allele. Maximum of 5 most signicant terms shown.
GOTerms_CC_downInRM	GO Terms for "cellular compartment" terms with significant (p < 0.05 / number of terms in category) enrichment among genes with higher expression linked to BY allele. Maximum of 5 most signicant terms shown.
GOID_MF_upInRM	GO IDs for "molecular function" terms with significant (p < 0.05 / number of terms in category) enrichment among genes with higher expression linked to RM allele. Maximum of 5 most signicant terms shown.
GOTerms_MF_upInRM	GO Terms for "molecular function" terms with significant (p < 0.05 / number of terms in category) enrichment among genes with higher expression linked to RM allele. Maximum of 5 most signicant terms shown.
GOID_MF_downInRM	GO IDs for "molecular function" terms with significant (p < 0.05 / number of terms in category) enrichment among genes with higher expression linked to BY allele. Maximum of 5 most signicant terms shown.
GOTerms_MF_downInRM	GO Terms for "molecular function" terms with significant (p < 0.05 / number of terms in category) enrichment among genes with higher expression linked to BY allele. Maximum of 5 most signicant terms shown.
TFBS_sig_upInRM	Transcription factor genes with significant (p < 1.3e-6) enrichment among genes with higher expression linked to RM allele. Maximum of 5 most significant genes shown.
TFBS_best_upInRM	Transcription factor genes with strongest enrichment among genes with higher expression linked to RM allele. One gene shown, irrespective of significance.
TFBS_sig_downInRM	Transcription factor genes with significant (p < 1.3e-6) enrichment among genes with higher expression linked to BY allele. Maximum of 5 most significant genes shown.
TFBS_best_downInRM	Transcription factor genes with strongest enrichment among genes with higher expression linked to BY allele. One gene shown, irrespective of significance.
