# Supplementary material for: Genetics of trans-regulatory variation in gene expression
Source: eLife. 2018 Jul 17;7:e35471. doi: 10.7554/eLife.35471 (PMC6072440; doi:10.7554/eLife.35471)
Supplement: Source data 9. — This xlsx file contains estimated effects of all hotspots on all genes. [file elife-35471-data9.xlsx]

## Sheet: SI_Data_09_hotspotEffects
gene	chrI:48890_C/T	chrI:109735_A/G	chrI:159467_G/A	chrI:189123_C/T	chrII:13061_G/T	chrII:123764_G/A	chrII:195177_T/A	chrII:370967_C/T	chrII:464478_G/A	chrII:541139_G/A	chrII:619028_C/A	chrIII:143912_A/G	chrIII:166390_G/C	chrIII:201185_C/A	chrIII:262105_C/T	chrIV:46090_C/G	chrIV:156943_A/G	chrIV:215523_T/C	chrIV:461656_A/G	chrIV:509407_G/T	chrIV:637663_A/T	chrIV:681304_G/A	chrIV:745766_G/A	chrIV:975156_A/G	chrIV:1182010_T/C	chrIV:1357789_T/G	chrIV:1521369_A/C	chrV:11186_T/C	chrV:183957_A/G	chrV:418504_A/G	chrV:524625_A/T	chrVI:71959_C/T	chrVI:95849_T/C	chrVI:156375_T/C	chrVI:229337_G/A	chrVII:122421_CA/C	chrVII:141743_C/T	chrVII:178509_T/C	chrVII:372033_G/C	chrVII:397449_G/A	chrVII:470028_A/G	chrVII:656248_T/G	chrVII:850923_T/C	chrVII:984362_C/T	chrVIII:104423_C/A	chrVIII:175012_C/T	chrVIII:459310_C/G	chrIX:28874_G/C	chrIX:105090_T/C
YAL002W	0	0	0	0	0	0	0	0	0	0	0	0	0	0	0	0	0	0	0	0	0	0	0	0	0	0	0	0	0	0	0	0	0	0	0	-0.113214	0	-0.112577	0	0	0.0545215	0	0	0	0	0	0	0	-0.0960623
YAL003W	0	0	0.132165	0	0	0	0	0	0	0	0	0	0	0	0	0	0	0	0	0	0	0	0	0	0	0	0	0	0	0	0	0	0	0	0	0	0	0	-0.400905	0	0	0	0	0	0	0	0	0	0
YAL005C	0	0	0	0	0	0	0	0	0	0	0	0	0	0	0	0	0	0	0	0	0	0	0	0	0	0	0	0	0	0	0	0	0	0	0	0	0	-0.104307	-0.368373	0	0	0	0	0	0	0	0	0	0
YAL008W	-0.102539	0	0	0	0	0	0	0	0	0	0	0	0	0	0	0	-0.0504668	0	0	-0.0960444	0	0	0	0.0570373	0	0.0243529	0	0.0495276	0	0	-0.058755	0	0	0	0	-0.20628	0	0	0	0.100852	-0.0563909	0	-0.0776852	0	0	0	0	0	0
YAL009W	0	0	0	0	0	0	0	0	0	0	0	0	0	0	0	0	0	0	0	0	0	0	0	0	0	0	0	0	0	0	0	0	0	0	0	-0.127362	0	0	0	0	0	0	0	0	0	0	0	0	0
YAL010C	-0.150152	0	0	0	0	0	0	0	0	0	0	0	0	0	0	0	0	0	0	0	0	0	0	0	0	0	0	0	0	0	0	0	0	0	0	0	0	0	0	0	0	0	0	0	0	0	0	0	0
YAL011W	0	0	0	0	0	0	0	0	0	0	0	0	0	0	0	0	0	0	0	0	0	0	0	0	0	0	0	0	0	0	0	0	0	0	0	0	-0.107825	-0.105274	0	0	0	0	0	0	0	0.0923762	-0.0490891	0	0
YAL012W	0	0	0	0	0	0	0	0	0	0	0	0	0	0	0	0	0	0.0992424	0.0852583	0	-0.151923	0	0	0	0	0.0720484	0.0477442	0	0	0	0	0	0	0	0	0	0.0919029	0	0	0	0.0900301	0	0.074449	0	0.131672	0.274762	0	0	0
YAL013W	0	0	0	0	0	0	0	0	0	0	0	0	0	0.102156	0	0	0	0	0	0	0	0	0	0	0	0	0	0	0	0	0	0	0	0	0	0	0	0	0	0	0	0	0	0	0	0	0	0	0
YAL019W	0	0	0	0	0	0	0	0	0	0	0	0	0	0	0	0	0	0	0	0	0	0	0	0	0	0	0	0	0	0	0	0	0	0	0	0	0	0	0	0	0	0	0	0	0	0	0	0	0
YAL020C	0	0	0	0	0	0	0	0	0	0	0	0	0	0	0	0	0	0	0	0	0	0	0	0	0	0	0	0	0	0	0	0	0	0	0	0	0	0	0	0	0	0	0	0	0.111789	0	0	0	0
YAL022C	0	0	0	0	0	0	0	0	0	0	0	0	0	0	0	0	0	0	0	0	0	0	0	0	0	0	0	0	0.110426	0	0	0	0	0	0	0	0	0	0	0	0	0	0	0	0	0	0	0	-0.119505
YAL026C	0	0	0	0	0	0	0	0	0	0	0	0	0	0	0	0	0	0	0	0	0	0	0	0	0	0	0	0	0	0	0	0	0	0	0	-0.211182	0	0	0	0.0985892	0	0	0	0.0710967	0	0	0	0	0
YAL027W	0	0	0	0	0	0	0	0	0	0	0	0	0	0	0	0	0	0	0	0	0	0	0	0	0	0	0	0	0	0	0	0	0	0	0	0	-0.121178	0	0	0	-0.0713407	0	0	0	0	0	0	0	0
YAL028W	0	0	0	0	0	0	0	0	0	0	0	0	0	0	0	0	0	0	0	0	0	0	0	0.125776	0	0	0	0	0	0	0	0	0	0	0	0	0	0	0	0	0	0	0	0	-0.171122	-0.0338515	0	0	0
YAL029C	0	0	0	0	0	0	0	0	0	0	0	0	0	0	0	0	0	0	0	0	0	0	0	0	0	0	0	0	0	0	0	0	0	0	0	0	0	0	0	0	0	0	0	0	0	0	0	0	0
YAL030W	0	-0.120149	0	-0.0326952	0	0	0	0	0	0	0	0	0	0	0	0	0	0.112721	0	-0.0800406	0	0	-0.0784369	0	0	0.0645484	0	0	0	0	0	0	0	0	0	-0.115141	0	0	0	0	0	0	0	0	0	0	0	0	0
YAL032C	0	0	0	0	0	0	0	0	0	0	0	0	0	0	0	0	0	0	0	0	0	0	0	0	0	0	0	0	0	0	0	0	0	0	0	0	-0.149089	0	0	0.0671642	0	0	0	0	0	0	0	0	0
YAL033W	0	0	0	0	0	0	0	0	0	0	0	0	0	0	0	0	-0.0438265	0	-0.0910204	0	0	-0.0824531	0	0	0	-0.0549693	0	0	0	0	0	0	0	0	0	0.076329	0	0	0	0	-0.0532173	0	0	-0.0978293	0	0	0	0	0
YAL034C	0	0	0	0	0	0	0	0	0	0	0	0	0	0	0	0	0	0	0	0	0	0	0	0	0	0	0	0	0	0	0	0	0	0	0	0	0	0	0	0	0	0	0	0	0	0	0	0	0
YAL035W	0	0	0	0	0	0	0	0	0	0	0	0	0	0	0	0	0	0	0	0	0	0	0	0	0	0	0	0	0	0	0	0	0	0	0	0	0	0	0	0	0	0	0	0	0	0	0	0	0
YAL036C	0	0	0.131533	0	0	0	0	0	0	0	0	0	0	0	0	0	0	0	0	0	0	-0.12513	0	0	0	0	0	0	0	0	0	0	0	0	0	0.171012	0	0.210601	0	0	0	0	0	0.0618127	0	0	0	0	0
YAL038W	0	0	0	0	0	0	0.10768	0	0	0.0918222	0.0650228	0	0	0	0	0.0698127	0	-0.20956	0	-0.0918027	0	0	0	0	0	-0.077206	0	0	0	0	0	0	0	0	0	0	0	0	0	0	0	0	0	0	0	0	0	0	-0.174528
YAL039C	0.0506243	0	0	0	0	0	0	0	0	0	0	0	0	0	0	0	-0.0379288	0.0827527	-0.045786	0	0	0	-0.0305041	0	0	0	0	0	0.0346306	0.0381725	0	0	0	0	0	0	0	-0.105819	0	0	0	0	0	-0.0374101	0	0	0	0	-0.0673067
YAL040C	0.0782799	0	0	0	0	0	0	0	0	0	0	0	0	0	0	0	0	0	0	0	0	0	0	0	0	0	0	0	0	0	0	0	0	0	0	0	0	-0.0962298	0	0	-0.126834	0	0	0	0	0	0	0	0
YAL042W	0	0	0	0	0	0	0	0	0	0	0	0	0	0	0	0	0	0	0	0	0	-0.0854198	0	0	0	0	0	0	0	0	0	0	0	0	0	0	0	0	0	0	0.0803712	0	0	0	0	0	0	0	0
YAL044C	0	0	0.0630864	0	0	0	0	0	0	0	0	0	0	0	0	0	0	0	0	0	0	0	0	0	0	0	0	0	0	0	0	0	0	0	0	0	0	0	0	0	0	0	0	0	0	0	0	0	0
YAL046C	-0.245162	0	0	0	0	0	0	0	0	0	0	0	0	0	0	0	0	0.055031	0.133855	-0.0968013	0	0	0	0	0	0	0	0	0	0	0	0	0	0.0935694	0	0	-0.127689	0	0	0	0	0	0	0	0	0	0	0	0
YAL047C	0	0	0	0	0	0	0	0	0	0	0	0	0	0	0	0	0	0	0	0	0	0	0	0	0	0	0	0	0	0	0	0	0	0	0	0	0	0	0	0	0	0	0	0	0.0918318	0	0	0	0
YAL049C	0	0	0	0	0	0	0	0	0	0	0	0	0	0	0	0	-0.0245219	0	-0.0447858	0	0	0	0	0	0.0195082	0	-0.00910621	0	0	0	0	0	0	0	0	0	-0.089261	0	0	0	0	0	0	-0.0167189	0	0	0	0	0
YAL054C	0	-0.0976602	0	0	0	0	0	0	0	0	0	0	0	0	0	0	0	0	0	0	0	0	0	0	0	0	0	0	0	0	0	0	0	0	0	-0.0947036	0	-0.124763	0	0	-0.0806678	0	0	0	0	0	0	0	0
YAL055W	0	0	0	0	0	0	0	0	0	0	0	0	0	0	0	0	0.0577792	0	0	0	0.064935	0	0	0	0.0585675	0.0843803	0	0	0	0	0	0	0	0	0	-0.24243	0	0	0	0	0	0	0	0	0	0	0	0	0
YAL056W	0	0	0	0	0	0	0	0	0	0	0	0	0	0	0	0	0	0	0	0	0	0	0	0	0	0	0	0	0	0	0	0	0	0	0	0	-0.0712969	0	0	0	-0.0291635	0	0	-0.0215752	0	0	0	0	0
YAL060W	0	0	0	0	0	-0.111036	0	0	0.0977076	0	0	0	0	0	0	0	0	0.107989	0	0	0	0	0	0	0	0	0	0	0	0	0	0	0	0	0	0	-0.160224	0	0	0	0	0	0	0	-0.00431794	0.0463364	0	0	0
YAL062W	0	0	0	0	0	0	0	0	0	0	0	0	0	0	0	0	0	0	0	0	0	0	0	0	0	0	0	0	0	0	0	0	0	0	0	0	0	-0.0398512	0.126845	0.0873968	0	0	0	0	0	0	0	0	0
YAR002C-A	0.050152	0	0	0	0	0	0	0	0	0	0	0	0	0	0	0	0	-0.0985476	-0.0592659	0	0	0	-0.0513594	0	0	-0.0378373	0	0	0	0	0	0	0	0	0	0	0	0	0	0	0	0	0	0	-0.112501	-0.0373931	-0.0518374	0	0
YAR002W	0	0	0	0	0	0	0	0	0	0	0	0	0	0	0	0	0	0	0	0	0	0	0	0	0	0	0	0	0	0	0	0	0	0	0	0	0	0	0	0	0.101476	0	0	0	-0.266983	0	0	0	0
YAR003W	0	0	0	0	0	0	0	0	0	0	0	0	0	0	0	0	0	0	0	0	0	0	0	0	0	0	0	0	0	0	0	0	0	0	0	0	0	0	0	0.0878689	0.0751871	0	-0.0796047	0	0	0	0	0	0
YAR008W	0	0	0	0	0	0	0	0	0	0	0	0	0	0	0	0	0	0	0	0	0	0	0	0	0	0	0	0	0	0	0	0	0	0	0	-0.132798	0	0	0	0	0	0	-0.0839921	0	0	0	0	0	0
YAR009C	0	0	-0.877739	0	0	0	0	0	0	0	0	0.0738552	0	0	0	0	0	0	0	0	0	0	0	0	0	0	0	0	0	0	0	0	0	0	0	0	0	0	0	0	0	0	0	0	0	0	0	0	0
YAR010C	-0.0898087	0	0	0	0	0	-0.113289	0	0	0	0	0	0	0	0	0.0480413	0	0	0	0	0	0	0	-0.0950597	0	0	-0.0487596	0	0	0	0	0	0	0	0	0	0	0	0	0.0848106	0	0	0	0	-0.169818	0	0	0	0.0832737
YAR015W	0	0	-0.276887	0	0	0	0	0	0	0	0	0	0	0	0	0	0	-0.277727	0	0	0	0.108544	0	0	0	-0.0827981	0	0	0	0	0	0	0	0	0	0	0	0	0	0	0	0	0	0	0	0	0	0	0.219409
YAR018C	0	0	0	0	0	0	0	0	0	0	0	0	0	0	0	0	0	0	0	-0.0865942	0	0	0	0	0	-0.259549	0	0	0	0	0	0	0	0	0	0	-0.139674	0	0	0	0	0	0	-0.0509281	0	0	0	0	0
YAR019C	0	0	0	0	0	0	0	0	0	0	0	0	0	0	0	0	0	0	0	0	0	0	0	0	0	0	0	0	0	0	0	0	0	0	0	0	0	0	0	0	0	0	0	0	0	0	0	0	0
YAR020C	0	0	0	0	0	0	0	0	0	0	0	0	0	0	0	0	0	0	0	0	0	0	0	0	0	0	0	0	0	0	0	0	0	0	0	0	0	0	0	0	0	0	0	0	0	0	0	0	0
YAR023C	0	0	0	0	0	0	0	0	0	0	0	0	0	0	0	0	0	0	0	0	0	0	0	0	0	0	0	0	0	0	0	0	0	0	0	0	0	0	0	0	0	0	0	0	0	0	0	0	0
YAR027W	0	0	0	-0.370144	0	0	0	0	0	0	0	0	0	0	0	0	0	0	0	0	0	0	0	0	0	0	0	0	0.0388178	0	0	0	0	0	0	0	-0.0645181	0	0	0	0	0	0	0	0	0	0	0	0
YAR028W	0	0	0	-0.370735	0	0	0	0	0	0	0	0	0	0	0	0	0	0	0	0	0	0	0	0	0	0	0	0	0.0452696	0.0298251	0	0	0	0	0	0	0	0	0	0	0	0	0	0	0	0	0	0	0
YAR029W	0	0	0	0	0	0	0	0	0	0	0	0	0	0	0	0	0	0	0	0	0	0	0	0	0	0	0	0	0	0	0	0	0	0	0	0	0	0	0	0	0	0	0	0	0	0	0	0	0
YAR033W	0	0	0	-0.848855	0	0	0	0	0	0	0	0	0	0	0	0	0	0.0353509	0	0	0	0	-0.038261	0	0	0	0	0	0	0	0	0	0	0	0	0	0	0	0	0	0.0619139	0	0	0	0	0	0	0	0
YAR035W	0	0	0	0	0	0	0	0	0	0	0	0	0	0	0	0	0	0.113736	0	0	0	0	-0.072106	0	0.0745617	0.0521735	0	0	0	0	0	0	0	0	0	0	0	0	0	0	0	0	0	0	0	0	0	0	0
YAR042W	0	0	0	0	0	0	0	0	0	0	0	0	0	0	0	0	0	0	0	0	0	0	0	0	0	0	0	0	0	0	0	0	0	0	0	0	0	0	0	0	0	0	0	0	0	0	0	0	0
YAR050W	0	0	0	0	0	0	0	0	0	0	0	0	0	0	0	-0.0610778	0	0	0	0	0	0.055753	0	0	0	0	0	0	0	0	0	0	0	0	0	0	0	0	0	0	0	0	0	0	0	0	0.16881	0	0
YAR071W	0	0	0	0	0	0	0	0	0	0	0	0	0	0	0	0	0	0	0	0	0	0	0	0	0	0	0	0	0	0	0	0	0	0	0	0	0	0	0	0	0	0	0	0	0	0	0	0	0
YBL001C	0	0	0	-0.157985	0	0	0	0	0	0	0	0	0	0	0	0	0	0	0	0	0	0	0	0	0	0	0	0	0	0	0	0	0	0	0	0	0	0	0	0	0	0	0	0	-0.107171	0	0	0	0
YBL002W	0	0.0880199	0	0	0	0	0	0	0	0	0	0	0	0	0	0	-0.116301	0	0	0	0	0	0	0	0	0	0	0	0	0	0	0	-0.0873692	0	0	0	-0.181665	0	0	0	0.0324917	0	0	0	0.270452	0	0	0	0
YBL005W	-0.0700141	0	0	0	0	0	0	0	0	0	0	0	0	0	0	0	0	0	0	0	0	0	0	0	0	0	0	0	0	0	0	0	0	0	0	0	-0.120411	0	0	0	0.199148	0	-0.0644276	0	0	0	0	0	0
YBL009W	0	0.156854	0	0	0	0	0	0	0	0	0	0	0	0	0	0	0	0	0	0	0	0.193679	0	0.141165	0	0	0	0	0	0	0	0	0	0	0	0	0	0	0	0	0	0	0	0	0	0	0	0	0
YBL011W	-0.15652	0.0544247	0	0	0	0	0	0	0	0	0	0	0	0	0	0	0	0	0	0	0	0	0	0	0	0	0	0	0	0	0	0	0	0	0	0	-0.135059	0	0	0.07339	0.0478944	0	0	0	0.0663776	0.0482471	0.0615986	0	0
YBL015W	-0.0703594	0	0	0	0	0	0	0	0	0	0	0	0	0	0	0	0	0.103498	-0.0612831	0	0	0	0.0401942	0	0.0471832	0	0	0	0	0	0	0	0	0	0	0	-0.106197	0	0	0	-0.0781152	0	0	0	0	0	0	0	0
YBL030C	-0.0184488	0	0	0	0	0	0	0	0	-0.0878157	0	0	0	0	0	0	0	0.149982	0	0	-0.0457425	0	0.0346801	0	0	0	0.0174389	0	0	0	0	0	0	0	0	-0.102532	-0.126856	0	0	0	0	0	0	0	0	0	0	0	0
YBL038W	0	0	-0.049487	0	0	0	0	0	-0.00983875	0	0	0	0	0	0	0	0	0	0	0	0	0	0	0	0	0	0	0	0	0	0	0	0	0	0	0	-0.179547	0	0	0	0	0	0	0	0	0	0	0	0
YBL039C	0	0	0.0657717	0	0	0	0	0	0	0	-0.0721698	0	0	0	0	0	0	0	0	0	0	0	0	0	0	0	0	0	0	0	0	0	0	0	0	0	0.242549	0.0872836	0	0	0	0	0	0.0623023	0	0	0	0	0
YBL042C	-0.0424915	0	0	0	0	0	0	0	0	0	0	0	0	0	0	0	0	0	0	0	0	0	0	0	0	0	0	0	-0.115951	0	0.0488262	0	0	0	0	0	0	0	0	0	0	0	0	0	0	0	0	0	0
YBL045C	-0.0296812	0	0	0	0	0	0	0	0	0	-0.0848022	0	0	0	0	0	0	0.173621	0	0	-0.0903249	0	0	0	0	0	0	0	0	0	0	0	0	0	0	-0.0996922	-0.171535	0	0	0	0	0	0	0	0.0962988	0	0	0	-0.0675874
YBL066C	-0.0543983	0	0	0	0	0	0	0	0	-0.0969186	0	0	0	0	0	0	0	0	0	0	0	0	0	0	0	0	0	0	0	0	0	0	0	0	0	-0.148245	-0.15962	0	0	0	0	0	0	0	0	0.105877	0	0	-0.0594971
YBL068W	0	0	0.0993395	0	0	0	0	0	0	0	0	0	0	0	0	0	0	0	0	0	0	0	0	0	0	0	0	0	0	0	0	0	0	0	0	0	0.201129	0	0	-0.0653912	0	0	-0.0774733	0	0	0	0	0	0
YBL091C	0	0.0755214	0	0	0	0	0	0	0	0	0	0	0	0	0	0	0	0	0	-0.0567152	0	0.133307	0	0	0	0.0660256	0	0	0	0	0	0	0	0	0	0	0	0	0	0	0	0	0	0	0	0	0	0	0
YBL093C	-0.139081	0	0	0	0	0	0	0.0992684	0	0	0	0	0	0	0	0	0	-0.0600204	-0.0853456	0	0.0743943	0	0	0	-0.0471217	-0.0593431	0	0	0	0	0	0	0	0	0	0.113153	0	0	0	0.13671	0	0	0	0	-0.115428	0	0	0	0
YBL095W	0.413994	0	0	0	0	-0.0485004	0	0	-0.0536021	0	0	0	0	0	0	0	0	-0.0327198	0	-0.0555392	-0.0761675	0	0	0	0	0.0578551	0	0	0	0	0	0	0	0	0	0	-0.149169	0	0	0	-0.080761	0	0	-0.0706728	0	0.0295144	0.105424	0	0
YBL099W	-0.0113844	0	0	0	0	0	0	0	0	-0.0913137	0	0	0	0	0	0	0	0.213753	0	0	-0.0634983	0.0357331	0	0	0	0	0	0	0	0	0	0	0	0	0	0	-0.20844	-0.0546354	0	0	0	0	0	0.043223	0	0	0	0	0
YBR009C	0	0.0776456	0	0	0	0	0	0	0	0	0	0	0	0	0	0	-0.224267	0	0	0	0	-0.145922	0	0	0	0	0	0	0	0	0	0	0	0	0	-0.103259	-0.118104	0.0791665	0	0	0	0	-0.0473566	0	0.279738	0	0	0	0
YBR015C	0	0	-0.0766317	0	0	0	0	0	0	0	0	0	0	0	0	0	0	0	0	0	0	0	0	0	0	0	0	0	0	0	0	0	0	0	0	0	-0.0724683	0	0.110369	0	0.0880431	0	0	0	0	0	0	0	0
YBR022W	0	-0.0824488	0	0	0	0	0	0	0	0	0	0	0	0	0	0	0	0	0	0	0	0	0	0	0	0	0	0	0	0	0	0	0	0	0	0	-0.175258	0	0	0	-0.0690938	0	-0.0570334	0	0	0	0	0	0
YBR025C	-0.0243172	0	0.126439	0	0	0	0	0	0	0	0	0	0	0	0	0	0	0	0	0	0	0	0	0	0	0	0	0	0	0	0	0	0	0	0	0	0.104724	0.107556	-0.212352	0	0	0	0	0	0	0	0	0	0
YBR035C	0	0	-0.107354	0	0	0	0	0	0	0	0	0	0	0	0	0	0.0804778	0	0	0	0	0.0956503	-0.0686031	0	0	0.0722391	0	0	0	0	0	0	0	0	0	0	0	0	0	0	0	0	0	0	0	0	0	0	0
YBR037C	0	0	-0.0394888	0	0	0	0	0	0	0	0	0	0	0	0	0	0.0449331	0	0	0	0	-0.065613	0	0.0445965	0	0.0305965	0	0	0	0	0	0	0	0	0	0	-0.198402	0	0	0	0	0	0	0	0	0	0	0	-0.0789356
YBR038W	0.0661428	0	0	0	0	0	0	0	0	0	0	0	0	0	0	0	0	0	0	0	0	0	0	0	0	0	0	0	0	0	0	0	0	0	0	0	-0.319211	0	0	0	0.0573782	0	0	0	0.0967694	0.118783	0.0787734	0	0
YBR039W	0.00921809	0	0	0	0	0	0	0	-0.0753249	-0.0536598	0	0	0	0	0	0	0	0.197687	0	0	-0.0744649	0	0	0	0	0	0	0	0	0	0	0	0	0	0	-0.143389	-0.0949914	0	-0.0258669	0	0	0	0	0	0	0	0	0	-0.0750261
YBR052C	-0.0623945	0	-0.0342233	0	0	0	0	0	0	0	0	0	0	0	0	0	0	0.127654	0	0	0	-0.10987	0	0.0590197	0	0.0440776	0	0	0	0	0	0	0	0	0	0	-0.174444	-0.0897525	0	0	0	0	0	-0.0721518	0	0	0	0	0
YBR058C	-0.0737902	0	0	0	0	0	0	0	0	0	0	0	0	0	0	0	0	0	0	0	0	0	0	0	0	0	0	0	0	0	0	0	0	0	0	0	0	0	0	0	0	0	0	0	0	0	0	0	0
YBR067C	-0.330864	0	0	0	0	0	0	0	0	0	0.0854341	0.0734617	0	0	0	-0.0817407	0	0.0564318	0.0184662	0	0	0	0	0.0491755	0	0	0	0	0	0	0	0	0	0	0	0	0	0	0	0.319958	0	0	0	0	-0.144247	-0.0527345	-0.00998678	0	0
YBR073W	-0.0790496	0	0	0	0	0	0	0	0	0	0	0	0	0	0	0	0	0	0	0	0	0	0	0	0	0	0	0	0	0	0	0	0	0	0	0	-0.106012	0	0	0	0	0	0	0	0	0	0	0	0
YBR109C	0.0744649	0	0	0	0	0	0	0	0	0	0	0	0	-0.0957686	0	0	0	0	0	0	0	0	0	0	0	0	0	0	0	0	0	0	0	0	0	0	0	0	0	0	0	0	0	0	0	0	0	0	0
YBR114W	-0.0959394	0	-0.0781188	0	0	0	0	0	0	0	0	0	0	0	0	0	0	0	-0.118174	0	0	0	0	0.087997	0	-0.0743671	0	0	0	0	0	0	0	0	0	0	0	0	0	0	0	0	0	0	0	0	0	0	0
YBR117C	-0.0265108	0	0	0	0	0	0	0.0485914	0	0	-0.0540419	0	0	0	0	0	0	0	-0.0479834	0	0.0759751	0	0.0451286	0.040934	-0.0474246	0	0	0	0	0	0	0.0725759	0	0	0	0	0	-0.0487483	0.0498479	0	-0.0411316	0	0	0	0	0	0	0	-0.0400686
YBR121C	0	0.0859675	0	0	0	0	0	0	0	0	0	0	0	0	0	0	0	0	0	0	0	0	0	0	0	0	0	0	0	0	0	0	0	-0.0796027	0	0	0	0.0739689	0	0	0.1292	0	0	0	0	0	0	0	0
YBR137W	0.170591	0	0	0	0	0	0	0	0	0	0	0	0	0	0	0	0	0	0	0	0	0	0	0	0	0	0	0	0	0	0	0	0	0	0	0	0	0	0	0	0	0	0	0	0	0	0	0	0
YBR150C	-0.0764816	0	0	0	0	0	0	0	0.0890853	0.341304	0	0	0	0	0	0	0	0	0	0	0	0.0791776	0	0.0635707	0	0	0	0	0	0	0	0	0	0	0	0	-0.0884882	0	0	0.097224	0	0	0	0	0.0732833	0.0841022	-0.138501	0	0
YBR157C	-0.0715107	0	0	0	0	0	0	0	0	0	0	0	0	0	0	0.0580607	0	-0.0478245	-0.0582822	0	0	0	0	-0.132781	0.0732455	0	0	0	0	0	0	0	0	-0.089652	0	0	0	0	0.0518299	0	-0.131996	0	0	0	0.138907	0	-0.027446	0	-0.29878
YBR159W	0.372852	0	0	0	0	0	0	0	0	0	0	0	0	0	0	0	0	-0.0760033	0	0	0	0	0	0	0	0	0	0	0	0	0	0	0	0	0	-0.151272	0	0	0	0	0	0.070912	0	0	0	0	0	0	0
YBR167C	0.201269	0	0	0	0	0	0	0	0	0	0	0	0	0	0	0	0	0	0	0	0	0	0	0	0	0	0	0	0	0	0	0	0	0	0	0	0	0	0	0	0	0	0	0	0	0	0	0	0
YBR168W	0.190916	0	0	0	0	0	0	0	0	0	0	0	0	0	0	0	0	0	0	0	0	0	0	0	0	0	0	0	0	0	0	0	0	0	0	-0.129355	0	0	0	0	0	0	0	0	0	0	0	0	0
YBR182C	0.107716	0	0	0	0	0.115077	0	0	0.102405	0	-0.251898	0	0	0	0	0	0	0	0	0	0.136354	0	0	0	0.0574017	-0.0663172	0	0	0	0	0	0	0.135413	0	0	0	0	0	0	0	0	0	0	0	0	0	0	0	0
YBR183W	0.0728732	0	0	0	0	0	0	0	0	0	0	0	0	0	0	0	0	0	0	0	0	0	0	0	0	0	0	0	0	0	0	0	0	0	0	0	-0.0946636	0	0	0	0	0	0	0	0	0	0	0	-0.170418
YBR218C	-0.0925835	0	0	0	0	0	0	0	0.176702	0	0	0	0	0	0	0	0	0	0	0	0	0	0	0	0	0	0	0	0	0	0	0	0	0	0	0	0	0	0	0	0	0	0	0	0.169929	0.0930089	0.0787144	0	0
YBR229C	-0.065602	0	0	0	0	0	0	0	0	0	0	0	0	0	0	0	0	0	0	0	0	0	0	0	0	0	0	0	0	0	0	0	0	0	0	-0.0897589	0	0	0	0	0	0	0	0	0	0	0	0	0
YBR230C	0	0	-0.0886235	0	0	0	0	0.117543	0	0	0	0	0	0	0	0	0	0.175795	0	0	0.0708837	0	0	0	0	0	0	0	0	0	0	0	0	0	0	-0.15226	-0.0795262	0	0	0	0	0	0	-0.0490729	0	0	0	0	-0.0826513
YBR231C	0	-0.102531	0	0	0	0	0	0	0	0	0	0	0	-0.196874	0	0	0	0.174788	0	-0.0687952	0	-0.113455	0	0	0	0.0569006	0	0	0	0	0	0	0	0	0	0	-0.107687	0	0	0	0	0	0	0	0	0	0	0	0
YBR239C	-0.0989903	0	0	0	0	0	0	0	0	0	0	0	0	0	0	0	0	0	0	0	0	0	0	0	0	0	0	0	0	0	0	0	0	0	0	0	0	0	0	0	0	0	0	0	0	0	0	0	0.0817535
YBR241C	0	-0.07353	-0.0482457	0	0	0	0	0	0	0	0	0	0	0	0	0	0	0	0	0	0	0	0	0	0	0	0	0	0	0	0	0.074513	0	0	0	0	-0.104235	-0.0988639	0	0	-0.129531	0	0	0	0	0	0	0	0
YBR260C	-0.108094	0	0	0	0	0	0	0	0	0	0	0	0	0	0	0	0	0	0	0	0	0	0	0	0	0	0	0	0	0	0	0	0	0	0	0	-0.206485	0	0	0.0888151	0	0	0	0	0	0	0	0	0
YBR268W	0	-0.0533014	0	0	0	0	0	0	0	0	0	0	0	0	0	0	0.0773139	0	0	0	0	-0.0949076	0	0	0	0	0	0	0	0	0	0	0	0	0	0	-0.127056	0	0	0	0	0	0	0	0	0	0	0	0
YBR272C	0	-0.0674001	0	0	0	0.0679946	0	0	0	0	0	0	0	0	0	0	0.0452328	0	0	0	0	0	-0.0521932	0.0607161	0.0800171	0	-0.0345973	0	0	0	0	0	0	0	0	0	0	0	0	0	0	0	0	0	-0.186593	0	0.0537943	0	0
YBR286W	-0.0373734	0	0	0	0	0	-0.0321402	0.0532368	0	0	0	0	0	0	0	0	0	0	0	0	0.229129	0	0.0720438	0	0	0.0535612	0.0355284	0	0	0	0	0	0	0	0	-0.104654	0	0	0.03439	0	0	0.0237304	0	0	0	0	0	0	0
YBR287W	0	-0.102342	0	0	0	0	0	0	0	0	0	0	0	0	0	0.0653911	0	0	-0.0786123	-0.0886234	0	-0.0696547	0	0	0	0	0	0	0	0	0	0	0	0	0	0	0	-0.153611	0	0	-0.145537	0.0862776	0	0	0	0	0	0	0
YCL008C	0	0	-0.122698	0	0	0	0	0	0	0	0	0	0	0	0	0	0	0	0	0	0	0	0	0	0	0	0	0	0	0	0	0	0	0	0	0	0	0	0	0	0	0	0	0	0	0	0	0	0
YCL011C	0	0.146405	0	0	0	0	0	0	0	0	0	0	0	0	0	0	0	0	0	0	0	0	0	0	0	0	0	0	0	0	0	0	0	0	0	0	0	0	0	0	0	0	0	-0.0996103	0	0	0	0	0
YCL024W	-0.121937	0	0	0	0	0	0	0	0	0	0	0	0	0	0	0	0	0	0	0	0	0	0	0	0	0	0	0	0	0	0	0	0	0	0	0	-0.225877	0	0	0	0	0	0	0	0	0	0	0	0
YCL026C-B	0.010492	0	0	0	0	0	0	0	0	0	0	0	0	0	0	0	0	0	0	0	0	0	0	0	0	0	0	0.0201053	0.0168097	0	0	0	0	0	0	0	0	0	0	0	0	0	0	0	0	0	0	0	0
YCL048W-A	-0.00877203	0	0	0	0	0	-0.0636108	0.0622962	0	0	-0.0219674	0	0	-0.114833	0	-0.0677832	0	-0.0542341	-0.0889315	0	0.131249	0	0.0759905	0	0	0	0	0	0	0	0	0.063958	0	0	0	0	0	-0.0252085	0	0	-0.0933176	0	0	0	0.145767	0	0	0.0423288	-0.0707398
YCL049C	-0.0802303	-0.0443861	0	0	0	0	0	0	0	0	0	-0.0776153	0	-0.119364	0	0	0	-0.0504387	-0.0488912	0	-0.110748	0	0	0	-0.0530591	0	0	0	0	0	0	0	0	0	0	0	0	-0.131194	0.0449702	0	0	0	0	0	0	0	0	0	-0.0936672
YCL050C	0	0	0.129451	0	0	0	0	0	0	0	0	0	0	-0.135247	0	-0.0743755	0	-0.0863013	0	0	0	0	-0.0562466	0.107791	-0.0763764	0	0	0	0	0	0	0	-0.0600965	0	0	0	0.0827373	0	0	0	0.103523	0	0	0	-0.0849197	-0.0473136	-0.111696	0	0
YCL059C	0	0.123227	0	0	0	0	0	0	0	0	0	0	0	0	0	0	0	0	0	0	0	0	0	0	0	0	0	0	0	0	0	0	0	0	0	0.197795	0.0678994	0.141952	0	0	0	0	0	0	0	0	0	0	0
YCR011C	0	0	-0.0669265	0	0	0	0	0	0	0	0	0	0	0	0	0	0	0	0	0	0	0	0	0	0	0	0	0	0	0	0	0	0	0	0	0	-0.123592	-0.100532	0	0	0	0	0	0	0	0	0	0	0
YCR016W	0	0	0.108552	0	0	0	0	0	0	0	0	0	0	0	0	0	0	0	0	0	0	0	0	0	0	0	0	0	0	0	0	0	0	0	0	0	0.150305	0.0878307	0	-0.103854	0	0	0	0	0	0	0	0	0
YCR018C-A	0	0	-0.117927	-0.0743087	0	0	-0.113095	0	0	0	0	0	0	0	0	0	0	0	0	0	0	0	0	0	0	0	0	0	0	-0.0719228	-0.0822485	0	0	0	0	-0.07803	0	0	0	0	-0.0827741	0	-0.102145	-0.0918854	0.262763	0.110728	0	0	0
YCR036W	0.251173	0	0	-0.0400969	0	0	0	0	0	0	0	0	0	0	0	0	0	0	0	0	0	0	0	0	0	0	0	0.0513228	0.0400026	0	0	0	0	0	0	0	0	0	0	0	0	0	0	0	0	0	0	0	0
YCR063W	-0.125395	0	0	0	0	0	0	0	0	0	0	0	0	0	0	0	0	0	0	0	0	0	0	0	0	0	0	0	0	0	0	0	0	0	0	0	0	0	0	0	0	0	0	0	0	0	0	0	0
YDL014W	0	0	0.0945236	0	0	0	0	0	0	0	0	0	0	0	0	0	0	0	0	0	0	0	0	0	0	0	0	0	-0.0578845	0	0	0	0	0	0	0.144398	0	0.13691	0	0	0.123343	0	0	0.0502165	0	0	0	0	0
YDL020C	-0.171457	0	0	0	0	0	0	0	0	0	0	0	0	0	0	-0.075589	0	0	0	0	0	0	0	0	0	0	0	0	0	0	0	0	0	0	0	0	0	0	0	0	0	0	0	0	0	0	0	0	0
YDL029W	0.0355263	0	0	0	0	0	0	0	0	0	0	0	0	0	0	0	0	0	0	-0.10211	0	-0.0928419	0	0.0347167	0	0	0	0	0	0	0	0	0	0	0	0	-0.173373	0	0.0328944	0	0	0	0	0	0	0	0	0	0
YDL039C	0.192211	0	0	0	0	0	0	0	0	0	0	0	0	0	0	0	0	0	0	0	0	0	0	0	0	0	0	0	0	0	0	0	0	0	0	0	0.129206	0	0	0	0	0	0	0	0	0	0	0	0
YDL045W-A	0	0	-0.0562673	0	0	0	0	0	0	0	0	0	0	0	0	0	0	0.0726311	0	0	0	0	0	0	0	0	0	0	0	0	0	0	0	0	0	0	0	0	0	0	0	0	0	0	-0.117726	0	0	0	0
YDL049C	-0.215843	0	0	0	0	-0.0733489	0	0.128508	0.103092	0	0	0	0	0	0	0	0	0	0	0	0	0.115013	0	0	-0.0263699	-0.0414759	0	0	0	0	0	0.120554	0	0	0	-0.0485826	0	0	-0.156029	0.186701	0	0	0	0	0.193661	0.0558103	0	0	-0.109426
YDL051W	0	0	0.0893611	0	0	0	0	0	0	0	0	0	0	0	0	0	0	0	0	0.095085	0.0392115	0	0	0	0	0	0.0302925	0	0	0	0	0	0	0	0	0.189946	0.191051	0.114996	0	0	0	0	0	0	0	0	0	0	0
YDL052C	-0.260956	0	0	0	0	-0.139657	0	0	0	0	0	0	0	0	0	0	0	0	0	0	0	0	0	0	0	0	0	0	0.125612	0	0.0440011	0	0	0	0	0	-0.053426	0	0	0.242997	0	0	-0.0713631	0	0	0	0	0	0
YDL078C	0.109935	0	-0.0485648	0	0	0	0	0	0	0	0	0	0	0	0	0	0.0399247	0.106814	0	-0.061226	0	0	0	0	0.0527548	0	0	0	0	0	0	0	0	0	0	0	-0.170612	-0.0595739	0	0	0	0	-0.0350459	0	0	0	0	0	-0.127859
YDL082W	0	0	0.0693291	0	0	0	0	0	0	0	0	0	0	0	0	0	0	-0.0630531	0.149039	0	0	0.0769577	0	0	0	0	0	0	0	0	0	0	0	0	0	0	0.101736	0.126591	0	0	0	0	0	0	0	0	0	0	0
YDL085C-A	0.133592	0	0	0	0	0	0	0	0	0	0	0	0	0	0	0	0	-0.0864885	0	0	0	0	0	0	0	0	0	0	0	0	0	0	0	0	0	0	0	0	0	0	0	0	0	0	0	0	0	0	0
YDL091C	0	0	-0.0754043	0	0	0	0	0	0	0	0	0	0	0	0	0.056312	0	0	-0.0679087	0	-0.0488739	0	0	0	0	0	0	0	0	0	0	0	0	0	0	0	-0.206716	0	0	0	0	0	0	-0.0491491	0	0	0	0	-0.0841952
YDL110C	0.228426	0	0	0	0	0	0	0	0	0	0	0	0	0	0	0	0	0	0	0	0.144837	0	0	0.0727599	0.037592	0.0698898	0	0	0.0323851	0	-0.0386526	0	0	0	0	0	-0.236558	0	0	0	0	0	0	0	0	0	0	0	0
YDL111C	0.169203	0	0	0	0	0	0	0	0	0	0	0	0	0	0	0	0	0	0	0	0	-0.195214	-0.0584198	0	0	0	0	0	0	0	0	0	0	0	0	0	0.285749	0	0	0	0	0	0	0	0	0	0	0	0
YDL129W	0	0.0678726	0	0	0	0	0	0	0	0	0	0	0	0	0	0	0	0	0	0	0	0	0	0	0	0	0	0	0	0	0	0	0	0	0	0	0.16235	0	0.108851	0	0	0	0	-0.0870722	0.113061	0.0626288	0	0	0
YDL133W	0	0	-0.0932544	0	0	0	0	0	0	0	0	0	0	0	0	0	0	-0.419717	0	0	0.0655433	0	0	0	0	0	0.0528208	0	0	0	0	0	0	0	0	-0.138584	0	0	0	0	0	0	0	0	0	0	0	0	0
YDL134C	0.0442566	0	-0.055957	0	0	0	0	0	0	0	0	0	0	0	0	0	0	0	0	0	0	-0.0862056	0	0	0	0	0	0	0	0	0	0	0	0	0	0	-0.115373	0	0	0.0456668	0	0	0	0	0	0	0	0	-0.109201
YDL139C	0.0584023	0	0	0	0	0	0	0	0	0	0	0	0	0	0	0	0	0	0	-0.0936744	0	0	0	0	0.0673945	0	0	0	0	0	0	0	0	0	0	0	0	0	0	0	0	0	0	0	0	0	0	0	0
YDL144C	0	0	-0.0561051	0	0	0	0	0	0	0	0	0	0	0	0	0	0	0	0	0	-0.112939	0	0	0	0.0782304	0.039638	0	0	0	0	0	0	0	0	0	0	-0.183374	0	0	0	0	0	-0.0738625	0	0	0	0	0	0
YDL153C	0	0	0.110428	0	0	0	0	0	0	0	0	0	0	0	0	0	0	0	0	0	0	0	0	0	0	0	0	0	0	0	0	0	0	0	0	0.272093	0	0.115231	0	0	0	0.0681768	0	0	0	0	0	0	0
YDL169C	0.0241872	0	-0.0434368	0	0	0	0	0	0	0	0	0	0	0	0	0	0	0	0	0	0	0	0	0	0	0	0	0	0.0450995	0	-0.0260292	0	0	0	0	-0.0857847	0	-0.0767417	0	0	0	0	-0.0360715	0	0	0.0995357	0	0	0
YDL188C	0	-0.0692818	0	0	0	0	0	0	0	0	0	0	0	0	0	0	0	0	0	0	0	0	0	0	0	0	0	0	0	0	0	0	0	0	0	-0.0888306	0	-0.128349	0	0	0	0	0	0	0	0	0	0	0
YDL208W	0	0	0.12719	0	0	0	0	0	0	0	0	0	0	0	0	0	0	0	0	0	0	0	0	0	0	0	0	0	0	0	0	0	0	0	0	0	0	0.271226	0	0	0.132345	0	0	0	0	0	0	0	0
YDL220C	0	0	0.137308	0	0	0	0	0	0	0	0	0	0	0	0	0	0	0	0	0	0	0	0	0	0	0	0	0	0	0	0	0	0	0	0	0	-0.117602	0	0	0	0	0	0	0	0.12637	0	0	0	0
YDL222C	-0.0279745	0	0	0	0	0	0	0	0	0	0	0	0	0	0	0	0	0	0	0	0.0669901	0.106923	0	0	-0.0361907	0	0	0	0	0	0	0.0318591	0.0747891	0	0	-0.123045	0	0	0	0.0370497	-0.121002	0	0	0	0	0	0	0	0
YDL229W	0	0.0677618	0.0658465	0	0	0	0	0	0	0	0	0	0	0	0	0	0	0	0.130919	0	0	0.0596102	0	0	0	0	0	0	0	0	0	0	0	0	0	0	0.133979	0.138061	0	0	0.0553533	0	0.0772911	0	0	0	0	0	0
YDL230W	0	0	-0.116958	0	0	0	0	0	0	0	0	0	0	0	0	0	0	0	-0.0678292	0	-0.0942313	0	0	0	0	0	0	0	0	0	0	0	0	0	0	0	0	0	0	0	0	0	0	0	0	0	0	0	0
YDL234C	0	0	0	-0.0362128	0	0	0	0	0	0	0	0	0	0	0	0	0	0.187242	0	0	0	0.0442034	0	0	0	0	0	0	0.0296681	0	0.0456362	0	0	0	0	0	-0.147614	-0.0878964	0	0.0403203	0	0	0	0	0	0	0	0	0
YDL237W	0	-0.0786407	0	0	0	0	0	0	0	0	0	0	0	0	0	0	0	0	0	-0.0495636	0	0	0	0.0912517	0	0	0	0	0.0629092	0	0	0	0	0	0	0	-0.189541	0	0.0387014	0	0	0	-0.0556201	0	0	0	0	-0.0528017	-0.074581
YDR001C	0	0	-0.0831434	0	0	0	0	0	0	0	0	0	0	0	0	0	0	0	0.298884	0	0	-0.0926775	0	0.0493395	0	0	0	0	0	0	0	0	0	0	0	0	0	0	0	0	0	0	0	0	0	0	0	0	0
YDR002W	0.102327	0.0442505	0	0	0	0	0	0	0	0	0	0	0	0	0	-0.0456679	0	-0.06382	0	0	0.0760625	0	-0.107327	0	0	0	0	0	0	0	0	-0.0408127	0	0.0465377	0	0	0.141599	0.103647	0	0	0.0533504	0	0	0	0	0	0	0	0
YDR014W-A	0	0	-0.0919765	0	0	0	0	0	0	0	0	0	0	0	0	0	0	0	0	0	0	0	0	0	0	0	0	0	0	0	0	0	0	0.078598	0	0	0	0	0	0	0	0	0	0	0	0	0	0	0
YDR018C	0	0	-0.0778749	0	0	0	0	0	0	0	0	0	0	0	0	0	0	0.142	-0.160369	0	0	0	0	0	0	0	0	0	0	0	0	0	0	0	0	0	-0.168962	0	0	0	0	0	0	0	0	0	0	0	0
YDR023W	0	0	0.067147	0	0	0	0	0	0	0	0	0	0	0	0	0	0	-0.0877174	0	0	0	0.103474	0	0	0.043858	0	0	0	0	0	0	0	0	0	0	0	0.0826325	0.149711	0	0	0.0352191	0	0	0	0	0	0	0	0
YDR037W	0	0.118783	0	0	0	0	0	0	0	0	0	0	0	0	0	0	0	0	0	0.371906	0	0	0	0	0	0	0	0	-0.120787	0	0.123708	0	0	0	0	0	0.243048	0.123729	0	0	0.0897334	0	0	0	0	0	0	0	0
YDR056C	-0.38193	0	0	0	0	0	0	0	0	0	0	0	0	0	0	0	0.0990353	0	0	-0.0622658	0	0	0	0	0	0	0.0385871	0	0.0714514	0	0	0	0	0	0	0	-0.168292	0	0	0.361619	0	0	0	0	0	0	0	0	0
YDR057W	-0.19282	0	0	0	0	0	0	0	0	0	0	0	0	0	0	0	0	0	0	0	0	0	0	0	0	0	0	0	0.0512022	0	0	0	0	0	0	0	0	-0.151094	0	0.140058	-0.0777532	0	0	0	0	0	0	0	0
YDR059C	-0.0473073	-0.0742995	-0.113892	0	0	0	0	0.0333652	-0.0467836	0	-0.0464926	0	0	0	0	0	0	0.108226	0	0	-0.0908363	0.066949	0	0	0	0	0	0	0	0	0	0	0	0	0	0	-0.182368	0	0	0.0356008	-0.0604199	0	0	0	0	0	0	0	-0.0665706
YDR070C	-0.00484349	0	0	0	0	-0.0401764	0	0.0604932	0	0	-0.0507854	0	0	0	0	-0.0587803	0	0	0	0	0	0.084042	0.0594515	0	-0.0157393	0	0	0	0	0	0	0	0	0	0	0	0	-0.125382	0	0	0	0	0	0	0	0	0	0.0218605	-0.109938
YDR072C	0.163054	0	0	0	0	0	0	0	0.0846692	0	-0.121613	0	0	0	0	0	0	0.0515354	0	0	0	0	0	0	-0.0600419	-0.0435997	0	0	0	0	0	0	0	0	0	0	-0.0907713	-0.116823	0	0.0611841	0.0794045	0	0	0	0	0	0	0	0
YDR073W	0.152896	0	0	0	0	0	0	0	0	0	0	0	0	0	0	0	0	0.110745	0	0	0	0	0	0	-0.0930891	0	0	0	0	0	0	0	0	0	0	0	-0.164807	0	0	0	0.104039	0	0	0	0	0	0	0	0
YDR085C	0	-0.0692425	0	0	0	0	0	0.0548446	0.0784765	0	0	0	0	0	0	-0.0663242	0	0.0614563	0	0	0	0	0	0.120155	0	-0.0722061	0	0	0.0776901	0	0	0	0	0	0	-0.102984	0	0	0	0.0730695	0.0586416	0	0	0	-0.469741	0	0	0	0
YDR098C-B	-0.0859534	0	0	0	0	0	0	0.0833379	0	0	0	-0.219063	0	0	0	0	0	0	0	0	0	-0.0797889	0	0	-0.056948	0	0	0	0	0	0	0	0	0	0	0	0	0	0	-0.0582685	-0.0988404	-0.0594349	0	0	0	0	0	0	0
YDR105C	0.16763	0	-0.0346379	0	0	0	0	0	0	0	0	0	0	0	0	0	0	0	0	0	0	0	0	0	0	0	0	0	0	0	0	0	0	0	0	0	-0.230055	0	0	0	0	0	0	0	0	0	0	0	0
YDR107C	-0.0858136	0	0	-0.0486259	0	0	0	0	0	0	0	0	0	0	0	0	0	0	0	0	0	0	0	0	0	0	0	0	0	0	0	0	0	0	0	0	-0.193454	0	0.0970058	0	0	0	0	0	0	0	0	0	0
YDR120C	0	0	0.10038	0	0	0	0	0	0	0	0	0	0	0	0	0	0	0	0	0	0	0	0	0	0	0	0	0	0	0	0	0	0	0	0	0	0	0	0	0	0	0	0	0	0	0	0	0	0
YDR123C	-0.140222	0	0	0.083032	0	0	0	0	0	0	0	0	0	0	0	0	0	0	0	0	0	0	0	0	0	0	0	0	0	0	0	0	0	0	0	-0.074766	0	0	0	0.18707	0	0	0	0	0	0	0	0	0
YDR124W	-0.263901	0	0	0	0	0	0	0	0.137562	0	0.0820537	0	0	0	0	-0.0700956	0	-0.116118	-0.0641716	0	0	0	0	0.10775	0	-0.063771	0	0	0	0	0	0	0	0	0	0	0	0	0	0.151905	-0.0576726	0	0	0	-0.390858	-0.0780188	0	0	0.125597
YDR129C	0.282357	0	0	0	0	0	0	0	0	0	0	0	0	0	0	0	0	0.127229	0	-0.114386	-0.0698696	-0.160057	0	0	0	0	0	0	0	0	0	0	0	0	0	0	-0.161035	-0.144272	0	0.0840655	0	0	0	-0.0552728	0	0	0	0	0
YDR148C	-0.0643491	0	0	0	0	-0.0880988	0	0.0163635	0	-0.0638207	0	0	0	0	0	0	0	0.131621	-0.0557714	0	0	0	-0.0739955	0	0	0	0	0	0	0	0	0	0	0.0494532	0	-0.146853	-0.10244	-0.0823567	0	0	0	0	0	0	0	0	0	0	-0.096565
YDR161W	0	0.0960656	0	0	0	0	0	0	0	0	0	0	0	0	0	0	0	0	0	0	0	0	0	0	0	0	0	0	0	0	0	0	0	0	0	0.183377	0	0.0737921	0	0	0	0	0	0	0	0	0	0	0
YDR186C	-0.214137	0	0	0	0	0	0	0	0	0	0	0	0	0	0	0	-0.071275	0	0	0	0.0652726	0	0	0	0.0657145	0	0	0	0	0	0	0	0	0	0	0	0	-0.0820082	0	0.107971	0.0515909	0	0	0	0	0	0	0	0
YDR202C	0	0	-0.0789729	0	0	0	0	0	0	0	0	0	0	0	0	0	0	0	0	0	0	0	0	0	0	0	0	0	0	0	0	0	0	0	0	-0.171891	0	0	0	0	-0.0735167	0	0	-0.0570548	0	0	0	0	0
YDR206W	0	0.138421	0	0	0	0	0	0	0	0	0	0	0	0	0	-0.0690391	0	-0.130415	-0.0644325	0	0	0	0	0	0	0	0	0	0	0	0	0	0	0	0	0	0	0	0	0	0	0	0	0	0	0	0	0	0
YDR216W	-0.0261594	0	-0.0416922	0	0	0	0	0	0.118666	-0.134233	0	0	0	0	0	-0.0460676	0	0.249639	0	0	0	0	0	0	0	0.0841969	0	0	0	0	0	0	0	0	0	-0.127067	-0.119432	0.206244	0	0	0	0	0	0	0	0	0	0	0
YDR222W	0	0	0.0265468	0	0	0.0528764	0.0544754	0	0	-0.0533456	0	0	0	0	0	-0.0818195	0	-0.0892696	0	0.0717902	0.0904112	0	0	0	0	-0.0577737	0	0.0297321	-0.0611045	0	0	0	0	0	0	0.13508	-0.0764274	0	0	0	-0.0435768	0	0	0	0	0	0	0	0
YDR224C	0.0727347	0.059555	0	0	0	0	0	0	0	0	0	0	0	0	0	0	0	0	0	0	0	0	0	0	0	0	0	0	-0.104742	0	-0.0663576	0	-0.0956452	0	0	0	-0.244886	0.0911999	0	0	0	0	-0.0463793	0	0.295479	0.0778601	0	0	0
YDR231C	-0.0620348	0	0	0	0	0	0	0	0	0	0	0	0	0	0	0	0.0362917	0.101944	0	0	0	0	-0.0386717	0	0	0	0	0	0	0	0	0	0	0	0	-0.130102	0	0	0	0.0455087	0	0	-0.0410217	0	0	0.0612351	0.68388	0	0
YDR232W	-0.0807061	0	0	0	0	0	0	0	0	0	0	0	0	0	0	-0.076475	0	0.0988052	0	0	0	0.0683721	0	0	0	-0.0787462	0	0	0	0	0	0	0	0	0	0	0	0.079079	0.127709	0	0.0754707	0	0	0	0	0	0.210952	0	0
YDR233C	-0.157365	0	0	0	0	0	0	0	0	0	0	0	0	0	0	0	0	-0.122452	0	0	0	0	0.066361	0	0.0447953	0	0	0	0	0	0	0	0	0	0	0	0	0	0	0	0	0	0	0	-0.125181	0	0	0	0
YDR234W	-0.0712811	-0.101017	0.11586	0	0	0	0	0	0	0	0	0	0	0	0	0	0	0	0.088164	-0.384194	0	0	0	0	0	0	0.0648418	0	0	0	0	0	0	0	0	0	0	0	0	0	0	0	0	0	0	0	0	0	0
YDR239C	-0.0776854	0	0	0	0	0	0	0	0	0	0	0	0	0	0	0	0	0	0	0	0	0	0	0	0	0	0	0	0	0	0	0	0	0	0	0	0	0	0	0	0	0	0	0	0	0	0	0	0
YDR243C	-0.196979	0	0.0747022	0	0	0	0	0	0	0	0	0	0	0	0	0	0	0	0	0	0	0	0	0	0	0	0	0	0	0	0	0	0	0	0	0	0	0	0	0	0	0	0	0	0	0	0	0	0
YDR244W	0.435298	0	0	0	0	0	0	0	0.070627	0	-0.139408	0	0	0	0	0	0	-0.071731	0	0	0	0	0	0	0	0	0.0486428	0	0	0	0	0	0	0	0	-0.14847	0	0	-0.063964	0	0	0	0	0	0	0	0	0	0
YDR247W	0.165918	0	0	0	0	0	0	0	0	0	0	0	0	0	0	0	0	0.0735685	0	0	0	0	-0.0503486	0	0	0	0	0	0	0	0	0	0	0	0	-0.182639	0	0	0	0	-0.101125	0	0	0	0.0672819	0.0992057	0	0	-0.116043
YDR266C	-0.0560896	0	0	0	0	0	0	0	0	0	0	0	0	0	0	0	0	-0.115801	0	0.0710503	0	0	0	0.109685	0	0	0	0	0	0	0	0	0	0	0	0	0	0	0	0	0	0	0	0	0	0	0	0	0
YDR275W	-0.193749	0	0	0	0	0	-0.0399402	0	0.101552	0	0	0	0	0	0	-0.0470478	0	-0.117576	0	0	0.102824	0	0	0	0	0	0	0	0	0	0	0	0	0	0	0	-0.0698791	0	0	0.192622	0	0	0	0	0	0	0	0	0
YDR276C	0.142396	0	0	0	0	0	0	0	0	0	0	0	0	0	0	0	0	-0.0313171	0	0	0.122765	0	0	0	0	0	0	0	0	0	0	0	0	0	0	0	-0.128973	0	0	0	-0.0928613	0	0	0	0	0	0	0	0
YDR282C	0	0	-0.0621948	0	0	0	0	0	0	0	0	0	0	0	0	0	0.0819646	0	0	0	0	0	-0.0480011	0	0	0	0	0	0	0	0	0	0	0	0	-0.183363	0	0	0	0	-0.0779669	0	0	0	0	0	0	0	0
YDR300C	0	0.109281	0	0	0	0	0	0	0	0	0	0	0	0	0	0	0	-0.0790709	0	0	0	0	-0.102813	0	0	0	0	0	0	0	0	0	0	0	0	0	0.167652	0	0	0	0.0848966	0.061029	0	0	0	0	0	0	0
YDR321W	-0.0623284	0.0970131	0	0	0	0	0	0	0	0	0	0	0	0	0	0	0	-0.0904801	0	0	0	0	0	0	0.0719465	0	0.0277775	0	0	0	0	0	0	0	0	0	0.193601	0.0745538	0	0	0.0651118	0	0	0	-0.0288844	-0.0511837	-0.0493048	0	0
YDR322W	-0.0627738	0	0	0	0	0	0	0	0	0	0	0	0	0	0	0	0	0	0	0	0	0	0	0	0	0	0	0	0	0	0	0	0	0	0	0	-0.11106	0	0	0.0182608	0	-0.0366509	0	0	0	0	0	0	-0.0850736
YDR331W	0	-0.117133	0	0	0	0	0	0	0	0	0	0	0	0	0	0	0	-0.0781974	0.0798155	0	0	0	0	0	0	0	0	0	0	0	0	0	0	-0.0700755	0	0	0	0	0	0	0	0	0	0	0	0	0	0	0
YDR346C	-0.142148	0	0	0.0518319	0	0	0	0	0	0	0	-0.0582654	0	0	0	0	0	0	-0.0508859	0	0	0	0	0	0	-0.0616691	-0.0388773	0	0	0	0	0	0	0	0	0	0.112611	0	0	0.137987	0.0469896	0	0	0	0	0	0.218029	0	0
YDR347W	-0.075158	0	-0.0197815	0	0	0	0	0	0	0	0	0	0	0	0	0	0.031454	0	0	-0.0206849	0	0	0	0	0	0.0227486	0	0	0	0	0	0	0	0	0	0	-0.12888	0	0	0.0504697	0	-0.0210637	0	0	0	0.0121848	0.0884582	0	0
YDR361C	0	0	0	0.104076	0	0	0	0	0	0	0	0	0	0	0	0	0	0	0	0	0	0	0	0	0	0	0	0	-0.0736753	0	0.0530689	0	0	0	0	0.191255	0	0.13095	0	0	0	0	0	0	0	0	0	0	0
YDR362C	0	0	-0.349852	0	0	0	0	0	0	0	0	0	0	0	0	0	0	0	0	0	0	0	0	0	0	0	0	0	0	0	0	0	0	0	0	0	0	-0.175186	0	0.0740069	0.0535299	0	0	0	0.0929729	0	0	0	0
YDR363W	0	0	-0.17297	0	0	0	0	0	0	0	0	0	0	0	0	0	-0.0747095	0	0	0	0	0	0	0	0.166593	0	0	0	0	0	0	0	0	0	0	0	0	0	0	0	0	0	0	0	0	0	0	0	0
YDR376W	0	0	-0.0776687	0	0	0	0	0	0	0	0	0	0	0	0	0	0	0	0	0	0	0	0	0	0	0	0	0.0752985	0.0567639	0	0	0	0	0	0	0	-0.185001	0	0	0	-0.123067	0	-0.0749306	0	0	0	0	0	0
YDR379C-A	0	-0.101989	0	0	0	0	0	0	0	0	0	0	0	0	0	0	0	0	0	0	0	0	0	0	0	0	0	0	0	0	0	0.117058	0	0	0	-0.0938145	0	-0.139837	0	0	0	0	0	0	0	0	0	0	-0.111157
YDR391C	0	-0.0796814	0	0	0	0	0	0	0	0	0	0	0	0	0	0	-0.0537098	0	0	-0.103272	-0.0774999	0	0	0	0	0	0	0	0	0	0	0	0	0	0	0	-0.13053	0	0.0287185	0	-0.0651251	0	0	0	0	0	0	0	0
YDR399W	0	0	0.0435761	0	0	0.0549821	0	-0.049661	0	-0.0533446	0	0	0	0	0	0	0	-0.100922	0	0	0	0	0	0	-0.0932571	0	0	0	0	0	0	0	0	0	0	0	0	0.0462786	0	0	0.0552846	0	-0.0344135	0	0	0	0	0	0
YDR406W	0.245736	0	0	0	0	0	0	0	0.0659883	-0.248522	0	0	0	0	0	0	0	0	0	0	0	0	0	0	0.058808	0.0540539	0	0	0	0	0	0	0	0	0	-0.131905	0	0	0	0	0.0869961	0	0	0	0.0777699	0.0169528	0	0	0
YDR408C	0.0705873	0	0	0	0	0	0	0	0	0	0	0	0	0	0	0.0614138	0.0763915	-0.284356	0	0	0	0	0	0	-0.048134	0	0	0	0	0	0	0	0	0	0	0	0.104469	0	0	0	0	0	0	0	0	0	0	0.0769237	0
YDR411C	0	-0.11667	0	0	0	0	0	0	0	0	0	0	0	0	0	0	0	-0.0673378	-0.0890152	0	0	-0.163527	0	0	0	0	0	0	0.045031	0	0.0812806	0	0	0	0	0	0	0	0	0	0	0	0	0	0	0	0	0	0
YDR414C	-0.116136	0	0	0	0	0	0	0	0	0	0	0	0	0	0	0	0	0	0	0	0	0	0	0	0	0	0	0	0	0	0	0	0	0	0	0	0	0.0842006	0	0.101692	0	0	-0.0696684	0	0	0	0	0	0
YDR429C	0	0	0.115508	0	0	0	0	0	0	0	0	0	0	0	0	0	0	0	0	0	0	0	0	0	0	0	0	0	0	0	0	-0.0922433	0	0	0	0.11367	0	0.175841	0	0	0	0	-0.0989712	0	0	0	0	0	0
YDR430C	-0.057304	0	0	0	0	0	0	0	0	0	0	0	0	0	0	0	0	0.0923976	0	0	0	-0.0758327	0	0	0	0	0	0	0	0	0	0	0	0	0	0	-0.117211	0	0	0	0	0	0	0	0	0	0	0	0
YDR435C	0.0467015	-0.0912825	0	0	0	0	0	0	0	0	0	0	0	0	0	0	0.131087	0	0	-0.109003	0	-0.138087	0	0	0	0	0	0	0	-0.154669	0	0	0	0	0	0	0	0	0	0	0	0	0	0	0	0	0	0	0
YDR454C	0	0.124204	0	0	0	0	0	0	0	0	0	0	0	0	0	0	0	0	0	0	0	0	0	0	0	0	0	0	0	0	0	0	0	0	0	0	0	0	0	0	0	0	0	0	0	0	0	0	0
YDR465C	0	0.1109	0	0	0	0	0	0	0	0	0	0	0	0	0	0	0	0	0	0	0	0	0	0	0	0	0	0	0	0	0	0	0	0	0	0.160752	0.127667	0.0709054	0	0	0	0	0	0	0	0	0	0	0
YDR476C	0	-0.0904835	0	0	0	0	0	0	0	0	0	0	0	0	0	0	0	0.0595396	0	-0.0424967	0	0	-0.097067	0	0	0	0	0	0	0	0	0	0	0	0	0	0	-0.0819733	-0.258606	0	0	0	0.0349869	0	0	0	0	0	0.0267326
YDR477W	0	0	-0.0652484	0	0	0	0	0	0	0	0	0	0	0	0	0	0	0	0	0	0	0	0	0	0	0	0	0	0	0	0	0	0	0	0	0	-0.0965434	-0.0922567	0	0.0402219	0	0	0	0	0	0	0	0	0
YDR479C	0	-0.0581315	0	0	0	0	0	0	0	0	0	0	0	0	0	0	0	0	0	-0.0806955	-0.0586763	0	0	0	0	0	-0.0496484	0	0.0470918	0	0	0	0	0	0	-0.103975	0	-0.119455	0	0	-0.0825567	0	0	0	0	0	0	0	0
YDR487C	0.0992301	0	0	0	0	0	0	0	0	0	0	0	0	0	0	-0.0465955	0	0	0	0.0836467	0	-0.0643327	0	0	0	0	0	0	0	0	0	0	0	0	0	0	0	0	0.0720328	0	0.0521007	0	-0.0325423	0	0	0	0	0	0
YDR490C	0	0	-0.085387	0	0	0	0	0	0	0	0	0	0	0	0	0	0	0	0	0	0	0	0	0	0	0	0	0	0	0	0	0	0	0	0	0	-0.114749	-0.135493	0	0.133796	0	0	0	0	0	0	0	0	0
YDR492W	-0.212879	0	0	0	0	0	0	0	0	0	0	0	0	0	0	0	0	0	0	0	0	0	0	0	0	0	0	0	0	0	0	0	0	0	0	0	0	0	0.106147	0.631684	0	0	-0.0710192	0	0	0	0	0	0
YDR503C	0	-0.122165	0	0	0	0	0	0	0	0	0	0	0	0	0	0	0	0	0	0	0	0	0	0.09389	0	0	0	0	0	0	0	0	0	0	0	0	0	0	0	0	0	0	0	0	-0.179148	-0.0750736	0	0	0
YDR506C	-0.234975	0	0	0	0	0	0	0	0	0	0	0	0	0	0	0.0650798	0	0.0902707	0	0	0	0	0	0	0.0586521	0	0	0	0	0	0	0	0	0	0	0	-0.103869	0	0.0531161	0	0	0.0585946	0	0	0	0	0	0	0
YDR511W	0	-0.0733851	0	0	0	0	0	0	0	0	0	0	0	0	0	0	0.0847522	0	0	0	0	0	0	0	0	0	0	0	0	0	0	0	0	0	0	0	0	-0.104547	0	0	0	0	0	0	0	0	0	0	0
YDR512C	0	-0.100546	0	0	0	0	0	0	0	0	0	0	0	0	0	0	0.0528652	0	0	-0.0394642	-0.0487888	0	0	0	0	0	0	0	0	0	0	0	0	0	0	0	-0.197718	0	0.0511234	0	0	0	-0.0668361	0	0	0	0	0	0
YDR513W	0	-0.0999781	0	0	0	0	0	0	0	0	0	0	0	0	0	0	0	0.119573	0	0	-0.0522924	0	0.0698591	0	0	0	0	0	0	0	0	0	0	0	0	-0.143702	0	-0.0954445	0	0	0	-0.038473	0	0	0	0	0	0	0
YEL011W	0	-0.107035	0	0	0	0	0	0	0	0	0	0	0	0	0	0	0.0590288	0.161194	0	0	-0.0653898	0	0	-0.0235749	0	0	0	0	0	0	0	0	0	0	0	-0.069432	-0.0680719	-0.0639581	0	0	0	0	0	0	0	0	0	0	0
YEL024W	-0.0582684	0	0	0	0	0	0	0	0	0	-0.0633607	0	0	0	0	0	0	0.0634616	0	0	0	0	0	0	0	0	0	0	0	0	0	0	0	0	0	0	-0.1239	-0.058089	0.0372171	0	0	0	0	0	0.0507504	0.0308312	0	0	-0.0350285
YEL032W	-0.0715873	0	0	0	0	0	0	0	0	0	0	0	0	0	0	0	0	0.0862708	0	0	0	-0.10216	0	0.122455	0	-0.319261	0	0	0	0	0	0	0	-0.0942993	0	0	-0.166401	0	0	0	0	0	0	0	-0.167846	0	0	0	0
YEL041W	0	0	-0.0489897	0	0	0	0	0	0	0	0	0	0	0	0	-0.0319396	0	0.0980228	0	0	0.0737487	0	0	0	0	0.0211353	0	0	0	0	0	0	0	0	0	-0.122127	0	0	0	0	0	0	0	0	0	0	0.430577	0	0
YEL053C	0	-0.114465	0	0	0	0	0	0	0	0	0	0	0	0	0	0	0	0	0	0	0	0	0	0	0	0	0	0	0	0	0	0	0	0	0	0	0	0	0	0	0	0	0	0	0	0	0	0	0
YEL068C	-0.110046	0	0	0	0	0	0	0	0	0	0	0	0	0	0	0	0	0	0	0	-0.0778287	0	0	0	0	0	0	0	0	0	0	0	0	0	0	0	-0.150656	0	0	0.0903482	0	0	0	0	0	0	0	0	0
YEL070W	0	0	-0.0870969	0	0	0	0	0	0	0	0	0	0	0	0	0	0	0.297091	0	0	0	0	0	0	0	0	0	0	0	0	0	0	0	0	0	0	0	0	0	0	0	0	0	0	-0.0889847	0	0	0	0.128716
YER001W	-0.0927175	0	0	0	0	0.0642519	0.089422	0	0.155377	-0.269237	0	0	0	0	0	-0.0437982	0	0	0	0	0	0	-0.043449	0.130129	0	-0.0359313	0	0	0	-0.0525841	0	0	0	0	0	0	0	0.0637407	0	0	-0.108886	0	-0.0536221	0	0.172051	0.0222324	0.0306778	0	0.127025
YER005W	-0.138767	0	0	0	0	0	0	0.0727797	0	0	0	0	0	0	0	0	0	0	0	0	0	0	0	0	0	0	0	0	0	0	0	0	0	0	0	0	-0.0570262	0	0	0.238103	0	0	0	-0.0855774	0	0	0	0	0
YER006W	0	0	0.144754	0	0	0	0	0	0	0	0	0	0	0	0	0	-0.114697	-0.0646345	0	0	0	0.03546	0	0	0	-0.0321234	0	0	0	0	0	0	0	0	0	0.309254	0	0.157105	0	0	0	0.05753	0	0	0	0	0	0	0
YER010C	0	-0.114122	-0.0570418	0	0	0	0	0	0	0	0	0	0	0	0	0	0	0	-0.0565642	0	0	-0.142603	0	0	0	0.052261	0	0	0	0	0	0	0	0	0	0	-0.115282	-0.111868	0	0	-0.0848416	0	0	0	0	0	0	0	0
YER015W	0.405547	0	0	0	0	0	0	0	0	0	0	0	0	0	0	0	0	0.081589	-0.0564124	0	0	0	-0.0942698	0	0	0.0433346	0	0	0	0	0	0	0	0	0	-0.216483	0	0	0	0.0526425	0	0	0	0	0	0	0	0	0
YER035W	0	-0.0505092	0	0	0	0	0	0	0	0	0	0	0	0	0	0	-0.176605	0	0	-0.0585241	0.100611	0	0	0	0	0	0	0	0	0	0	0	0	0	0	0	-0.22645	0	0	-0.0401112	-0.077466	0	0	0	0	0	0	0.0614546	-0.100255
YER044C	0.0330691	0	0	0	0	0	0	0.0792564	-0.0756015	0.0690734	0	0	0	0	0	0	0.0280921	0	0	0	0	0	0	0.0530131	0	-0.0507267	0	0	0	0	0	0	0	0	0	0	0	0.0174537	0	0	0.0850009	0	0	0	0	0	0	0	0
YER045C	0.0601347	0	0	0	0	0	0	0	0	0	0	0	0	0	0.0948194	0	-0.0755651	0.150777	0	0	0.0956866	0	0	0.0995089	0	0	0	0	0	0	0	0	0	0	0	0	0.1461	0	0.0564762	0	0	0	0	0	0	0	0	0	0.179423
YER050C	0	0	-0.0739445	0	0	0	0	0	0	0	0	0	0	0	0	0	0	0.0778202	0	0	0	-0.11269	0	0	0	0	0	0	0	0	0	0	0	0	0	0	-0.131249	0	0	0	0	0	0	0	0	0	0	0	0
YER053C	0	-0.0491639	0	0	0	0	0	0.0732897	0	0	0	0	0	0	0	0	0	0	0	0	0	0	0	0	0	0	0	0	0	0	0	0	0	0	0	0	-0.153201	0	0	0	0	0	0	0	0	0	0	0	-0.125445
YER056C	0	0	0.0514971	0	0	0	0	0	0	0	0	0	0	0	0	0	0	0	0	0	0	0	0	0	0	0	0	0	-0.0827366	0	0	0	-0.238184	-0.0485468	0	0.14581	0	0	0	0	-0.0723553	0	0	-0.0667903	0.168948	0.0736226	0	0	0
YER075C	-0.193601	0	0	0	0	0.0581034	-0.104428	0	0.18248	0	0	0	0	0	0	0	0	0	0	0	0.185121	0	0	0	0	0	0	0	0	0	0	0	0	0	0	-0.149461	0	0	0	0	0	0	0	0.0639426	0	0	0.160785	0	0
YER080W	0	-0.0483197	0	0	0	0	0	0	0	0	0	0	0	0	0	0	0	0	0	0	0	0	0	0	0	0	0	0	0.018672	0	0	0	0	0	0	-0.196302	0	0	0	0	0	0	0	0	-0.160848	0	0	0	0
YER081W	0.0284828	0	0	0.0606791	0	0	0	0	0	0.0720746	0	0	0	0	0.0848195	0	0	0	0	0	0	0	0	0	0	0	0	0	0	0	0	0	0	0	0	0	0.100527	0	0	-0.0710187	0	0	0	0	0	0	0	0	0.127168
YER083C	0	0	0	-0.103843	0	0	0	0	0	0	0	0	0	0	0	0	0	0	0	0	-0.142276	0	0	0	0	0.0822693	0	0	0	0	0	0	0	0	0	0	0	0	0.103904	0	0	0.0893302	0	-0.0740322	0	0	0	0	0
YER099C	-0.144263	0	0	0	0	0	0	0	0	0	0	0	0	0	0	0	0	0	0	0	0	0	0	0	0	0	0	0	0	0	0	0	0	0	0	0.106146	0	0	0.0983206	0.0977537	0	0	0	0	0	0	-0.0849962	0	0
YER102W	0	0	0.076895	0	0	0	0	0	0	0	0	0	0	0	0	0	0	0	0.0831362	0.0705221	0	0	0	0	0	0.0698582	0	0	0	0	0	0	0	0	0	0	0.0845335	0.179208	0	0	0	0	0	0	0	0	0	0	0
YER119C	0	-0.0987141	-0.0175627	0	0	0	0	0	0	0	0	0	0	0	0	0	0	0.0499911	-0.054953	-0.0376008	0	-0.0753891	0	0	0.0595998	0	0	0	0	0	0	0.0506717	0.0552752	0	0	0	-0.133322	0	0.0712878	0	-0.0731849	0	0	0	0	0.084391	0	0	0
YER124C	-0.102089	0	0	0	0	0	0.0616021	-0.090723	0	0	-0.083884	0	0	0	0	-0.0567794	0	0	0	0	0	0	0	0.114691	0.00495703	0	0	0	-0.0686394	0	0	0	0	0	0	0	-0.0991619	0	0	0	0	0	0	0	0	0	0	0	0
YER126C	0	0	0.0846176	0	0	0	0	0	0	0	0	0	0	0	0	0	-0.0948231	-0.0556453	0	0	0	0	0	0	0	0	0	0	0	0	0	0	0	0	0	0.148492	0	0.149843	0	0	0	0	0	0	0	0	0	0	0
YER130C	0.173295	0	0	0	0	0	0	0	0	0	0	0	0	0	0	0	0	0	-0.0788988	0	0	0	0	0	0	-0.0694265	0	0	0	0	0.0822976	0	0	0	0	0	0	0	0	0	0	0	0	0	0	0	0	0	-0.409532
YER137C	0	0	0.248762	0	0	0	0	0	0	0	0	0	0	0	0	0	0	0	0	0	0	0	0	0	0	0	0	0	0	0	0	0	0	0	0	0	0	0	0	0	0	0	0	0	0.115278	0	0	0	0
YER138C	-0.0435766	0	0	0	0	0	-0.0636206	0.0641181	0	0	0	-0.279478	0.104708	0	0	0	0	0	0	0	0	0	0	0	0	0	0	0	0	0	0	0	0	0	0	0	0	0	0	0	0	0	0	0	-0.146191	0	0	0	0.0718806
YER141W	-0.0917426	0	0	0	0	0	0	0	0	0	0	0	0	0	0	0	0	0	0	0	-0.0714034	0	0	0	0.0393508	0	-0.0206566	0	0	0	0	0	0	0	0	0	-0.171319	-0.108808	0.0372111	0	-0.051185	0	0	0	0	0.0757146	0	-0.0304051	-0.0590333
YER150W	0	0	-0.165144	0	0	0	0	0	0	0	0	0	0	0	0	-0.0450468	0	0.0577547	-0.113126	0	0	0.11405	0	0	0	-0.0683843	0	0	0	0	0	0	0	0	0	0	0	-0.157547	0	0	0	0	0	0	0	0	0	0	0
YER154W	-0.1321	0	0	0	0	0	0	0	0	0	0	0	0	0	0	0	0	0	0	0	0	0	0	0	0	0	0	0	0	0	0	0	0	0	0	0	0	-0.150148	0	0.0658856	-0.122148	0	0	0	0.172084	0	0	0	0
YER164W	-0.0450519	0	0	0	0	0	0	0	0	0	0	0	0	0	0	0	0	0	0	0	0	0	0	0	0	0	0	0	0	0	0	0	0	0	0	0	-0.212088	0	0	0	0	0	0	0	0.023011	0.0870271	0	0	0
YFL002W-A	-0.124856	0	0	0	0.0908341	0	0	0.0735342	0	0	0	0	0	0	0	0	0	0	0	0	0	0	0	0.038076	0	-0.0897999	0	0	0	0	0	0	0	0	0	0	0.113346	0	0	0.114419	0	-0.132115	-0.362166	0	0	0	0	0	0
YFL005W	0	-0.0974107	0	0	0	0	0	0	0	0	0	0	0	0	0	0	0	0	0	0	0	0	0	0	0	0	0	0	0	0	0	0	0	0	0	-0.108934	0	0	0	0	0	0	-0.0938963	-0.0796553	-0.171751	0	0	0	0
YFL009W	-0.137257	0	0	0	0	0	0	0	0	0	0	0	0	0	0	0	0	0	0	0	0	0	0	0	0	0	0	0	0	0	0	0	0	0	0	-0.0743527	0	0	0	0.0788404	0.107044	0	0	0	0	0	0	0	0
YFL014W	0.00206634	0	0	0	0	-0.0432746	0	0.00767822	0	-0.167178	0	0	0	0	0	-0.0918597	0	0	0	0	0.207576	0	0.0446289	0	-0.038093	0	0	0	0	0	0	0.0275359	0	0	0	-0.000656782	0	0	0	0	-0.0139863	0	0	0	0	0	0	0	0
YFL020C	0	0	0.172845	0.272974	0	0	0	0	0	0	0	0	0	0	0	0	0	0	0	0	0	0	0	0	0	0	0	0	0	0	0	0	0	0	0	0	0	0	0	0	0	0	0	0	0	0	0	0	0
YFL031W	-0.0826021	-0.0900575	0	0	0	0	0	0	0	0	0	0	0	0	0	0	-0.0482589	0	-0.0701001	0	0	0	0	0	-0.0754007	-0.0933798	0	0	0	0	0	0	0	0	0	0	0	0	0	0	0	0	0	0	0	0	0	0	0
YFL033C	-0.0817395	0	0	0	0	0	0	0	0	0	0	0	0	0	0	0	0	0	0	0	0	0	0	0	0	0	0	0	0	0	0	0	0	-0.0682555	0	0	-0.158585	-0.145905	-0.0878064	0	0	0	0	0	0.0706062	0.110021	0	0	0
YFL042C	-0.11368	-0.0693186	0	0	0	0	0	0	0	0	0	0	0	0	0	0	0	0	0	-0.107046	-0.0601727	0	0	0.0613962	0.0516761	0	0	0	0	0	0	0	0	0	0	0	-0.249742	0	0	0.120855	0	0	0	0	0	0	0	0	0
YFL050C	0.333194	0	0	0	0	0	0	0	0	0	0	0	0	0	0	-0.0886263	0	-0.0995527	-0.117224	0	0	0	0	-0.0920584	0	-0.132999	0	0	0	0	0.0910697	0	0	0	0	-0.064129	0	0	0	0	-0.129333	0	-0.0471287	0	-0.0714314	0	0	0	0.143376
YFR015C	0	-0.0885289	0	0	0	0	0	0	0	0	0	0	0	0	0	0	0.0638012	0.1653	0	0	0	0	0	0	0	-0.0482583	0	0	0	0	0	0	0	0	0	0	0	0	0	0	0	0	0	0	0	0	0	0	0
YFR017C	0	0	-0.0522796	0	0	0	0	0	0	0	0	0	0	0	0	0	0.0470011	0.145329	0	0	0	0	0	0	0	0	0	0	0	0	0	0	0	0	0	-0.170075	0	0	0	0	0	0	0	0	0	0	0	0	0
YFR019W	0	-0.0972087	-0.069286	0	0	0	0	0	0	0	0	0	0	0	0	0	0	0	0	0	0	0	0	0	0	0	0	0	0	0	0	0	0	-0.0631721	0	0	-0.179589	-0.110158	0	0.0546493	0	0	0	0	0	0	0	0	0
YFR030W	-0.0286175	0	0	0	0	0	0	0	0	0	0	0	0	0	0	0	0	0.175459	0.09373	0	0	0	0	0.0483863	0	0.0681676	0	0	0	0	0	0	0	0	0	-0.0465193	0	0	0	0	0.0890609	0	0	0	0.143498	0.381311	0	0	0
YFR031C-A	0	0	0.0671004	0	0	0	0	0	0	0	0	0	0	0	0	0	0	0	0.128036	0	0	-0.0310277	0.0253741	0	0	0	0	0	0.0135722	0	0	0	0.0740183	0	0	0.0874089	0	0.13703	0	0	0	0	0	0.0402387	0	0	0	0	0
YFR036W	0	-0.0958094	0	0	0	0	0	0	0	0	0	0	0	0	0	0	0	0	0	0	0	0	0	0	0	0	0	0	0	0	0	0	0	0	0	0	0	0	0	0	0	0	0	0	0	0	0	0	0
YFR037C	0	0	0.0699834	0	0	0	0	0	0	0	0	0	0	0	0	0	0	0	0	0	0	0	0	0	0	0	0	0	0	0	0	0	0	0	-0.191901	0	-0.157392	-0.116436	0	0	0.0632698	0	0	0	0	0	0	0	0
YFR055W	0.189555	0.074148	0	0	0	0	0	0	0	0	0	0	0	0	0	0	-0.112836	0	-0.0929985	0	0	-0.147681	0	0.0446021	0	0	0	0	0	0	0	0	-0.196945	0	0	0	0.0126733	0	0	0	-0.131754	0	0	0	0	0	0	0	0
YGL012W	0.124646	0	0	0	0	0	0	0	0	0	-0.112427	0	0	0	0	0.0487327	0	0	0.0806175	0	-0.100657	0	0	0	0	0	0.04036	0	0	0	0	0	0	0	0	0	-0.142129	0	0	-0.147115	0	0.0323649	0	0	0.216749	0	0	0	0
YGL028C	-0.116512	0	0	0	0	0	0	0	0	0	0	0	0	0	0	0	0	0	0	0	0	0	0	0	0	0	0	0	-0.0922827	0	0	0	0	0	0	0	0	-0.104243	0	0	0	0	0	0.0666274	0	0	0	0	0
YGL036W	0	0	-0.0951624	0	0	0	0	0	0	0	0	0	0	0	0	0	0	0	0	0	0	0	0	0	0	0	0	0	0	0	0	0	0	0	0	0	0	0	0	0	0	0	0	0	-0.335059	-0.0794074	-0.0555824	0	0
YGL038C	-0.110421	0	0	0	0	0	-0.0629612	0.0841331	0	-0.05546	0	0	0	0	0	0.0973525	0	0	0	0	0	0.0930466	0	-0.0302033	0.089641	0	0	0	0.0376274	-0.160379	0	0	0	0	0	-0.118888	-0.203034	0	0	0	-0.115724	0	0	0	0	0	0	0	-0.132146
YGL039W	-0.19406	0	0	0	0	0	0	0	-0.115467	0	0	0	0	0	0	0	0	0	0.0615382	0	0.0496228	0	0	0	0.0398961	0	0	0	0	0	0	0	0	0	0	0	0	0	-0.14342	0.228724	0	0	0	0	0	0	0	0	0
YGL047W	0	0	-0.0643	0	0	0	0	0	0	0	0	0	0	0	0	0	0.111097	0	0	0	0	0	0	0	0	0	0	0	0	0	0	0	0	0	0	-0.137593	0	0.100112	0	0	0	0	0	0	-0.0899283	-0.065352	0	0	0
YGL051W	0	0	0	0.755715	0	0	0	0	0	0	0	0	0	0	0	0	0	0	0	0	0	0	0	0	0	0	0	0	0	0	0	0	0	0	0	0	0	0	0	0	0	0	0	0	0	-0.0658305	0	0	0
YGL055W	0.229495	0	0	0	0	0	0	0	-0.0461389	0	-0.0515301	0	0	0	0	0	0	0	0	0	0	0	0	0	0	0	0	0	0	0	0	0	0	0	0	0	0	0	0	0	0	0	0	0	0	0	0	0	0
YGL067W	-0.0854458	0	0	0	0	0	-0.112894	0	0	0	0	0	0	0	0	0	0	0	0.0716112	0	-0.0797209	0	0	0	0	0	0	0	0	0	-0.0925779	0	0	0	0	0	0	-0.154743	-0.395509	0	0	0	-0.0610205	0	0	0	0	0	0
YGL076C	0	0	0.0362607	0	0	0	0	0	0	0	0	0	0	0	0	0	0	0	0.10341	0	0	0	0	-0.0205286	0	0	0	0	0	0	0	0	0	0	0	0	0	0.0867977	0	0	0	0	0	0	0	0	0	0	0
YGL078C	0	0	0.0748927	0	0	0	0	0	0	0	0	0	0	0	0	0	0	0	0	0	0	0	0	0	0	0	0	-0.0474372	-0.0581329	0	0	0	0	0	0	0.151633	0	0.194033	0	0	0	0	0	0	0	0	0	0	0
YGL087C	0	0	-0.108618	0	0	0	0	0	0	0	0	0	0	0	0	0	0	0	0	0	0	0	0	0	0	0	0	0	0	0	0	0	0	0	0	0	0	0	0	0	0	0	0	0	0	0	0	0	0
YGL104C	0	0	0	-0.0704537	0	0	0	0	0	0	0	0	0	0	0	0	0	0	0	0	0	0	0	0	0	0	0	0	0	0	0	0	0	0	0	0	-0.15067	0	0	0	0	0	0	0	0	0	0	0	0
YGL111W	0	0	0.13945	0	0	0	0	0	0	0	0	0	0	0	0	0	0	0	0	0	0	0	0	0	0	0	0	0	0	0	0	0	0	0	0	0	0.209541	0.107001	0	0	0	0	0	0	0	0	0	0	0
YGL119W	0	0	-0.0863592	0	0	0	0	0	0	0	0	0	0	0	0	0	0	0	0.121422	-0.0963624	-0.0276406	0	0	0	0.0302723	0	0	0	0	0	0	0	0	0	0	0	0	0	0	0	0	0	0	0	0	0	0	0	0
YGL121C	-0.133683	0	0	0	0	0	0	0	0	0	0	0	0	0	0	-0.0998996	0.0767975	0	-0.0593233	0	0.134357	0.0755433	0	0	0	0	0	0.0482454	0.0535524	0	0	0.0633414	0	0.0680384	0	0	-0.0606576	-0.168982	0	0	-0.0601395	0	0	0	0	0	0	0	0
YGL123W	0	0	0.0778542	0	0	0	0	0	0	0	0	0	0	0	0	0	0	0	0.180832	0	0	0	0	0	0	0	0	0	0	0	0	0	0	0	0	0	0.12248	0.12104	0	0	0	0	0.0453319	0	0	0	0	0	0
YGL127C	-0.0880987	0	-0.0710906	0	0	0	0	0	0	0	0	0	0	0	0	0	0	0	0	0	0	0	0	0	0	0	0	0	0	0	0	0	0	0	0	0	0	0	0.0877286	0.0753196	0	0	0	0	0	0	0	0	0
YGL131C	-0.0784018	0	0	0	0	0	0	0	0	0	0	0	0	0	0	0	0	0	0	0	0	0	0	0	0	0	0	0	0	0	0	0	0	0	0	-0.142993	0	0	0	0	0	0	0	0	0	0	0	0	0
YGL134W	0.146684	0	0	0	0	-0.189093	0	0.0714689	0	0	0	0	0	0	0	0	0	0	0	0	0	0	0	0	0	0	0	0	0	0	0	0	0	0	0	0	-0.120332	0	0	0	0	0	0	0	0	0	0	0	-0.177913
YGL135W	0	0	0.0624018	0	0	0	0	0	0	0	0	0	0	0	0	0	-0.0606046	0	0.112034	0	0	0	0	-0.0208158	0	0	0	0	0	0	0	0	0	0	0	0	0	0.161611	0	0	0	0	0	0	0	0	0	0	0
YGL142C	0	-0.100036	0	0	0	0	0	0	0	0	0	0	0	0	0	0	0	0	0	0	0	0	0	0	0	0	0	0	0	0	0	0	0	0	0	-0.169104	0	0	0	0	-0.0796274	0	0	0	0	0	0	0	0
YGL144C	-0.111533	0	0	0	0	0	0	0	0	0	0	0	0	0	0	0	-0.135116	0	0.0619666	0	0	0.0621729	0	0	0	0	0	0	0	0	0	0	0	0	0	0	0	0	0	0.114901	0	0	-0.0771957	0	0	0	0	0	0
YGL147C	0	0	0.0507427	0	0	0	0	0	0	0	0	0	0	0	0	0	0	0	0.165025	0	0	0	0	0	0	0	0	0	0	0	0	0	0	0	0	0	0	0	0	0	0	0	0	0	0	0	0	0	0
YGL148W	0	0	0.0809452	0	0	0	0	0	0	0	0.0525058	0	0	0	0	0	0	0	0	0	0	0	0	0	0	0	0	0	-0.108939	-0.033271	0	0	0	0	0	0	0.249315	0	0	0	0.100677	0.039435	0	0	0	0	0	0	0.0572103
YGL153W	0.344282	0	0	0	0	0	0	0	0	0	0	0	0	0	0	0	0	0	0	0	0	0	0	0	0	0	0	0	0	0	0	0	0	0	0	0	-0.127676	-0.105812	0	0	0	0	0	0	0	0	0	0	0
YGL154C	0.332041	0	0	0	0	0	0	0	0	0	0	0	0	0	0	0	0	0	0	0	0	0	0	0	0	0	0	0	0	0	0	0	0	0	0	0	0	0	0.0585197	0	0	0	0	-0.0677499	0	0	0	0	0
YGL171W	0	0	0.119252	0	0	0	0	0	0	0	0	0	0	0	0	0	0	0	0	0	0	0	0	0	0	0	0	0	0	0	0	0	0	0	0	0	0.170473	0.0843123	0	0	0	0.0683183	0	0	0	0	0	0	0
YGL185C	-0.0948541	0	0	0	0	0	0	0	0	-0.132344	0	0	0	0	0	0.0504142	0	0.0906795	0	0	0	0	-0.0416093	0	0	0	0	0	0	0	0	0	0	0	0	0	-0.130682	0	0.108455	0	0	0	0	0	0	0	0	0	0
YGL198W	0	0	-0.117934	0	0	0	0	0	0	0	0	0	0	0	0	0	0	0.0944471	0	0	-0.123891	-0.0702086	0	0	0	0	0	0	0	0	0	0	0	0	0	0	-0.299257	0	0	0	0	0.0953538	0	0	0	0	0	0	-0.11127
YGL205W	0.671235	0	0	0	0	0	0	0	0	0	-0.093066	0	0	0	-0.0967528	0	0	0	-0.0574528	0	0	-0.0420562	0	0	0.0483386	0.0438165	0	0	0	0	0	0	0	0	0	0	-0.103805	0	0	0	-0.0561623	0	0	0	0	0	0	0	0
YGL219C	-0.0680554	0	-0.0177204	0	0	0	0	0	0	0	0	0	0	0	0	0	0	0	0	0	0	0	0	0	0	0	0	0	0	0	0	0	0	0	0	0	-0.115764	0	0	0	0	0	0	0	0	0	0	0	0
YGL242C	0.0974317	0	0	0	0	0	0	0	0	0	0	0	0	0	0	0	-0.0990781	-0.128969	-0.163848	0	0	-0.113164	0	0	0	0	0.156132	0	0	-0.143265	0	0	0	0	0	-0.164965	0	0	0	0	0	-0.0555019	0	0	0	0	0	0	0
YGL253W	0.0254166	0	0	0	0	-0.232089	0.0675704	0	0	0	0	0	0	0	0	0	0	-0.0655203	-0.0531676	0	-0.0520234	0	-0.0346021	0	0	0	0	0	0.0507918	0	0	0	0	0	0	0.0497856	0	0	-0.0706544	0	0	0	0	0	0	0	0	0	0
YGL254W	-0.0501725	0	-0.0763907	0	0	0	-0.0565783	0	0	0	-0.104225	0	0	0	0	0	0	0	0	0	0	0	0	0	0	0	0	0	0	0	0	0	0	0	0	0	-0.0612511	0	0	0.0703428	0	0	0	0	0.0605728	0	0.107507	0	0
YGL255W	0.112013	0	0	0	0	-0.0350941	0	0.136612	0	0	0.109205	0	0	0	0	-0.0588872	0	-0.0590499	0	0	-0.031432	0	0	0	0	-0.0725349	0	0	0	0	0	0	0	0	0	0	0.164478	0	0	0	0	0	0	0	0	0	0	0	0
YGL256W	0.0670309	0	0	0	0	0	0	0	0	0	0	0	0	0	0	0	0	-0.112126	0	0	0	-0.109812	0	-0.0723025	0	0	0	0	0	0	0	0	0	0	0	0	0	0	0	0	0	0	0	-0.0891887	0	0	0	0	0
YGR004W	-0.156256	0	0	0	0	0	0	0	0	0	0	0	0	0	0	0	0	0	0	0	0	0	0	0	0	0	0	0	0	0	0	0	0	0	0	0	0	-0.0884994	0	0.224903	0	0	0	0	0	0	0	0	0
YGR027W-A	-0.0803862	0	-0.108483	0	0	0	-0.106878	0.0551552	0	0	0.0578797	-0.254268	0	0	0	0	0	0	0	0	0	0	0	0.0895145	0	0	0	-0.0440631	0	-0.160833	0	0	0	0	0	0	0	0	0	0	0.0809963	0	0	0	-0.223467	0	0	0	0.0888749
YGR031W	-0.16978	0	0	0	0	0	0	0	0.173244	-0.106614	-0.0906867	0	0	0	0	0	0	0.22816	0	0	0	0.0699373	0	0.0932331	0	0	0	0	0	0	0	0	0	0	0	-0.199171	0	0	0	0.144561	0	0	0	0	0	0	0	0	0
YGR035C	0.541747	0	0	0	0	0	0	0	-0.0669647	-0.0985054	0	0	0	0	0	0	0	0	0	0	-0.0671026	0	0	0	0	0	0	0	0	0	0	0	0	0	0	0	0	0	0	0.129041	0	0	0	0	0	0	0	0	0.0546812
YGR037C	-0.169771	0	0	0	0	0	0	0	0	0	0	0	0	0	0	0	0	0	0	0	0	0	0	0	0	0	0	0	0	0	0	0	0	0	0	-0.0765915	0	0	0	0.526352	0	0	0	0	0	0	0	0	0
YGR041W	-0.0834454	0	0.0502208	0	0	0	0.0901308	-0.0721305	0	0	0	0	0	0	0	0	0	0	0	0	0.0666862	0	-0.0473835	0.127655	0	0.0394706	-0.0457268	0	0	0	0	0	0	0	0	0	-0.140783	0	0	0	0.0766666	0	0	0	0.232664	0.0420824	0	0	0.206878
YGR062C	0	0	-0.0579308	0	0	0	0	0	0	0	0	0	0	0	0	0	0	0	0	0	0	0	0	0	0	0	0	0	0	0	0	0	0	0	0	0	-0.156383	0	0	0	0	0	0	0	0	0	0	0	-0.0663532
YGR063C	0	0	-0.0776554	0	0	0	0	0	0	0	0	0	0	0	0	0	0	0	0	0	0	0	0	0	0	0	0	0	0	0	0	0	0	0	0	0	0	0	0	0	0	0	0	0	0	0	0	0	0
YGR065C	-0.209494	0	0	0	0	0	0	0	0.135927	0	0.218873	0	0	0	0	-0.038402	0	0	-0.12723	0	0	0	0	0	0.0562806	0	0	0	0	0	0	0	0	0	0	0	0.0531132	0	-0.144306	0.141974	0	0	0	0	0	0	0	0	0.113919
YGR077C	0	-0.119687	0	0	0	0	0	0	0	0	0	0	0	0	0	0	0	0	0	0	0	0	0	0	0	0	0	0	0	0	0	0	0	-0.084211	0	0	0	0	0	0	0	0	0	0	0	0	0	0	0
YGR088W	-0.0318338	0	0	0	0	0	0	0	0	0	0	0	0	0	0	0	-0.0368675	0	0	0	0.1011	0	0	0	-0.027682	0	0	0	0	0	0	0	0	0	0	-0.108019	0	0	0.0699415	0	-0.0760798	0	-0.0476457	0	0	0	0	0	-0.149039
YGR103W	0	0	0.12602	0	0	0	0	0	0	0	0	0	0	0	0	0	0	0	0	0	0	0	0	0	0	0	0	0	0	0	0	0	0	0	0	0.198661	0.108018	0.1724	0	0	0.0903707	0	0	0	0	0	0	0	0
YGR110W	-0.0415701	0	0	0	0	0	0	0.0315017	-0.0699772	0	-0.0479826	0	0	0	-0.102193	0.0245192	0	0.087907	0	0	0	0.0781359	0	0	0	0	0	0	0	0	0	0	0	0	0	-0.0863851	0	0	0	0	0	0	0	0	0	0	0	0	0
YGR111W	0	0	-0.0478607	0	0	0	0	0	0	0	0	0	0	0	0	0	0	0	-0.070669	0	0	0.0409193	0	0	0	0	0	0	0	0	0	0	0	0	0	-0.129331	-0.121664	0	0	0	0	-0.0828233	0	0	0	0	0	0	0
YGR122C-A	0	0	0	-0.110986	0	0	0	0	0	0	0	0	0	0	0	0	0	0	0	0	0	0	0	0	0	0	0	0	0	0	0	0	0	0	0	0	0	0	0	0	0	0	0	-0.0933997	0.349618	0.252317	0	0	0
YGR123C	0	0	0.0938569	0	0	0	0	0	0	0	0	0	0	0	0	0	0	0	0	0	0	0	0	0	0	0	0	0	0	0	0	0	0	0	0	0.134278	0	0.154625	0	0	0	0	0	0	0	0	0	0	0
YGR125W	-0.0411549	0	0	0	0	0	0	0	0	0	0	0	0	0	0	0	-0.152893	0	0	-0.159063	-0.0636435	-0.0977136	0	0	0	0	0	0	0	0	0	0	-0.215419	-0.0934859	0	0	-0.103745	0	0.0538802	0	-0.0927632	0	0	0	0	0.189021	0	0	0
YGR135W	0.0140635	0	0	0	0	0	0	0	0	0	0	0	0	0	0	0	0.147388	0.135314	0	0.0875935	0	-0.149941	0	0.053675	0	0	0	0	0	0	0	0	0	0	0	0	0	0	0	0	0	0	0	0	0	0	0	0	0
YGR149W	-0.0874174	-0.0261005	0	0	0	0	0	0	0	0	0	0	0	0	0	0	0	0	0	0	0	0	0	0	0	0	0	0.0349586	0.0590524	0	0	0	0	0	0	0	-0.189788	0	0	0	0	0.0644099	0	0	0	0	0	0	0
YGR161W-B	-0.108585	0	0	0	0.0912864	0	0	0.0735608	0	0	0	0	0	0	0	0	0	0	0	0	0	0	0	0.0522694	0	-0.0655434	0	0	0	0	0	0	0	-0.447888	0	0	0.104333	0	0	0.150117	-0.0870284	0	0	0	0	0	0	0	0
YGR165W	0	0	-0.0487543	0	0	0	0	0	0	0	0	0	0	0	0	0	0.0391026	0	0	0	0	0	0	0	0	0	0	0	0	0	0	0	0	0	0	0	-0.0773005	0	0	0	0	0	0	0	0	0	0	0	0
YGR175C	0.136868	0	0	0	0	0	0	0.105628	0	0	0	0	0	0	0	0	0	0	0	0	0	0	0	0	0	0	0	0	0	0	0	0	0	0	0	0	0	-0.143774	0	0	0.11144	0	0	0	0	0	0	0	0
YGR177C	0.14815	0	0	0	0	0	0	0	0	0	0	0	0	0.114551	0	0	0.0526573	0	0	0	0	0	0	0.0546965	0	-0.159144	0	0	0	0	-0.0519049	-0.0754508	0.115448	0	0	0	0	0	0	-0.169995	0.074278	0	-0.192535	0	0	0	0	0	0
YGR187C	0	0	0.103258	0	0	0	0	0	0	0	0	0	0	0	0	0	0	-0.118926	0	0	0	0	0	0	0	0	0	0	0	0	0	0	0	0	0	0	0.174118	0.111331	0	0	0	0	0	0	0	-0.100887	0	0	0
YGR199W	-0.108821	0	0	0	0	0	0	0	0	0	0	0	0	0	0	0	0	-0.114989	-0.0561612	0	-0.0525644	0	0	0.111666	0	0	0	0	0	0	0	0	0	0	0	0	-0.207671	0	0	0	0	0	0	0	-0.284125	0	0	0	0
YGR212W	-0.124773	0	0	0	0	0	0	0	0	0	0	0	0	0	0	0	0	0	0	0	0.0863901	0	0.105021	0.0600961	0	0	0.0549767	0	0	0	0	0	0	0	0	0	0	0	0	0	0	0	0	0	0	0	0	0	0
YGR214W	0	0.0898668	0.0415857	0	0	0	0	0	0	0	0	0	0	0	0	0	0	0.0206777	0.159173	0	0	0	-0.0288486	0	0	0.0588929	0	0	0	0	0	0	0	0	0	0	0	0	0	0	0	0	0	0	0	0	0	0	0
YGR218W	-0.0878868	0	0	0	0	0	0	0	0	0	0	0	0	0	0	0	0	0	0	0	0	0	0	0	0	0	0	0	0	0	0	0	0	0	0	-0.144163	0	0	-0.0664935	0	0	0	0	0	0	0	0	0	0
YGR227W	-0.0703803	0	0	0	0	0	0	0	0	0	0	0	0	0	0	0	0	0	0	0	0	0	0	0	0	0	0	0	0	0	0	0	0	0	0	-0.063116	0	0	0	0	0	0	0	0	-0.163842	0	0.0849159	0	0
YGR235C	0	0	-0.0640075	0	0	0	0	0	0	0	0	0	0	0	0	0	0	0	0	0	0	0	0	0	0	0	0	0	0	0	0	0	0	0	0	0	-0.195968	0	0	0	0	0	0	0	0	0	0	0	0
YGR245C	0	0	0.119978	0	0	0	0	0	0	0	0	0	0	0	0	0	0	0	0	0	0	0	0	0	0	0	0	0	0	0	0	0	0	0	0	0.17436	0.131854	0.140644	0	0	0	0.0779603	0	0	0	0	0	0	0
YGR248W	-0.0591467	0	0	0	0	0	0	0	0	0	0	0	0	0	0	0	0	0	0	0	0	0	0	0	0	0	0	0	0	0	0	0	0	0	0	0	0	-0.069744	0.0615677	0	-0.067014	0	0	0	0	0	0	0	0
YGR255C	0	0	-0.0660216	0	0	0	0	0	0	0	0	0	0	0	0	0	0	0	0	0	0	0	0	0	0	0	0	0	0.0268409	0	0	0	0	0	0	-0.147537	0	0	0.0948899	0	0	0	0	0	0	0	0	0	-0.105627
YGR264C	0	0	0.109194	0	0	0	0	0	0	0	0	0	0	0	0	0	0	0	0	0	0	0	0	0	0	0	0	0	0	0	0	0	0	0	0	0.134913	0	0.139043	0	0	0	0	-0.0548322	0	0	0	0	0	0
YGR267C	0	0.154193	0	0	0	0	0	0	0	0	0.108408	0	0	0	0	0	0	0	0	0	0	0	0	0	0	0	0	0	0	0	0	0	0	0	0	0	0	0.0751179	0	0	0	0	-0.0697736	0	0	0	0	0	0
YGR277C	0	-0.102081	0	0	0	0	0	0	0	0	0	0	0	0	0	0	0	0	0	0	0	-0.139618	0	0	0	0	0.0672097	0	0	0	0	0	0	0	0	0	0	0	0	0.103531	0	0	0	0	0	0	0	0	0
YGR285C	0	0.142616	0	0	0	0	0	0	0	0	0	0	0	0	0	0	0	-0.112691	0	0	-0.0322542	0	-0.0666834	0	0	0	0	0	0	0	0	0	0	0	0	0	0.167428	0	0.0867748	0	0	0	0	0	0	0	0	0	0
YGR286C	-0.246273	0	0	0	0	0	0	0	0.186872	0	0.183277	0	0	0	0	-0.0294289	0.0403197	0	-0.0856726	0	0	0	0	0	0	0.0435021	0	0	0	0	0	0	0	0	0	0	0.0662938	0	0	0.248992	0	0	0	0	0	0	0	0	0.0840318
YGR287C	0	0.0574316	0	0	0	0	0	0	0	0	0	0	0	0	0	0	0	0.0811432	0	0	0	0	0	0.0475019	0	0	0	0	0	0	0	0	0	0	0	0	0	0	0	0	0.074816	0	0	0	0	0	0	0	0.0964374
YGR296W	0.0430009	0	0	0	0	0	0	0	0	0	0	0	0	0	0	0	0	0	0	0	0	0	0	0	0	0	0.258909	-0.0462607	0	0	-0.104534	0	0	0	0	0	0	0	0	0	0	0	0	-0.0587051	0	0	0	0	0
YHL002W	0.0422402	0	0	-0.0570709	0	0	0	0	0	0	0	0	0	0	0	-0.0297645	0	0	-0.0990291	0	0	-0.0957175	0	0	0	0	0	0	0	0	0	0	0	0	0	0	0	0	0	0	0	0	0	0	0	0	0	0	0
YHL011C	0	0	0.0860469	0	0	0	0	0	0	0	0	0	0	0	0	0	0	0	0	0	0	0	0	0	0	0	0	0	0	0	0	0	0	0	0	0.183369	0	0.168962	0.0855093	0	0	0	0	0	0	-0.0710552	0	0	0
YHL027W	0.195468	0	0	0	0	0	0	0	0	0	0	0	0	0	0	0	-0.0821996	-0.0596569	0	0	0	0	-0.0226089	0	0	0	0	0	0	0	0	0	0	0	0	0	-0.115167	0	0	0	-0.0492034	0	0	0	0	0	0	0	0
YHL031C	-0.0857509	0	-0.0569452	0	0	0	0	0	0	0	0	0	0	0	0	0	0	0.110535	0	0	0	-0.122657	-0.0596172	0	0	0.0377209	0	0	0	0	0	0	0	0	0	0	0	-0.169893	0	0.112211	0	0	0	0	0	0	-0.0595676	0	0
YHL032C	0	0	-0.0951991	0	0	0	0	0	0	0	0	0	0	0	0	0	0	0.215395	0	0	0.244929	0	0	-0.072984	0	0	0	0	0	0	0	0	0	0	0	-0.160776	0	-0.0882751	0	0	0.0490962	0	0	0	0	0	0	0	0
YHR001W-A	0	-0.0736346	0	0	0	0	0	0	0	0	-0.0740042	0	0	0	0	0	0	0.113182	0	0	-0.0670974	0.0475957	0	0	0.0370536	0	0	0	0	0	0	0	0	0	0	0	-0.151375	-0.0827416	0	0	0	0	0	0	0.314618	0.0267951	0	0	-0.0575382
YHR004C	-0.212163	0	0	0	0	0	0	0	0	0	0	0	0	0	0	0	0	-0.114865	-0.108842	0	0	0.119458	0	0	0.0570063	0	0	0	0.0750795	0	-0.0848907	0	0	0	0	0	-0.146235	0	0	0.162726	0	0	0	-0.0683511	0	0	0	0	0
YHR009C	-0.057583	0	0	0	0	0	0	0	0	-0.0774018	0	0	0	0	0	0	-0.0437424	0	-0.0535087	0	-0.0377042	0	0	0	0	0	0	0	0	0	0	0	0	0	0	0	-0.129196	0	0	0.0643211	-0.0664019	0	0	-0.0542258	-0.0957393	0	0	0	-0.160182
YHR019C	0	0.104199	0	0	0	0	0	0	0	0	0	0	0	0	0	0	0	0	0	0	0	0	0	0	0	0	0	0	0	0	0	0	0	0	0	0	0	0	0	0	0	0	0	0	0	0	0	0	0
YHR020W	0	0	0.07838	0	0	0	0	0	0	0	0	0	0	0	0	0	0	0	0	0	0	0	0	0	0	0	0	0	0	0	0	0	0	0	0	0.137298	0.0696468	0.118102	0	0	0	0	0	0	0	0	0	0	0
YHR029C	0.0498315	0	0	0	0	0.0628842	0	0	0	0	0.0894095	0	0	0	0	0	0	0	0	0	0	-0.19624	0	0.0696868	0	0.0959539	0	0	0	0	0	-0.0661546	-0.224309	0	0	0	0	0	0	0	0.0842707	0	-0.0588749	0	0	0	0	0	0
YHR047C	0.0962099	0	0	0	0	0	0	0	0	0	0	0	0	0	0	0.0605865	0.0983329	0	0	0	0	0	-0.100432	-0.164936	0	0.0484426	0	0	0	0	0	0	0	0	0	0	0	0	0	0	0.113603	0	0	0	0	0	0	0	0
YHR062C	0	0	0.0655128	0	0	0	0	0	0	0	0	0	0	0	0	0	0	0	0	0.11836	0	-0.0657393	0	0	0	0	0	0	0	0	0	0	0	0	0	0.185629	0	0	0	0	0	0.07514	0	0	0	0	0	0	0
YHR064C	0	0.082259	0	0	0	0	0	0	0	0	0	0	0	0	0	0	0	0	0	0	0	0	0	0	0	0	0	0	0	0	0	0	0	0	0	0	0.16413	0	0.163867	0	0	0	0	0.0374627	0	0	0	0	0
YHR068W	0	0.0917061	0	0	0	-0.0677746	0	0	0	0	0.0758289	0	0	0	0	0	0	-0.0787994	0.0891067	0	0	0	0	0	0.0460535	0	0.0554795	0	0	0	0	0	0	0	0	0	0.109613	0.0936264	0	0	0	0	0	0	0	0	0	0	0
YHR073W	-0.109394	0	0	0	0	0	0	0	0	0	0	0	0	0	0	0	0	0	0	0	0	0	0	0	0	0	0	0	0	0	0	0	0	0	0	0.0771419	-0.182198	0	0	0.0644787	0	0	0	0	0	0.0580679	0	0	0
YHR078W	-0.100994	0	0	-0.0814748	0	0	0	0	0	0	0	0	0	0	0	0	0	-0.0468367	0	0	-0.0463746	0	-0.096523	0	0	-0.0454336	0	0	0	0	0	0	0	0	0	0	0	-0.0886548	0	0	-0.103284	0	0.054213	0	0	0	0	0	0
YHR089C	0	0	0.0842068	0	0	0	0	0	0	0	0	0	0	0	0	0	0	0	0	0	0	0	0	0	0	0	0	-0.0613511	-0.0514026	0	0	0	0	0	0	0	0	0.212419	0	-0.0745356	0.10259	0	0	0	0	0	0	0	0
YHR116W	0	0	-0.0721826	0	0	0	0	0	0	0	0	0	0	0	0	0	0	0.108658	0	0	0	0	0	0	0	0	0	0	0	0	0	0	0	0	0	-0.152784	0	0	0	0	0	0	0	0	0	0	0	0	0
YHR128W	0	0	0.0864696	0	0	0	0	0	0	0	0	0	0	0	0	0	0	0	0	0	0	0	0	0	0	0	0	0	0	0	0	0	0	0	0	0	0.160395	0	0	0	0	0	-0.0507363	0	0	0	0	0	0
YHR140W	0.382045	0	0	0	0	-0.0499973	0	0	0	0	-0.117287	0	0	0	0	0	0	-0.0773689	0	-0.0441258	-0.0495566	0	0	0	0	0.0404824	0	0	0	0	0	0.0681914	0	0	0	0	-0.16181	0	0.0394407	0	0	0.0520668	0	0	0.073282	0	0	0	-0.147174
YHR142W	0	0	-0.0475498	0	0	-0.251444	0	0	0	0	0	0	0	0	0	-0.0502038	0	0	-0.0458178	0	0	-0.153117	0	0.0565358	0	0	0	0	0	0	0	0	0	0	0	0	0.0561318	0	0	0	0.0260769	0.062138	0	0	-0.164141	0	0	0	0
YHR146W	-0.083391	0	0	0.0585513	0	0	0	0	0	0	0	0	0	0	0	0	0	0	0	0	0	0	0	0	0	0	0	0	0	0	0	0	0	0	0	0	-0.118676	0	0	0.132871	0.0552986	0	0	0	0.103631	0	0	0	0
YHR147C	0	0	-0.0610637	0	0	0	0	0	0	0	0	0	0	0	0	0	0	0.069277	0	0	-0.025693	-0.0543013	-0.0427118	0	0	0	0	0	0	0	0	0	0	0	0	0	0	-0.0903633	0	0	0	-0.0235019	0	-0.0549023	0	0	0	0	0
YHR148W	0	0	0.0463667	0	0	0	0	0	0	0	0	0	0	0	0	0	0	0	0	0	0	0	0	0	0	0	0	-0.0500589	-0.0639293	0	0	0	0	0	0	0	0.18213	0.0959731	0	0	0	0	0	0	0	0	0	0	0
YHR149C	0	0	0.10137	0	0	0	0	0	0	0	0	0	0	0	0	0	0	0	0	0	0	0	0	0	0	0	0	0	0	0	0	0	0	0	0	-0.153019	0	0	0	0	0.198116	0	0	0	0.10072	0	0	0	0
YHR162W	-0.125559	0.135877	0	0	0	0	0	0	0	0	0.176712	0	0	0	0	-0.11103	0.0941984	0	0	0.0760949	0	0	0	0	0	0	0	0	0	0	0	0	-0.106723	-0.0464154	0	0	0.163205	0	0	0	0	0	-0.0696993	0	0	0	0.383286	0	0
YHR170W	0	0	0.106394	0	0	0	0	0	0	0	0	0	0	0	0	0	0	0	0	0	0	0	0	0	0	0	0	0	0	0	0	0	0	0	0	0.208016	0.130386	0.180321	0	0	0.0785111	0	0	0	0	0	0	0	0
YHR174W	0	0	0.0908178	0.0413335	0	0	0	0	0	0	0	0	0	0	0	0	0	-0.204382	0	0	-0.0715605	0	0	0	0	-0.0567761	0	0	0	0	0	0	0	0	0	0.188976	0	0	0	0	0	0	0.0609113	0	0	0	0	0	0
YHR175W	0	0	-0.129431	0	0	0	0	0	0	0	0	0	0	0	0	0	-0.0505515	0	-0.112081	0	0.100093	-0.156098	0	0	0	0	0	0	0	0	0	0	0	0	0	-0.20084	0	0	-0.306139	0	0.088889	0	0	0	0	0	0	0	0
YHR177W	0.153446	-0.0676056	0	0	0	0	0	0	-0.0700429	-0.0869277	0	0	0	0	0	0	0	0	-0.0395825	0	-0.137737	0	0	-0.0354704	0	0	0	0	0.155396	0.0522039	0	0	0	0	0	0	0	0	0	-0.167964	0	0	0	0	0	0	0	0	0
YHR178W	0.0362819	0	0	0	0	0	0	0	0	0	0	0	0	0	0	0	0	0	0	0	0	0	0	0	0	0	0	0	0	0	0	0	0	0	0	0	-0.112017	-0.0501154	0	0	0.030232	0	0	0	0.0748715	0	0.675252	0	0
YHR179W	0.102896	0	0	0	0	0	0	0	0	0	0	0	0	0	0	-0.0642345	0	0	0	0	-0.0677095	0	-0.0498732	0.0438116	0	-0.071815	0	0	0	0	0	0	0	0	0	0	0.205874	0	0	0	0.0718455	0	0	0	-0.0217411	0	0	0	0
YHR188C	0	-0.0981198	0	0	0	0	0	0	0	0	0	0	0	0	0	0	0	0	0	-0.100429	-0.0671936	0	0.0737911	0.0707727	0.0670592	0	0	0	0	0	0	0	0	0	0	-0.117936	0	0	0	0.108715	0	0	0	0	-0.274467	0	0	0	0
YHR199C	0	0	-0.0817611	0	0	0	0	0	0	0	0	0	0	0	0	0	0	0.100143	0	-0.0872561	0	-0.0923131	0	0	0.0476876	0	0	0	0	0	0	0	0	0	0	0	0	-0.11007	-0.184198	0	0	0	0	0	0	0	0	0	0
YHR202W	0	-0.0960247	0	0	0	0	0	0	0	0	0	0	0	0	0	0	0	0	0	-0.142125	0	0	0	0.0976468	0	0.0369576	0	0	0	0	0	0	0	0	0	0	0	-0.158542	0.0880618	0	0	0	0	0	0	0	0	0	0
YHR203C	0	0	0.0470366	0	0	0	0	0	0	0	0	0	0	0	0	0	0	0	0	0	0	0	0	0	0	0	0	0	0	0	0	0	0	0	0	0.104662	0	0.150953	0	0	0	0	0	0.0345309	0	0	0	0	0
YHR206W	-0.13588	0	0	0	0	0	0	0	0	0	0	0	0	0	0	0	0	0	0	0	0	0	0	0	0	0	0	0	0	0	0	0	0	0	0	0	0	0	0	0	0	0	0	0	0.0261575	0	0	0	0
YHR211W	0	0	0	0.0910224	0	0	0	0	0	0	0	0	0	0	0	0	0	0	0	0	0	0	0	0	0	0	0	0	0	0	0	0	0	0	0	0	0	0	0	0	0	0	0	0	0	0	0	0	0
YHR215W	0.261248	0	0	0.233147	0	0	0	0	0	0	0	0	0	0	0	0	0	0	0	0	0	0	0	0	0	0	0	0	0	0	0	0.134402	0	0	0	0	0	0	0	0	0	0	0	0	0	0	0	0	0
YHR216W	0.07366	0	0.114967	0	0	0	0	0	0.00569371	0	0.0845614	0	0	0	0	0	0	0	0	0.0339374	-0.0625694	-0.0466703	0	0	0	0	0	0	0	0	0	0.0579639	0	-0.0204711	0	0	0.101158	0	0	0.0537622	0	0	0	0	0	0	0	0	0
YIL006W	0	-0.0680491	0	0	0	0	0	0	0	0	0	0	0	0	0	0	0	0	0	-0.0565011	0	0	0	0	0.0494737	0.0557825	0	0	0	0	0	0	0	0	0	0	-0.204031	0	0	0	0	0	0	0	0	0	0	0	0
YIL033C	0	0	-0.0338789	0	0	0	0	0	0	0	0	0	0	0	0	0	0	0	-0.0627699	0	0	0	0	0	0	0	0	0	0.0248041	0	-0.0301483	0	0	0	0	0	-0.0931728	-0.0792627	0	0	-0.050624	0	0	0	0	0	0	0	0
YIL034C	0	0	0	-0.0882786	0	0	0	0	0	0	0	0	0	0	0	0	0	0	0	-0.0788235	-0.113048	-0.106277	0	0	0	0	0	0	0	0	0	0	0	0	0	0	0	0	0	0	0	0	0	0	-0.233195	0	0	0	0
YIL042C	-0.087713	0	0	0	0	0	0	0	-0.0207729	-0.0530956	0	0	0	0	0	0	0	0	0	0	0	0	0	0	0	0	0	0	0	0	0	0	0	0	0	-0.0974977	-0.169487	0	0	0	-0.0513688	0	0	0	0	0	0	0	0
YIL050W	-0.0863611	0	0	0	0	0.111232	0	0	0	0	0	0	0	0	0	0	0	0	0	0	0	-0.065628	0	0	0	0.0536771	0	0	0	0	0	0	0	0	0	0	-0.135685	0	0.106555	0	-0.161318	0	0	0	0	0.0693946	0	0	0
YIL053W	0.0501968	0	0.0839192	0	0	-0.0683445	0	0	0.0500619	0	0	0	0	0	0	0	0	0.0647914	0	0	0	0.0578959	0	0	-0.151749	-0.0470083	0	0	0	0	0	0	0	0	0	0.133907	0	0	0	-0.0732227	0	0	0	-0.0742713	0.20902	-0.0413556	0	0	0
YIL062C	0.029636	-0.0483693	0	0	0	0	0	0	0.0725613	0	0.082915	0	0	0	0	0	0	0	-0.0604439	0	0	0	-0.0820813	0	0.0314599	0	0	0	0	0	0	0	0	0	0	0	0	0	0	0	0	0	0	0	0	0	0	0	-0.13976
YIL064W	0	0	0.0831705	0	0	0	0	0	0	0	0	0	0	0	0	0	0	0	0	0	0	0	0	0	0	0	0	0	0	0	0	0	0	0	0	0.161833	0	0.104318	0	0	0	0	0	0	0	0	0	0	0
YIL065C	0	0	-0.0698519	0	0	0	0	0	0.0900373	0	0	0	0	0	0	0	0.0397095	0.0956514	-0.0457309	0	0	0	0	0	0	-0.0742481	0	0	0	0	0	0	0	0	0	0	0	0	0	0	0	0	0	0	0	0	0	-0.0648929	0
YIL078W	0	0.16237	0	0	0	-0.183384	0.0616761	0	0	0	0	0	0	0	0	0	-0.0511991	-0.122988	0	0	0	-0.0525165	0	0	0	0	0	0	0	0	0	0	0	0	0	0.0900115	0	0.105691	0	0	0.105102	0	0.0563093	0	0	0	0	0	0
YIL080W	0.0530418	0	0	0	0	0	0	0	0	0	0	0	0	0	0	0	0	-0.0259592	0	0	0	-0.0307723	0	0.0616707	0	0	0	0	0.0289428	0	0	0	0	0	0	0	0	0	0	0	0	0	0	0	-0.145743	0	-0.0304069	0	0
YIL083C	-0.0880753	0	0	0	0	0	0	0	0	0	0	0	0	0	0	0	0	0	0	0	0	0	0	0	0	0	0	0	0	0	0	0	0	0	0	0	0	-0.114179	0	0.0998978	0	0	0	0	0	0	0	0	-0.13264
YIL087C	0	-0.0668558	0	0	0	0	0	0	0	0	0	0	0	0	0	0	0	0	0	0	0	0	0	0	0	0	0	0	0	0	0	0	0	0	0	-0.0837935	0	-0.0440118	0	0.0495485	0	0	0	0	0	0	0	0	0
YIL097W	0	0	-0.0768059	0	0	0	0	0	0	0	0	0	0	0	0	0	0	0	-0.0684606	0	0	0	0	0	0	0	0	0	0.0194226	0	0	0	0	0	0	-0.16814	0	0	0	0	0	0	0	0	0	0	0	0	0
YIL101C	-0.0587782	0	0	0	0	0	0	0.0455679	0.0926367	0	0	0	0	0	0	0	0	0.0599548	0	0	0.156667	0	0	0.0510214	0	0.0332769	0	0	0	0	0	0	0	0	0	0	-0.102405	-0.0879239	0	0	-0.0383667	0	0	0	0	0	0	0	0
YIL117C	0.136365	-0.0274449	0	0	0	0	-0.138337	0	0	0	0	0	0	0	0	0	0	0	0	0	0	0	-0.0461449	0.0942511	-0.0244425	0	0	0	0	0	0	0	0	0	0	0	0.0665118	0	0	-0.0900422	0	0	0.0738845	0	-0.596597	-0.0505423	0	0	0
YIL128W	0	0	-0.0498128	0	0	0	0	0	0	0	0	0	0	0	0	0	0	0	0	0	0	0	0	0	0	0	0	0	0	0	0	0	0	-0.0673256	0	0	0	0	0	0	0	0	0	0	0	0	0	0	0
YIL133C	0	0	0.105641	0	0	0	0	0	0	0	0	0	0	0	0	0	0	0	0.165743	0	0	0	0	0	0	0	0	0	-0.0222499	0	0	0	0	0	0	0	0	0	0	0	0	0	0	0	0	0	0	0	0
YIL155C	0	-0.0476881	0	0	0.0325487	-0.12452	0	0.0496095	0	0	0	0	0	0	0	0	-0.0309445	0.169066	0	0	0.118082	0	0	0	0	0.0295788	0	0	0	0	0	0	0	0	0	0	-0.190743	-0.071615	0	0	0	0	0	-0.0392734	0	0	0	0	0
YIL156W-B	0	0	-0.0999259	0	0	0	0	0	0	0	0	0	0	0	0	0	0	0.0890511	0	-0.0615215	0	-0.0987927	0	0.0601377	0	0	0	0	0	0	0	0	0	0	0	0	-0.144908	0	0	0	0	0	0	0	0	0	0	0	0
YIL157C	0	0	-0.0662606	0	0	0	0	0	0	0	0	0	0	0	0	0.0491948	0	0.0617019	0	0	0	-0.14382	0	0.0619161	0	0.0317302	0	0	0	0	0	0	0	0	0	0	-0.180653	0	0	0	0	-0.0338605	0	0	0	0	0	0	0
YIL159W	-0.184864	0	0	0	0	0	0	0	0	0	0	0	0	0	0	0	0	0	0	0	0	0	0	0	0	0	0	0	0	0	0	0	0	0	-0.0629759	0	0	0	0	0	0	0	0	0	0	0	0	0	0
YIL160C	0.34052	0	0	0	0	0	0	0	0	0	-0.102003	0	0	0	-0.0886154	0	0	0	0	0	0	0	0	0.0520591	0	0.0438544	0	0	0	0	0	0	0	0	0	0	0	-0.083585	0	0	-0.145812	0	0	0	-0.0986978	0	0	0	0
YIL162W	-0.106355	-0.0747023	0	0	0	-0.175715	0	0	0	0	0	0	0	0	0	0	0	0.226488	0	-0.0750306	0	0	-0.1106	0	0	0	0	0	0	0	0	0	0	0	0	0	0	-0.131143	0	0	-0.0827089	0	0	0	-0.126153	0	0	0	0.120278
YIR012W	0	0	0.0777472	0	0	0	0	0	0	0	0	0	0	0	0	0	0	0	0	0	0	0	0	0	0	0	0	0	0	0	0	0	0	0	0	0.263132	0	0.193983	0	0	0	0	0	0	0	0	0	0	0
YIR017C	0	-0.115157	0	0	0	0	0	0	0	0	0	0	0	0	0	0	0.0887405	0.169927	0	0	0	0	0	0.070881	0	0.0757625	0	0	0	0	0	0	0	0	0	0	0	0	0	0	0	0	0	0	0.0689305	0.423714	0	0	0
YIR033W	-0.518672	0	0	0	0	0	0	0	0	0	0	0	0	0	0	0	0	-0.0557513	0	0	0	0.0843113	0	0	0	0	0	0	0	0	0	0	0	0	0	0	0	0	0	0.564443	0	0	0	0	0	0	0	0	0.116584
YIR036C	-0.100748	0	0	0	0	0	0	0	0	0	0	0	0	0	0	0	0	0	-0.100863	0	0	0	-0.0341983	0	0	0.0825531	0	0	0.0769591	0.0181227	0	0.0586709	0	0	0	0	-0.171417	0	0	0	-0.0480898	0	-0.0822788	0	0	0	0	0	0
YJL055W	0.0437492	0	0	0	0	0	0	0.125533	0	0.0362629	0	0	0	0	0	0	0	-0.122494	-0.0690432	0	0.0446078	0	0	0	0	0	0.0440715	0	0	0	0	0	0	0	0	0	0	-0.0781949	0.0396564	0	0	0	0	-0.0631217	-0.0955876	0	0	0	0
YJL062W-A	0	0	-0.0685016	0	0	0	0	0	0	0	0	0	0	0	0	0	0	0.104569	0	-0.0653538	0	0	0	0	0	0	0	0	0	0	0	0	0	0	0	0	-0.160091	0	0	0	0	0	0	0	0	0	0	0	0
YJL066C	0	0	-0.0551941	0	0	0	0	0	0	0	0	0	0	0	0	0	0	0	0	-0.0532095	0	0	0	0	0.0289213	0	0	0	-0.00434642	0	-0.0393508	0	0	0	0	-0.113056	0	-0.0911496	0	0	0	0	0	0	0	0	0	0	-0.0955975
YJL068C	0	0	-0.0414951	0	0	0	0	0	0	0	0	0	0	0	0	0	0	0	0	-0.0782773	0.0621036	0	0	0	0.0532111	0	0	0	0.0652499	0	-0.0566683	0.0675866	0	0	0	-0.131277	0	0	0	0	0	0	-0.0445738	0	0	0	0	0	0
YJL095W	-0.0953851	0	0.0780092	0	0	0	0	0	0	0	0	0	0	0	0	0	0	0	0	0	0	0	0	0	0	0	0	0	0	0	0	0	0	0	0	-0.11654	0	0	0	0.179513	0.0767816	0	0	0	0.112702	0	-0.0367252	0	0
YJL096W	-0.0753615	-0.0458858	0	0	0	0	0	0	0	0	0	0	0	0	0	0	0.0941422	0	0	-0.0251643	0	0	0	0	0.0224004	0	0	0	0	0	0	0	0	0	0	0	0	0	0	0	0	0	0	0	0	0	0	0	0
YJL097W	-0.278836	0	0	0	0	0	0	0	0	0	0	0	0	0	0	0	0	0	0	0	0	-0.115088	0	0	0	0	0	0	0	0	0	0	0	0	0	0	-0.0901342	0	0	0.240265	0	0.103544	0	0	0	0	0	0	0
YJL101C	-0.0842161	0	0	0	0	0	0	0	0	0	0	0	0	0	0	0.0314496	0	0.15478	0	0	-0.061702	0	0.0544144	0	0	0	0	0	0	0	0	0	0	0	0	0	-0.0767058	-0.0972051	0	0	0	0	0	0	0.0778084	0.293391	0	0	0
YJL116C	-0.00741543	0	0	0	-0.0630269	0	0	0.0270825	0	-0.125666	0	0	0	0	0	0	0	0	0	0	0	0.0767481	0	0	0	-0.0613197	0	0	0.0363562	-0.0783672	0	0	0	0	0	0	-0.0939949	0	0	0	-0.142111	0	0	0	0	0	0	0	-0.142132
YJL138C	0	0.0426745	0	0	0	0	0	0	0	0	0	0	0	0	0	0	0	0	0	0	0	0	0	0	0	0	0	0	0	0	0	0	0	0	0	0	0.0616404	0	0	0	0.0339839	0	0	0	0	0	0	0	0
YJL148W	0	0	0.0988063	0	0	0	0	0	0	0	0	0	0	0	0	0	0	0	0	0	0	0	0	0	0	0	0	0	0	0	0	0	0	0	0	0.15334	0.117651	0.124652	0	0	0	0	0	0	0	0	0	0	0
YJL151C	0.0809588	0	0	0	0	0	0	0	0	0	0	0	0	0	0	0	0	0	0	0	0	0	0	0	0	0	0	0	0	0	0	0	0	0	0	-0.103098	0	0	0	0	-0.0826762	0	-0.0670469	0	0	0	0	0	0
YJL154C	-0.0698608	0	0	0	0	0	0	0	0	0	0	0	0	0	0	0	0	0	0	0	0	0	0	0	0	0	0	0	0	0	0	0	0	0	0	-0.107229	0	-0.0800773	0	0	0	0	0	0	0	0	0	0	0
YJL155C	0.0319429	0	-0.0759358	0	0	0	0	0	0	0	0	0	0	0	0	0	0	0	0	0	0	0	0	0	0	0	0	0	0.0354925	0	0	0	0	0	0	0	0	0	0	0	0	0	0	0	0	0	0	0	0
YJL157C	0	-0.0395867	0	0	0	0	0	0	0.0646265	0	0.0479884	0	0	0	0	-0.0749923	0	0	0	0	0	-0.0349457	0	0.163342	0	0	0	0	0	0	0	0	0	0	0	-0.103584	0	0.0508868	0	-0.0473894	0	0	0	0	-0.701433	-0.0414214	0	0	0
YJL158C	-0.0888473	0.0790544	-0.0706782	0	0	0	0	0	0	-0.14705	0	0	0	0	0	0	0	0	0	0	0	0	0	0	0	0	0	0	0	0	0	0	0	0	0	0	0	-0.161751	-0.0853179	0	0	0	0	0.07912	0.194961	0	-0.0296744	0	0
YJL161W	0	-0.0565074	0	0	0	0	0	0	0	0	0	0	0	0	0	0	0	0	0	0	0	0	0	0	0	0	0	0	0	0	0	0	0	0	0	-0.0468584	0	-0.0953911	0	0	0	0	0	0	0	0	0	0	0
YJL163C	-0.0591916	0	-0.0640135	0	0	0	0	0	0	0	0	0	0	0	0	0	0	0	0	0	0	0	0	0	0	0	0	0	0	0	0	0.0657514	0	0	0	0	-0.126853	-0.108703	0.0207984	0	0	0	0	0	0	0	0	0	-0.0678981
YJL177W	0	0	0.090931	0	0	0	0	0	0	0	0	0	0	0	0	0	0	0	0.152307	0	0	0	0.0680305	0	0	0	0	0	-0.0158555	0	-0.0511739	0	0	0	0	0	0	0	0	0	0	0	0	0	0	0	0	0	0
YJL190C	0.0491932	0	0.0365758	0	0	0	0	0	0	0	0	0	0	0	0	0	0	-0.0287777	0.0144701	0.0590478	0	0.0273206	0	0	0	0	0	0	0	0	0	0	0	0	0	0	0.0562394	0.0634088	0	0	0	0	0	0	0	0	0	0	0
YJL196C	-0.0912843	-0.0918711	0	0	0	-0.0737732	0	0.458262	-0.103428	0	-0.111242	0	0	0	0	0	0	0	0.061273	0	-0.0912932	-0.105933	-0.0541908	0	0	0	0	0	0	0	0	0	0.120146	0	0	-0.114318	0	0	0	0.322917	0	0	-0.0615686	0	0.117643	0.031388	0.0956778	0	0
YJL198W	-0.0926128	0	0	0	0	0	0	0	0	0	0	0	0	0	0	0	0	0	0	0	0	0	0	0	0	0	0	0	0	0	0	0	0	0	0	0	0.0846874	0.112857	0	0	0.0486392	0	0	0	0	0	0	0	0.100243
YJL199C	-0.116391	0	-0.0688222	0	0	0	0	0	0	0	0	0	0	0	0	0	0	0	0	0	0	0	0	0	0	0	0	0	0	0	0	0	0	0	0	0	0	0	0	0	0	0	0	0	0	0	0	0	0
YJL213W	0.346356	0	0	0	0	0	0	0	0	0	0	0	0	0	0	0	-0.0859464	-0.0590941	0	0	-0.0616172	0	0	0	0	0.045228	0	0	0	0	0	0	0	0	0	0	0	0	0.100814	0	0	0	0	0	0.0296878	0	-0.152001	0	0.065907
YJR002W	0	0	0.0732701	0	0	0	0	0	0	0	0	0	0	0	0	0	0	0	0	0	0	0	0	0	0	0	0	0	0	0	0	0	0	0	0	0.180438	0	0.16783	0	0	0.073863	0	0	0	0	0	0	0	0
YJR005W	0.0529678	0	0	0	0	0	0	0	0	0	0	0	0	0	0	0	0	-0.188409	0	-0.103004	0	0	0	0.0543261	0	0	0	0	0	0	0	0	0	0	0	0	0	0	0	0	0	0	0	0	-0.229733	0	0	0	0
YJR013W	0	-0.120192	0	0	0	0	0	0	0	0	0	0	0	0	0	0	0	0	0	0	0	0	0	0	0	0	0	0	0	0	0	0	0	0	0	-0.159555	0	0	0	0.0752353	0	0	0	-0.0683738	0	0	0	0	0
YJR019C	0.277132	0	0	0	0	0	0	0	0	-0.0437965	-0.11997	0	0	0	0	0	0	0	0	-0.0734808	-0.103945	0	-0.0529023	0	0	0.0805308	0	0	0	0	0	0	0	0	0	0	-0.241192	0	0	0.10481	0	0	-0.0440891	0	0	0	0	0	0
YJR028W	-0.0922666	0	-0.464019	0	0	0	-0.110693	0	0	0	0	0	0	0	0	0.0447525	0	0	0	0	0	0	0	-0.0996063	0	0	-0.0449059	0	0	0	0	0	0	0	0	0	0	0	0	0.0751099	0	0	0	0	-0.171535	0	0	0	0.0850646
YJR029W	-0.0241301	0	-0.0848404	0	0	0	-0.0974838	0.0154294	0	0	0.0470139	-0.185665	-0.148582	0	0	0	0.0355658	0	0	0	0	0	0	0	0	0	0	0	0	0	0	0	0	0	0	0	0	0	0	0.0615073	-0.0643056	0	0	0	-0.145332	0	0	0	0
YJR051W	-0.142425	0	0	0	0	0	0	0	0	0	0	0	0	0	0	0	0	-0.165233	0	0	0	0	0.072499	0.114514	0	0.0789642	0	0	0.108685	0	0	0	0	0	0	0	0	0	0	0	0	0	0	0	-0.260968	0	0	0	0
YJR061W	0.126201	0	0	0	0	0	0	0	0	0	0	0	0	0	0	0	0	0	0	0	0	0.0774285	0	-0.100304	0	0	0	0	0	0	0	0	0	0	0	0	0	0	0	0	0	0	0	0	0	0	0	0	0
YJR064W	0	0.0862214	0	0	0	0	0	0	0	0	0	0	0	0	0	0	0.110659	0	0.099167	0	-0.10139	0	0	0	0	-0.0542738	0	0	0	0	0	0	0	0	0	0	0	0.13698	0	0	0	0	0	0	0	0	0	0	0
YJR070C	0	0	0.114318	0	0	0	0	0	0	0	0	0	0	0	0	0	0	-0.104157	0	0	0	-0.107916	0	0	0	0	0	0	0	0	0	0	0	0	0	0.133951	0.18559	0	0	0.0666538	0.0802702	0	0	0	0	0	0	0	0
YJR077C	-0.0359058	0	0	0	0	0.0662009	0	0	0	-0.0722906	-0.0827297	0	0	0	0	0	0	0.19073	0	0	-0.120326	0.0883027	0	0	0	0	0	0	0	0	0	0	0	0	0	0	-0.124316	-0.063638	0	0	0	0	0	0.054002	0	0	0.123305	0	0
YJR086W	0	0	-0.0716338	0	0	0	0	0	0	0	0	0	0	0	0	0	0	0	-0.0785081	0	0	0	0	0.107825	0	0	0	0	0	0	0	0	0	0	0	0	0	0	0	0	0	0	0	0	-0.340787	0	0	0	0
YJR113C	0	-0.0597871	0	0	0	0	0	0	0	0	0	0	0	0	0	0	0.0909623	0	0	0	0	-0.0894538	0	0	0	0	0	0	0	0	0	0	0	0	0	0	0	0	0	0	0	0	0	0	0	0	0	0	0
YJR115W	-0.20853	0	0	0	0	0	0	0.273503	0	0	0	0	0	0	0	0	0	0	0	0	0	0	0	0	0	0	0	0	0	0	0	0	0	0	0	0	0.163494	0	0	0	0.0695831	0	0	0	0	0	0	0	0
YJR116W	-0.295789	0	0	0	0	0	0	0	0.109557	0	0	0	0	0	0	-0.0600396	0	0	0	0	0.107482	0	0	0.0913399	0	0	0	0	0	0	0	0	0.120143	0	0	0	0	0	0	0.278546	0.0885786	0	0	0	0	0	0	0	0.172451
YJR121W	-0.0416375	0	0	0	0	0	0	0	0	-0.0905483	0	0	0	0	0	0	0	0.220484	0	0	-0.0613625	0	0	0	0	0	0	0	0	0	0	0	0	0	0	0	-0.237279	0	0	0	0	0	0	0	0	0	0	0	0
YJR122W	-0.126698	0	0	0	0	0	0	0	0	0	0	0	0	0	0	0	0	0.0507484	0	0	0	0	0	0	0.0383432	0	0	0	0	0	0	0	0	0	0	0	-0.166894	0	0	0.049452	0	0	0	0	0	0	0	0	0
YJR123W	0	0	0.0417363	0	0	0	0	0	0	0	0	0	0	0	0	0	0	0	0.191822	0	0.0446102	0	0	0	0	0.0428027	0	0	0	0	0	0	0	0	0	0	0	0.227605	0	0	0.0637864	0	0.0655539	0	0	0	0	0	0
YJR127C	-0.00560465	0	0	0	0	0	0	0.0140284	0.130133	-0.0915519	0	0	0	0	0	-0.075203	-0.0550921	0	0	-0.0438427	0	0	0	0.0620213	0.0538848	0	0	0	0	0	0	0	0	-0.0519781	0	-0.0411968	0	0	0.0373345	0	0	0	0	0	0.0966352	0	0	0	0
YJR137C	-0.0575991	0	0	0	0	0	0	0	0	0	0	0	0	0	0	0	0.0512052	0.0854361	0.157838	-0.0931546	0	0	0	0.0482364	0	0	0	0	0	0	0	0	0	0	0	0	0	0	0	0	0	0	0	0	0.09907	0.351432	0	0	0
YJR145C	0	0	0.049959	0	0	0	0	0	0	0	0	0	0	0	0	0	0	0	0.107464	0.0667739	0	0	0	-0.0515569	-0.0375474	0	0	0	0	0	0	0	0	0	0	0.104104	0	0.16904	0	0	0	0	0.0478242	0	0	0	0	0	0
YJR151C	0	0	-0.0791489	0	0	0	0	0	0	0	0	0	0	0	0	0	0	0	0	0	0	0	0	0	0	0	0	0	0	0	0	0	0	0	0	0	-0.204419	0	0	0.127863	0	0	0.0826764	0	0	0	0	0	0
YJR154W	-0.2113	0	0	0	0	0	0	0	0.0940849	0	0.179397	0	0	0	0	0	0	0	-0.133658	0	0	0	0	0	0.100655	0	0	0	0	0	0	0	0	0	0	0	0.0593737	0	0	0.179181	0	0	0	0	0	0	0	0	0.133146
YJR155W	-0.244237	0	0	0	0	0	0	0	0	0	0.178298	0	0	0	0	-0.0486899	0	0	-0.127475	0	0	0	0	0	0.10469	0	0	0	0	0	0	0	0	0	0	0	0.0506838	0	0	0.167876	0	0	0	0	0	0	0	0	0.0690698
YKL002W	0	0	-0.0936666	0	0	0	0	0	0	0	0	0	0	0	0	0	0	0	-0.0948299	0	-0.0616789	-0.174394	0	0	0	0.0761838	0	0	0	0	0	0	0	0	0	0	-0.216905	0	0	0	0	0	0	0	0	0	0	0	0
YKL008C	-0.103563	0	0	0	0	0	0	0	0.0771954	0	0.0373196	0	0	0	0	-0.0691108	0	0	0.0477906	0	0.0886833	0	0	0.131043	0	-0.046877	0	0	0	0	0	0	0	0	0	0	0	0.0672591	0.0783567	0	0.103308	0	0	0	0	0	0	0	0
YKL043W	0.0834115	0	0	0	0	0.0933144	0	0.0602748	0	0	0.0564687	0	0	0	0	0	0	0	0	0	-0.0821322	0	0	-0.481136	0.0598885	0	0	0	0	0	0	0	0	-0.166436	0	0	0	-0.0729525	0.165395	-0.116512	0	0	0	0	0	0	0	0	0
YKL050C	-0.0596662	0	0	0	0	0	0	0	0	0	0	0	0	0	0	0	0	0	0	0	0	0	0	0	0	0	0	0	0	0	0	0	0	0	0	0	0	-0.143959	0	0	0	0	0	0	0	0	0	0	-0.0745573
YKL051W	-0.0877852	0	0	-0.05049	0	0	0.0708072	0.0781393	0	0	-0.103462	0	0	0	0	0	0	0	0	0	0	0	0	0	0	0	0	0	0	0	0	0	0	0	0	0	-0.0636866	0	0	0.063683	0	0.0513694	0	0	0	0	0	0	0
YKL062W	-0.111076	0	0	0	0	0	0	0	0	0	0	0	0	0	0	0	0	0.089334	0	0	0.150074	0	0	0.0971843	0.0524789	0	0	0	0	0	0	0	0	0	0	-0.125376	-0.0963306	0	0	0	-0.0739085	0	0	0	0	0	0	0	-0.30111
YKL069W	0.0534378	0	0	0	0	0	0	0	0	0	0	0	0	0	0	0	0	0	0	0	0	0	0	0	0	0	0	0	0	0	0	0	0	0	0	0	0	0	0	0	0	0	0	0	0	0	0	0	0
YKL078W	0	0	0.0745438	0	0	0	0	0	0	0	0	0	0	0	0	0	0	0	0	0	0	0	0	0	0	0	0	0	0	0	0	0	0	0	0	0	0.349627	0	0	0	0	0	0	0	0	0	0	0	0
YKL081W	-0.0192641	0	0.117107	0	0	0	0	0	0	0	0	0	0	0	0	0	0	0	0	0	0	0	0	0	0	0	0	0	0	0	0	0	0	0	0	0	0	0	0	0	0	0	0	0	0	0	0	0	0
YKL084W	0.044789	0	0	0	0	0	0	0	0	0	0	0	0	0	0	0	-0.145697	0	-0.100728	0	0	0	-0.0496478	0.0695934	0	0	0	0	0	0	0	0	0	0	0	0	0.0904801	0	0	0	0	0	0	0	0	0	0	0	0
YKL094W	-0.214954	0	-0.0365079	0	0	0	0	0	0	0	0	0	0	0	0	0	0	0	0	0	0	0	0	0	0	0	0	0	0	0	0	0	0	0	0	0	0	0	0.0592953	0.176963	-0.0609949	0	0	0	0	0	0	0	0
YKL096W-A	-0.0155	0	0	-0.0664417	0	0	0	0.00553668	0	-0.149138	0	0	0	0	0	0	0	0.0437031	0	0	0.0376923	0	0	0	0.0938627	0	0.022706	0	0	-0.10845	0	0	0	0	0	0	-0.152283	0	-0.0836723	0	-0.135554	0	0	0	0	0	0	0	-0.102056
YKL127W	0.147222	0	0	0	0	0	0	0	0	0	0	0	0	0	0	0	0.104481	-0.177985	0	0	-0.0590832	0	-0.10521	0	0	0	-0.0509701	0	0	0	0	0	0	0	0	0.0173519	0	0	0	0.0352262	0.0615621	0	0	0	0	0	0	0	-0.141595
YKL150W	-0.0501802	0	0	0	0	0	0	0.0312809	0	0	-0.0668049	0	0	0	0	0	0	0	0	0	0	0	0	0	0	0	0	0	0	0	0	0	0	0	0	0	-0.130805	-0.0861623	0	0.00745412	0	0	0	0	0	0	0	0	0
YKL161C	0.133325	0	0	0	0	0	0	0	0.12802	0	-0.0851435	0	0	0	0	-0.134321	0	0	0	0	0	-0.0716204	0	0	-0.130791	-0.0715293	0	0	0	0	0	0	0	0	0	0	0	0	0	0	0	0	0	0	0	0	0	0	0
YKL175W	0.0961172	0	0	0	0	0	0	0	0	0	0	0	0	0	0	0	0	0	0	0	0	0	0	0	0	0	0	0	0	0	0	0	0	0	0	0	0.0773169	0	0	0	0	0.0813731	0	0	0	0	0	0	0
YKL181W	0.109972	0	0.0636865	0	0	0	0	0	0	0	0	0	0	0	0	0	-0.111231	0	0.0426725	0	0	0.0404623	0	-0.0438849	0	0	0	0	0	0	0	0	0	0	0	0	0.0887618	0.108453	0	-0.0854053	0	0	0	0	0	0	0	0	0
YKL182W	-0.491866	0	0	0	0	0	0	0	0	0	0	0	0	0	0	0	0	0	0	0	0	0	0	0	0	0	0	0	0	0	0	0	0	0	0	0	-0.0846417	-0.0997142	0	0.464647	0	0	0	0	0	0	0	0	0
YKL206C	0	-0.108889	0	0	0	0	0	0	0	0	0	0	0	0	0	0	0	0	0	-0.0422874	0	-0.187188	0	0	0	-0.0761922	0	0	0	0	0	0	0	0	0	0	0	0	0	0	0	0	0	0	0	0	0	0	0
YKL216W	-0.077667	0	0.0915105	0	0	0	0	0	0	0	0	0	0	0	0	0	0	0	0	0	0	0	0	0	0	0	0	0	0	0	0	0	0	0	0	0	0	0	0	0	0	0	0	0	0	0	0	0	0
YKL217W	0	0	-0.0381344	0	0	0	0	0	0	0	0	0	0	0	0	0	0	0.201387	0	0	0.0660039	0	0	0	0	0.0418203	0	0	0	0	0	0	0	0	0	0	-0.0935639	0	0	0	0	0	0	0	0	0	0	0	0.0938312
YKL218C	0	-0.118081	0	0	0	0	0	0	0	0	0	0	0	0	0	0	-0.0671614	0	0	-0.0915215	-0.107258	0	0	0	0	0.0461673	0	0	0	0	0	0	0	0	0	0	0	0	0	0	-0.131072	0	0	0	0	0	0	0	0
YKL219W	0	-0.106352	0	0	0	0	0	0	0	0	0	0	0	0	0	0	0	0	0	0	0	0	-0.0825845	0	0.0685751	0.0585827	0	0	0	0	0	0	0	0	0	0	0	0	0	0	0	0	0	0	-0.0946421	-0.0548946	0.0794205	0	0
YKR006C	0	-0.0367803	0	0	0	0	0	0	0	0	0	0	0	0	0	0	0.0538053	0	-0.0392811	0	0	0	0	0.0366044	0	0	0	0	0	0	0	0	0	0	0	0	0	0	0	0	0	0	0	0	-0.184302	0	-0.0426276	0	0
YKR049C	0	0	-0.0735908	0	0	0	0	0	0	0	0	0	0	0	0	-0.020397	0	0	0	-0.103986	0	0	0	0	0.0407007	0	0	0	0	0	0	0	0	0	0	0	0	-0.165578	0	0	-0.11052	0	0	-0.039683	0	0	0	0	0
YKR067W	0	0	-0.0613892	0	0	0	0	0	0	0	0	0	0	0	0	0	0	0	0	0	0	0	0	0	0	0	0	0	0	0	0	0	0	0	0	-0.138347	-0.0397877	-0.111898	0	0	0	0	0	0	0	0	0	0	0
YKR070W	-0.0822023	0	0	0	0	0	0	0	0	0	-0.0626076	0	0	0	0	0	0	0	0	0	0	0	0	0	0	0	0	0	0	0	0	0	0	0	0	0	-0.12462	0	0.0717372	0	0	0	-0.0421019	0	0	0	0	0	0
YKR076W	-0.0346509	0	-0.0675376	0	0	0	0	0	0	0	0	0	0	0	0	-0.0467211	0	0	0	0	0.273654	0	0	0.0559011	0	0.0761615	0	0	0	0	0	0.0915429	0	0	0	-0.111286	0	-0.105458	0.19602	0	0	0	0	0.0487778	0	0	0	0	-0.102289
YKR077W	-0.104502	0	0	0	0	0	0	0	0	0	-0.101845	0	0	0	0	0	0	0	0	0	0	0	0	0	0	0	0	0	0	0	0	0	0	0	0	-0.131897	-0.0608777	-0.10203	0	0	0	0	0	0	0	0	0	0	0
YKR088C	-0.173977	0	0	0	0	0	0	0	0	0	0	0	0	0	0	0	0	0	0	0	0	0	0	0	0	0	0	0	0	0	0	0	0	0	0	0	-0.126841	0	0	0.0843326	-0.0864746	0.0979232	0	0	0	0	0	0	0
YKR092C	0	0	0.160537	0	0	0	0	0	0	0	0	0	0	0	0	0	0	0	0	0	0	0	0	0	0	0	0	0	-0.0841939	0.0397687	0	0	0	0	0	0.128553	0	0.171567	0	0	0	0	-0.0396054	0	0	0	0	0	0
YLL008W	0	0	0.0906811	0	0	0	0	0	0	0	0	0	0	0	0	0	0	0	0	0	0	0	0	0	0	0	0	0	0	0	0	0	0	0	0	0.177994	0.166772	0	0	0	0.0801539	0	0	0	0	0	0	0	0
YLL020C	0	-0.0882361	0	0	0	0	0	0	0	0	0	0	0	0	0	0	0	0	0	0	0	0	0	0	0	0	0	0	0	0	0	0	0	0	0	-0.175024	0	0	0	0	0	0	0	0	0	0	0	0	0
YLL024C	0	0	0.300615	0	0	0	0	0	0	0	0	0	0	0	0	-0.0784514	0	-0.06595	0	0	0	0	0	0	-0.0326371	0.0696702	0	0	0	0	0	0	0	0	0	0	0	0	-0.554977	0	0	0	0	0	0	0	0	0	0
YLL041C	-0.0481446	0	0	0	0	-0.044546	0	0	0	-0.061218	0	0	0	0	0	0	0	0.144037	0	0	0	0	0	0	0	0	0	0	0	0	0	0	0	0	0	-0.124098	-0.160696	0	0	0	-0.0295321	0	0	0	0	0	0	0	-0.107665
YLL045C	0	0	0.0689045	0	0	0	0	0	0	0	0	0	0	0	0	0	0	-0.0481495	0.0906032	0.0673308	0.0182115	0	0	0	0	0	0	0	0	0	0	0	0	0	0	0	0.101447	0.0799912	0	0	0	0	0	0	0	0	0	0	0
YLL064C	-0.154401	0	0	0	0	0	0	0	0	0	0	0	0	0	0	0	0	0	0	0	0	0	0	0	0	0	0	0	0	0	0	0	0	0	0	0	0	0	0	0.122392	0	0	0	0	0	0	0	0	0
YLR001C	-0.0629855	-0.0756423	0	0	0	0	0	0	0	0	0	0	0	0	0	0	0	0	0	0	0	0	0	0	0	0	0	0	0.0322756	-0.0450499	0	0	0	0	0	-0.0948573	0	0	0	0.0670414	0	0	0	0	0	0	0	0	-0.128012
YLR002C	0	0	0.0943333	0	0	0	0	0	0	0	0	0	0	0	0	0	0	0	0	0	0	0	0	0	0	0	0	0	0	0	0	0	-0.0730206	0	0	0	0.170413	0.0907147	0	0	0.0798043	0	0	0	0	0	0	0	0
YLR023C	-0.195267	0	0	0	0	-0.0709003	0	0	0.239869	0	0	0	0	0	0.164138	0	0	0.241211	0	0.0890646	0	0	0	0	0	0	0	0	0	0	0	0	0	0	0	0	0	0	0	0	0	0	0	0	0	0	0	0	0
YLR024C	-0.147043	0	0	0	0	0	0	0	0	0	0	0	0	0	0	0	0	0	0	0	0	0	0	0	0	0	0	0	0	0	0	0	0	0	0	0	-0.107607	0	0	0.152364	0	0	0	0	0	0	0	0	0
YLR035C-A	0	0	0.0782092	0	0	0	0	0	0	0	0	0	0	0	0	0	0	0	0	0	0	0	0	0	0	0	0	0	0	0	-0.108321	0	0	0	0	0	0	0	0	0	0	0	0	0	0.0497025	0	-0.0801939	0	0
YLR056W	0.0809985	0	0	0	0	0	0	0.114938	0	0	-0.0508027	0	0	0	0	0	0	0	0	0	0	0	0	0	0	0	0	0	0	0	0	0	0	0	0	0	0	-0.0924793	0.0510306	-0.0907995	0	0	0	0	0.0277644	0	-0.0582695	0	0
YLR059C	-0.0757563	0	0	0	0	0	0	0	0	0	0	0	0	0	0	0	0	0	0	0	0	0	0	0	0	0	0	0	0	0	0	0	0	0	0	0	-0.127707	0	0	0	0	0	-0.0607456	0.0713619	0	0	0	0	0
YLR071C	-0.0782005	-0.0691533	0	0	0	0	0	0	0	0	0	0	0	0	0	0	0	0	0	0	0	0	0	0	0	0	0	0	0	0	0	0	0	-0.072417	0	0	0	0	0	0	0	0	0	0	0	0	0	0	0
YLR075W	0	0	0.0479419	0	0	0	0	0	0	0	0	0	0	0	0	0	0	0.0281582	0.10257	0.0861992	0	0	-0.0690335	0	0	0	0	0	0	0	0	0	0	0	0	0.106044	0	0.176652	0	0	0	0	0	0	0	0	0	0	0
YLR077W	-0.162016	0	0	0	0	0	0	0	0	0	0	0	0	0	0	-0.0500812	0	0	0	-0.0602231	0	0.0576593	0	0	0	0	0	0	0	0	0	0	0	0	0	0	-0.188676	0	0	0.114775	0	0	0	-0.0435384	0	0	0	0	0
YLR083C	-0.051644	0	0	0	0	0	0	0	0	0	0	0	0	0	0	0	0	0	0	0	0	0	0	0	0	0	0	0	-0.0365288	0	0	0	0	0	0	0	0	0	0	0	0	0	0	0	0	0	0	0	0
YLR092W	-0.0596767	0	0	0	0	0	0	0	0	0	0	0	0	0	0	0	0	0.117723	0.0913268	0	0	0	0.0701642	0.0603147	0	0.0654786	0	0	0	0	0	0	0	0	0	0	0	0	0	0	0	0	0	0	0.0878284	0.449838	0	0	-0.0989287
YLR093C	0	0	0	-0.0458978	0	0	0	0	0	0	0	0	0	0	0	0	0	0	0	0	0	0	0	0	0	0	0	0	0	0	0	0	0	0	0	-0.188677	0	-0.0846237	0	-0.0573422	0	0	0	0	0	0	0	0	0
YLR099C	-0.194193	0	-0.0302826	0	0	-0.0724929	0	0.133718	0	0	0	-0.0512437	0	0	-0.109474	-0.0371926	0	0.0479575	0	-0.0771757	0	0	0	0	0	0	0	0	0	0	0	0	0	0	0	0	-0.173057	-0.118679	0	0.168064	0.225598	0	0	0	0	0	0	0	0
YLR099W-A	-0.206193	0	0	0	0	0	0	0	0	0	0	0	0	0	0	0	0	0	0	0	0	0	0	0	0	0	0	0	0	0	0	0	0	0	0	0	-0.170193	0	0	0.0986447	0	0	0	0	0.153006	0	0.0774219	0	-0.0833103
YLR100W	0.0393315	0	0	0	0	0	0	0	0	0	0	0	0	0	0	0	0	0	0	-0.0418244	0	0	0	0	0.0281957	0	0	0	0	0	0	0	0	0	0	0	0	-0.0956619	0	0	0.070122	0	0	0	0	0	0	0	0
YLR137W	0.0869609	0	0	0	0	0	0	0	0	0	0	0	0	0	0	0	-0.0683949	0	0	0	0	-0.126506	0.0649713	0	0	0	0	0	0	0	0	0	0	0	0	0	0	0	0	0	0	0	0	0	0.124447	0	0.076091	0	0
YLR142W	0.0683977	0	0	0	0	0	0	0	0	0	0	0	0	0	0	-0.0565302	0	0.05152	0	-0.120609	0	-0.150484	0	0.0762808	0	0	0	0	0	0	0	0	-0.312256	0	0	0	-0.0898501	0	0.0955409	0	-0.12864	0	0	0	0.0384145	0.125168	0	0	0
YLR144C	0	0	-0.0818267	0	0	0	0	0	0	0	0	0	0	0	0	0	0	0	0	0	0	0	0	0	0	0	0	0	0	0	0	0	0	0	0	0	0	0	0	0	0	0	0	0	0	0	0	0	0
YLR150W	0	0.107354	0	0	0	0	0	0	0	0	0	0	0	0	0	0	0	0	0.142576	0	0	0	-0.043019	0.0281153	0	0.0790416	0	0	0	0	0	0	0	0	0	0	0	0.163027	0	0	0	0	0.0563129	0	0	0	0	0	0
YLR152C	0.102755	0	0	0	0	0	0	0	0	0	0	0	0	0	0	-0.0383307	0.0450266	0.0758077	0.057417	0	0	0	0	0	0	0	0	0	0	0	0	0	0	0	0	-0.124317	0	0	0	0	0	0	0	0	0	0	0.554406	0	0
YLR154C	-0.0848832	0	0	0	0	0	0	0	0.151665	0	0	0	0	0	0	0	0	0.080659	0	0	0.0913668	0	0	0.156039	0	0	0	0	0	0	0	0.113219	0	0	0	0	0	0	0	0	0.106085	0	0	0	0	-0.0684574	-0.0731574	0	0
YLR167W	0	0.0810557	0.0337544	0	0	0	0	0	0	0	0	0	0	0	0	0	0	0	0.104282	0.0804095	0	0	0	0	0	0	0	0	0	0	0	0	0	0	0	0	0	0.263483	0	-0.0341225	0	0	0	0	0	0	0	0	0
YLR175W	0	0	0.0846963	0	0	0	0	0	0	0	0	0	0	0	0	0	-0.0512957	-0.097959	0	0.0806953	0	0	0	-0.0379474	0	0	0	-0.0533539	-0.0399071	0	0	0	0	0	0	0.132458	0	0.171902	0	0	0.149388	0	0	0	0	0	0	0	0
YLR178C	-0.0734048	0	-0.0513207	0	0	0	-0.0267154	0.0693835	0	0	0	0	0	0	0	0	0	0	0	0	0	0	0	0	0	0	0	0	0	0	0	0.0564984	0	0	0	-0.0818103	0	-0.0932219	0.0766193	0	0	0	0	0	0	0	0	0	0
YLR191W	0.132809	0	0	0	0	0	0	0	0	0	0	0	0	0	0	0	0	0	0	0	0	0	0	0	0	0	0	0	0	0	0	0	0	0	0	0	0	0	0	0	0	0	0	0	0	0	0	0	0
YLR196W	0	0	0.100017	0	0	0	0	0	0	0	0	0	0	0	0	0	0	0	0	0	0	0	0	0	0	0	0	0	0	0	0	0	0	0	0	0.154463	0.083484	0.108112	0	0	0.0879124	0	0	0	0	0	0	0	0
YLR197W	0	0.0649656	0.0848357	0	0	0	0	0	0	0	0	0	0	0	0	0	0	-0.167868	0.121024	0	0	0	0.0274663	-0.0506798	0	0	0	0	0	0	0	0	0	0	0	0	0	0.273988	0	0	0.0823196	0	0.0809903	0	0	0	0	0	0
YLR203C	-0.0677543	0	-0.0246497	0	0	0	0	0	0	0	0	0	0	0	0	0	0	0	0	0	0	0	0	0	0	0	0	0	0	0	0	0	0	0	0	0	-0.124141	-0.0683762	0	0	0	0	-0.0584039	0	0	0.0624233	0	0	0
YLR204W	0	0	-0.0770821	0	0	0	0	0	0	0	0	0	0	0	0	0	0	0.154072	0	0	0	0	0	-0.0648052	0	0	0	0	0	0	0	0	0	0	0	0	-0.153292	0	0.0475339	0	0	0	0	0	0	0	0	0	0
YLR216C	0	0	0.119554	0	0	0	0	0	0	0	0	0	0	0	0	0	0	0	0	0	0	0	0	0	0	0	0	0	0	0	0	0	0	0	0	0	0.0837131	0	-0.386728	0	0	0	0	0	-0.162719	0	-0.0724131	0	0
YLR221C	0.0765618	0	0.10677	0	0	0	0	0	0	0	0	0	0	0	0	0	0	0	0	0	0	0	0	0	0	0	0	0	0	0	0	0	0	0	0	0	0.250681	0	-0.0708151	0	0	0	-0.0569193	0	0	0	0	0	0
YLR241W	-0.157306	-0.0654935	0	0	0	0	0	0	0	0	0	0	0	0	0	0	0	0	0	0	0	0	0	0	0	0	0	0	0.0553032	-0.0806835	0	0	0	0	0	0	-0.209658	0	0	0.188506	0	0.0716343	0.0755561	0	0	0	0	0	0
YLR253W	-0.0731272	0	0	0	0	0	0	0	0	0	0	0	0	0	0	0	0	0	0	0	0	0	0	0	0	0	0	0	0	0	0	0	0	0	0	0	-0.121375	0	0.0192274	0	0	0	-0.0319806	0	0	0	0	0	0
YLR256W	-0.0610698	-0.0288205	0	0	0	0	0	0	0	0	0	-0.0783057	0	0	0	0	0	0	0	0	0	0	0	0	0	0	0	0	0.0293571	-0.0644212	0	0	0	0	0	0	0	0	0	0.101759	0	0	0	0	0	0	0	0	0
YLR258W	0	-0.117963	0	0	0	0	0.0267486	0.048735	0.10012	0	0	0	0	0	0	0	0.0690772	0.197936	0	0	0	0	0	0	0	0	-0.0427006	0	0	0	0	0	0	0	0	0	-0.180227	0	0	0	0	0	0	0	0	0	0	0	0
YLR273C	0	0	-0.0774151	0	0	0	0	0	0	0	0	0	0	0	0	0	0	0.188685	0.0710825	0	0	0	0	0.0579836	0	0	0	0	0	0	0	0	0	0	0	-0.18686	0	0	0	0	0	0	0	0	0	0	0	0	0
YLR284C	0.215874	0	0	0	0	0	0	0	0	0	0	0	0	0	0	0	0	0	-0.0715343	0	0	0	0	0	0	0	0	0	0	0	0	0.0790723	0	0	0	-0.232026	0	0	0	0	-0.0793812	0	0	-0.0623878	0	0	0	0	0
YLR285W	0.152225	0.0694833	0	0	0	0	0	0	0	0	0	0	0	0	0	0	0	-0.0752635	0	0	0	0	-0.0644543	0.0800392	0	0	0.117983	0	0	0	0	0	0	0	0	0	0	0	0	0	0	0	0	0	0	0	0	0	0.123654
YLR286C	-0.0972203	-0.0566465	0	0	0	0	0	0	0	0	-0.0774981	0	0	0	0	0	0	0	0	0	0	0	0	0	0	0	0	0	0	0	0	0	0	0	0	0	-0.183748	0	-0.0594003	0	0	0	0	0.0617471	-0.17211	0	0	0	0
YLR293C	0.09299	0	0.0949361	0	0	0	0	0	0	0	0	0	0	0	0	0	0	0	0	0	0	0	0	0	0	0	0	0	0	0	0	0	0	0	0	0	0.124785	0.0809331	0	0	0.0610535	0	0	0	0	0	0	0	0
YLR295C	0	-0.0591609	0	0	0	0.0307659	0	0	-0.0441381	-0.0501469	0	0	0	0	0	0	0	0.180493	-0.0291301	0	0	0.100217	0	0	0.0417694	0	0	0	0	0	0	0	0	0	0	0	-0.185117	0	0	0	0.0318659	0	-0.0401446	0	0	0	0	0	0
YLR300W	-0.0460496	0	0	0	0	0	0	-0.0727066	0.194802	0	0	0	0	0	0	0	0	0.105353	0	0	0	-0.0830228	0	-0.0390848	0	0.0767952	0	0	0	0	0	0	0	0	-0.0769838	0	-0.113216	0	0	0	-0.0526666	0	0	-0.053395	0	0	0	0	-0.135834
YLR324W	0	0	-0.0667454	0	0	0	0	0	0	0	0	0	0	0	0	0	0	0	0	0	0	0	0	0	0	0	0	0	0.0633559	0	-0.0353734	0	0	0	0	-0.126653	0	-0.110372	0	0	0	0	0	0	0	0	0	0	0
YLR335W	0	0.108742	0	0	0	0	0	0	0	0	0	0	0	0	0	0	0	0	0	0	0	0	0	0	0	0	0	0	0	0	0	0	0	0	0	0	0	0	0	0	0	0	0	0	0.079759	0	0.0635414	0	0
YLR340W	0	0.081526	0.0522323	0	0	0	0	0	0	0	0	0	0	0	0	0	0	0	0.169537	0	0	0	0	-0.0373769	0	0.0525684	0	0	0	0	0	0	0	0	0	0	0	0.206359	0	0	0	0	0	0	0	0	0	0	0
YLR356W	0	0	-0.06808	0	0	0	0	0	0	0	0	0	0	0	0	0	0	0.0453918	0	0	0	0.100997	0	0.0532602	0	0.0401106	0	0	0	0	0	0	0	0	0	-0.183694	0	-0.0986115	0.0306816	0	0	0	0	0	0	0	0	0	-0.0435081
YLR367W	-0.0904053	0	0	0	0.0289724	0	0	0	0	-0.0448471	0	0	0	0	0	0	0	0	0	0	0	0	0	0.0728587	0	0	0	0	0	0	0	0	0	0	0	0	0	-0.0246926	-0.0554038	0	0	0	0	0	0	0	0	0	-0.0697935
YLR369W	0	0	0	-0.0345537	0	0	0	0	0	0	0	0	0	0	0	0	0	0	0	0	0	0	0	0	0	0	0	0	0.00541551	0	0	0	0	0	0	0	0	0	0	0	0	0	0	0	-0.117019	0	0.10141	0	0
YLR372W	-0.0842547	0	0.0901436	0	0	0	0	0	0	0	0	0	0	0	0	0	0	-0.202485	0	0	0	0	0	0	0	0	0	0	0	0	0	0	0	0	0	0	0	0	0	0	0	0	0	0	0	0	0	0	0
YLR380W	-0.104699	0	0	0	0	0	0	0.135659	0	0	0	0	0	0	0	0	0	0	0	0	0	0	0	0	0	0	0	0	0	0	0	0	0	0	0	0	0	0	0.0443958	0.117986	0.080748	0	0	0	0	0	0	0	0
YLR381W	0	0	0	0.0757948	0	0	0	0	0	0	0	0	0	0	0	0	0	0	-0.0827888	0	0	0	0	0	0	0	0	0	0	0	0	0	0	0	0	0	-0.200561	0	0	0	0	0	0	0	0.0667151	0	0	0	0
YLR389C	-0.133943	0.049686	0	0	0	0	0	0	0	0	0	0	0	0	0	0	0	0	0	0	0	0	0	0	0	0	0	0	0	0	0	0	0	0	0	0	-0.151458	0	0	0	0	0	0	0	0	0	0	0	0
YLR401C	0	0	0.146056	0	0	0	0	0	0	0	0	0	0	0	0	0	0	0	0	0	0	0	0	0	0	0	0	0	0	0	0	0	0	0	0	0	0	0	0	0	0	0	0	0	0	0	0	0	0
YLR406C	0	0	0.0929751	0	0	0	0	0	0	0	0	0	0	0	0	0	0	0	0	0	0	0	0	0	0	0	0	0	0	0	0	0	0	0	0	0.0754536	0	0.115567	0	0	0.0670096	0	0	0	0	0	0	0	0
YLR413W	-0.152523	0	0	0	0	-0.0321028	0	0.094417	0	0	0.0619611	0	0	0	0	0	0	0	0	0	0	0	0	0	0	0	0	0	0	0	0	0	0	0	0	0.0927139	0	0	0	0.0967396	0.107425	0	0	0	0	0	0	0	0
YLR441C	0	0	0.0594542	0	0	0	0	0	0	0	0	0	0	0	0	0	0	0	0.144354	0	0	0.0448042	0	0	0	0	0.0423228	0	0	0	0	0	0	0	0	0.0699721	0	0.193307	0	0	0.0492473	0	0	0	0	0	0	0	0
YLR450W	-0.220861	0	0	0	0	0	0	0	0	0	0	0	0	0	0	0	0	0	0	0	0	0.109245	-0.0496431	0.118276	0	0	0	0	0	0	0	0	0	0	0	-0.121967	0	0	0	0.244969	0	0	0	0	0	0	0	0	0
YML008C	0.0427036	0	0	0.0411157	0	0	0	0	0	0	0	0	0	0	0	0	0	0	0	0	0	-0.0492288	0	0.030177	0.0270013	0	0	0	0	0	0	0	0	0	0	0	0	-0.0664038	0	-0.0540683	0	0	0	0	0.0571863	0.0479912	0	0	0
YML025C	-0.0873643	0	0	0	0	0	0	0	0	0	0	0	0	0	0	0	0	0.072894	0	0	0	0	0	0	0	0.0519446	0	0	0	0	0	0	0	0	0	0	-0.110437	0	0	0	0	0	-0.0517432	0	0	0	0	0	0
YML030W	0	-0.0825361	0	0	0	0	0	0	0	0	0	0	0	0	0	0	0.0658704	0	0	-0.0331047	0	0	-0.0305361	0	0	0	0	0	0	0	0	0	0	0	0	0	-0.231236	0	0	0	0	-0.0400841	-0.0618121	0	0	0	0	0	0
YML031W	-0.113377	0	0	0	0	0	0	0	0	0	0	0	0	0	0	0	0	0	0	0	0	0	0	0	0	0	0	0	0	0	0	0	0	0	0	0	0	0	0	0	0	0	0	0	0.0714933	-0.0232867	-0.0422745	0	0
YML042W	0.215422	0	-0.0911752	0	0	0	0	0	0	0	0	0	0	0	0	0	0	0.110424	0	0	0	0	-0.0463839	0	0	0.0801071	0	0	0.0988793	0	0	0	0	0	0	0	0	-0.157537	0	0	0	0	0	0	0	0	0	0	0
YML056C	0	0	0.0632498	0	0	0	0	0	0	0	0	0	0	0	0	0	0	0	0	0	0	0	0	0	0	0	0	0	0	0	0	0	0	0	0	0.140239	0.116871	0.11178	0	0	0	0	0	0	-0.004283	-0.0657864	0	0	0
YML079W	0	-0.0891365	0	0	0	0	0	0	0	0	0	0	0	0	0	0	0	0	0	-0.0476215	0	0	0.0745871	0	0	0	0	0	0	0	0	0	0	0	0	0	-0.149854	0	0.058985	0	0	0	0	-0.0914223	-0.088264	0	0	0	0
YML086C	-0.078895	0	0	0	0	0	0	0	0	0	0	0	0	0	0	0	0	0	0	0	0	0	0	0	0	0	0	0	0	0	0	0	0	0	0	-0.139542	0	0	0	0	0	0	0	0	0	0	0	0	0
YML087C	-0.113714	0	0	0	0	0	0	0	0	0	0	0	0	0	0	0	0	0	0	0	0	0	0	0	0	0	0	0	0	0	0	0	0	0	0	-0.144547	0	0	0	0	-0.0508392	0	0	0	0	0	0	0	0
YML119W	0.110819	0	0	0	0	0	0	0	0	0	0	0	0	0	0	0	0	0	0	0	0	0	-0.0530272	0	0.0741196	-0.217423	0	0	0	0	0	0	0	0	0	0	-0.118426	0	0	0	0	0	0	0	0.103628	0	0.0753695	0	0
YML126C	-0.0708366	0	0	0	0	0	0	0	0	0	0	0	0	0	0	0	0	0	0	0	0	0	0	0	0	0	0	0	0	0	0	0	0	0	0	0	-0.0585578	0	0.0492841	0	0	0	0	0	0	0	0	0	0
YML128C	-0.0244921	0	0	0	0	0	-0.039916	0.0657179	0	-0.0382055	0	0	0	0	0	0	0	0	-0.0547137	0	0.223373	0	0.0603859	0	-0.00595184	0	0	0	0	0	0	0	0	0	0	-0.0521563	0	-0.0616416	0	0	-0.029356	0	0	0	0	0	0	0	-0.0364009
YML131W	0.0298989	-0.0545706	0	0	0	0	0	0	-0.0412614	0	-0.0895326	0	0	0	0	0	0	0.0565863	0	0	-0.0902662	-0.131679	-0.0431536	-0.197819	0	0	0	0	0	0	0	0	0	0	0	0	0	0	0	0	0	0	0	0	-0.121117	0	0	0	0
YMR006C	-0.223091	0	0	0	0	0	0	0	0	0	0	0	0	0	0	0	0.0390831	0.0272975	0	0	0.0634675	0	0	0.0304298	0	0	0	0	0	0	0	0	0	0	0	0	0	0	0	0.119635	0.10695	0	0	0	0.0827209	0	0	0	0.117
YMR007W	-0.15136	0	0	0.0601087	0	0	0	0	0	0	0	0	0	0	0	0	0	0.110662	0	0	0	0	0	0	0	0	0	0	0	0	0	0	0	0	0	0	0	0	0	0	0	0	0	0	0	0	0	0	0.101225
YMR012W	-0.076846	0	0	0	0	0	0	0	0	0	0	0	0	0	0	0	0	0	0	0	0	0	0	0	0	0	0	0	0	0	0	0	0	0	0	0	0	0	0	0	0	0	0	0	0	0	0	0	0
YMR046W-A	0	0	0	-0.110986	0	0	0	0	0	0	0	0	0	0	0	0	0	0	0	0	0	0	0	0	0	0	0	0	0	0	0	0	0	0	0	0	0	0	0	0	0	0	0	-0.0933997	0.349618	0.252317	0	0	0
YMR054W	-0.0898067	0	-0.0311352	0	0	0	0	0	0	0	0	0	0	0	0	0	0	0	0	0	0	0	0	0	0	0	0	0	0	0	0	0	0	0	0	0	-0.177403	0	0	0	0	0	0	0.0380299	0	0	0	0	0
YMR056C	-0.0294654	0	0	0	0	0	0	0	0	0	0	0	0	0	0	0	0	0.0786277	0	0	0	0	0	0	0	0	0	0	0	0	0	0	0	0	0	0	-0.203802	0	0	0.101114	-0.0958552	0	0	0	0	0	0	0	0
YMR071C	0	0	-0.122473	0	0	0	0	0	0	0	0	0	0	0	0	0	0	0	0	0	0	-0.156807	0	0	0.100764	0	0	0	0	0	0	0	0	0	0	0	-0.115548	0	0	-0.154289	0	0.114219	0	0	-0.161286	0	0	0	0
YMR086W	-0.129769	0	0	0	0	0	0	0	0	0	0	0	0	0	0	0	0	0	0	0	0	0	0	0	0	0	0	0	0	0	0	0	0	0	0	0	-0.159124	-0.112181	0	0	-0.0897086	0	0	0	0.0276102	0.0904157	0	0	0
YMR089C	-0.0597501	0	-0.055571	0	0	0	0	0	0	0	0	0	0	0	0	0	0.0707806	0.0763234	0	-0.0379079	0	-0.048916	0	0	0	0	0	0	0	0	0	0	0	0	0	0	-0.221495	0	0	0	0	0	0	0	0	0	0	0	0
YMR098C	-0.067446	0	0	0	0	0	0	0	0	0	0	0	0	0	0	0	0	0	0	0	0	0	0	0	0	0	0	0	0	0	0	0	0	0	0	0	-0.142703	0	0	0	0	0	-0.0549872	0	0	0	0	0	0
YMR105C	0	-0.0735573	0	0	0	0	0	0	0	0	0	0	0	0	0	0	0	0	0	0	0	0	0	0	0	0	0	0	0	0	0	0	0	0	0	0	0	0	0	0	0	0	0	0	0	0	0	0	0
YMR120C	0	0	0.0674907	0	0	0	0	0	0	0	0	0	0	0	0	0	0	-0.194864	0	0	-0.0685937	0	0	0	0	-0.10543	0	0	0	0	0	0	0	0	0	0	0	0	0	0	0	0	0	0	0.166591	0.153394	0.0651175	0.12925	0.0846805
YMR136W	-0.132839	0	0	0	0	0.0954575	0	0	0.0565087	-0.186255	0	0	0	0	0.101971	-0.0666112	0	0	0	0	0	0	0	0.214525	0	0	0.0409624	0	0	0	0	0	0	0	0	0	0	0	0.125483	0.140835	-0.108132	0	0	0	0	0	0	0	0
YMR142C	0	0	0.0616736	0	0	0	0	0	0	0	0	0	0	0	0	0	0	0	0.176293	0	0	0	0	-0.0375026	0	0.0713547	0	0	0	0	0	0	0	0	0	0	0	0.184419	-0.0180739	0	0.0477095	0	0	0	0	0	0	0	0
YMR160W	0	0	-0.0561595	0	0	0	0	0	0	0	0	0	0	0	0	0	0	0	0	0	0	0	0	0	0	0	0	0	0.0411609	0	0	0	0	0	0	0	-0.1465	-0.110322	0	0	-0.067406	0	0	0	0	0	0	0	0
YMR174C	-0.0499287	0	-0.0553374	0	0	0	0	0.0511916	0	-0.0441297	-0.0354792	0	0	0	0	0	0	0	0	-0.0742668	0.155274	0	0	0	0	0	0	0	0	0	0	0.0835535	0	0	0	0	0	-0.0805344	0	0.0688402	0	0	0	0	0	0	0	0	0
YMR175W	-0.0333279	0	0	0	0	0	0	0	0	0	0	0	0	0	0	0	0	0	-0.0707257	0	0.106358	0	0.0479713	0	-0.0107039	0	0	0	0	0	0	0	0	0	0	0	0	-0.105654	0.0771565	0	-0.0839324	0	0	0	0	0	0	0	-0.087178
YMR181C	-0.173236	0	0	0	0	0	0	0.0471664	0.102242	-0.062245	0	0	0	0	0	0	-0.075898	0	0	0	0.11471	0	0.0752084	0.0526167	0	0.057444	0	0	0	0	0	0	0	0	0	0	-0.10132	-0.102023	0	0.157544	0	0	0	0	0	0	0	0	0
YMR186W	0	0	0.233571	0	0	0	0	0	0	0	0	0	0	0	0	-0.0690681	0.0564468	0	0	0	0.074956	0	-0.122272	0	-0.0455194	0	0	0	0	0	0	0	0	0	0	0	0	0	-0.518102	0	0	0	0	0	0	0	0	0	0
YMR191W	0.00038398	0	-0.0537326	0	0	0	0	0	0	0	0	0	0	0	0	-0.0354874	0	0.118122	0	0	0.0403608	0	-0.0713096	0	0	0	0	0	0	0	0	0	0	0	0	-0.124305	0	0	0	0	0	0	0.0693493	0	0	0	0	0	0
YMR202W	0.0089722	0	0	0	0	0	0	0	0	0	0	0	0	0	0	0	0	0	0	0	0	0	0	0	0	0	0	0	0	0	0	0	0	0	0	0	0	0	0	0	0	0	0	0	0	0	0	0	0
YMR209C	0.226492	0	0	0	0	0	0	0	0	0	0	0	0	0	0	0	0	-0.107235	0	0	-0.117005	0	0	-0.128557	0.0374412	0	0	0	0	0	0	0	0	0	0	0	0	0	0	0	0	0	0	0	0	0	0	0	-0.184184
YMR210W	0.179042	0	0	0	0	0	0	0	0	0	0	0	0	0	0	0	0	0	0	0	-0.150059	0	-0.0749396	-0.0894257	0	0.052712	0	0	0.0226714	0	0	0	0	0	0	0	0	-0.120991	-0.10029	0	-0.0890869	0	0	0	0	0	0	0	-0.211551
YMR212C	-0.129829	0	0	0	0	0	0	0	0	0	0	0	0	0	0	0	0	0	0	0	0	0	0	0	0	0	0	0	0	0	0	0	0	0	0	0	0	0	0	0.178038	0	0	0	0	0	0	0	0	0
YMR217W	0	0.114816	0	0	0	0	0	0	0	0	0	0	0	0	0	0	0	0	0	0	0	0	0	0	0	0	0	0	0	0	0	0	0	0	0	0	0.383418	0	0.0871142	0	0	0	0	0.0631433	0	0	0	0	0
YMR220W	0.281976	0	0	0	0	0	0	0	0	0	0	0	0	0	0	0	0	0	0	0	0	0	0	0	0	0	0	0	0	0	0	0	0	0	0	0	-0.111425	0	0	0	-0.0653768	0	0	0	0	0	0	0	0
YMR239C	0	0	0.0820998	0	0	0	0	0	0	0	0	0	0	0	0	0	0	0	0	0	0	0	0	0	0	0	0	0	0	0	0	0	0	0	0	0	0.273408	0.136401	0	0	0	0	0	0	0	0	0	0	0
YMR243C	0.127419	0	0	0	0	0	0	0.0969319	0.0350366	0.0517024	0	0	0	0	0	0	0	-0.078678	0	0.0763569	0	0.0486448	0	0	0	0	0.0375122	0	0	0	0	0	0	0	0	0.101914	0	0.185388	0	0	-0.115705	0.0967235	0	0	0	-0.119916	0	0	0
YMR246W	-0.532859	0	0	0	0	0	0	0	0.0571664	0	0.0648249	0	0	0	0	0	0.0407671	0	0	0	0	0.0738402	0	0	0	0	0	0	0	0	0	0	0	0	0	0	0	0	0	0.436841	0.0747032	0	-0.058603	0	0	0	0	0	0
YMR250W	-0.0896867	0	-0.0446282	0	0	0	0	0	0	0	0	0	0	0	0	0	0	0	0	0	0	0	0	0	0	0	0	0	0	0	0	0	0	0	0	0	0	-0.130153	0.0423694	0	-0.0730162	0	0	0	0	0	0	0	0
YMR251W-A	-0.0528067	0	0	0	0	0	0	0	0	0	0	0	0	0	0	0	0	0.0614162	0	-0.0965682	0.0313507	0	0	0	0	-0.0881902	0	0	0	0	0	0	0	0	0	0	-0.228309	0	0	0	-0.159151	0	-0.0598966	0	0.159073	0.04117	0	0	0
YMR256C	0	-0.0592913	0	0	0	0	0	0	0	0	0	0	0	0	0	0	0	0.156204	0	0	-0.0735781	0	0	0	0	0	0	0	0	0	0	0	0	0	0	0	-0.105452	0	0	0	0	0	0	-0.0414446	0	0	0	0	0
YMR258C	-0.16707	0	0	-0.0467239	0	0	0	0	0	0	0	0	0	0	0	0	0	-0.116588	-0.0819524	0	0	-0.0727167	0	0	0	0	0	0	0.0516118	-0.0361859	0	0	0	0	0	0	0	0	0	0	0	0	0	0	0	0	0	0	0
YMR260C	0	0	0.048508	0	0	0	0	0	0	0	0	0	0	0	0	0	0	0	0	0	0	0	0	0	0	0	0	0	0	0	0	0	0	0	0	0	-0.0974788	0.21191	0.0569586	0	0	0	0	0	0	0	0	0	0
YMR290C	0	0.0553332	0.054458	0	0	0	0	0	0	0	0	0	0	0	0	0	0	0	0	0	0	0	0	0	0	0	0	0	-0.0738121	0	0	0	0	0	0	0.156204	0.0730686	0.103985	0	0	0	0	0	0	0	0	0	0	0
YMR302C	0	-0.0713474	-0.0306082	0	0	0	0	0	0	0	0	0	0	0	0	0.0311332	0	0.0544505	0	0	0	-0.0603617	0	0.0342238	0	0	0	0	0	0	0	0	0	0	0	0	-0.187362	-0.0645987	0	0	0	-0.0293013	0	0	0	0.0588952	0	0	-0.0624699
YMR306W	0.12646	0	0	0	0	0	0	0	0	0	0	0	0	0	0	0	0	0	0	0	0	0	0	0	0	0	0	0	0	0	0	0	0	0	0	0	0	0	0	0	0	0	0	0	-0.162023	0	0	0	0
YMR315W	0	0	-0.0708978	0	0	0	0	0	0	0	0	0	0	0	0	0	0.0362691	0.140181	0	0	0.10904	0	0	0	0	0	0	0	0	0	0	0.10667	0.0685004	0	0	-0.0709085	0	0	0	0.0876675	0	0	0	0	0	0	0.16284	0	0
YMR316W	0.0527539	0	0	0	0	0	0	0	0	0	0	0	0	0	0	0	0	0	0	0	0	0	0	0	0	0	0	0	0	0	0	0	0	0	0	0	0	-0.0626452	0	0	0	0	0	0	0.0704772	0	0.0430731	0	0
YNL009W	0.26143	0.068185	0	0	0	0	0	0	0	0	-0.147328	0	0	0	0	0	0.085298	0	-0.0908259	0	0	0	-0.0621452	0	0	0	0	0	0	0	0	0	0	0	0	0	-0.215259	0	0	0	-0.10449	0	0	0	0	0	0	0	0
YNL026W	0	0	-0.0460736	0	0	0	0	0	0	0	0	0	0	0	0	0	0	0	0	0	0	0	0	0	0	0	0	0	0	0	0	0	0	0	0	0	0	0	0	0	0	0	0	0	0	0	0	0	0
YNL052W	-0.0378805	0	0	0	0	0	0	0	0	0	-0.0476508	0	0	0	0	0	0	0.13497	0	0	-0.0344284	0	0	0	0.0324629	0	0.0215718	0	0	0	0	0	0	0	0	0	-0.159752	-0.0485081	0.0314555	0	0	0	0	0	0.0485674	0.015248	0	0	-0.0467578
YNL054W	-0.153123	0	0	0	0	0	0	0	0	0	0	0	0	0	0	0	0	0	0	0	0	0	0	0	0	0	0	0	0	0	0	0	0	0	0	0	-0.181119	0	0	0.211683	0	-0.0851719	0	0	0	0	0	0	0
YNL054W-B	-0.0471078	0	0	0	0	0	0	0	0	0	0	0	0	0	0	0	0.0227699	0	0	0	0	0	0	0	0	0	-0.0257377	0	0	0	0	0	0	0	0	0	0	0	0	0	0	0	0	0	0	0	0	0	0
YNL055C	-0.170691	0	0	0	0	0.0452334	0	0	0	-0.0799686	0	0	0	0	0	0	0	0.162854	0	-0.0581528	0	0	0	0	0.0454342	-0.0723745	0	0	0	0	0	0	0	0	0	0	-0.091577	-0.0466048	0	0.213469	0	0	0	0	0	0	0	0	0
YNL064C	0	0	0.227368	0	0	0	0	0	0	0	0	0	0	0	0	-0.212827	0	0	0	0	0	0	0	0	0	0	0	0	0	0	0	0	0	0	0	0	0.182395	0	-0.429745	0	0	0	0	0	0	0	0	0	0
YNL075W	0	0	0.0905116	0	0	0	0	0	0	0	0	0	0	0	0	0	0	0	0	0	0	0	0	0	0	0	0	0	0	0	0	0	0	0	0	0.275743	0	0.124402	0	0	0	0	0	0	0	0	0	0	0
YNL080C	0.121714	0	0	0	0	0	0	0	0	0	0	0	0	0	0	0	0	0	0.0739096	0	0	0	0	0.0942683	0	0	0	0	0	0	0	0	0	0	0	0	0	0	0	0	0	0	0	0	0.0845521	0.0466742	0.0608111	0	0.127155
YNL082W	0	0	0.106404	0	0	0	0	0	0	0	0	0	0	0	0	0	0	-0.0778834	-0.0913996	0	-0.119152	0.0936149	0	0	0	0	0	0	0	0	0	0	0	0	0	0	-0.196418	0	0	0	0	0	0	0	0	0	0	0	0
YNL093W	0	0	-0.038837	0	0	0	0	0	0	0	0	0	0	0	0	0	0	0	0	0	0	0	0	0	0	0	0	0	0.0377424	0	-0.0233143	0	0	0	0	-0.0940063	0	-0.144264	0	0	-0.0802601	0	0	0	0	0	0	0	0
YNL095C	0.0855976	0	0.0558029	0	0	0	0	0	0	0	0	0	0	0	0	0	0	0	0	0	0	0	0	0	0	0	0	0	0	0	0	0	0	0	0	0.169966	0	0	0	0	0	0	0	0	0.108343	0.0569022	-0.0276267	0	0
YNL104C	-0.130882	0	0	0	0	0.0513329	0	0	0.107565	0	0.179174	0	0	0	0	-0.063927	0	0.136574	0	0.0844302	0	0	-0.0872398	0	0	0	0	0	0	0	0	0	0	0	0	0	0	0	0	0	0	0	0	0	0	0	0	0	0
YNL106C	0	0	-0.0713833	0	0	0	0	0	0	0	0	0	0	0	0	0	-0.0850312	0.155477	0	0	0	0	-0.0866188	0.0909685	0	0.0668628	0	0	0	0	0	0	0	0	0	0	-0.213248	0	0	0.102815	0	0	0	0.0682453	-0.211676	0.0972678	0.0546014	0	0
YNL116W	-0.119526	0	0	0	0	0	0	0	0	0	0	0	0	0	0	0	0	0.050719	0	0	0	-0.0367736	0	0	0.0647533	0.0545732	0	0	0	0	0	0	0	0	0	-0.0732246	0	0	0	0.13499	0	0	0	0	0	0	0	0	0
YNL129W	0.067613	0.0766092	0	0	0	0	0	0	0	0	0	0	0	0	0	-0.0563413	-0.0478925	0	-0.057208	0	0	-0.103916	0	0.063041	0	0	0	0	0	0	0	-0.0611158	-0.155403	0	0	0	0	0.0711656	0	-0.0796876	-0.0792066	0	0	0	0	0	0	0	0
YNL135C	0	0.100677	0	0	0	0	0	0	0	0	0	0	0	0	0	0	0	0	0	0	0	0	0	0	0	0	0	0	0	0	0	0	0	0	0	0	0	0	0.139404	0	0	0	0	0	0	0	0	0	0
YNL137C	-0.0547483	0	0	0	0	0	0	0	0	0	0	0	0	0	0	0	0	0	0	0	0	0	0	0	0	0	0	0	0	0	0	0	0	0	0	-0.116914	0	0	0.00819763	0	0	0	0	0	0	0	0	0	0
YNL140C	0	-0.107739	0	0	0	0	0	0	0	0	0	0	0	0	0	0	0	0	0	0	0	0	0	0	0	0	0	0	0	0	0	0	0	0	0	0	0	0	0	0	0	0	0	0	0	0	0	0	0
YNL149C	0.135821	0	0	0	0	0	0	0	0	0	0	0	0	0	0	0	0	0	0	0	0	0	0	0	0	0	0	0	0	0	0	0	0	0	0	0	0	0.157825	0	0	0	0	0	0	0	0	0	0	0
YNL175C	0	0	0.0905878	0	0	0	0	0	0	0	0	0	0	0	0	0	0	0	0	0	0	0	0	0	0	0	0	0	0	0	0	0	0	0	0	0	0.180885	0.129764	0	0	0	0.0720164	0	0	0	0	0	0	0
YNL178W	0	0	0.135198	0	0	0	0	0	0	0	0	0	0	0	0	0	-0.0504329	0	0.183249	0	0	0	0	0.0443966	0	0	0	0	0	0	0	0	0	0	0	0	0	0.287115	0	0	0	0	0	0	0	0	0	0	0
YNL193W	-0.146811	0	0	0	0	0	0	0	0	0	0	0	0	0	0	0	0	0	-0.0759117	0	-0.0768006	0	-0.0740374	0	0	0	0	0	0	0	0	0	0	0	0	0	0	-0.0764281	0	0.0961781	0	-0.0846987	0	0	0	0	0	0	0
YNL200C	0	-0.0536601	0	0	0	0	0	0	0	0	0	0	0	0	0	0	0	0	0	0	0	0	0	0	0	0	0	0	0.040119	-0.0214156	0	0	0	0	0	-0.129054	-0.0503612	-0.102432	0.06468	0	0	0	0	0	0	0	0	0	-0.14856
YNL202W	0.172717	0	0	0	0	0	0	0	0	0	0	0	0	0	0	0	0	0	0	0	-0.0622507	0	0	0	0.0636512	0.0820485	0	0	0	0	0	0	0	0	0	0	0	0	0	0	0	0	0	0	0.0645741	0	0.16607	0	0
YNL220W	0.0530244	0.0436393	0	0	0	0	0	0	0	0	0	0	0	0	0	-0.0428796	0	0	0.0732796	0	0	-0.10178	-0.0489836	0	0	-0.0880946	0	0	0	0	0	0	0	0	0	0.112322	0	0	0	-0.105118	0	0	0	0.036235	0.153413	0.0770197	0.0178999	0	0
YNL223W	0	-0.0650323	0	0	0	0	0	0	0	0	0	0	0	0	0	0	0	0	0	0	0	0	0	0	0	0	0	0	0.0308115	0	-0.0485571	0	0	0	0	0	-0.237104	0	0	0	0	0	0	0	0	0	0	0	0
YNL231C	0.198155	0.0667127	0	0	0	0	0	0	0	0	0	0	0	0	0	-0.0378801	0	-0.144767	0	0	0.0803503	0	0	0	0	0	0.0771747	0	0	0	0	0	0	0	0	-0.121883	0	0.122749	-0.1224	0	0.153209	0	0	0	0.111091	0	0	0	-0.178842
YNL234W	-0.103811	0.0919192	-0.0797409	0	0	0	0	0	0.180261	-0.171318	0	0	0	0	0	-0.0522826	0	-0.228152	-0.0870589	0	0	0.0327247	0	0	0	-0.0944015	0	0	0	0	0	0.0931188	0	0	0	0	0.18476	0	0	0	0	0	0	-0.0499726	0.148075	0	0	0	0
YNL240C	-0.0546892	0	0	0	0	0	0	0	0	0	0	0	0	0	0	0	0	0.123656	0	0	-0.0418338	0	-0.0936788	0	0	0	0	0	-0.0737845	0	0	0	0	0	0	0.163824	0	0	0	0.108244	0	0	0	0	0	0	0	0	0
YNL247W	0	0.124899	0	0	0	0	0	0	0	0	0	0	0	0	0	0	0	-0.119925	0	0	0	0	-0.0578868	0	0	0	0	0	0	0	0	0	0	0	0	0	0	0	0	0	0	0	0	0	0	0	0	0	0
YNL248C	0	0	0	0.105345	0	0	0	0	0	0	0	0	0	0	0	0	0	0	0	0	0	0	0	0	0	0	0	0	0	0	0	0	0	0	0	0.176815	0	0.163009	0	0	0	0.0578671	0	0	0	0	0	0	0
YNL252C	-0.0741912	0	0	0	0	0	0	0	0	0	0	0	0	0	0	0	0	0	0	0	0	0	0	0	0	0	0	0	0	0	0	0	0	0	0	0	0	0	0	0	0	0	0	0	-0.155926	0	0	0	0
YNL267W	-0.101338	0	0	0	0	0	0	0	0	0	0	0	0	0	0	0	0	0	0	0	0	0	0	0	0	0	0	0	0	0	0	0	0	0	0	0	-0.117867	0	0	0	0	0	0	0	-0.167231	0	0	0	0
YNL274C	0.0439586	0	-0.0619437	0	0	0	0	0	0	0	0	0	0	0	0	-0.0390188	0	0.187239	0.0363533	0	0	0	0	0	0	0.0263677	0	0	0	0	0	0	0	0	0	-0.0683094	-0.0839699	0	0	0	0	0	0	0	0	0	0.386054	0	0
YNL293W	0.0729901	0	-0.125861	0	0	0	0	0	0	0	0	0	0	0	0	0	0	0	0	0	0	0	0	0	0	0	0	0	0	0	0	0	0	0	0	0	0	0	0	0	0	0	0	0	0	0	0	0	0
YNL305C	0	-0.0735792	0	0	0	0	0	0	0	0	0	0	0	0	0	0	0	0	-0.0754454	0	0	-0.115119	0	0	0	0.0708393	0	0	0	0	0	0	0	0	0	0	0	-0.218547	0.0606847	0	-0.0658675	0	0	0	0	0	0	0	0
YNL313C	0	0	0.0769493	0	0	0	0	0	0	0	0	0	0	0	0	0	0	0	0	0	0	0	0	0	0	0	0	0	0	0	0	0	0	0	0	0	0.104162	0	0	0	0.10839	0.0561132	0	0	0	0	0	0	0
YNL326C	0	-0.0820094	0	0	0	0	0	0	0	0	0	0	0	0	0	0	0	0	0	0	0	0	0	0	0	0	0	0	0	0	0	0	0	0	0	0	0	0	0	0	0	0	0	-0.0775792	-0.143144	-0.0752332	0	0	0
YNL329C	-0.0831644	0	0	0	0	0	0	0	0	0	0	0	0	0	0	0	0	0	0	0	0	0	0	0	0	0	0	0	0	0	0	0	0	0	0	0	0	-0.153595	0	0	0	0	0	0	0	0.0733076	0.044773	0	0
YNR002C	-0.0501063	0	0	0	0	0	0	0	0	-0.0575006	0	0	0	0	0	0	0	0.147526	0	0	0.0620483	0	0	0	0	0	0	0	0	0	0	0	0	0	0	0	-0.151771	-0.0830028	0	0	0	0	0	0	0	0	0	0	0
YNR015W	0.129159	0	0	0	0	0	0	0	0	0	0	0	0	0	0	0.06778	0	0	0	0.0515713	-0.0690247	0	0	0	0	0.0698206	0	0	0	0	0	0	0	0	0	0.113492	0	0	0	-0.115882	0.0514494	0	0	0	0	0	0	0	0
YNR016C	-0.446373	0	0.0643956	0	0	0	0	0	0	0	0	0	0	0	0	0	0	0	0	0	0	0	0	0	0	0	0	0	0	0	0	0	0	0	0	0	-0.138511	0	0.0650807	0.426236	0	0	0	0	0	0	0	0	0
YNR017W	-0.192096	0	0.0584169	0	0	0	0	0	0	0	0	0	0	0	0	0	0	0	-0.0601266	0	0	-0.0687424	0	0	0	0	0	0	0	0	0	0	0	0	0	0	0	0	0	0.149556	0	0	0	0	0	0	0	0	0
YNR018W	-0.122331	0	0	0	0	0	-0.0570064	0.109523	0	-0.0482456	0	0	0	0	0	0	0	0.140985	0	0	0	0.0337164	0	0.077011	0	0	0	0	0	0	0	0	0	0	0	0	0	0	0	0	0	0	0	0	0	0	0	0	-0.13459
YNR019W	0.320669	0	0	0	0	0	0	0	0	-0.0493787	-0.0594927	0	0	0	0	0	0	-0.0405895	0	-0.0505517	-0.0457584	0	0	0	0	-0.0526175	0	0	0	0	0	0	0	0	0	0	0	-0.104691	0	0.140364	0	0	0	0	0.0274379	0.0319759	0	0	0
YNR020C	-0.0996587	0	0	0	0	0	0	0	0	0	0	0	0	0	0	0	0	0	0	0	0	0	0	0	0	0	0	0	0	0	0	0	0	0	0	0	-0.141271	0	0	0	0	0	-0.0462054	0	0	0	0	0	0
YNR030W	-0.129332	0	0	0	0	0	0	0	0	0	0	0	0	0	0	0	0	-0.0895972	0	-0.102733	0	0	0	0	0.0714159	-0.0613046	0	0	0.0658855	0	-0.0683268	0	0	0	0	-0.161566	0	0	0.0825748	0	-0.106328	0	0	0.0792628	-0.151959	0	0.057075	0	0
YNR036C	0	0	-0.0495124	0	0	0	0	0	0	0	0	0	0	0	0	0	0.0395395	0	0	-0.060373	0	-0.0781411	0	0	0	0.0512479	0	0	0	0	0	0	0	0	0	0	-0.215166	0	0	0	0	0	0	0	0	0	0	0	0
YNR041C	-0.13689	-0.0391482	0	0	0	0	0	0	0	0	0	0	0	0	0	0	0	0	0	0	0.0864326	-0.168562	0.071653	0.0743913	0	0.0416368	0	0	0	0	0	0	0	0	0	0	0	-0.094027	0.0783912	0.0634959	0	0	0	0	0	0	0	0	0
YNR056C	-0.227175	0	0	0	0	0	0	0	0.158986	0	0.205146	0	0	0	0	0	0	0	-0.106372	0	0	0	0	0	0	0	0	0	0	0	0	0	0	0	0	0	0.0739391	0	0	0.196277	0	0	0	0	0	0	0	0	0.12581
YNR057C	-0.189429	0	0	0	0	0	0	0	0.105801	0	0.191535	0	0	0	0	0	0	0	-0.0936715	0	0	0	0	0	0.0721151	0	0	0	0	0	0	0	0	0	0	0	0.0952123	0	0	0.184384	0	0	0	0	0	0	0	0	0.121761
YNR058W	-0.215214	0	0	0	0	0	0	0	0.138406	0	0.195204	0	0	0	0	-0.0305439	0	0	-0.116986	0	0.0912924	-0.0730866	0	0	0.0761495	0	0	0	0	0	0	0	0	0	0	0	0.0913264	0	0	0.211868	0	0	0	0	0	0	0	0	0.116498
YNR065C	0.0237322	-0.092063	0	0	0	-0.0676882	-0.12557	0	0.0738999	0	0	0	0	0	0	-0.15618	0	0	-0.212886	0.147808	-0.0675625	0	0	-0.137953	0	0	0	0	0	0	0	0	0	0	0	0	0	0	0	0	0	0	0	0	0	0	0	0	0
YNR075W	-0.258633	0	0	0	0	0	0	0	0	0	0	0	0	0	0	0	-0.043908	0	0	-0.0350164	0	0	0	-0.0483157	0	0	0	0	0	0	0	0	0	0	0	0	0	-0.126468	0	0.234162	0	0	0	0	0	0	0	0	0
YNR076W	-0.143981	0	0	0	0	0	0	0	0	0	0	0	0	0	0	0	0	0	0	0	0	0	0	0	0	0	0	0	0	0	0	0	0	0	0	0	0	0	0	0.129851	0	0	0	0	0	0	0	0	0
YOL002C	0.125222	0	0	0	0	0	-0.0373314	0	-0.0548493	-0.067838	-0.0760342	0	0	0	0	-0.046447	0	-0.0665574	0	0	0	-0.0819673	0	0	0	0	0.061435	0	0	0	0	0	0	0	0	-0.0611291	0	0	0	0.611718	0	0	0	0	0	0	0	0	0
YOL012C	0	0.0680665	0	0	0	0	0	0	0	0	0	0	0	0	0	0	0	0	0	0	0	0.192315	-0.0916594	-0.0665607	0.0486544	0	0	0	0	0	0	0	0	0	0	0	-0.320855	0	0	0	0.0700795	0	0	0	0.0701227	0.0661687	0	0	0
YOL013C	-0.201018	-0.0758268	0	0	0	0	0	0	0	0	0	0	0	0	0	0	0	-0.0594197	-0.0623463	0	0	0	0	0.0389992	0.0512401	-0.0727946	0	0	0.0593883	0	0	0	0	0	0	0	0	0	0	0	0	0	0	0	0	0	0	0	0
YOL014W	0.0578005	0	0	0	0	-0.0643728	0	-0.07075	0.0943113	0	0	0	0	0	0	0	0	0	0	0	0	-0.0994366	0	0	0	0	0	0	0	0	0	0	0	0	0	0	0.137038	0	0	0	0	0	0	0	0	0	0	-0.0454369	0.0894374
YOL027C	-0.116528	0	0	0	0	0	0	0	0	0	0	0	0	0	0	0	0	0	0	0	0	0	0	0	0	0	0	0	0	0	0	0	0	0	0	0	0	0	0	0	0	0	0	0	0	0	0	0	0
YOL029C	-0.152989	0	0	0	0	0	0	0	0.237782	0	0	0	0	0	0	0	0	0	0	0	0	0	0	0	0	0	0	0	0	0	0	0	0	0	0	0	0	0	0	0	0	0	0	0	0	0	0	0	0
YOL030W	-0.0562515	-0.0694057	0	0	0	-0.083464	-0.0559102	0.0786577	0	0	0.0823759	0	0	0	0	0	0	0	0	-0.0645286	-0.219859	0	0	-0.0725449	0	0.116446	0	0	0	0	0	-0.0264933	-0.099309	0	0	-0.0611449	0	0	-0.0772536	0	-0.107586	0	0	0	0	0	0	0	-0.26619
YOL044W	0.103299	0	0	0	0	0	0	0	0	0	0	0	0	0	0	0	0	0	0	0	0	0	0	0	0	0	0	0	0	0	0	0	0	0	0	0	0	0	0	0	0	0	0	0	0	0	0	0	0
YOL052C-A	0	-0.0328774	0	0	0	0	-0.0531571	0.00181956	0	0	-0.0249973	0	0	0	0	-0.0317931	0	0.0431891	0	0	0	0.0920779	0	0	0	0.0327497	0	0	0	0	0	0	0	0	0	0	-0.164545	-0.0742288	0	0	-0.066934	0	0	0	0	0	0	0	-0.0357191
YOL055C	0	0	-0.0700361	0	0	0	0	0	0.176118	0	0	0	0	0	0	0	0	0	0	0	-0.152724	0	0	0	0	0	0	0	0	0	0	0	0	0	0	0	0	0	0	0	0	0	0	0	-0.0999657	0.533197	0	0	0
YOL062C	0.0551266	0	0	0	0	0	0	0	0	0	0	0	0	0	0	0	0	0	0	-0.0412805	-0.103558	0	0	0	0	0	0	0	0	-0.156822	0.0496973	0	0	0	0	0	-0.135737	0	0	0	0	0	0	0	0	0	0	0	-0.171622
YOL075C	-0.0860746	0	0	0	0	0	0	0	0	0	0	0	0	0	0	0	0	-0.0849745	0	-0.0547752	0	0.0373016	0	0	0.0514162	0	0	0	0	0	0	0	0	0	0	0	0	-0.129178	0	0	0	0	0	0	0	0	0	0	0
YOL082W	0	-0.0860533	0	0	0	0	0	0	0	0	0	0	0	0	0	0	0	0	0	0	0	0	0	0	0	0	0	0	0	0	0	0	0	0	0	-0.116161	-0.12004	0	0	0	-0.100514	0	0	0	0	0	0	0	0
YOL086W-A	0	0	-0.0819356	0	0	0	0	0	0	0	0	0	0	0	0	0	0	0	0	0	0	0	0	0	0	0	0	0	0	0	-0.119793	0	0	0	0	-0.203939	0	0	0	0	0	0	0	0	0	0	0	0	0
YOL089C	-0.150596	0	0	0	0	0	0	0	0	0	0	0	0	0	0	0	0	0	0	0	0	0	0	0	0	0	0	0	0	0	0	0	0	0	0	0	-0.207125	0	0	0	0	0	0	0	0	0	0	0	0
YOL092W	-0.12294	0	0	0	0	0	0	0	0	0	0	0	0	0	0	0	-0.104883	0	0	0	0	-0.132951	0	0	0	0	0	0	0	0	0	0	0	0	0	0	0	0.125101	0	0	0	0.0649198	0	0	0	0	0	0	0
YOL095C	-0.0458063	0	0	0	0	0	0	0	0	0	0	0	0	0	0	0	0	0	0	0	0.120169	0	0	0.13362	0	0	0	0	0	0	0	0	0	0	0	-0.0647857	0	-0.0488382	0	0	0.0645437	0	0	0	0	0	0	0	0.133911
YOL097C	0	0.12091	0	0	0	0	0	0	0	0	0	0	0	0	0	0	0	-0.171003	0.097574	0	0	-0.130618	0	0	0	0.103643	0	0	0	0	0	-0.0709827	0	-0.105939	0	0	0.189628	0.101282	0.0982952	0	0	0	0	0	0	0	0	0	0
YOL101C	-0.541103	0	0	0	0	0	0	0	0	0	0	0	0	0	0	0	0	-0.046548	0	0	0.0796285	0	0	0	0	0	0	0	0	0	0	0	0	0	0	0	0	0	0	0.52348	0	0	0	0	0	0	0	0	0.0766894
YOL103W-B	-0.0985001	0.0438276	0	0	0	0	0	0	0	0	0	0	0	0	0	0	0	0	0	0	0	0	0	0	0	0	0	0	0	0	0	0	0	0	0	0	0	0	0	0	0	0	0	0	-0.0870772	0	0	0	0
YOL109W	0.112037	0	0	0	0	0	0	-0.0876372	0	0.144502	0	0	0	0	0	0	0	0	0	0	-0.0272007	0	0	-0.0647832	0	0.046517	0	0	0	0	0	0	0	0	0	0	-0.10054	0	-0.125595	0	-0.170966	0	0	0	0	0	0	0	0
YOL121C	0	0	0.0417407	0	0	0	0	0	0	0	0	0	0	0	0	0	0	-0.0657153	0	0.111635	0	0	0.0439231	0	0	0.0586684	0	0	0	0	0	0	0	0	0	0	0	0.215726	0	0	0	0	0	0	0	0	0	0	0
YOL124C	0	0	0.0824073	0	0	0	0	0	0	0	0	0	0	0	0	0	0	0	0	0	0	0	0	0	0	0	0	0	-0.138152	0	0	0	0	0	0	0	0.252062	0.13357	0	0	0	0	0	0.073607	0	0	0	0	0
YOL126C	0.305046	0	0	0	0	0	0	0.0439666	0.0672235	0	0	0	0	0	0	0	0	0	0	0	0	0	0	0	0	0	0	0	0	0	0	0	0	0	0	-0.177767	-0.0896191	-0.103712	0	0	0	0	0	0	0	0	0	0	-0.126311
YOL129W	0	0	0	-0.0639668	0	0	0	0	0	0	0	0	0	0	0	0	0	0	0	0	0	0	0	0	0	0	0	0	0	0	0	0	0	0	0	0	-0.299584	0	0	0	0	0.0756903	0	0	0	0	-0.0699958	0	-0.113818
YOL130W	0	0	0.0700045	0	0	0	0	0	0	0	0	0	0	0	0	0	0	0	0	0	0	0	0	0	0	0	0	0	0	0	0	0	0	0	0	0	0	0	0	0	0	0	0	0	0	0	0	0	0
YOL136C	0.0680549	0	0	0.0792487	0	0	0	0	0.101527	0	0	0	0	0	0	0	0	0	0	0	0	0	0	0	0	0	0	0	0	0	0	0	-0.134811	0	0.0600742	0	0	0	0	0	0	0	0	0	0	0	0	0	-0.357885
YOL144W	0	0.110092	0	0	0	0	0	0	0	0	0	0	0	0	0	0	0	0	0	0	0	0	0	0	0	0	0	0	0	0	0	0	0	0	0	0.176553	0	0.102221	0	0	0	0	0	0	0	0	0	0	0
YOL147C	0.639486	0	0	0	0	-0.0527371	0	0	-0.0285507	0	-0.132796	0	0	0	0	0	0	0	0	-0.196046	0	-0.107033	0	0	0	0.034326	0	0	0	0	0	0	0	0	0	0	-0.137368	0	0	0	0	0	0	0	0	0	0	0	0
YOL155C	-0.0984989	0	0	0	-0.0563855	0	0.05455	0	0	0	-0.0618977	0	0	0.0662367	0	-0.0619457	0	0.0389913	0	0	0	-0.101718	0	0.0969233	0	0	0	0	0	0	-0.0671115	0	0	0	0	0	0	-0.126769	-0.0912478	0.0828103	0	0	0	0	0.173916	0	0	0	0.101924
YOR010C	0.0686552	0	0	0	0	0	0	0	0	0	0	0	0	0	0	0	0	0	0	0	0	0	0	0	0	0	0	0	0	0	0	0	0	0	0	0	0	0	0	0	0	0	0	0	0	0	0	0	0
YOR020W-A	0	0	-0.0511046	0	0	0	0	0	0	0	0	0	0	0	0	0	0	0	-0.0850848	0	0	0.0734161	0	0	0	0	0	0	0.00804631	0	-0.0351461	0	0	0	0	0	-0.142605	0	0.180611	0	0	-0.0340972	0	0	0	0	0	0	0
YOR021C	0	0.0902781	0	0	0	0	0	0	0	0	0	0	0	0	0	0	0	-0.144352	-0.0540859	0	0	0	-0.089219	0	0	0	0	0	0	0	0	0	0	0	0	0.259706	0	0	0.0797666	0	0	0	0	-0.0645191	0	0	0	0	0
YOR028C	-0.0473125	0	-0.0886449	0	0	0	0	0	0	0	0	0	0	0	0	0	0	0.0968688	0	0.0745549	0.0978397	0	0	0	0	0	0	0	0	0	0	0	0	0	0	0	0	0	0	0	0	0	0	0	0	0	0	0	0
YOR056C	0	0	0	0.0832784	0	0	0	0	0	0	0	0	0	0	0	0	0	0	0	0	0	0	0	0	0	0	0	0	0	0	0	0	0	0	0	0	0.217817	0.13148	0	0	0	0	0	0	-0.137759	0	0	0	0
YOR065W	-0.0386627	0	0	0	0	0	0	0	0	0	0	0	0	0	0	0	0	0.0755703	0	0	0	0	0.0261601	0	0.0272469	0	0	0	0	0	0	0	0	0	0	-0.112605	-0.120259	0	0.0385636	0	0	0	0	0	0.0751518	0.0301174	0	0	-0.0617757
YOR079C	0.0464416	0	0	0	0	0	0	0	0	0	0	0	0	0	0	0	0	0	0	0	0	-0.123097	0	0	0	0	0	0	0	0	0	0	0	0	0	0	0	0.0450939	0.198315	0	0	0.0761828	0	0	0	0	0	0	0
YOR083W	0	0.0987883	0	0	0	0	0	0	0	0	0	0	0	0	0	0	0	0	0	0	0	0	0	0	0	0	0	0	0	0	0	0	0	0	0	-0.197595	0	0	0	0	0	0	0	0	0.0950792	0.0863741	0	0	0
YOR084W	0.259844	0	0	0	0	0	0	-0.0448514	0	-0.0943931	0	0	0	0	0	0	0	0.121601	0	0	0	0	0	0	0	0	0	0	0	0	0	0	0	0	0	-0.229415	0	0.11938	0	0	0	0	0	0	0	0	0	0	0
YOR095C	0	0	0.120926	0	0	0	0	0	0	0	0	0	0	0	0	0	0	0	0	0	0	0	0	0	0	0	0	0	0	0	0	0	0	0	0	0	0.165271	0.127025	0	-0.0784952	0	0	0	0	0	0	0	0	0.127848
YOR096W	0	0	0.0626584	0	0	0	0	0	0	0	0	0	0	0	0	0	0	-0.0475818	0.161	0	0	0.0913539	0	-0.0561683	-0.0183457	0	0	0	0	0	0	0	0	0	0	0.0966111	0	0.188906	0	-0.0542586	0	0	0	0	0	0	0	0	0
YOR100C	-0.099303	0	0	0	0	0	0	0.140509	0	0	0	0	0	0	0	0	0	0.173768	0	0	0.0688673	0	0	0	0	0	0	0	0	0	0	0	0	0	0	0	-0.106208	0	0	0.0494902	0	0	0	0	0	0	0	0	0
YOR101W	-0.0953041	0	0	0	0	0	0	0.179378	0	0	0	0	0	0	0	0	0	0.1481	0	0	0	0	0	0.0620021	0	0	-0.0584147	0	0	0	0	0	0	0	0	-0.0773113	0	0.0864695	0	0	0.128773	0	0	0	0	0	0	0	0
YOR109W	-0.090061	0	0	0	0	0	0	0	0	0	0	0	0	0	0	0	0	0	0	0	0	0	0	0	0	0	0	0	0	0	0	0	0	0	0	0	-0.161767	0	0	0.115691	0	0	0	0.0700521	-0.217061	0	0	0	0
YOR119C	0	0	0.128073	0	0	0	0	0	0	0	0	0	0	0	0	0	0	0	0	0	0	0	0	0	0	0	0	0	0	0	0	0	0	0	0	0	0.109868	0.107785	0	0	0	0.0608221	0	0	0	0	0	0	0
YOR147W	-0.0824935	0	0	0	0	0	0	0	0	0	0	0	0	0	0	0	0	0	0	0	0	0	0	0	0	0	0	0	0	0	0	0	0	0	0	-0.208806	0	0	-0.0731181	0	0	0	0	0	0	0	0	0	-0.114845
YOR148C	0.0765283	0	0	0	0	0	0	0	0	0	0	0	0	0	0	0	0	0	0	0	0	0	0	0	0	0	0	0	0	0	0	0	0	0	0	-0.0945277	0	0	0	0	0	0	0	0	0	0	0	0	0
YOR150W	0	0	-0.0419051	0	0	0	0	0	0	0	0	0	0	0	0	0	0.0736764	0	0	0	0	0	-0.0379327	0	0	0.0231046	0	0	0	0	0	0	0	0	0	0	-0.122666	0	0	0	0	-0.0492897	0	0	0	0	0	0	-0.101446
YOR153W	-0.0707132	0	0	0	0	0	-0.0590864	0.0404057	0.0472348	0	0	0	0	0	-0.156997	-0.105005	0	0.057696	0	0	0.0377004	-0.0405089	0	0	0	0	0	0	0	0	0	0	0.0912337	0	0	-0.0569908	0	0	0.0741038	0	0.679432	0	0	0	0.0688342	0	0	0	0
YOR175C	-0.33358	0	0	0	0	0	0	0	0	0	0	0	0	0	0	0	0.102603	-0.0953622	0	0	0.0677441	0	0	0.0650664	0	0	0	0	0	0	0	0	0	0	0	-0.10258	0	0	0	0.283647	0	0	0	0	0	0	0	0	0
YOR176W	-0.115817	0	0	0	0	0	0	0	0	0	0	0	0	0	0	0	0	0	0	0	0	0	0	0	0	0	0	0	0	0	0	0.131328	0	0	0	-0.138045	0	0	0	0.194744	0	0	0	-0.0655508	0	0	0	0	0
YOR184W	0.0511884	0.0718301	0	0	0	0	0	0	0	0	0	0	0	0	0	0	0	0	0	0	0	0	0	0	0	0	0	0	0	0	0	0	0	0	0	0	0.0633386	0.0895307	-0.120854	0	0	0	0	0	0.0222079	0.150403	0.0341887	0.0849064	0.0690709
YOR192C-B	-0.104583	0	0	0	0	0	0	0	0	0	0	0	0	0	0	0	0	0	0	0	0	0	0	0	0	0	0	0	0	0	0	0	0	0	0	0.103461	0	0	0.0982921	0	0	0	0	0	0	0	0	0	0
YOR208W	0	-0.0750796	0	0	0	0	0	0	0	0	0	0	0	0	0	0	0	0	0	0	0	0	0	0	0	0	0	0	0	0	0	0	0	0	0	0	0	0	0	0	0	0	0	0	0	0	0	0	0
YOR209C	-0.150706	0	0	0	0	0	0	0	0	0	0	0	0	0	0	0	0	0	-0.092808	0	0	0	-0.0469215	0	0	-0.062948	0	0	0	0	0.104503	-0.115276	0	0	0	0	-0.108665	-0.140425	0	0.0747715	-0.07881	0	0	0	0	0	0	0	0
YOR211C	-0.110679	0	0	0	0	0	0	0	0	0	0	0	0	0	0	0	0	0	0	0	0	0	0	0	0	0	0	0	0	0	0	0	0	0	0	0	-0.27971	0	0	0	0	0	0	0	0	0	0	0	-0.0846907
YOR215C	0	0	-0.0470953	0	0	0	0	0	0	0	0	0	0	0	0	0	0.0270136	0	-0.0410923	0	0	0.0907116	0	0	0	0.0159525	0	0	0	0	0	0	0	0	0	-0.140054	0	-0.0887904	0	0	0	0	0	-0.0463123	0	0	0	0	0
YOR230W	-0.0974832	0	0	0	0	0	0	-0.0221624	0.1472	0	0	0	0	0	0	0	0	0	0	0	0	0	0	0	0	0	0	0	0	0	0	0.0897011	0	0	0	-0.136184	-0.0760007	-0.15132	0	0	0	0	0	0	0.107716	0.0606931	0	0	0
YOR243C	0	0	0.0864548	0	0	0	0	0	0	0	0	0	0	0	0	0	0	-0.12951	0	0	0	0	0	0	0	0	0	0	0	0	0	0	0	0	0	0	0.162302	0.097798	0	0	0	0.056722	0	0	0	0	0	0	0
YOR247W	0	0.118958	0	0	0	0	0	0	0	0	0	0	0	0	0	0	0	0	0	0.0629622	0	0	0	0	-0.07142	0.223809	0	0	0	0	0	-0.099179	0	-0.144174	0	0	-0.211153	-0.118081	0	0	0	0	0	0.110405	0	0	0	0	0
YOR265W	0.0953604	0	0	0	0	0	0	0	0	0	0	0	0	0	0	0	0.0807323	0	0	0	0	0.212708	0	0	0	0	0	0	0	0	0	0	0	0	0	0	0	0	0	0	0	0	0	0	0	0	0	0	0
YOR271C	0	0	0.106944	0	0	0	0	0	0	0	0	0	0	0	0	0	0	-0.107227	0	0	0.0750126	0	-0.0775616	0	0	0	0.0686822	0	0	0	0	0	0	0	0	0	0.221516	0	0.19221	0	-0.178995	0	0	0	0	0	0	0	0
YOR273C	0.435096	0	0	0	0	0	0	0	0.050067	-0.167655	-0.112016	0	0	0	0	0	0	-0.0588389	-0.0483185	0	-0.0304919	-0.0553876	0	0	0	0	0	0	0	0	0	0	0	0	0	-0.096158	0	0	0	0.0472949	-0.102783	0	0	0	0.0767169	0	0	0	0
YOR274W	0.30993	0	0	0	0	0	0	0	0	0	0	0	0	0	0	0	-0.101025	0	0	-0.0681467	0	0	0	-0.146042	0	-0.133136	0	0	0	0	0	0	0	0	0	0.0429069	0	0	0	0	-0.148069	0	0	0	0	0	0	0	0
YOR281C	0.116133	0	0	0	0	0	0	0	0	0	0	0	0	0	0	0	0	0	0	0	0	0	0	0	0	0	0	0	0	0	0	0	0	0	0	0	0	0.0848061	0	0	0	0	-0.0765507	0	0	0	0	0	0
YOR287C	0	0	0.174935	-0.102513	0	0	0	0	0	0	0	0	0	0	0	0	0	0	0	0	0	0	0	0	0	0	0	0	0	0	0	0	0	0	0	0	0.211787	0	0	0.0628894	0	0	0.0653801	0	0	0	0	0	0
YOR288C	0	0	-0.108943	0	0	0	0	0	0	0	0	0	0	0	0	-0.0599877	0	-0.099325	-0.106397	0	0	-0.119457	0	0	0	-0.106486	0	0	0	0	0	0	0	0	0	-0.137114	0	0	0.0523912	0.144179	0	0	0	0	0	0	0	0	0
YOR289W	0	0	-0.111315	0	0	0	0	0	0	0	0	0	0	0	0	0	0	0	-0.0885466	0	0	0.0363563	0	0	0	0	0	0	0	0	0	0	0	0	0	-0.147276	-0.0896225	0	0	0	0	0	-0.0841665	0	0	0	0	0	0
YOR306C	0.0915304	0	0	0	0	0	0	0	0	0.0692027	0	0	0	0	0	0	0	-0.100316	0	-0.0972405	-0.0818906	0	0	-0.107203	0	-0.0822304	0	0	0	0	0	0	0	0	0	0	0.179668	0	-0.202129	0	0.0574526	0	0	0	0	0	0	0	0
YOR310C	0	0	0.115307	0	0	0	0	0	0	0	0	0	0	0	0	0	0	0	0	0	0	0	0	0	0	0	0	0	0	0	0	0	0	0	0	0.14382	0	0.171478	0	0	0.101322	0	0	0	0	0	0	0	0
YOR313C	0.191951	0	0	0	0	0	0	0	0	0	0	0	0	0	0	0	-0.0824373	0	0	0	-0.133849	0	-0.0788286	-0.126424	0	-0.0520151	0	0	0	0	0	0	0	0	0	0	-0.126953	0	0	0	-0.112352	-0.0540673	0	0	0.183347	0.0982883	0.0179362	0	-0.110145
YOR317W	-0.122645	0	0	0	0	0	0	0	0.12769	0	-0.172046	0	0	0	0.095298	0	0	0	0	0	0	0	0	0	0	0	0	0	0.0647129	0	0.0484689	0	0	0	0	0	-0.100875	0	0	-0.140343	0	0	0	-0.0310942	0	0	0	0	0
YOR318C	-0.362112	0	0	0	0	0	0	0	0	0	0	0	0	0	0	0	0	0	0	0	0	0	0	0	0	0	0	0	0	0	0	0	0	0	0	0	0	0	0	0	0	0	0	0	0	0	0	0	0
YOR319W	0.546642	0	0	0	0	0	0	0	0	0	0	0	0	0	0	0	0	0	0	0	0	0	0	0	0	0	0	0	0	0	0	0	0	0	0	0	0	0	0	0	0	0	0	0	0	0	0	0	0
YOR320C	0.245455	0	0	0	0	0	0	0	0	0	0	0	0	0	0	0	0	-0.122998	0	0	0	0	-0.0623252	0	0	0.12673	0.0658271	0	0	0	0	0	0	0	0	0	0	0	0	0	0	0	0	0	0	0	0	0	0
YOR324C	0	-0.10155	0	0	0	0	0	0	0	0	0	0	0	0	0	0	0	0	0	0	-0.0858499	0	0	0	0.0726755	0	0	0	0	0	0	0	0	0	0	0	-0.0873041	0	0	0.114773	-0.057209	0	0	0	0	0	0	0	-0.145851
YOR327C	0.0851582	0	0	0	0	0	0	0	0.145742	0	0	0	0	0	0	0	0	0	0	0	0	0	0	0	0	0	0	0	0	0	0	0	0	0	0	-0.11512	0	0	-0.0830881	0	0.148756	0	0	0	0	0	0	0	0
YOR332W	0	0.0517013	0	0	0	0	0	0	0.0395639	0	0.0569202	0	0	0	0	-0.0570311	-0.0622843	0	-0.0351037	0	0	0	-0.0596459	0.047181	0	0	0	0	0	0	0	0	0	0	0	0	0	0	0	0	0	0	0	0	0	0	0	0	0
YOR348C	-0.0507543	0	0	0	0	0	0	0	0.0835835	0	-0.0284496	0	0	0	0	0	-0.0510951	0.0934177	0	0	0	-0.0654562	0.0223259	0.0407411	0	0	0	0	0	0	0	0	-0.205853	-0.0439254	0	0	-0.183956	0	0.0507679	0	-0.0482071	0	0	0	0.0680783	0.0845962	0.0204799	0	0
YOR354C	-0.065825	0	0	0	0	0	0	0	0	0	0	0	0	0	0	0	0	0.0769667	-0.0178701	0	0.0330728	0	-0.0395827	0	0	0	0	0	0	0	0	0	0	0	0	-0.0798663	-0.0826904	0	0	0	0	0	0	0.0230925	0	0	0	0	0
YOR356W	-0.0228611	0	0	0	0	0	0	0	0	0	0	0	0	0	0	0	0	0	0.0657913	0	0	0.0548916	0	0	0	0	0	0	0	0	0	0	0	0	0	0	-0.272026	0	0	0.11705	0	0	-0.0405043	0	0.111912	0.0594413	0	0	-0.122915
YOR363C	0.510377	0.0842482	0	0	0	0	0	0	0	-0.087011	0	0	0	0	0	0	0	-0.064315	-0.0851015	0	-0.0887061	0	0	0	0	0	0	0	0	0	0	0	0	0	0	-0.0748242	-0.140566	0	0	0	-0.0848527	0	0	0	0	0	0	-0.0430626	-0.104062
YOR366W	0.0845017	0	0	0	0	0	0	0	0	0	0	0	0	0	0	0	0	0	0	0	0	0	0	0	0	0	0	0	0	0	0	0	0	0	0	0	0	0	0	0	0	0	0	-0.103163	0	0	0	0	0
YPL013C	0	0	-0.0527778	0	0	0	0	0	0	0	0	0	0	0	0	0	0	0	0	0	0	0	0	0	0	0	0	0	0	0	0	0	0	0	0	0	-0.165046	0	0	0	0	0	0	-0.0409493	0	0	0	0	0
YPL031C	0	-0.0948278	0	0	0	0	0	0	0	0	0	0	0	0	0	0	0	0	0	-0.0849413	0	-0.0729792	0	0	0.0364109	0.0571523	0	0	0	0	0	0	0	0	0	0	-0.172256	0	0	0	0	-0.0658394	-0.0555719	0	0	0	0	0	0
YPL036W	-0.0373162	0	0	0	0	0	0	0	0	0	0	0	0	0	0	0	0	0	0	-0.114468	0	0.0631761	0	-0.0241717	0	0	0	0	0	0	0	0	0	0	0	-0.0762491	0	-0.0979629	0	0	-0.125904	0	0	0	0	0	0	0	-0.24515
YPL040C	-0.0989681	0	0	0	0	0	0	0	0	0	0	0	0	0	0	0	0	0	0	0	0	0	0	0	0	0	0	0	0	0	0	0	0	0	0	0	0	-0.13054	0	0	0.0378192	0	0	0	0	0	0	0	0
YPL054W	0.0921647	0	0	0	0	0	0	0	0	0	0	0	0	0	0	0	-0.104468	0.364921	0	0	0.109145	0	0	0	0	0.131139	0	0	0	0	0	0	-0.214615	0	0	-0.13969	-0.184861	0	0	0	0	0	0	0	0.0623595	0.212541	-0.0331755	0	0
YPL055C	0	0	-0.067516	0	0	0	0	0	0	0	0	0	0	0	0	0	0	0	0	0	0	0	0	0	0	0	0	0	0	0	0	0	0	0	0	0	0	0	0	0	0	0	0	0	0	0	0	0	0
YPL057C	0.397407	0	0	0	0	0	0.0388524	0	0	0	-0.119	0	0	0	0	0	0	0.0636475	0	0	0	0	0	0.0373933	-0.0790091	-0.052224	0	0	0	0	0	0	0	0	0	0	-0.137117	-0.177086	0	0	0	0	0	0	0.0505904	0.0725599	0	0	0
YPL058C	-0.27475	0	0	0	0	0	0.0469853	0.0830219	0.124858	0	0	0	0	0	0	0	0	-0.156221	0	0	-0.109826	0	0	0.0622655	0.101242	-0.096576	0	0	0	0	0	0	0	0	0	0	0	0	0	0	0	0	0	0	-0.167454	0	0	0	0
YPL083C	-0.0778669	0	0	0	0	0	0	0	0	0	0	0	0	0	0	0	0	0	0	0	0	0	0	0	0	0	0	0	0	0	0	0	0	0	0	-0.109301	0	0	0	0	0	0	0	0	0	0	0	0	0
YPL087W	-0.0740208	-0.0690162	0	0	0	0	0	0	0	0	0	0	0	0	0	0	0	0	0	0	0	0	0	0	0	0	0	0	0	0	0	0	0	0	0	0	-0.228139	0	0	0	0	0.075828	0	0	0	0	0	0	0
YPL094C	0	0	0	-0.0575199	0	0	0	0	0	0	0	0	0	0	0	0	0	0	0	0	0	0	0	0	0	0	0	0	0	0	0	0	0	0	0	0	0	0	0	0.0973582	0	0.0474242	0	0	0	0	0	0	0
YPL095C	0.280154	0	0	0	0	0	0	-0.0832336	0	0	-0.170833	0	0	0	0	0	0	-0.131826	0	-0.0758555	-0.186715	0	0	-0.0875532	0	0	0	0	0.0131104	0	0	0	0	0	0	0	0	-0.116764	-0.0523083	0	-0.123696	0	0	0	0	0	0	0	0
YPL096C-A	-0.0774288	0	0	0	0	0	0	0	0	0	0	0	0	0	0	0	0	0	0	0	0	0	0	0	0	0	0	0	0	0	0	0	0	0	0	0	0	0	0	0	0	0	0	0	0	0	0	0	0
YPL096W	-0.139631	-0.0748881	0	0	0	0	0	0	0	0	0	0	0	0	0	0	0	0	0	0	0	0	0	0.064909	0	0	0	0	0	0	0	0	0	0	0	-0.11944	0	0	0	0	0	0	0	0	-0.198645	0	0.0349769	0	0
YPL106C	0	0.0563994	0.0592313	0	0	0	0	0	0	0	0	0	0	0	0	0	0	0	0	0	0	0	0	0	0	0	0	0	0	0	0	0	0	0	0	0	0.135002	0	-0.165139	0	0	0	0	0	0	0	0	0	0
YPL118W	0	0	-0.0266946	0	0	0	0	0	0	0	0	0	0	0	0	0	0	0.0817506	0	0	0	0	0	0	0	0	0	0	0	0	0	0	0	0	0	0	-0.103378	-0.0665504	0	0	0	0	0	-0.0384126	0	0	0	0	-0.0848312
YPL131W	0	0	0.0812487	0	0	0	0	0	0	0	0	0	0	0	0	0	0	0.0263586	0.197892	0	0.0376244	0	0	-0.0504494	0	0	0	0	0	0	0	0	0	0	0	0	0.141888	0.102374	0	0	0	0	0.0781439	0	0	0	0	0	0
YPL140C	-0.0902032	0	-0.0544552	0	0	0	0	0	0	0	0	0	0	0	0	0	0	0	0	0	0	0	0	0	0	0	0	0	0	0	0	0	0	0	0	0	-0.113468	0	0	0	-0.081988	0	0	0	0	0	0	0	0
YPL156C	0.1535	0	0	0	0	0	0.0503198	0.1207	-0.0645031	0	0.0520198	0	0	0	0	0	0	0	0	0	0	-0.0774567	0	0.0623214	0	0	0	0	0	0	0	0	0	0	0	0	0	-0.168312	-0.340403	0	0	0	0.0785585	0	-0.309007	0	0	0	0
YPL157W	0	0	0.0961266	0	0	0	0	0	0	0	0	0	0	0	0	0	0	0	0	0	0	0	0	0	0	0	0	0	0	0	0	0	0	0	0	0	0	0	0	0	0	0	0	0	0	0	0	0	0
YPL170W	-0.222109	0	0	0	0	0	0	0	0	0	0	0	0	0	0	0	0	0	0	0	0	0	0	0	0	0	0	0	0	0	0	0	0	0	0	0	-0.204015	0	0.104614	0.161194	0	0	0	-0.0654814	0	0	0	0	0
YPL172C	-0.0834005	0	0	0	0	0	0	0	0	0	0	0	0	0	0	0	0.093819	0	0	0	0	0	0	0	0	0	0	0	0	0	0	0	0	0	0	-0.0967957	0	0	0	0.073218	0	0	0	-0.0343373	0	0	0	0	0
YPL179W	-0.188679	0	0	0	0	0	0	0	0	0	0	0	0	0	0	0	-0.0711759	0	-0.110303	0	0	0	0	0	0.033714	0	0	0	0	0	0	0	0	0	0	0	-0.166194	0	0	0.0802559	-0.101972	0	0	0	0	0	0	0	0
YPL180W	-0.109825	0	0	0	0	0	0	0	0	0	0	0	0	0	0	0	0	-0.0562791	-0.0843388	0	0	0	0	0	0	0.0527754	-0.0626497	0	0	0	0	0	0	0	0	0	-0.16509	0	0.0652013	0	0	0	0	-0.0992598	-0.166608	0	0	0	0
YPL183W-A	0	0	0	-0.06082	0	0	0	0	0	0	0	0	0	0	0	0	0.0513367	0	0	0	-0.102441	0	0	0	0.0503544	0	0	0	0	0	0	0	0	0	0	0	-0.150088	0	0.0542403	0	0	0	0	0	0	0	0	0	0
YPL211W	0	0	0.0663046	0	0	0	0	0	0	0	0	0	0	0	0	0	0	0	0	0	0	0	0	0	0	0	0	0	-0.127089	0	0	0	0	0	0	0.205773	0.0568106	0.146887	0	0	0	0	0	0	0	0	0	0	0
YPL224C	0	0	-0.0570695	0	0	0	0	0	0	0	0	0	0	0	0	0	0	0	0	0	0	0	0	0	0	0	0	0	0	0	0	0	0	0	0	0	0	0	0	0	0	0	0	0	0	0	0	0	0
YPL231W	-0.460778	0	0	0	0	0	0	0	0	0	0	0	0	0	0	0	0	0	0	0	0	0	0	0	0	0	0	0	0	0	0	0	0	0	0	0	0	-0.140956	0.0677541	0.366082	0.0652604	0	0	0	0	0	0	0	0
YPL237W	0	0.108939	0	0	0	0	0	0	0	0	0	0	0	0	0	0	0	-0.185006	0.0468789	0	0	0	0	-0.0554276	0	0	0	0	0	0	0	0	0	0	0	0	0.16238	0.11793	0	0	0.0869626	0	0	0	0	0	0	0	0
YPL245W	0.0597412	0.0494511	0	0	0	-0.0373527	-0.0839677	0	0.061374	0	0	0	0	0	0	-0.0267272	0	0	0	0	-0.0585532	0	0	-0.0688558	0	-0.0760965	0	0	0	0	0	0	0	0	0	0.0271456	0	0	0	0	-0.0673856	0	-0.0196191	0	0	0	0	0	0
YPL249C-A	0	0	0.0745226	0	0	0	0	0	0	0	0	0	0	0	0	0	0	0	0.126528	0	0	0.0523462	0	-0.0410345	0	0.0799455	0	0	0	0	0	0	0	0	0	0	0	0.167278	0	0	-0.0145481	0	0	0	0	0	0	0	0
YPL252C	-0.103199	0	0	0	0	0	0	0	0.0808739	0	0.103343	0	0	0	0	0	0	0	0	0	0	0	0	0	0	0	0	0	0	0	0	0	0	0	0	0	0	0	-0.0806086	0.120533	0.0452404	0	0	0	0	0	0	0	0
YPL266W	0	0	0.109085	0	0	0	0	0	0	0	0	0	0	0	0	0	0	0	0	0	0	0	0	0	0	0	0	0	0	0	0	0	0	0	0	0	0.285788	0.133212	0	0	0	0.0758056	0	0	0	0	0	0	0
YPL283C	0.037971	0	0	0	0	0	0	0	0	0	0	0	0	0	0	0	0	0	0	0	0	0	0	0	0	0	0.262149	-0.0623167	0	0	-0.0958731	0	0	0	0	0	0	0	0	0	0	0	0	-0.185699	0	0	0	0	0
YPR005C	0.0456475	0	0	0	0	0	0	0	0	0	0	0	0	0	0	-0.0689579	0	0.169571	0	0	0	0	0	0.037578	-0.0504393	0	0	0	0	0	0	0	0	0	0	-0.143529	0	0	-0.114019	0	0	0	0	0	-0.334133	0	0	0	0
YPR009W	0.0191556	0.0682454	0	0	0	0	0	0	0	0	0	0	0	0	0	0	0	0	0	0	0	0.0535768	-0.0440869	0	0	-0.0540659	0	0	0	0	0	0	0	0	0	0	0.119972	0	0	0	0.0572649	0	-0.0241368	0	0.0755279	0	0	0	0.0902961
YPR021C	-0.0678853	0	0	0	0	0	0	0	0	0	0	0	0	0	0	0	0	0	0	0	0	0	0	0	0	0	0	0	0	0	0	0.114754	-0.0762009	0	0	-0.165812	0.00325675	-0.0994414	0	0	0	0	0	0	-0.101286	0	0	0	0
YPR028W	0.138738	0.0274188	0	0	0	0	0	0	0	0	0	0	0	0	0	0	0	0	0	0	0	0	0	0	0	0	0	0	0	0	0	0	0	0	0	-0.119696	0	0	0	-0.112577	0	0	0	0	0	0	0	0	0
YPR030W	0	0	-0.0985559	0	0	0	0	0	0	0	0	0	0	0	0	0	0	0.179627	-0.0513163	0	0	0	0	0	0	0	-0.0505945	0	0	0	0	0	0	0	0	-0.101397	0	-0.132352	0	0	0	0	0	0	0	0	0	0	0
YPR033C	0	0	0.0835732	0	0	0	0	0	0	0	0	0	0	0	0	0	0	-0.103712	0	0	0	0	-0.104353	0	0	0	0	0	0	0	0	0	0	0	0	0	0	0.170096	0	0	0	0	0	0	0	0	0	0	0
YPR035W	0	0	0.106707	0	0	0	0	0	0	0	0	0	0	0	0	0	-0.081879	0.220213	0	0	0	0	0	0.0553634	0	0.0500292	0	0	0	0	0	0	-0.162019	0	0	0	0	-0.0319485	0	0	-0.0746713	0	0	0	0	0.0911628	0	0	0
YPR056W	-0.135374	-0.0503526	0	0	0	0	0	0	0	0	0	0	0	0	0	0	0	0	0	0	0	0	0	0	0	0	0	0	0	0	0	0	0	0	0	0	-0.0872994	0	0	0.0889805	0	0	-0.0922759	0	0	0	0	0	0
YPR081C	-0.0965337	0	-0.0626514	0	0	0	0	0	0	0	0	0	0	0	0	0	0	0	-0.0818885	0	0	0	0	0.0539925	0.0428482	0	0	0	0	0	0	0	0	0	0	-0.297741	0	0	0.0811352	0	0	-0.0694456	0	-0.0653889	-0.168742	0	0	0	0
YPR095C	-0.149098	0	0	-0.0812391	0	0	0	0	0	0	0	0	0	0	0	0	0	0	0	0	0	0	0	0	0	0	0	0	0	0	0	0	0	0	0	0	-0.226704	0	0	0	0.09442	0	0	0	0	0	0	0	0
YPR098C	0	0	-0.0730454	0	0	0	0	0	0	0	0	0	0	0	0	0	0	0	0	0	0	0	0	0	0	0	0	0	0	0	0	0	0	0	0	-0.137287	0	0	0	0	0	0	0	-0.0394047	0	0	0	0	0
YPR110C	0	0	0.0709578	0	0	0	0	0	0	0	0	0	0	0	0	0	0	0	0	0	0	0	0	0	0	0	0	0	0	0	0	0	0	0	0	0.165036	0.159883	0.107478	0	0	0	0	0	0	0	0	0	0	0
YPR114W	-0.137602	0	0	0	0	0	0	0	0	0	0	0	0	0	0	0	0	0	0	0	0	0	0	0	0	0	0	0	0	0	0	0	0	-0.0703977	0	0	0	0	0	0.186073	0	0.0416522	0	0	0	0	0	0	0
YPR119W	0.174521	0	0	0	0	0	0	0	0	0	0	0	0	0	0	0	0	0	0	0	0	0	0	0	0	0	0	0	0	0	0	0	0	0	0	0	-0.198565	0	0	-0.0865462	0	0	0	0	0	0	0	0	0
YPR121W	-0.0798229	0	0	0	0	0	0	0	0	0	0	0	0	-0.115398	0	0	0	0	0	0	0	0	0	0	0	0	0	0	0	0	0	0	0	0	0	0	-0.0896214	0	0	0.0561788	0	0	0	0	0	0	0	0	0
YPR128C	0.732294	0	0	0	0	0	0	0	0	0	0	0	0	0	0	0	0	0	0	0	0	0	0	0	0	0	0	0	0	0	0	0	0	0	0	-0.0716681	0	0	0	0	-0.0361046	0	-0.0313749	0	0	0	0	0	-0.0736861
YPR129W	0.175121	0	0	0	0	0	0	0	0	0	0	0	0	0	0	0	0	0	0	0	0	0	0	0	0	0	0	0	0	0	0	0	0	0	0	-0.142839	0	0	0	0	0.0847669	0	0	0	0	0	0	0	0
YPR133W-A	0	-0.0713902	0	0	0	0	0	0	0	0	0	0	0	0	0	0	0	0	0	0	0	0	0	0	0	0	0	0	0	0	0	0	0	0	0	0	0	0	0	0	0	0	0	0	0	0	0	0	0
YPR134W	-0.112422	-0.0796461	0	0	0	0	0	0	0	0	0	0	0	0	0	0	0	0	0	0	0	0	0	0	0	0	0	0	0	0	0	0	0	0	0	0	-0.184665	0	0	0.121678	0	-0.0551408	0	0	0	0	0	0	0
YPR137C-A	-0.0917238	0	-0.474724	0	0	0	-0.113489	0	0	0	0	0	0	0	0	0.0474187	0	0	0	0	0	0	0	-0.092387	0	0	-0.0493438	0	0	0	0	0	0	0	0	0	0	0	0	0.0860442	0	0	0	0	-0.174496	0	0	0	0.082531
YPR137C-B	-0.0395939	0	-0.115394	0	0	0	0	0	0	0	0	0	0.139506	0	0	0	0	0	0	0	0	0	0	0	0	0	0	0	0	0	0	0	0	0	0	0	0	0	0	0.0521635	-0.0524622	0	0	0	0	0	0	0	0
YPR148C	0	0	0	-0.046912	0	0	0	0.16946	0	0	-0.0808407	0	0	0	0	-0.0350526	0	0	0	0	0	0.154606	-0.0307262	-0.0496826	0	0	0	0	0.0480418	0.0346009	0	0	0	0	0	-0.160281	0	0	0	0.1211	0	0	0	-0.0718347	0	0	0	0	0
YPR163C	0	0	0.104193	0	0	0	0	0	0	0	0	0	0	0	0	0	0	-0.149511	0	0	0	-0.0531128	-0.0836804	0	0	0.0605704	0	0	0	0	0	0	0	0	0	0	0	0.193793	0	0	0.0611034	0	-0.0385292	0	0	0	0	0	0
YPR164W	-0.235504	0	0	0	0	0	0	0	0	0	0	0	0	0	0	0	0	0	0	0	0	0	0	0	0	0	0	0	0	0	0	0	0	0	0	-0.150206	0	0	0	0.27964	0	0	0	0	0	0	0	0	0
YPR184W	0	-0.0511423	0	0	0	0	0	0	0	0	0	0	0	0	0	0	0	0.129765	0	0	0	0	0	0	0	0.0216824	-0.0263155	0	0	0	0	0	0	0	0	0	-0.131878	-0.0797334	0	0	0	0	0	0	0	0	0	0	0
YPR191W	0	-0.0372283	0	0	0	0	0	0	0	0	-0.0710212	0	0	0	0	0	0	0.149084	0	0	-0.062788	0	0	0	0	0	0	0	0	0	0	0	0	0	0	-0.103357	-0.133566	0	0.0278645	0	0	0	0	0	0.0583105	0.0161693	0	0	-0.071239
YPR198W	-0.0530897	0	0	0	0	0	0	0	0	0	0	0	0	0	0	0	-0.0463969	0	0	-0.0274328	-0.0323285	0	-0.0214571	0	0	0	0	0	0	0	0	0	0	0	0	-0.0563447	0	0	0	0.0212708	-0.0260735	0	0	0	0	0	0	0	0
YAL051W	0	0	0	0	0	-0.186535	0	0	0	0	-0.0574978	0	0	0	0	0	0	0	0	0	0	0	0	0	0	0	0	0	0	0	0	0	0	0	0	0	0	0	0	0	0	0	0	0	0	0	0	0	0
YAR007C	0	0	0	0	0	0	0	0	0	-0.106722	0	0	0	0	0	0	0	0	0	0	0	0	0	0	0	0	0	0	0	0	0	0	0	0	0	-0.224051	0	0	0	0	0	0	0	0	0	0	0	0	0
YBL006C	0	0	0	0	0	0	0	0.102229	0	0	0	0	0	0	0	0	0	0	0	0	0	0	0	0	0	0	0	0	0	0	0	0	0	0	0	0	-0.160811	0	0	0	0.291745	0	-0.0723724	0	0	0	0	0	0
YBL007C	0	0	0	0	0	0	0	0	0	0	0	0	0	0	0	0	0	0	0	0	0	0	0	0	0	0	0	0	0	0	0	0	0	0	0	0	-0.139375	-0.122234	0	0	0	0	0	0.0598469	0	0	0	0	0
YBL008W	0	0	0	0	0	0	0	0	0	-0.0617596	0	0	0	0	0	0	0	0	0	0	0	0	0	0	0	0	0	0	0	0	0	0	0	0	0	0	0	0	0	0	0	0	0	0	0	0	0	0	0
YBL010C	0	0	0	0	0	0	0	0	-0.112983	0.139002	0	0	0	0	0	0	0	0	0	0	0	0	0	0	0	0	0	0	0	0	0	0	0	0	0	0	0	0	0	0	0	0	0	0	0	0	0	0	0
YBL013W	0	0	0	0	0	0	0	0	0.134053	-0.169231	0	0	0	0	0	0	0	0	0	0	0	0	0	0	0	0	0	0	0	0	0	0	0	0	0	0	-0.100761	0	0	0	0	0	0	0	0	0	0	0	0
YBL014C	0	0	0	0	0	0	0	0	0	0	0	0	0	0	0	0	0	0	0	0	0	0	0	0	0	0	0	0	0	0	0	0	0	0	0	0	0	0	0	0	0	0	0	0	0	0	0	0	0
YBL016W	0	0	0	0	0	0	0	0	0	0	0	0	0	0	0	-0.0341768	0	-0.0615876	0	0	0	-0.0738759	0	0.111158	0	0	0	0	0	0	0	0	0	0	0	0	0.0509954	0	0	-0.042907	-0.0496163	0	0	0	-0.531521	-0.0557985	0	0	0
YBL017C	0	0	0	0	0	0	0	0	0	0	0.0642656	0	0	0	0	0	0	0	0	0	0	0	0	0	0	0	0	0	0	0	0	0	0	0	0	0	-0.204461	0	0	-0.102283	-0.0710263	0	0	0	0	0	0	0	0
YBL018C	0	0	0	0	0	0	0	0	-0.0753752	0	0	0	0	0	0	0	0	0	0	0	0	0	0	0	0	0	0	0	0	0	0	0	0	0	0	0	0	0.147525	0	0	-0.0808111	0	0	-0.0622156	0	0	0	0	0
YBL019W	0	0	0	0	0	0	0	0	0	0	0	0	0	0	0	0	0	0	0	0	0	0	0	0	0	0	0	0	0.0252151	0	0	0	0	0	0	0	-0.155214	0	0	0	0	0	-0.061774	0	0	0	0	0	0
YBL020W	0	0	0	0	0	0	0	0	0	0	0	0	0	0	0	0	0	0	0	0	0	0	0	0	0	0	0	0	0	0	0	0	0	0	0	0	0	0.0717476	0	0	0	0	-0.0482112	0	0	0	0	0	0
YBL021C	0	0	0	0	0.0608206	-0.218231	-0.109767	0	0	0	0	0	0	0	0	-0.0612633	0	0.0965712	0	0	0	-0.0909516	-0.0659651	0	0	0	0	0	0	0	0	0	0	0	0	-0.119395	0	0	0	0	0	0	0	0	0	0	0	0	0
YBL024W	0	0	0	0	0	0	0	0	0	0	0	0	0	0	0	0	0	0	0	0	0	0	0	0	0	0	0	0	0	0	0	0	0	-0.0834589	0	0	0.105923	0	0	0	0.0925726	0.05619	0	0	0	0	0	0	0
YBL025W	0	0	0	0	0	0	0	0	0	0	0	0	0	0	0	0	0	0	0	0	0	0	0	0	0	0	0	0	0	0	0	0	0	0	0	0	0	-0.102091	0	0	0	0	0	0	0	0	0	0	0
YBL028C	0	0	0	0	0	0	0	0	0	0	0	0	0	0	0	0	0	0	0	0	0	0	0	0	0	0	0	0	0	0	0	0	0	0	0	0	0.127982	0.15583	0	0	0.0590856	0	0	0	0	0	0	0	0
YBL029C-A	0	0	0	0	0	0	0	0.0730411	0	0	-0.0703651	0	0	0	0	0	0	0	-0.0664521	0	0	0.0835815	0	0	0	0	0	0	0	0	0	0	0	0	0	0	-0.116784	0	0	0	-0.0839626	0	0	0	0	0	0	0	0
YBL029W	0	0	0	0	0	0	0	0	0.377416	0	0	0	0	0	0	-0.12216	-0.0926059	0	-0.0544114	0	0	0	0	0	0	-0.0393574	0	0	0	0	0	0	0	0	0	0	0	0.0892789	0	0	-0.135187	0	0	-0.0502272	0	0	0	0	0.138705
YBL032W	0	0	0	0	0	0	0	0	-0.0949289	0	0.0843155	0	0	0	0	0	0	0	0	0	0	0	0	0	0	0	0	0	0	0	0	0	0	0	0	-0.101815	0	-0.119613	0	0	0.0612632	0	0	0	0.136912	0.0354973	0	0	0
YBL033C	0	0	0	0	0	0	0	0	0	0	0	0	0	0	0	0	0	0	0	0	0	0	0	0	0	0	0	0	0	0	0	0	0	0	0	0	0	0	0	0	0	0	0	0	0	0	0	0	0
YBL035C	0	0	0	0	0	0.30113	0	0	0	-0.0852496	0	0	0	0	0	0	0	0	0	0	0	0	0	0	0	0	0	0	0	0	0	0	0	0	0	0	0	0	0	0	0	0	0	0	0	0	0	0	0
YBL036C	0	0	0	0	0	0	0	0	0	0	0	0	0	0	0	0	0	0	0	0	0	0	0	0	0	0	0	0	0	0	0	0	0	0	0	0	0	0.0957222	0.0481089	0	0	0	0	0	-0.00112997	-0.0521791	-0.0390879	0	0
YBL039W-B	0	0	0	0	0	0	-0.0874578	0	0	0	0	0	0	0	0	0	0	0	0	0	0	0	0	0	0	0	0	0	0	0	0	0	0	0	0	0	-0.147307	0	0	0	-0.0754666	0	0	0	0	0	0	0	0
YBL040C	0	0	0	0	0	0	-0.0891493	0	0	0	0	0	0	0	0	0	0	-0.0634324	-0.0747385	0	0	-0.0400256	0	0	0	-0.0851099	0	0	0	0	0	0	0	0	0	0	0	0	0	0	0	0	0	0	0	0	0	0	0
YBL041W	0	0	0	0	0	0	0	0	0	0	0	0	0	0	0	0	0.0557453	0.115107	0	0	0	0	0	0	0	0	0	0	0	0	0	0	0	0	0	0	0	0	0	0	0	0	0	0	0	0	0	0	0
YBL043W	0	0	0	0	0	0	0	0	0.0733024	0	-0.0664014	0	0	0	0	0	0	0.0772563	0	-0.0501771	0	0	0	0.0801574	0	0	0.0269286	0	0	0	0	0	0	0	0	0	0	0	0	0	0	0	0	0	0	0	0	0	-0.0677163
YBL044W	0	0	0	0	0	0	0	0	0	0	0	0	0	0	0	0	0	0	0	0	0	0	0	0	0	0	0	0	0	0	0	0	0	0	0	0	0	0	0	0	0	0	0	0	0	0	0	0	0
YBL047C	0	0	0	0	0	0	0	0	0	0	0	0	0	0	0	0	0	0	0	0	0	0	0	0	0	0	0	0	0	0	0	0	0	0	0	0	-0.277505	0	0	0	0.0556184	0	0	0.0334173	0	0	0	0	0
YBL049W	0	0	0	0	0	0	0	0	0	0	0	0	0	0	0	-0.0422443	-0.0672131	0	-0.114434	0	0	0	0	0	0	-0.0647785	0	0	0	0	0	0	0.104686	0	0	0	0	-0.129961	0.0622888	0	-0.0770496	0	0	0	0	0	0	0	0
YBL051C	0	0	0	0	0	0	0	0	0	0	0	0	0	0	0	0	0	0	0	0	0	0	0	0	0	0	0	0	0	0	0	0	0	0	0	-0.23607	0	0	0	0	0	0	0	0	0	0.151466	0	0	0
YBL052C	0	0	0	0	0	0	0	0	0	0	0.0454573	0	0	0	0	0	0	0	0	0	0	0	0	0	0	0	0	0	0	0	0	0	0	0	0	-0.106738	0	0	0	0	0.064013	0	-0.0681842	0	0	0	0	0	0
YBL079W	0	0	0	0	0	0	0	0	-0.0662093	0	0	0	0	0	0	0	0	0	0	0	0	0	0	0	0	0	0	0	0	0	0	0	0	-0.0786626	0	0	0	0	0	0	0	0	0	0	0	0	0	0	0
YBL080C	0	0	0	0	0	0	0	0	0	0	0	0	0	0	0	0	0	0	0	0	0	0.0470864	-0.0402567	0	0.0660113	0.0593312	0	0	0	0	0	0	0	0	0	0	-0.20836	0	0	0	0	0	0	0	0	0	0	0	0
YBL081W	0	0	0	0	0	0	0	0	0	0	0	0	0	0	0	0	0	0	0	0	0	0	0	0	0	0	0	0	0	0	0	-0.0575443	0	0	-0.0791131	0	0	0	0	0	0	0	0	0	0	0	0	0	0
YBL082C	0	0	0	0	0	0.0921294	0	0	0	0	0	0	0	0	0	0.0582328	-0.0529328	0	0	0	0	-0.151282	-0.0558211	0	0	0	0	0	0	0	0	0	0	0	0	0	0	0	0	0	0	0	0	0	0	0.146788	0	0	0
YBL083C	0	0	0	0	0	0	0	0	0	0	0	0	0	0	0	0	0	0	0	0	0	0	0	0	0	0	0	0	0	0	0	0	0	0	0	0	0	0	0	0	0	0	0	0	0	0	0	0	0
YBL084C	0	0	0	0	0	0	0	0	-0.0688922	0	0	0	0	0	0	0	0	-0.12316	0	0	0	0	0	0	0.078955	0	0	0	0	0	0	0	0	-0.0873367	0	0	-0.113104	0	0	0	0	0	0	0	0	0	0	0	0
YBL086C	0	0	0	0	0	0	0	0.24134	0	0	0	0	0	0	0	0	0	0	0	0	0	0	0	0	0	0	0	0	0	0	0	0	0	0	0	0	0	0	0	0	0	0	0	0	0	0	0	0	0
YBL089W	0	0	0	0	0	0	0	0	0	0	0	0	0	0	0	0	0	0	0	0	0	0	0	0	0	0	0	0	0	0	0	0	0	0	0	0	0	0	0	0	0	0	0	0	0	0	0	0	0
YBL091C-A	0	0	0	0	0	0	0	0	0	0	0	0	0	0	0	0	0	0	0	0	0	0	0	0	0	0	0	0	0	0	0	0	0	0	0	-0.0595224	0	0	0	0	-0.0946783	0	0	0	-0.106642	0	-0.0606028	0	0
YBL098W	0	0	0	0	0	0	0.022077	0	-0.0193253	0	0	0	0	0	0	0	0.0500284	0	0.0702454	0	0	-0.0408336	-0.0382072	0	0	0	0	0	-0.0693995	0	-0.153427	0	0.0527384	0	0	0	0	0	0	0	0	0	0	0	0.0295525	0	0	0	0
YBL100W-B	0	0	0	0	0	0	0	0	0	0	0	0	0	0	0	0	0	0	0	0	0	0	0	0	0	0	0	0	0	0	0	0	0	0	0	0	0	0	0	0	0	0	0	0	0	0	0	0	0
YBL101C	0	0	0	0	-0.144257	0	0	0	0	0	0.0488052	0	0	0	0	0	0	0	0	-0.176404	0.113496	0	0	0	0	0	0	0	0	0	0	0	0	0	0	-0.21387	0	0	-0.103203	0	0	0	0.0503315	0	0	0	0	0	0
YBL102W	0	0	0	0	0	0	0	0	0	0	0	0	0	0	0	0	0	0.116113	0	0	0	-0.106385	0	0	0	0	0	0	0	0	0	0	0	0	0	-0.0686709	0	0	0	0	0	0	0	0	0	0	0	0	0
YBL105C	0	0	0	0	0	0	0	0	0	0	0	0	0	0	0	0	0	0	0	0	0	0	0	0	0	0	0	0	0	0	0	0	0	-0.101574	0	0	-0.25442	0	0	0	0	0	0	0	0	0	0	0	0
YBL106C	0	0	0	0	0	0	0	0.065446	0	0	0	0	0	0	0	0	0	0	0	0	0	0	0	0	0	0	0	-0.0359473	0	0	-0.142994	0	0	0	0	0	0	0	0	0	0.083271	0	0.0796915	0	0	0	0	0	0.162249
YBL112C	0	0	0	0	0	0	0	0	0	0	0	0	0	0	0	0	0	0	0	0	0	0	0	0	0	0	0	0	0	0	0	0	0	0	0	0	0	0	0	0	0	0	0	0	0	0	0	0	0
YBL113C	0	0	0	0	0	0	0	0	0	0	0	0	0	0	0	0	0	0	0	0	0	0	0	0	0	0	0	0	0	0	0	0	0	0	0	0	0	0	0	0	0	0	0	0	0	0	0	0	0
YBR001C	0	0	0	0	0	0	0	0	0	0	0	0	0	0	0	0	0	0	0	0	0	0	0	0	0	0	0	0	0	0	0	0	0	0	0	-0.148317	-0.0656485	0	0	0.0477881	0	0	0	0	0	0	0	0	0
YBR003W	0	0	0	0	0	0	0	0	0	0	0	0	0	0	0	0	0	0	0	0	0	0	0	0	0	0	0	0	0.0234643	0	0	0	0	0	0	0	-0.169987	0	0	0.0383024	0	0	-0.0575507	0	0	0	0	0	0
YBR007C	0	0	0	0	0	0	-0.117679	0	0	0.0605092	0	0	0	0	0	0	-0.0487309	0	-0.072589	0	-0.0426119	0	0	-0.109279	0.0546904	0	0	0	0	0	0	0	0	-0.0841338	0	0	0	0	0	0	0	0	0	0	0.0941536	0	0.0455921	0	-0.220926
YBR008C	0	0	0	0	0	0	-0.118553	0	0	0	0	0	0	0	0	-0.0617381	0	-0.136328	-0.139038	0	0	0	0	-0.058367	0	0	0	0	0	0	0	0	0	0	0	0	0	-0.189212	0	0	0	0	0	0	-0.105347	0	0.0490876	0	0
YBR012C	0	0	0	0	0	0	0	0	0	0	0	0	0	0	0	0	0	0	0	0	0	0	0	0	0	0	0	0	0	0	0	0	0	0	0	0	0	0	0	0	0	0	0	0	0	0	0	0	0
YBR013C	0	0	0	0	0	0	0	0	0	0	0	0	0	0	0	0	0	0	0	0	0	0	0	0	0	0	0	0	0	0	0	0	0	0	0	0	0	-0.0556553	0	0	-0.0411367	0	0	0	0	0	0	0	0
YBR014C	0	0	0	0	0	0	0	0	0	0	0	0	0	0	0	0	0	0	0	0	0	0	0	0	0	0	0	0	0	0	0	0	0	0	0	-0.15178	0	0	-0.112716	0	0	0	0	0	0	0	0	0	0
YBR021W	0	0	0	0	0	0	0	0.0574605	0	0	-0.070043	0	0	0	0	-0.0538219	-0.141067	0.0987744	0	0	0	0	0	0.0496717	0	0	0	0	0	0	0	0	-0.115887	-0.125405	0	0	0	0	0	0	0	0	0	0	0	0	0	0	0
YBR023C	0	0	0	0	0	0	-0.107605	0	0.0755408	0	0	0	0	0	0	-0.0896181	0	-0.147017	0	0	0	0	0	0.103973	0	0	0	0	0	0	0	0	0	0	0	0	0	0	0	0	0	0	0	0	-0.385044	-0.0474829	0	0	0
YBR026C	0	0	0	0	0	0	-0.0982053	0	0	0	-0.0585282	0	0	0	0	0	0	0.0388986	0	-0.0472655	0	0	0.0399497	0	0	0.0309062	0	0	0	0	0	0	0	0	0	-0.0834464	-0.121937	0	0	0	0	0	-0.0613819	0	0	0	0	0	-0.0793968
YBR029C	0	0	0	0	0.0839014	-0.0799903	0	0	0	0	0	0	0	0	0	0	0	0	0	0	0	0	0	0	0	0	0	0	0	0	0	0	0	0	0	-0.104931	0	0	0	0.0813233	0	0.144655	0	0	0	0	0	0	0
YBR031W	0	0	0	0	0	0	0	0	0	0	0	0	0	0	0	0	0	0.057244	0.0712583	0	0	0	0	0	0	0.0300476	0	0	0	0	0	0	0	0	0	0	0	0.0869176	0	0	0	0	0	0	0	0	0	0	0
YBR036C	0	0	0	0	0	-0.154421	0	0	0	0	0	0	0	0	0	0	0	0	0	-0.0675696	0	-0.0818117	0	0	0	0	0	0	0.014623	0	0.0518878	0	0	0	0	0	-0.153545	-0.119212	0	0	0	0.0801857	0	0	0	0.0481028	0	0	0
YBR041W	0	0	0	0	0	-0.0603411	0	0	0	0.0935648	0	0	0	0	0	0	-0.0268734	0	-0.044681	0	-0.134822	0	0	0	0	0	0.0393322	0	0	0	0	0	0	0	0	0	0	-0.13136	0	0	0	0.0731417	0	0	0	0	0	0	-0.13809
YBR042C	0	0	0	0	0	0	0	0	0	0	0	0	0	0	0	0	0	0	0	0	0	0	0	0	0	0	0	0	0	0	0	0	0	0	0	0	0	0	0.124496	0	0	0	-0.0776401	0.0608138	0	0	0	0	0
YBR043C	0	0	0	0	0	0	0	0.110206	0	0	0	0	0	0	0	0	0	-0.167235	0	-0.174726	0	0	0	0	0	0	0.053492	0	0	0	0	0	0	0	0	-0.170055	0	0	0	0	0	0	0	0	0	0	0	0	0
YBR044C	0	0	0	0	0	0	0	0	0	0	0	0	0	0	0	0	0	0	0	0	0	0	0	0	0	0	0	0	0	0	0	0	0	0	0	-0.137521	0	0	0.028188	0	0.0425181	0	0	0	0	0	0	0	-0.097355
YBR045C	0	0	0	0	0	0.0663549	0	0	0	0	0	0	0	0	0	0	0	0	0	0	0	0	0	0	0	0	0	0	0	0	0	0	0	0	-0.0603981	0	0	0	0	0	0	0	0	0	-0.0603338	-0.0316274	0	0	0
YBR046C	0	0	0	0	0	-0.0577311	0	0	0.10666	0	0	0	0	0	0	0	0	0	0	0	0	0	0	0	0	0	0	0	0	0	0	0	0.0675431	0	0	0	0	0	0	0	0	0	0	0	0	0	0	0	0
YBR048W	0	0	0	0	0	0	0	0	0	0	0	0	0	0	0	0	0	0	0.198259	0	0	0	0	-0.0455085	0	0.0543603	0	0	0	0	0	0	0	0	0	0	0.0825353	0.122871	0	0	0	0	0.0615533	0	0	0	0	0	0
YBR050C	0	0	0	0	0	0	0	0	0	0	0	0	0	0	0	0	0	0.247682	0	0	-0.0683284	0	0	0	0	-0.0864768	0	0	0	0	0	0	0	0	0	0	0	0	0	0	0	0	0	0	0	0	0	0	0
YBR053C	0	0	0	0	0	0.0378332	0	0	0	0	0	0	0	0	0	0	0	0	-0.0474333	0	0	0.180574	0	0.045871	0	0	-0.0488073	0	0.0576691	0	-0.0437502	0	0	0	0	0	-0.151385	0	0.021881	0	0	0	0	0	0	0	0	0	0
YBR055C	0	0	0	0	0	0	0	0	0	0	0	0	0	0	0	0	0	-0.072348	0	0	0	0	0	0	0	0	0	0	0	0	0	-0.0772235	0	-0.0407061	0	0	0	0	0	0	0	0	0	0	-0.164061	-0.0582967	0.0248902	0	0
YBR056W	0	0	0	0	0	0	0	0	0	0	-0.0568213	0	0	0	0	0	0	0	0	0	0	0	0	0	0	0	0	0.0238613	0.043942	0	0	0	0	0	0	0	-0.151485	-0.113846	0	0	-0.0738941	0	0	0	0	0	0	0	0
YBR056W-A	0	0	0	0	0	-0.0818579	0	0.184176	0	0	-0.0580022	0	0	0	0	0	0	0	0	0	0	0	0.0370169	0	-0.0398645	0	-0.0287579	0	0	0	0	0	0	0	0	0	-0.096904	-0.0804485	0	0	0	0	0	0	0.0458836	0	0.0441711	0.0434117	0
YBR057C	0	0	0	0	0	0	0	0	0	0	0	0	0	0	0	0	0	0.0573367	0	0	0	0	0	0.0853374	0.051196	0	0	0	0	0	0	0	0	0	0	-0.141838	0	0	-0.0755815	0	0	0	0	0	-0.264299	0	0	0	0
YBR060C	0	0	0	0	0	0	0	0	0	0	0	0	0	0	0	0	0	0	0	0	0	0	0	0	0	0	0	0	0	0	0	0	0	-0.0525684	0	0	-0.0778325	0	0	0	0.101312	0	0	0	0	0	0	0	0
YBR061C	0	0	0	0	0	0	0	0	0	0	0	0	0	0	0	0	0	0	0	0	0	0	0	0	0	0	0	0	0	0	0	0	0	0	0	0	0.11885	0	0	0	0	0	0	0	0	0	0	0	0
YBR062C	0	0	0	0	0	0	0	0	0	0	0	0	0	0	0	0	0.0537552	0.120506	0.0676659	0	0	0	0	0.0829173	0	0.0605238	0	0	0	0	0	0	0	0	0	-0.184028	0	0	0	0	-0.0931264	0	0	0	0	0	0	0	0
YBR063C	0	0	0	0	0	0	0	0	0	0	0	0	0	0	0	0	0	0	0	0	0	0	0	0	0	0	0	0	0	0	0	0	0	0	0	0	0	0	0	0	0	0	0	0	0	0	0	0	0
YBR065C	0	0	0	0	0	0	0	0	0	0	0	0	0	0	0	0	0	0	0	0	0	0	0	0	0	0	0	0	0	0	0	0	0	0	0	0	0	0	0	0	0	0	0	0	0	0	0	0	0
YBR066C	0	0	0	0	0	0	0	-0.863123	0.0885018	0	0	0	0	0	0	0	0	-0.0279709	-0.0334122	0	-0.0326086	0	0	0	0	0	0	0	0	0	0	0	0	0	0	0	0	0	0	0	0	0	0	0	-0.173053	0	0	0	0.0750469
YBR068C	0	0	0	0	0	0	0	0	0	0	0	0	0	0	0	-0.0239543	0	0.0666956	0	0	0	0	-0.0436398	0	0	0	0	0	0	0	0	0	0	0	0	0	0.00528981	0	0.0748896	0	-0.0584937	0	0	0	0	0	0	0	0.0684005
YBR069C	0	0	0	0	0	0	0	0	0	0	0	0	0	0	0	0	0	0	0	0	0	0	0	0	0	0	0	0	0	0	0	0	0	0	0	0	0	-0.0650165	0	0	0	0	0	0	0	0	0	0	0
YBR070C	0	0	0	0	0	0	0	0.19645	0	0	0	0	0	0	0	0	0	0	0	0	0	0	0	0	0	0	0	0	0	0	0	0	0	0	0	0	0	0	0	0	0	0	0	0	0.154584	0	0	0	0
YBR071W	0	0	0	0	0.0447948	0	0	0	0	0	-0.0967005	0	0	0	0	-0.0645065	0.0638048	0	0	0	0	0	-0.0623499	-0.0597196	0	0.0621251	0	0	0	0	0	0	0	0	0	0	-0.204301	0	0	0	-0.0707645	0	0	0	0	0	0	0	0
YBR072W	0	0	0	0	0	-0.0942122	0	0	0	0	0	0	0	0	0	0	0	-0.0463323	-0.0929911	0	0	0	0	-0.0351712	0.0369708	0	0	0	0	0	0	0	0	0	0	0	0	-0.0753584	0	-0.0219275	-0.0962236	0	0	0	0	0	0	0	-0.219757
YBR074W	0	0	0	0	0	0	0	0.134339	0	0	0	0	0	0	0	0	0	0	0	0	0	0	0	0	0	0	0	0	0	0	0	0	0	-0.0911036	0.0435691	0	0	0	0	0	0.0679847	0.0448703	0	0	0	0	0	0	0
YBR076C-A	0	0	0	0	0	0	0	0	0	0.0557673	0	0	0	0	0	0	0	0	0	0	0	0	0	0	0	0	0	0	0	0	0	0	0	0	0	0	0	0	0	0	0	0	0.0930207	0	-0.0783262	0	-0.0700877	0	0
YBR078W	0	0	0	0	0	0	0	0	0	0	0.0955242	0	0	0	0	0	0	0	0	0	0	0	0	0	0	0	0	0	0	0	0	0	-0.103265	0	-0.0310416	0	-0.253829	0	0	-0.099303	-0.141897	0	0	0.0679928	0	0	0	0	-0.268296
YBR080C	0	0	0	0	0	0	0	0.104446	0	0	0	0	0	0	0	0	0	0	0	0	-0.045426	0	-0.0734996	0	0	0	0	0	0	0	0	0	0	0	0	0	-0.119642	-0.100812	0	0.0377332	0	0	0	0	0	0	0	0	0
YBR083W	0	0	0	0	0	0	0	0	0.106823	0	0	0	0	0	0	-0.0491252	0	0.0250945	0	0	0	-0.028819	0	0.152149	0	0.0319668	0	0	0	0	0	0	0	0	0	0	0	0	0	0	0	0	0	0	-0.552104	-0.0375373	0	0	0.099093
YBR085C-A	0	0	0	0	0	-0.0958742	0.0475762	0	0	0	0	0	0	0	0	0	0	0	0	0	0	0	0	0	0	0	0	0	0	0	0	0	0	0	0	0	-0.112703	-0.137679	-0.182507	0	-0.123574	0	0	0	0	0	0	0	0
YBR085W	0	0	0	0	0	0	0	0.0466794	0	0	0	0	0	0	0.0605506	-0.0513695	0	0	0	0	0	0	0	0.0548756	0	0	0.0386686	0	0	0	0	0	0	0	0	0	0.0872925	0	0	0	0.0721938	0	0	0	0	0	0	0	0.0850403
YBR087W	0	0	0	0	0	0	0	0	0	0	0	0	0	0	0	0	0	-0.0754568	0	0	0	0	0	0	0	0	0	0	0	0	0	0	0	0	0	0	0	0	0	0	0	0	0	0	0	0	0	0	0
YBR088C	0	0	0	0	0	0	0	0	0	-0.107253	0	0	0	0	0	0	0	0	0	0	0	0	0	0	0	0	0	0	0	0	0	0	0	0	0	-0.217387	0	0	0	0	0	0	0	0	0	0	0	0	0
YBR092C	0	0	0	0	0	0	0	0	0.1385	0	0	0	0	0	0	-0.055154	0	0	0	0	-0.11376	0	0	0.0579108	0	0.0475621	0	0	0	0	0	0	0	0	0	0	0.0703253	0	0	-0.0834961	0	0	0	0	-0.0665608	0.486187	0	0	0
YBR093C	0	0	0	0	0	0	0	0	0	0	0	0	0	0	0	0	0	0	0	0	0	0	0	0	0	0	0	0	0.0603247	0	0	0	0	0	0	0	0	0	0	0	0	0	0	0	0	0	0	0	0
YBR094W	0	0	0	0	0	0	0	0	0	0	0	0	0	0	0	0	0	0	0	0	0	0	0	0	0	0	0	0	0	0	0	0	0	0	0	0	0	-0.0911963	0	0	0.0678967	0.0533247	0	0	0	0	0	0	0
YBR096W	0	0	0	0	0	0	0	0.133034	0.0580199	0	0	0	0	0	0	0	0	0	0	0	0	0	0	0	0	0	0	0	0	0	0	0	0	0	0	0	0	0	0	0	0	0	0	0	0	0	0	0	-0.225776
YBR098W	0	0	0	0	0	0	-0.0853644	0	0	0	0	0	0	0	0	0	0	-0.0906058	-0.0922887	0	0	0	0	0	0	0	0	0	0	0	0	0	0	0	0	0	-0.131095	0	0	0	0	0	0	0	0	0	0	0	0
YBR103W	0	0	0	0	0	0.0956414	0	0	0	0	0	0	0	0	0	0	0	0	0	0	0	0	0	0	0	0	0	0	0	0	0	0	0	0	0	0	-0.119169	0	0	0	0	0	0	0	0	0	0	0	0
YBR104W	0	0	0	0	0	0	0.0628511	0	0	0	0.129794	0	0	0	0	0	0	0	0	0	0	0	0	0	0	0	0	0	0	0	0	0	0	0	0	0	0.214331	0.122249	0	0	0	0	-0.0559642	0	0	-0.083399	0	0	0.095626
YBR105C	0	0	0	0	0	0	0	0	0	0	0.0855235	0	0	0	0	0	0	0	0	0	0	0	0	0	0	0	0	0	0	0	0	0	0	0	0	0	0	0	0	0	0	0	0	0	0	0	0	0	0
YBR106W	0	0	0	0	0	0	0	0	0	0	0	0	-0.055644	0	0	0	0	0	0	0	0	0	0	0	0	0	0	0	0	0	0	0	0	0	0	0.097215	0	0	0	0.0590037	0	0.0737417	0	0	0	0	0	0	0
YBR107C	0	0	0	0	0	0	0	0.091634	0.268156	0	0	0	0	0	0	0	0	0	0	0	0	0	0	0	0	0	0	0	0	0	0	0	0	0	0	0	0	0	0	0	0	0	0	0	0.0692155	0	0.087116	0	0
YBR108W	0	0	0	0	0	0	0.0555788	0.228291	0	0	0	0	0	0	0	0	0	0	0	0	0	0	0	0	0	0	0	0.0673637	0.0282933	0	0	0	0	0	0	-0.104498	0	-0.113789	0	0	0	0	0	0	0.0607727	0.0712597	0.0606929	0	0
YBR109W-A	0	0	0	0	0	-0.0655842	0	0	-0.232211	0	-0.0895484	0	0	0	0	0	0	0	0	0	0	0	0	0	0	0	0	0	0	0	0	0	0	0	0	0	0	0	0	0	0	0	0	0	0	0	0	0	0
YBR110W	0	0	0	0	0	0	0.0525563	0	0	0	0	0	0	0	0	0	0	0	0	0	0	0	0	0	0	0	0	0	0	0	0	0	0	0	0	0	0	0	0	0	0	0	0	0	0	0	0	0	0.0742161
YBR111W-A	0	0	0	0	0	0	0	0	-0.117108	0	0	0	0	0	0	0	0	0	0	0	0.103888	0	0	0	0	0	0	0	0.0770477	-0.0549525	0	0	0	0	0	0	0	0	0	0	0	0	0	0	0	0	0	0	0
YBR116C	0	0	0	0	0	0	0	0.0761094	-0.099726	0	0	0	0	0	0	0	0	0	0	0	0	0	0	0	0	0	0	0	0	0	0	0	0	0	0	0	0	0	0	0	0	0	0	0	0	0	0	0	0
YBR118W	0	0	0	0	0	0	0	0	0	0	0	0	0	0	0	0	0	0	0	0	0	0	0	0	0	0	0	0	0	0	0	0	0	0	0	0	0	0	0	0	0	0	0	0	0	0	0	0	0
YBR119W	0	0	0	0	0	0	0	0	0	0	0	0	0	0	0	0	0	0	0	-0.0928118	-0.050488	0	0	0.0938132	0	0	0	0	0	0	0	0	0	0	0	0	-0.0977319	0	0	0	0	0	0	0	-0.105217	0	0.0544907	0	0
YBR120C	0	0	0	0	0	0	0	0	0	0	0	0	0	0	0	0	0	0	0	0	0	0	0	0	0	0	0	0	0	0	0	0	0	0	0	0	-0.14573	0	0	0	0	0	0	-0.0488671	0	0	0	0	0
YBR123C	0	0	0	0	0	0	0	0	0	0	0	0	0	0	0	0	0	0	0	0	0	0	0	0	0	0.078504	0	0	0	0	0	0	0	0	0	-0.22021	0	0	0	0	0	0	0	0	0.141087	0.0420507	0	0	0
YBR125C	0	0	0	0	0	0	0	0	0	0	0	0	0	0	0	0	0	0	0	0	0	0	0	0	0	0	0	0	0	0	0	0	0	0	0	0	0	0	0	0	0	0	0	0	0	0	0	0	0
YBR126W-A	0	0	0	0	0	0	0	0	0	0	0	0	0	0	0	0	0	0	0	0	0	0	0	0	0	0	0	0	0	0	0	0	0	0	0	0	-0.100132	0	0	0	-0.0958365	0	0	0	0	0	0	0	0
YBR126W-B	0	0	0	0	0	0	0	0	0	0	0	0	0	0	0	0	0	0	0	0	0	0	0	0	0	0	0	0	0	0	0	0	0	0	0	-0.13738	0	0	0	-0.071733	0	0	0	0	0	0	0	0	0
YBR127C	0	0	0	0	0	0	0	0	0	0.102731	0	0	0	0	0	0	0	0	0	0	0	0	0	0	0	0	0	0	0	0	0	0	0	0	0	0	0	0	0	0	0	0	0	0	0	0	0	0	0
YBR135W	0	0	0	0	0	0.100195	0	0	0	0	0	0	0	0	0	0	0	0	0	0	0	0.0670093	0	0.0606185	0	-0.0807094	0	0	0	0	0	0	0	0	0	0	0	0	0	0	0	0	0	0	0	0	0	0	0.110844
YBR140C	0	0	0	0	0	0	0	0	0	0	0	0	0	0	0	0	0	0	0	0	0	0	0	0	0	0	0	0	0	0	0	0	0	0	0	0	-0.163528	-0.0790258	0	0	0	0	0	0	0	0	0	0	-0.103134
YBR145W	0	0	0	0	0	0	0	0	0	0	0.0770057	0	0	0	0	0	0	0	0	0	0	0	0	0	0	0	0	0	0	0	0	0	0	0	0	0	0	0	0	0	0	0	0	0	0	0	0	0	0
YBR146W	0	0	0	0	0	0	0	0	0	0	0	0	0	0	0	0	0.0314617	0.0500475	0	0	0	0.0221557	0	0	0	0	0	0	0	0	0	0	0	0	0	0	-0.117879	0.0201498	0	0	0	-0.0240974	0	0	0	0	0	0	0
YBR147W	0	0	0	0	0	0	0	0	0.0966069	0	0	0	0	0	0	0	0	0.0557646	0	-0.185451	0.123596	0	0	0	0	0.0612857	0	0	0	0	0	0	0	0	0	-0.177696	0	0	0	-0.121751	-0.0807439	0.0730269	0	0	0	0	0	0	0
YBR148W	0	0	0	0	0	0	0	0	0	0	0	0	0	0	0	0	0	0	0	0	0	0	0	0	0	0	0	0	0	0	0	0	0	0	0	-0.142932	0	0	0	0	0	0	0	0	0	0	0	0	0
YBR149W	0	0	0	0	0	0	0	0.0623757	0	0	0	0	0	0	0	0	0	0	0	0	0	0	0	0	0	0	0	0	0.0555285	0	0	0	0	0	0	0	-0.15951	-0.0485475	0	0	0	0	-0.053652	0	0	0	0	0	0
YBR151W	0	0	0	0	0	-0.0804894	0	0	0	0.286663	0	0	0	0	0	0	0	0	0	0	0	0	0	0	0	0	0	0	0	0	0	0	0	0	0	-0.092791	0	-0.0956643	0	0	0	0	0	-0.0627059	0	0	0	0	0
YBR152W	0	0	0	0	0	0	0	0	0	0	0	0	0	0	0	0	0	0	0	0	0	0	0	0	0	0	0	0	0	0	0	0	0	0	0	0	0	0	0	0	0	0	0	0	0	0	0	0	0
YBR153W	0	0	0	0	0	0	0.0474664	0	0	0	0	0	0	0	0	0	0	0	0	0	0	0	0	0	0	0	0	0	0	0	0	0	0	0	0	0	0	0	0	0	0	0	0	0	-0.107761	0	0.126375	0	0
YBR154C	0	0	0	0	0	0	0	0	0	0	0	0	0	0	0	0	0	0	0	0	0	0	0	0	0	0	0	0	0	0	0	-0.0634382	-0.0695793	0	0	0	0	0.232544	0	0	0.0533925	0	0	0	-0.0657437	-0.105524	0	0	0
YBR155W	0	0	0	0	0	0	0	0	0	-0.212932	0	0	0	0	0	0	0	0	0	0	0	0	0	0	0	0	0	0	0	0	0	0	0	0	0	0	0.174797	0	0	0	0.0589629	0	0	0	0	0	0	0	0
YBR158W	0	0	0	0	0	0	0	0	0	0	0	0	0	0	0	0	0	-0.0502179	-0.0558362	0	0	-0.12036	-0.0390713	0.140833	0	0	0	0	0	0	0	0	0	0	0	0	0	0.128155	0.0660001	0	-0.0458938	0	0	0	-0.280098	0	-0.0436154	0	0
YBR160W	0	0	0	0	0	0	0	0	0	0	0	0	0	0	0	0	0	0	0	0	0	0	0	0	0	0	0	0	0	0	0	0	0	0	0	0	0	0	0	0	0	0	0	0	0	0	0	0	0
YBR161W	0	0	0	0	0	0.0730714	0	0	0	0	0	0	0	0	0	0	0	0	0	0	0	0	0	0	0	0	0	0	0	0	0	0	0	0	0	0	-0.10774	0	0	-0.0601714	0	0.0846651	0	0	0	0	0	0	0.138809
YBR162C	0	0	0	0	0	0.0713147	0	0	0	0	0	0	0	0	0	0	0	0	0	0	0	0	0	0	0	0	0	0	0	0	0	0	0	0	0	0	-0.173814	-0.225457	0	0	0	0	0	0.0650785	0	0	0	0	0
YBR162W-A	0	0	0	0	0	0	0	0	0	-0.147327	0	0	0	0	0	0	0	0	0	0	0	0	0	0	0	0	0	0	0	0	0	0	0	0	0	0	0	0	0	0	0	0	0	0	0	0	0	0	0
YBR163W	0	0	0	0	0	0	0	0	0	0	0	0	0	0	0	0	-0.0874489	0	-0.0800515	0	0	0	0	0	0	-0.101906	0	0	0	0	0	0	0	0	0	0	-0.184564	0	0	0	0	0	0	0	0.0931568	0	0	0	0
YBR165W	0	0	0	0	0	0	0	0	0	0	0	0	0	0	0	0	0	0	0	0	0	0	0	0	0	0	0	0	0	0	0	0	0	0	0	0	0	0	0	0	0	0	0	0	0	0	0	0	0
YBR166C	0	0	0	0	0	0	0	0	0	0	0	0	0	0	0	0	0	-0.0428389	0	0	0	0	0	0.0379994	0	0	0	0	0	0	0	0	0	0	0	-0.0678775	0	0	0	0.0474425	0.0509239	0	0	0	0	0	0	0	0
YBR169C	0	0	0	0	0	-0.0441417	0	0	0	0	0	0	0	0	0	0	0	0	0	0	0	0	0	0	0	0	0	0	0.0466611	0	0.0402601	0	0	0	0	-0.0905737	0	-0.104587	-0.0583763	0	-0.0892845	0	0	0	0	0	0	0	-0.220044
YBR170C	0	0	0	0	0	0	0	0	0	0	0	0	0	0	0	0	0	0.191009	0	0	0	-0.0961949	0	0	0	0	0	0	0	0	0	0	0	0	0	0	0	0	0	0	0	0	0	0	0	0	0	0	0
YBR173C	0	0	0	0	0	0	0	0	0	0	0	0	0	0	0	0	0.0445586	0.119621	0.0430462	0	0	-0.0368938	0	0	0	0	0	0	0	0	0	0	0	0	0	0	0	0	0	0	0	0	0	0	0	0	0	0	0
YBR176W	0	0	0	0	0	0	0	0	0	0	0	0	0	0	0	0	0	-0.0991241	0	0	0	0	0	0	0	0	0	0	0	0	0	0	0	0	0	0	0.0761096	0	0.0759105	0.0721957	0	0	0	0	0	0	0	0	0
YBR177C	0	0	0	0	0	0	0	0.0282526	0	-0.0893675	0	0	0	0	0	0	0	0	0	0	-0.0892381	-0.0441516	0	-0.0442157	0	0	0	0	0	0	0	0	0	0	0	0	-0.0637649	0	0	0.0301004	0	0	0	-0.0375356	0.053435	0.0436288	0.0369581	0	-0.185921
YBR179C	0	0	0	0	0	0	0	0	0	0	0	0	0	0	0	0	0.0509551	0	0	0	-0.110146	0.0764081	-0.0508812	0	0	0.0404223	0	0	0	0	0	0	0	0	0	0	-0.122163	0	0	0	0	0	0	0	0	0	0	0	0
YBR181C	0	0	0	0	0	0.000756182	0	0	0.0308654	0	0	0	0	0	0	0	0	0	0.0338983	0	0	0	-0.0243871	-0.0169215	0	0	0	0	0	0	0	0	0	0	0	0	0	0.0601415	0	0	0	0	0	0	0	0	0	0	0
YBR184W	0	0	0	0	0	0.101742	0	0	0	0	0	0	0	0	0	0	0	0	0	0	0	0	0	0	0	0	0	0	0	0	0	0	0	0	0	0	0	0	0	0	0	0	0	0	0	0	0	0	0
YBR185C	0	0	0	0	0	0	0	0	0	0	0	0	0	0	0	0	0	0	0	0	0	0	0	0	0	0	0	0	0	0	0	0	0	0	0	-0.152318	0	0	0	0.0306449	0	0	0	0	0	0	0	0	0
YBR187W	0	0	0	0	0	0	0	0	0.0450485	0	0	0	0	0	0	0	0	0	0	0	0	0	0	0	0	0	0	0	-0.0311279	-0.0670245	0	0	0	0	0	0	0	0.160597	0	0	0	0	0	-0.0700287	0	0	0	0	0
YBR188C	0	0	0	0	0	0	0	0	0	0	0	0	0	0	0	0	0	0	0	0	0	0	0	0	0	0	0	0	0	0	0	0	0	0	0	0	0	0	0	0	0	0	0	0	0	0	0	0	0
YBR189W	0	0	0	0	0	0	0	0	0	-0.0854307	0	0	0	0	0	0	0	0	0.136562	0	0	0	0	0	0	0.0406058	0	0	0	0	0	0	0	0	0	0	0.155923	0.107519	0	0	0	0	0	0	0	0	0	0	0
YBR191W	0	0	0	0	0	0	0	0	0	0	0	0	0	0	0	0	0	0	0.0562629	0	0	0	0	0	0	0	0	0	0	0	0	0	0	0	0	0	0	0.0606044	0	0	0	0	0	0	0	0	0	0	0
YBR193C	0	0	0	0	0	0	0	0	0	0	0	0	0	0	0	0	0	0	0	0	0	0	0	0	0	0	0	0	0	0	0	0	0	0	0	0	0	0	0	0	0	0	0	0	0	0	0	0	0
YBR195C	0	0	0	0	0	0	0	0	0	0	0	0	0	0	0	0	0	-0.0799664	-0.0642287	0	-0.0899848	0	0	-0.0791321	0.0852197	0	0	0	0	0	0	0	-0.0738194	-0.0187689	0	0	-0.064763	0	-0.0834881	0	-0.0800853	0	0	0	0	0	0	0	-0.197329
YBR196C-A	0	0	0	0	0	0	0	0	0	0	0	0	0	0	0	0	0	0	0	0	0	0	0	0	0	0	0	0	0	0	0	0	0	0	0	0	0	0	0	0	0	0	0	0	0	0	0	0	0
YBR197C	0	0	0	0	0	0	0	0	0	0	0	0	0	0	0	0	0	0	0	0	0	0	0	0	0	0	0	0	0	0	0	0	0	0	0	0	0	0	0	0	0	0	0	0	0	0	0	0	0
YBR198C	0	0	0	0	0	0	0	0	0	0	0	0	0	0	0	0	0	0	0	0	0	0	0	0	0	0	0	0	0	0	0	0	0	0	0	0	0	-0.14772	0	0	0	0	0	0	0	0	0	0	0
YBR199W	0	0	0	0	0	-0.0974547	0	0	0	0	0	0	0	0	0	0	0	-0.116308	-0.0499408	0	0	0	0	0	0	0	0.0547556	0	0.0461744	0	0	0	0	0	0	0	-0.216328	0	0	0	-0.0859784	0	-0.064347	0	0	0	0	0	0
YBR200W	0	0	0	0	0	0	-0.0913889	0.110664	0	0	0	0	0	0	0	0	0	0	0	0	0	0	0	0	0	0	0	0	0	0	0	0	0	0	0	-0.114113	0	0	0	0	0	0	0	0	-0.113963	0	0	0	0
YBR201C-A	0	0	0	0	0	0.09166	0	0	0	0	0	0	0	0	0	0	0	0	0	0	0	0	0	0	0	0	0	0	0	0	0	0	0	0	0	0	0	-0.11409	0	0	0	0	0	0	0	0	0	0	0
YBR202W	0	0	0	0	0	0	0	0	0.078966	-0.0783798	0	0	0	0	0	0	0	0	0	0	0	0	0	0	0	0	0	0	0	0	0	0	0	0	0	0	-0.271975	0	0	0	0.0511085	0	-0.0598157	0	0.113253	0.0449771	0.041144	0	0
YBR203W	0	0	0	0	0	0	0	0	0.0899047	0	0.324936	0	0	0	0	0	0	0.106719	0	0	0.0788246	0	0	0.0656307	0	0	0	0	0	0	0	0	-0.137198	0	0	0	0	0	0	0	0	0	0	0	0	0.130268	0	0	-0.146149
YBR204C	0	0	0	0	0	0	0	0	0	0	0	0	0	0	0	0	0	0	0	0	0	0	0	0	0	0	0	0	0.064353	0.0342911	0	0	0	0	0	-0.120875	0	-0.0586253	0	0	-0.0816666	0	0	0	0	0	0	0	0
YBR205W	0	0	0	0	0	0	0	0	0	0.0653146	0	0	0	0	0	0	0	0	0	-0.0713437	-0.0491815	0	0	0.109981	0	0	0	0	0	0	0	0	0	0	0	0	0	0	0	0	0	0	0	0	-0.264741	0	-0.0734413	0	0
YBR207W	0	0	0	0	0	0.046346	0	0	-0.05676	0	0	0	0	0	0	0	0	0	0	0	0	0	0	0	0	0	0	0	0	0	0	0	0	0	0	0	0	0	0	0	0	0	0	0	0	0	0	0	0
YBR210W	0	0	0	0	0	0	0	0	0	0	0	0	0	0	0	0	0	0	0	0	0	0	0	0	0	0	0	0	0	0	0	0	0	0	0	0	0	0	0	0	0	0	0	0	0	0	0	0	0
YBR211C	0	0	0	0	0	0	0	0	0	0	0	0	0	0	0	0	0	0	0	0	0	0	0	0	0	0	0	0	0	0	0	0	0	0	0	0.152148	-0.310215	0	0	0	0	0	0	0	0	0	0	0	0
YBR212W	0	0	0	0	0	0	-0.0627764	0	-0.0913913	0	0	0	0	0	0	0	0.0412907	0	0	0	0	0	0	0	0	0.0996051	0	0	0	0	0	0	0	0	0	-0.249808	0	0	0	0	0	0	0	0	0	0.0714181	-0.0368294	0	0
YBR213W	0	0	0	0	0	0	0	0	0	0	0	0	0	0	0	0	0	0.10901	0.0724416	0	0	-0.0584698	0	0.0613042	0	0	0	0	0	0	0	0	0	0	0	0	0.0881042	0	0.0924074	0	0	0	0	0	0.073037	0.384448	0	0	0
YBR214W	0	0	0	0	0	0	0	0.0966852	0	0	0	0	0	0	0	-0.0563712	0	0	0	-0.071647	0	0	0	0	0.0394724	0.0184573	0	0	0.0287333	-0.00626814	0	0	0	0	0	-0.14315	-0.0744601	-0.100216	0	0	0	0	0	0	0	0	0	0	0
YBR220C	0	0	0	0	0	0	0	0	0	0	0	0	0	0	0	0	0	0	0	0	0	0	0	0	0	0	0	0	0	0	0	0	0	0	0	-0.145336	0	0	0	0	0	0.141602	-0.0993672	0	0	0	0	0	0
YBR228W	0	0	0	0	0	0	-0.0744221	0	0	0	0	0	0	0	0	0	0	0	0	0	0	0	0	0	0	0	0	0	0	0	0	0	0	0	0	0	0	0	0	0	0	0	0	0	0	0	0	0	0
YBR230W-A	0	0	0	0	0	0	0	0	0	0	0	0	0	0	0	0	-0.0545629	0	-0.145347	0	0	0	0	0	0	-0.055536	0	0	0	0	0	0	0	0	0	-0.162691	0	0	0	0	0	0	-0.0627199	0	0	0	0	0	0
YBR233W	0	0	0	0	0	0	0	0	0	0	0	0	0	0	0	0	0	0	0	0	0	0	0	0	0	0	0	0	0	0	0	0	0	0	0	-0.15185	0	0	0	0.0492376	0	-0.0755605	0	0	0	0	0	0	0
YBR234C	0	0	0	0	0	0	0	0	0	0	0	0	0	0	0	0	0	-0.0353299	0	-0.0727345	0	-0.116883	0	0	0	0	0.0671635	0	0	0	0	0.026799	0	-0.12376	0	-0.0932269	0	-0.125961	0.0500244	0	0	0	0	0	0	0	0	0	0
YBR235W	0	0	0	0	0	0	0	0	0	0	0	0	0	0	0	0	-0.062068	0	0	-0.0693916	0	0	0	0.0419933	0	0	0	0	0	0	0	0	-0.101272	0	0	0	0	0	0	0	0	0	0	0	0.0417814	0.0509318	0.0318768	0	0
YBR236C	0	0	0	0	0	0	0	0	0	-0.107769	0	0	0	0	0	0	0	0	0	0	0	0	-0.0902031	0	0	0	0	0	0	0	0	0	0	0	0	0	0	0	0	0.0667982	0	-0.078036	0	0	-0.141246	0	-0.101267	0	0
YBR237W	0	0	0	0	0	0	0	0	0	0	0	0	0	0	0	0	0	0	0	0	0	0	0	0	0	0	0	0	0	0	0	0	0	0	0	-0.217314	0	0	0	0	0	0	0	0	0	0	0	0	0
YBR240C	0	0	0	0	0	0	0	0	0.210127	0	0	0	0	0	0	0	0	0	0	-0.0713525	-0.145146	0	0.0443153	0.0626412	0	0	0	0	0	0	0	0	0	0	0	0	0	0	0	0	0	0	0	0	0	0.522861	0	0	0
YBR246W	0	0	0	0	0	0	0	0	0	0	0	0	0	0	0	0	0	-0.0994016	0	0	0	-0.117254	0	0	0	0	0	0	0	0	0	0	0	0	0	0	0.176296	0	0.0610729	0	0	0	-0.0680301	0	0	0	0	0	0
YBR249C	0	0	0	0	0	0	0	0	0	0	0	0	0	0	0	0	0	-0.101002	0.0886087	0	0	0	0	0	0	0.0659045	0	-0.048379	-0.05621	0	0	0	0	0	0	0	0.104686	0	0	0	0.0560495	-0.0252191	0	0	0	0	0	0	0
YBR255C-A	0	0	0	0	0	0	0	0	-0.0918904	0	0	0	0	0	0	0	0	0	0.0717918	0	0	-0.0713666	0	0	0	0	0	0	0	0	0	0	0	0	0	-0.217031	0	0	0	0	0	0	0	0	0	0	0	0	0
YBR261C	0	0	0	0	0	0	0	0	0	0	0	0	0	0	0	0	0	0	0	0	0	0	0	0	0	0	0	0	0	0	0	0	0	0	0	0.116206	0	0	0	0.0892353	0	0	0	-0.0679311	0	0	0	0	0
YBR269C	0	0	0	0	0	0	0	0	0	0	0	0	0	0	0	0	0	0	0	-0.0518472	-0.0420919	0	0	0	0	0.0573874	0	0	0	0	0	0	0	0	0	0	-0.214892	-0.0863849	0	0	0	0	0	0	0	0	0	0	-0.153511
YBR270C	0	0	0	0	0	0	0	0	0	0	0	0	0	0	0	0	-0.0517012	0	-0.106992	0	0	0	0	0	0.0706779	0	0	0	0	0	0	0	0	0	0	0	0	0	-0.10327	0	0	0	-0.0835843	0	0	0	0	0	0
YBR271W	0	0	0	0	0	0	0	0	0	0	0	0	0	0	0	0	0	0	0	0	0	0	0	0	0	0	0	0	0	0	0	0	0	0	0	0	0.197919	0	0	0	0	0	0	0	0	0	0	0	0
YBR273C	0	0	0	0	0	0	0	0	0	0	0	0	0	0	0	0	0	0	0	0	0	0	0	0	0	0	0	0	0	0	0	0	0	0	0	0	-0.144736	0	0	0.0286456	0	0	0	0	0	0	0	0	0
YBR274W	0	0	0	0	0	0	0	0	0	0	0	0	0	0	0	0	0	0	0	0	0	0	0	0	0	0	0	0	0	0	0	0	0	0	0	0	-0.0908116	0	0	0.0776568	0	0	0	0	0	0	0	0	0
YBR275C	0	0	0	0	0	0	0	0	0	0	0	0	0	0	0	0	0	0	0	0	0	0	0	0	0	0	0	0	0	0	0	0	0	0	0	0	0	0	0	0	0	0	0	0	0.0582853	0	0	0	0
YBR281C	0	0	0	0	0	0	0	0	0	0	0	0	0	0	0	0	0	0	0	0	0	0	0	0	0	0	0	0	0	0	0	0	0	0	0	0	0	0	0	0	0	0	0	0	0	0.139751	0	0	0
YBR283C	0	0	0	0	0	0	0	0	0	0	0	0	0	0	0	0	0	0	0	0	0	0	0	0	0	0	0	0	0	0	0	0	0	-0.0732659	0	0	0	0	0	0	0	0	0	0	0	0	0	0	0
YBR284W	0	0	0	0	0	0	0	0	0	0	0	0	0	0	0	0	-0.0825498	0.118239	0	0	-0.117649	0	0	0	0	-0.0956937	0	0	0	0	0	0	0	0	0	-0.146384	0	0	0	0	0	0	0	0	0	0	0	0	0
YBR285W	0	0	0	0	0	0	0.0649557	0	0.0906812	0	0	0	0	0	0	0	0	0.150057	0	0	0.295492	0	0	0	0	0.0614705	0	0	0	0	0	0	0.105586	0	0	-0.138269	0	0	0	0	-0.0718898	0.0463297	0	0	0	0	0	0	0
YBR288C	0	0	0	0	0	0	0	0	0	0	0	0	0	0	0	0	0	0	0	0	0	0	0	0	0	0	0	0	0	0	0	0	0	-0.0878642	0	0	0	0	0	0	0	0	0	0	0	0	0	0	0
YBR291C	0	0	0	0	0	0	0	0	0	0	0	0	0	0	0	0	0	-0.0543089	0	-0.402236	0	-0.071677	0.0544191	0	-0.0409793	0	0	0	0	0	0	0	0	0	0	0	0	0	-0.0465282	0	0.118215	0	0	0	0	0	0	0	0
YBR302C	0	0	0	0	0	0	0	0	0	0	0	0	0	0	0	0	0	0	0	0	0	0	0	0	0	0	0	0	0.0654235	0	0	0	0	0	0	0	0	0	0	0	0	0	0	0	0	0	0	0	0
YCL012C	0	0	0	0	0	0.0640186	0	0.178033	0	0	-0.0833005	0	0	0	0	0	0	0	0	0	0	0	0	0	0	0	0	0.0842935	0	0	-0.136285	0.105441	0	0.0562696	0	0	0	0	0	0	0	0	0	0	0	0	0	0	0
YCL026C-A	0	0	0	0	0	0	0	0	0	0	0.0823157	0	0	0	0	0	0	0	0	0	0	-0.0925926	0	-0.0621688	0	0.0487771	0	0	0	0	0	0	0	0	0	0	0	0.0899095	0	0	0.061939	0	0	0	0	0	0	0	0
YCL041C	0	0	0	0	0	0	0	0	0	0.415977	0	0	0	0	0	0	0	0	0	0	0	0	0	0	0	0	0	0	0	0	0	0	0	0	0	0	0	0	0	0	0	0	0	0	0	0	0	0	0
YCL057C-A	0	0	0	0	0	0	0	0	-0.0810719	-0.0359661	-0.100293	0	0	0	0	0	0	0.197622	0	0	-0.116131	0	0	0	0.0790569	0	0	0	0	0	0	0	0	0	0	0	-0.167752	0	0	0	0	0	0	0	0	0	0	0	0
YCR004C	0	0	0	0	0	0	0.0273901	0	0.109369	0	-0.0459766	0	0	0	0	0	0	0.115799	0	0	0.162501	0	0	0.0580088	0	0.0443432	0	0	0	0	0	0	0	0	0	-0.119725	-0.123566	0	0	0	0	0	0	0	0	0	0	0	0
YCR005C	0	0	0	0	0	0	0	0	-0.148174	0.139702	0.122595	0	0	0	0	0	0.106127	0	0.0553072	0	0.156472	0	0	0	0	0.056191	0	0	0	0	0	0	0	0	0	0	0	0	0	0	0	0	0	0	0	0	0	0	0
YCR018C	0	0	0	0	0	0	-0.0645307	0.0385935	0	0	0	0	0	0	0	0	0	0	0	0	0	0	0	0	0	0	0	0	0	0	0	0	0	0	0	0	0	0	0	0	0	0	0	0	-0.0147533	0	0	0	0
YCR020C	0	0	0	0	0	0	0	0	0.131533	0	0	0	0	0	0	0	0	0	0	0	-0.1433	0	0	0	0	0	0	0	0	0	0	0	0	0	0	0	0	0	0	0	0	0	0	0	0	0.470439	0	0	0
YCR041W	0	0	0	0	0	0.0370518	0	0	0	0	0	0	0	0.8992	0	0	0	0	0	0	0	0	0	0	0	0	0	0	0	0	0	0	0	0	0	0	0	0	0	0	0	0	0	0	-0.0935271	-0.01609	0.0176793	0	0
YCR053W	0	0	0	0	0	-0.149249	0	0	0	0	0	0	0	0	0	0	0	0	0	0	0	0	0	0	0	0	0	0	0	0	0	-0.0506218	0	-0.10392	0	0	0.15722	0	0	0	0	0	0	0	0	0	0	0	0
YCR105W	0	0	0	0	0.470615	0	0	0	0	0	0	0	0	0	0	0	0	0	0	0	0	0	0	0	0	0	0	0	0	0	0	0	0	0	0	0	0	0	0	0	0	0	0	0	0	0	0	0	0
YCR106W	0	0	0	0	0.488848	0	0	0	0	0	0	0	0	0	0	0	0	0	0	0	0	0	0	0	0	0	0	0	0	0	0	0	0	0	0	0	0	0	0	0	0	0	0	0	0	0	0	0	0
YCR107W	0	0	0	0	0.468138	0	0	0	0	0	0	0	0	0	0	0	0	0	0	0	0	-0.0557899	0	0	0	0	0	0	0	0	0	-0.0687388	0	0	0.0314484	0	0	0	0	0	0	0	0	0	0	0	0	0	0
YDL004W	0	0	0	0	0	0	0.0346015	0	0	-0.0449893	-0.0453095	0	0	0	0	0	0	0.209452	0	0	-0.0508365	0.0896967	0	0	0	0	0	0	0	0	0	0	0	0	0	-0.111279	-0.128881	0	0	0	0	0	0	-0.0156322	0	0	0	0	-0.0685764
YDL019C	0	0	0	0	0	0	0.0413625	0	0	-0.136923	0	0	0	0	0	0	0	0	0	0	0	0	0	0	0	0	0	0	0	0	0	0	0	0	0	0	-0.225122	0	0	0	0	0	0	0	0	0.0732996	0	0	0
YDL022W	0	0	0	0	0	0	0	0.0657382	0.102695	0	-0.031457	0	0	0	0	-0.0593008	0	0.141527	0	0	0	0	0	0	-0.108016	0.0518259	0	0	0	0	0	0	0	0	0	-0.15935	-0.0902138	-0.107032	0	0.0772776	0	0	0	0	0	0	0	0	0
YDL046W	0	0	0	0	0	0	0	0	0.0344141	0	-0.0485208	0	0	0	0	0	0	0	0	0	0	0	0	0	0	0	0	0	0	0	0	0	0	0	0	-0.106278	0	-0.07849	0.0232094	0	0	0	0	0	0	0	0	0	0
YDL047W	0	0	0	0	0	0	0	0.105992	0	0	0	0	0	0	0	0	0	0	0	0	0	0	0	0	0	0	0	0	0	0	0	0	0	0	0	0	0	0	0	0	0	0	0	0	0	0	0	0	0
YDL048C	0	0	0	0	0	0	0.0939814	0	0.211076	-0.0770745	0	0	0	0	0	0	0	0.198886	0	0	0	0	0	0	0	0	0	0	0	0	0	0	0	0	0	0	0	0	0	0	0	0	0	0	0	0	0	0	-0.320127
YDL055C	0	0	0	0	0	-0.0886879	0	0	-0.0716722	-0.106816	0	0	0	0	0	0	0	0	0	0	0	0	0	0	0	0	0	0	0	0	0	0	0	0	0	0	-0.192466	0	-0.047863	0	0	0	0	0.0587763	0.210387	0.0492919	0	0	0
YDL067C	0	0	0	0	0	0	0	0	0	-0.0641255	0	0	0	0	0	0	0	0.171542	0	0	0	0.0657559	0	0	0	0	0.0553549	0	0	0	0	0	0	0.052743	0.0559951	0	-0.145653	0	0	0	0	0	0	0	0	0	0	0	0
YDL080C	0	0	0	0	0	0	-0.0997173	0	0.153637	0	0	0	0	0	0	-0.0453907	0	0	-0.0781442	0	0	-0.0624555	0	0	0	0	0	0	0	0	0	0	0	0	0	-0.0824867	0	0	0	0	0	0	0	0	-0.0889716	0.205539	0	0	0
YDL126C	0	0	0	0	0	0	0	0.0687616	0.0598043	0	0	0	0	0	0	0	0.130232	0	0	0	0	-0.151887	0	0	0	0	0	0	0.0988946	0	0.0515457	0	0	0	0	0	0	0	0	0	0	0	0	0	0	0	0	0	0
YDL128W	0	0	0	0	0	0	0	0	0	0	-0.103231	0	0	0	0	0	0	0	0	0	0	0	0	0	0	0	0	0	0	0	0	0	0	0	0	0	-0.177019	0	0	0	0.0505992	0.0733764	0	0	0	0	0	0	-0.111946
YDL131W	0	0	0	0	-0.0427703	0	0	-0.0165209	0	0	0.0984161	0	0	0	0	0	0	0	0	-0.214048	0	-0.0787728	-0.0657242	0	0	0	0	0	0	0	0	0	0	0	0	0	0	0	0	0	0	0	0	0	0	0	0	0	0.0676738
YDL135C	0	0	0	0	0	0	-0.0744786	0.0694126	0.0826112	0	0	0	0	0	0	0	0	0	0	0	0	0	0	0.089896	0	0.0555869	0	0	0	0	0	0	0	0	0	0	0	0	0	0	0	0	0	0	-0.200659	0	-0.0439572	0	0
YDL138W	0	0	0	0	-0.0775743	0	0	0	0.221917	0	0	0	0	0	0	0	0	-0.290059	0	0	0	0	0	0.113032	0	-0.11665	0	0	0	0	0	0	0	0	0	0	0	0	0	0	0	0	0	0	0	0	0	0	0
YDL164C	0	0	0	0	0	0	0	0	0	-0.0965755	0	0	0	0	0	0	0	-0.136128	0	0	-0.0785369	0	0	0	0	0	0	0	0	0	0	0	0	0	0	0	-0.11955	0	0	0	0.0763625	0	0	0	0	0	0	0	0
YDL170W	0	0	0	0	0	0	0	0	0	0.124843	0	0	0	0	0	0	0	0	0	0	0	-0.126381	-0.0516439	0	0	0.0543096	0	0	0	0	0	0	0	-0.113861	0	0	0.175102	0	-0.0935869	0	-0.151097	0	0	0	0	0	0	0	0
YDL179W	0	0	0	0	0	0.068399	0	0	0	0	0.11214	0	0	0	0	0	0	0	-0.0389159	0	0	-0.0721761	0	0	0	0	-0.0241839	0	0	0	0	0	0	0	0	0	0	0	0	0	0	0	0	0	0.147679	0	0	0	0
YDL181W	0	0	0	0	0	0	0	0	0	-0.0448548	0	0	0	0	0	0	0	0.169612	0	0.028966	0	0.0751338	0	0	0	0	0	0	0	0	0	0	0	0.0768966	0	0	-0.207594	0	0	0	0	0	0	0	0	0	0	0	-0.0605774
YDL198C	0	0	0	0	0	0	0	0	0.174195	0	0.14956	0	0	0	0	0	0	0.0691912	0.102088	0	0	-0.0714666	0	0	0.0387033	0	0	0	-0.204792	0	-0.0259617	0	0	0	0	0	0	0	0	0	0	0	0	0	0	0.0580333	0.0932607	0	0
YDR011W	0	0	0	0	0	0	0	0	0.102081	0	0	0	0	0	0	-0.0729778	0	0.175467	0	0	0.0637181	0	0	0	0	0	0	0	0	0	0	0	0	0	0	0	-0.121852	0	0	0	0.170711	0	0	0.0394241	0.0691491	0	0	0	0
YDR012W	0	0	0	0	0	0	0.29839	0.38672	0	0	0	0	0	0	0	0	0	0	0	0	0	0	0	0	0	0	0	0	0	0	0	0	0	0	0	0	0.108157	0	0	0	0	0	0	0	0	0	0	0	0
YDR034C-D	0	0	0	0	0	0	0	0.217383	0.112639	0	0	0	0	0	0	0	0	0	0	0	0	0	0	0.0577003	0	-0.0667432	0	0	0	0	0	0	0	0	0	0	0.0446619	0	0	0.07876	0	0	0	0	0.221403	0.149757	0	0	0
YDR034W-B	0	0	0	0	0	0	0	0.156782	0	0	0	0	0	0	0	-0.0922391	0	0	0	0	0.229717	0	0.0421168	0	-0.0562631	0	0	0	0	0	0	0.0883845	0	0.0640823	0	0	0	0	0	0	0	0	0	0	0	0	0	0	0
YDR035W	0	0	0	0	0	0	0	0.174066	0.0456339	0	0	0	0	0	0	0	0.0640661	0	0	0	0	-0.101811	0	0	0	0.0564375	0	0	-0.122107	-0.0578366	0	0	0	0	0	0	0	0	0	0	0	0	0	0	0.00591293	-0.022306	0.0412285	0	0
YDR043C	0	0	0	0	0	0	0	0.204778	0	0	-0.0651166	0	0	0	0	0	0	0	0	0	0.223045	0	0	0	0.0944155	-0.0724836	-0.0478177	0	0	0	0	0	0	0	0	0	0	0	0	0	0	0	0	0	0	0	0	0	-0.175065
YDR044W	0	0	0	0	0	-0.069687	0	0.0562898	0	0	0	0	0	0	0	0	0	0	0	0	0	0	0	0	0	0	0	0	0	0	0	0	0	0	0	0	-0.0578437	0	0.0517593	0	0.0915422	0	0	0	0	0	0	0	0
YDR054C	0	0	0	0	0	0	0	0	0.173025	0	-0.0632793	0	0	0	0	0	-0.0811056	0.0814998	0	0	0.034539	0	0	0	0	-0.0562363	0	0	0	0	0	0	0	0	0	0	0	0	0	0	0	0	0	0	0	0	0	0	0
YDR055W	0	0	0	0	0	0	0.0433516	0	0	0	-0.10954	0	0	0	0	-0.101925	0	0	-0.0828151	-0.0895825	0	0	0	0	0	-0.0613853	0	0	0	0	0	0	0	0	0	0	0	0.0423892	0	0	-0.0799168	0.0648706	0	0	0	0	0	0	-0.17688
YDR068W	0	0	0	0	0	-0.192842	0	0	0	0	0	0	0	0	0	0	0	0	0	-0.104684	0	0.0777113	0	0	0	0	0	0	0	0	0	0	0	0	0	0	-0.114901	0	0	0	0	0	0	0	0	0	0	0	0
YDR097C	0	0	0	0	0	0	0	0	0	-0.0929522	0	0	0	0	0	0	0	0	0	0	-0.1302	0	0	0	0	0	0	0	0	0	0	0	0	0	0	0	0	0	0	0	0	0	0	0	0	0	0	0	0
YDR111C	0	0	0	0	0	0	0	0	-0.0794237	0	-0.134949	0	0	0	0	0.0830889	0	-0.104532	0	0	0	0	0	0	0	0	0	0	0	0	0	0	0	-0.0756647	0	0	0	0	0	0	0	0	0	0	0.0943849	0	0	0	-0.122924
YDR158W	0	0	0	0	0	0	0.0698018	0	-0.0732602	0	0.123313	0	0	0	0	0	0.110718	-0.0701283	0	0.125744	0.0564896	0	0	0	0	0	0	0	-0.109102	-0.0589408	0	0	0	0	0	0	0.0389752	0	0	-0.141171	0.0665674	0	0	0	0	0	0	0	0
YDR173C	0	0	0	0	0	-0.183757	0.0515994	0	0	0	-0.0712318	0	0	0	0	0	-0.0647344	0	0	-0.0770173	0	0	0	0	0	-0.0705909	0	0	0	0	0	0	0	0	0	0	-0.130745	0	0	0	-0.0752086	0	0	0	0	0	0	0	0
YDR174W	0	0	0	0	0	0	0.185537	-0.0595618	0	0	0	0	0	0	0	0	0	0	0	0	0	-0.0650869	0	-0.0918482	0	0	0	0	0	0	0	0	0	0	0	0	0	0	0	0	0.080942	0	0	0	0.0918215	-0.0702771	-0.0669812	0	0
YDR209C	0	0	0	0	0	0	0	0	0	-0.0959648	0	0	0	0	0	0	0	0	0	0.110936	-0.104531	0	0	0	0	0	0	0	0	0	0	0	0	0	0	0	0	0	0	0	0	0	0	0	0	0	0	0	0
YDR210C-D	0	0	0	0	0	0	-0.0505118	0	0	0	0	0	0	0	0	0	0	0	0	0	0	0	0	0	0	0	0	0	0	0	0	0	0	0	0	0	0	0	0	0	0	0	0	0	0	0	0	0	0
YDR210W	0	0	0	0	0	0	0	0	0	-0.174873	0	0	0	0	0	0	0	-0.0839256	0	0	-0.0845609	0	0	0	0	0	0	0	0	0	0	0	0	0	0	0	0	0	0	0	0	0	0	0	0	0	0	0	0
YDR226W	0	0	0	0	0	-0.0922164	0	0.105754	0	0	0.102064	0	0	0	0	0	0	0	0	0	0	0	0	0	0	0	0	0	0	0	0	0	0	0	0	0	0	0	0	0	0	0	0	0	0.118759	0	0	0	0
YDR237W	0	0	0	0	0	0	0	0	-0.053295	0	0	0	0	0	0	0	0	0.0703695	0	0	0	0	-0.031854	0	0	0	0	0	0	0	0	0	0	0	0	0	-0.11987	0	0	0	0	0	0	0	0	0	0	0	0
YDR259C	0	0	0	0	0	0.0558175	0	0	0.129791	0	0.0341522	0.0407803	0	0	0.0584882	0	0	0.0740097	0	0	0.14159	0	0	0.782025	0	0	0	0	0	0	0	0	0	0	0	-0.0522205	0	0	0	0	0.0764028	0	0	0	0	0	0	0	0.0769297
YDR261C	0	0	0	0	0	0	0.0455009	0.101159	0.063032	0	0	0	0	0	0	-0.0589719	-0.0381679	0	0	0	0	0	0	0	0	-0.0395724	0	0	0	0	0	0	0	0	0	0	0	0.11507	0	0	0	0.0486992	0	0	0	0	0	0	0
YDR261W-B	0	0	0	0	0	0	0	0.105576	0.0763284	0	0	0	0	0	0	0	0	0	0	0	0	0	0	0	0	0	0	0	0	0	0	0	0	0	0	0	0	0	0	0.289762	0	0	0	0	0.0494158	0.0726289	0	0	0.0802891
YDR284C	0	0	0	0	0	0	-0.0895884	0.149584	0	0	0.0978182	0	0	0	0	0	0	-0.0938143	-0.0575231	0	0	-0.180751	0	0	0	0	0	0	0	0	0	0	0	0	0	-0.175873	0	0	0	0	-0.0630388	0	0	-0.0774119	0	0	0	0	0
YDR285W	0	0	0	0	0	0.064898	0	0	-0.132628	0	0	0	0	0	0	0	0	0	0	0	0	0	0	0	0	0	0	0	0	0	0	0	0	0	0	0	0	0	0	0	0	0	0	0	0	0	0	0	0
YDR297W	0	0	0	0	0	0	0	0.0394942	0.0761582	0	0	0	0	0	0	-0.079937	0	0.130522	0	0	0	0	0	0.116995	0	0	0	0	0	0	0	0	0	0	0	0	0	0	0.0744949	0	0.0861015	0	0	0	0	0	0	0	0.111449
YDR298C	0	0	0	0	0	0	0.0354878	0	-0.06683	0	-0.0724582	0	0	0	0	0	0	0.205485	0	0	0	0	0	0	0	0	0	0	0	0	0	0	0	0	0	0	-0.18032	0	-0.030207	0	0	0	-0.0502159	0	0	0	0	0	0
YDR320C-A	0	0	0	0	0	0.0721059	0	0	-0.052846	0	0	0	0	0	0	0	0	0	0	-0.0642103	0	0	0	0	0	0	0	0	0	0	0	0	0	0	0	0	-0.167933	0	0	0.0748249	0	0	0	0	0	0	0	0	0
YDR340W	0	0	0	0	0	0	-0.244946	0	0.119146	0	0	0	0	0	0	0	0	0	0	0	0	0	0	0.0880107	0.0411325	0	0	0	0	0	0	0	0	0	0	0	0	0	0	0	-0.301767	-0.103729	-0.0629339	0	-0.197868	0	0	0	0
YDR354W	0	0	0	0	0	0	0	0	0.145839	-0.127032	0.157011	0	0	0	0	0	0	0	0	0.0906025	0	-0.0928388	-0.0972835	0	0	0.111006	0	0	0	0	0	0	-0.140845	0	0	0	0.0484389	0	-0.0911769	0	0	0	-0.111557	0	0	0	0	0	0
YDR377W	0	0	0	0	0	0	0	0	0	-0.112325	0	0	0	0	0	0	0	0.206219	0	0	-0.061255	0	0	0	0	0	0	0	0	0	0	0	0	0	0	0	-0.195041	0	0	0	0	0	0	0	0	0	0	0	0
YDR384C	0	0	0	0	0	0	0	0.0962678	0.180375	0	0	0	0	0	0	-0.0762032	0	0	0	0	0	0	0	0	0	0	0	0	0	0	0	0	0	0	0	0	0.0941611	0	0	0	0	0	0	0	0	0	0	0	0
YDR397C	0	0	0	0	0	-0.113248	0	0	0	0	0.136004	0	0	0	0	0	0	0	0	0	0	0	0	0	0	0	0	0	0	0	0	0	0	0	0	0	0	0	0	0	0	0	0	0	0	0	0	0	0
YDR400W	0	0	0	0	0	0	0	0	0.148387	0	0	0	0	0	0	0	-0.0476375	0	0	0	0	0	0.102005	0	0.100373	0	0	0	0	0	0	0	0	0	0	0	0	-0.131745	0	0.0949296	0	0	0	0	0	0	0	0	0
YDR405W	0	0	0	0	0	0	0.0259581	0	0	-0.0757964	0	0	0	0	0	0	0.0593549	0	0	0	0	0	0	0	0	0	0	0	0	0	0	0	0	0	0	-0.121572	0	0	0	0	0	0	0	0	0	0	0	0	0
YDR410C	0	0	0	0	0	-0.0942969	0	0	0.138688	0	0	0	0	0	0	0	0	-0.0788251	0	0	0	0	0	0.101639	0	0	0	0	0	0	0	0	0	0	0	0	0	0	0	0	0	0	0	0	-0.430177	-0.0972424	0	0	0
YDR453C	0	0	0	0	0	0	-0.0450777	0.0619484	0	0	-0.059467	0	0	0	0	0	0	0	0	0	0	0	0	0	0	0	0	0	0	0	0	0	0	0	0	0	0	-0.0173253	0	0	-0.0722881	0	0	0	0.11228	0	-0.0241228	0	0
YDR475C	0	0	0	0	0	0	0	0.0974589	0.0634955	0	0	0	0	0	0	0	0	0	0	0	0	0	0	0	0	0	0	0	0	0	0	0	0	0	0	0	-0.149329	-0.0663999	0	0.0404861	-0.0802566	0	0	0	0	0	0	0	-0.0838476
YDR481C	0	0	0	0	0	0	0	0	0.0884824	0.0634291	0	0	0	0	0	0	0	0	0	-0.0650193	0	-0.169841	0	0	0	0	0	0	0	0	0	0	0	0	0	0	0	0	0	0	-0.131601	0	0	0	0	0	0	0	0
YDR482C	0	0	0	0	0	0	0	0.159801	0	-0.0598737	0	0	0	0	0	0	0	0	-0.130692	0	0.0634332	0	0	0	0	0	0	0	0	0	0	0	0	0	0	0	0	0	0	0	0	0	0	0	0	0	0	0	0
YDR483W	0	0	0	0	0	0	0	0.121933	0	0	0	0	0	0	0	0	-0.0384033	0	0	-0.119091	0	0	0	0	0	0	0	0	0	0	0	0	0	0	0	0	-0.205553	0	0	-0.0548759	0	0	0	0	0	0	0	0	0
YDR507C	0	0	0	0	0.0705818	0	0	0	0	-0.0825987	-0.0674111	0	0	0	0	0	0	0	0	0	0	0	0	0	0	0	0	0	0	0	0	0	0	0	0	0	-0.243916	0	-0.0794536	0	0.155159	0	0	0	0.146341	0	0	0	0
YDR516C	0	0	0	0	0	-0.110945	0	0	0.16402	0	0	0	0	0	0	0	0	0.187948	0	0	-0.0819593	-0.0597611	-0.0750002	0	0	0	0	0	0.0160005	0	0.0438881	0	0	0	0	0	-0.151221	-0.0945833	0	0	0	0	0	0	0	0	0	0	0
YDR517W	0	0	0	0	0	0	0	0.12753	0.115736	0	0	0	0	0	0	0	0	0.121484	0	-0.0753372	0	-0.137732	-0.151322	0	0	0	0	0	0	0	0	0	0	0	0	0	-0.137749	0	0	0.127184	0	0	0	0	0	0	0	0	0
YDR533C	0	0	0	0	0	0.0257695	0	0	0	-0.0679728	-0.0829425	0	0	0	0	0	0.0363009	0	0	0	0	0.0275208	0	0	0	0.0459907	0	0	0	0	0	0	0.0670685	0.0209572	0	-0.0177221	0	-0.0499668	-0.0378543	0	0	0	0	0	0	0	0	0	0
YEL034W	0	0	0	0	0	0	0	0	0	-0.0402975	0	0	0	0	0	0	0	0	0	0	0	0	0	0	0	0	0	0	0	0	0	0	0	0	0	0	0	0	0	0	0	0	0	0	0.0316748	0.0231215	0	0	0
YEL038W	0	0	0	0	0	0	0	-0.0446466	0.0974452	0	-0.0476064	0	0	0	0	-0.028392	0	0.0335265	0	0	0	0	0	0.0323309	0	0.0536441	0	0	0	0	0	0.0334242	0	0.0378982	0	0	0	0	0	0	0	0	0	0	0	0	0	0	0
YEL040W	0	0	0	0	0	0	0	-0.0841157	0	0	0.0821157	0	0	0	0	0	0	-0.0891976	0	0	0	-0.150593	0	0.0264287	0	-0.164615	0	0	0	0	-0.0498467	0	-0.0232812	-0.140309	0	0	0.119756	0.154698	0	0	0.0931729	0	-0.0721176	0	0	0	0	0	0
YEL052W	0	0	0	0	0	0	0	0	0	-0.0469962	-0.0455571	0	0	0	0	0	0.060114	0.0778801	0	0	-0.0396686	0	0	0	0.0121921	0	0	0	0	0	0	0	0	0	0	0	-0.094242	-0.0302881	0	0.0419905	0	0	0	0	0	0	0	0	0
YEL066W	0	0	0	0	0	0	0	0.0700011	0.137273	0	0	0	0	-0.109567	0	-0.0777779	0	0.082879	-0.0905957	0	0	-0.086553	0	0	0	0	0	0	0	0	0	0	-0.179617	0	0	0	0	0	0	0	-0.150281	-0.0780938	0	0	0	0	0	0	0
YEL071W	0	0	0	0	0	0	0	0	-0.116619	0.104394	0.127593	0	0	0	0	0	0.104545	0	0	0	0.0372282	0.0822388	-0.0604205	0	0	0	0	0	0	0.0467276	0	0	0	0	0	0	0.0430869	0	-0.0928547	0	0	0	0	0	0	0	0	0	0
YER004W	0	0	0	0	0	-0.125464	0	0	0.103749	0	-0.112247	-0.131879	0	0	0	0	0	0.256844	0	0.104265	0	-0.159406	0	0	0	0	0	0	0	0	0	0	0	0	0	0	-0.119582	0	0	0	0	0	0	0	0	0	0	0	0
YER024W	0	0	0	0	0	0	0	0	-0.112124	0	0.173758	0	0	0	0	0	0	0.102231	0	0	0	0	0	0	0	0.0799705	0	0	0	0	0	0	0	0	0	0	0	0	0	0	0	0	0	0	0	0	0	0	0
YER033C	0	0	0	0	0	0	0	0	0.235739	0	0	0	0	0	0	0	0	0	0	0	0	0	0	0	0	0	0	0	0	0	0	0	0	0	0	0	-0.0928263	-0.118957	0	0	0	0	0	0	0	0	0	0	0
YER034W	0	0	0	0	0	-0.070135	0	0	0.214669	0	-0.0781883	0	0	0	0	0	0	0	0	0	0	0	0	0	0	0	0	0	0	0	0	0	0	0	0	0	0	0	0	0	0	0	0	0	0	0	0	0	0
YER037W	0	0	0	0	0	0	0	0.0886238	0.139379	0	-0.0629199	0	0	0	0	0	0	0	0	0	0	0	0	0	0	0	0	0	0	0	0	0	0	0	0	0	0	-0.108616	0	0	-0.102716	0	0	0	0	0	0	0	0
YER053C-A	0	0	0	0	0	0	0	0.154677	0	0	0	0	0	0	0	0	0	0	0	0	0	0	0	0	0	0	0	0	0	0	0	0	0	0	0	0	0	0	0.0494985	-0.0587042	-0.0459935	0	0	0	0	0	0	0	0
YER062C	0	0	0	0	0	-0.141378	0	0.027267	0.105215	0	-0.176679	0	0	0	0	-0.082822	0	0	0	0	0	0	0	0	0	0	0	0	0	0	0	0	0	0	0	0	-0.127232	0	0	0	0	0	0	0	0	0	0	0	-0.203853
YER064C	0	0	0	0	0	0	-0.0756109	0	0.115717	0	0	0	0	0	0	0	0	0	0	0	0	0	0	0	0	0	0	0	0	0	0	0	0	0	0	0	0	0	0	0	0	0	0	0	0	0	0	0	0
YER069W	0	0	0	0	0	0	0	-0.0828766	0	0	0.175271	0	0	0	0	0	0	0	0	0	0	0	0	0	0	0	0	0	0	0	0	0	-0.182249	-0.0559833	0	0	0	0	-0.127456	0	0	0	0.103687	0	0	0.0574009	0.0555916	0	0
YER070W	0	0	0	0	0	0.0399647	0	0	0	-0.163348	0	0	0	0	0	0	0	0	0	0	0	0	0	0	0	0	0	0	0	0	0	0	0	0	0	0	-0.175522	0	0	0	0.0815622	-0.0475285	0	0	0	0	0	0	0
YER072W	0	0	0	0	0	0	-0.0629174	0.0485054	0.0625161	0	0	0	0	0	0	0	0	0	0	0	0	-0.171835	0	0	0	0	0	0	0	0	0	0	0	0	0	0	0	0	0	0	0	0	0	0	0	0	0	0	0
YER078C	0	0	0	0	0	0	0	0	0	0.0477987	0	0	0	0	0	-0.0330763	0	0	0	-0.068821	0	0	0	0	0	-0.0375458	0	0	0.0182764	0	0	0	0	0	0	0	0	0	0	0	0	0	0	0	0	0	0	0	0
YER096W	0	0	0	0	0	0	0	0.138547	0	0	0	0	0	0	0	0	-0.0779847	0	0	-0.057864	0	0	0.0556873	0	-0.0626018	0	0	0	0	0	0	0	0	0	0	-0.0548697	0	0	0	0	-0.139137	0	0	0	0	0	0	0	0
YER118C	0	0	0	0	0	0	-0.158572	0.135291	0	0	0	0	0	0	0	0	0	0	0	0	0	0	0	0	0	0	0	0	0	0	0	0	0	0	0	-0.0844114	0	0.171757	0	0	0	0	0	0.0464806	0	0	0	0	0
YER159C	0	0	0	0	0	0	0	-0.173753	-0.154224	0	0.301172	0	0	0	0	0	0	0	0	0	0	0	0	0	0	0	0	0	0	0	0	0	0	0	0	-0.154046	0	0	-0.102075	0	0	0	0	0	-0.116058	-0.0566307	0	0	0
YER175C	0	0	0	0	0	0.060684	0	0	0	0	0.160288	0	0	0	0	0	0	0	0	0	0	0	0	0	0	0	0	0	0	0	0	0	0	0	0	0	0	0	-0.392496	0	0	0	0	0	-0.164837	-0.0388273	0	0	0
YER176W	0	0	0	0	0	0	0	0	0	0	0.143056	0	0	0	0	0	0	0.126042	0	0	0	0	0	0	0	0	0	0	0	0	0	0	0	0	0	0	0	0	0	0	0	0	0	0	0	0	0	0	0
YER177W	0	0	0	0	0	0.130215	0.0375245	0	0	0	0	0	0	0	0	0	0	0	-0.117757	0	0.0701879	0	0	0.061792	0	0	0	0	0	0	0	0	0	0	0	0	-0.207858	0	0	0	-0.0497758	0	0	0	0	0	0	0	0
YER178W	0	0	0	0	0	0	0	0.0393321	0.0627491	0	0	0	0	0	0	0	0	0.151262	0	-0.0915295	0	0.115134	-0.0767343	0	0	0	0	0.0519496	0	0	0	0	0	0	0	0	-0.25298	0	0.0815012	0	0	0	0	0	0	0	0	0	0
YFL008W	0	0	0	0	0	0	0	0	0	-0.0909907	0	0	0	0	0	0	0	0	0	0	0	0	0	0	0	0	0	0	0	0	0	0	0	0	0	-0.140986	0	0	0	0	0	0	0	0	0	0	0	0	0
YFL030W	0	0	0	0	0	0	0	0.0250225	-0.0661343	0	-0.0650641	0	0	0	0	0	0	0.150972	0	-0.0238343	0	0.051755	0	0	0	0	0	0	0	0	0	0.0477546	0	0.049835	0	-0.0928804	-0.10034	0	0	0	-0.0409917	0	0	0	0.0863953	0.0240225	0.18612	0	-0.0670025
YFL036W	0	0	0	0	0	0	0	0.0650723	0	0	0	0	0	0	0	0	0	0.0865958	0	0	0	0	0	0	0	0	0	0	0	0	0	0	0	0	0	0	-0.140472	0	0	0.0567043	0.0638814	0	0	0	0	0	0	0	0
YFL066C	0	0	0	0	-0.296768	0	0	0	0	0	0	0	0	0	0	0	0	0	0	0	0	0	0	0	0	0	0	0	0	0	0	0	0	0	0	0	0	0	0	0	0	0	0	0	0	0	0	-0.278281	0
YFR040W	0	0	0	0	0	-0.192648	0	0	0.0933416	0	-0.0653672	0	0	0	0	0	0	0	0	0	0	0	0	0	0	0	0	0	0	0	0	0	0	0	-0.175701	0	0	-0.112436	0	0	0	0	0	0	0.0769602	0.0929904	-0.0560085	0	0
YFR053C	0	0	0	0	0	-0.192092	0	0	0.114043	0	0	0	0	0	0	0	0	0.325038	0	0	0	0	0	0	0	0	0	0	0	0	0	0	0	0	0	0	-0.166658	-0.11891	0	0	0	0	0	0	0	0	0	0	0
YGL003C	0	0	0	0	0	-0.106925	0	0	0	0	0	0	0	0	0	0	0	0	0	0	0	0	0	0	0	0	0	0	0	0	0	0	0	0	0	0	-0.261614	0	0	0	0	0	0	0	0	0	0	0	-0.0973054
YGL021W	0	0	0	0	0	0.0886307	0.0891444	0	0	0	0.056582	0	0	0	0	0	0	0	0	0	0	0	0	0	0	0	0	0	0	0	0	0	0	0	0	-0.145147	0	0	0	0	0	0	0	0	0	0	0	0	0
YGL023C	0	0	0	0	0	-0.133875	0	0	0	0	0.0656325	0	0	0	0	0	0	0	0	0	0	0	0	0	0	0	0	0	0	0	0	0	0	0	0	0	-0.207761	0	0	0	-0.217097	0	0	0	0	0	0	0	0
YGL027C	0	0	0	0	0	0	0	0	-0.083687	0	0	0	0	0	0	0	0	0	0	0	0	0	0	0	0	0	0	0	0	0	0	0	0	0	0	-0.136547	0	0	0	0	0	0	0	0	0	0	0	0	0
YGL045W	0	0	0	0	0	0.0922201	0	0	0.117544	0	-0.113965	0	0	0	0	0	0	0	0	0	0.087959	0.0679758	0	0.041608	0.0510882	0	0	0	0	0	0	0	0	0	0	0	0	0	0	0	0.111875	0	0	0	0	0	0	0	0
YGL062W	0	0	0	0	0	0	0	0	0	0.10483	0.21014	0	0	0	0	0	0	0.233505	0	0	0.108907	0	-0.105908	0	0	0.0668827	0	0	0	0	0	0	0	0	0	0	-0.267826	0	0	0	-0.0621211	0	0	0	0	0	0	0	0
YGL083W	0	0	0	0	0	0.0864823	0	0	0.101553	0	0	0	0	0	0	0	0	0	0	0	0	0	0	0	0	0	0	0	0	0	0	0	0	0	0	0	0	0	0	0.0763013	0	0	0	0	0	0	0	0	0
YGL096W	0	0	0	0	0	0.0677181	0	0	0.167022	-0.0639131	0	0	0	0	0	-0.0587839	0	0.161488	0	0.0348433	0.0904872	0	0	0.0963412	0	0	0	0	0	0	0	0	0	0	0	0	-0.183007	0	0	0	0	0	0	0.0927636	0	0	0	0	0.209937
YGL102C	0	0	0	0	0	0	0	-0.11053	0	0	0	0	0	0	0	0	0	0	0	0	0	0	0	0	0	0	0	0	0	0	0	0	0	0	0	0	0	0	0	0	0	0	0	0	0	0	0	0	0
YGL106W	0	0	0	0	0	0	-0.0474267	0.0310723	0.060479	0	0	0	0	0	0	0	0	0	0	0	0	-0.155001	0	0.162332	0	0.0616651	0	0	0	0	0	0	0	0	0	-0.023133	0	0	0	0	0	0	0	0	-0.484413	0	-0.0609533	0	0
YGL157W	0	0	0	0	-0.0681956	0	0	0.0837267	0.0641193	0	-0.103808	0	0	0	0.084424	0	0	-0.41836	-0.0961271	0	0	0	0	0	0	-0.0606487	0	0	0.0820292	0	0	0	0	0	0	-0.0644861	0	0	0.0671975	0	0	0	0	0	0	0	0	0	-0.274635
YGL186C	0	0	0	0	0	0	0	0	0.113899	0.0530851	0	0	0	0	0	0	0	-0.0720964	-0.0944386	0	-0.110688	0	0	0	0	0	0	0	0	0	0	0	0	0	0	0	0	0	-0.268073	0	0	0	0	0	0.00163243	0.204793	0	0	0
YGL187C	0	0	0	0	0	0	0	0	-0.0383194	0	-0.0873495	0	0	0	0	0	0	0.14497	0	0	-0.0338687	0	0	0	0.0425693	0	0	0	0	0	0	0	0	0	0	-0.136445	0	0	0	0	0	0	0	0	0	0	0	0	-0.0620024
YGL191W	0	0	0	0	0	0	0	0	0	0	-0.0631355	0	0	0	0	0	0	0.131372	-0.0253574	0	-0.0521804	0	0	0.0272573	0.0426349	0	0	0	0	0	0	0	0	0	0	0	-0.0955717	-0.0208277	0.0342904	0	0	0	0	0	0	0	0	0	0
YGL225W	0	0	0	0	0	0	0	0.0241585	0	-0.056425	0	0	0	0	0	0	0	0	0	0	0	0	0	0	0	0	0	0	0	0	0	0	0	0	0	0	0	0	0	0	0	0	0	0	0	0	0	0	0
YGR014W	0	0	0	0	0	0	-0.118332	0.108485	0	0	0	0	0	0	0	0	0	0.12452	0	0	0	0	0	0.0966366	0.0886075	0	0	0	0	0	0	0	0	0	0	-0.181555	0	0	-0.0739369	0	0	0	0	0.0808561	-0.377011	0	0	0	0
YGR040W	0	0	0	0	0	0	-0.130862	0.0944537	0	0	0	0	0	0	0	0	0	0	0	0	0	0	0	0	0	0	0	0	0	0	0	0	0	0	0	0	0	0	0	0	0	0	0	0	-0.169667	0	0	0	0
YGR044C	0	0	0	0	0	0	0	0	0.12569	0	0.0914623	0	0	0	0	0	0.0447529	0	0	-0.0610731	0.189747	0	-0.0595084	0	0	0	0	0	0	0	0	0	0	0	0	0	-0.287684	0	0	0	0	0	0	0.110888	0	0	0	0	-0.158552
YGR052W	0	0	0	0	0	0	0	0.0434689	0.10633	-0.117869	0	0	0	0	0	0	0	0	-0.0528054	0	0.130389	0	0	0	0	-0.0625423	0	0	0	0	0	0	0	0	0	-0.0183401	0	0	0	0	-0.105604	0	0	0	0	0	0	0	-0.170027
YGR055W	0	0	0	0	0	0	0	0	0	-0.184288	0	0	0	0	0	0	0	0.0866913	0.0602863	0	0	0	0	0	0	0	0.029365	0	0	0	0	0	0.132431	0	-0.0774768	0	0	0	0	0	0	0	0	0	0.116397	0.228794	-0.0535461	0	0.0935529
YGR066C	0	0	0	0	0	0	0	0.107055	0	0	0	0	0	0	0	-0.0806532	0	0	0	0	0.292714	0	0	0	0	0	0	0	0	0	0	0	0	0	0	0	0	0	0	0	0	0	0	0	-0.0409618	0	0	0	0
YGR078C	0	0	0	0	0	0	0.0713325	0	0	0	0.118019	0	0	0	0	0	0	0	0	0	0	0	0	0	0	0	0	0	0	0	0	0	0	-0.12244	0	0	0	0.0731588	0	0	0	0	0	-0.0766862	-0.134793	0	0	0	0
YGR086C	0	0	0	0	0	0	0	0.0776023	0.0558684	0	-0.0325289	0	0	0	0	0	0	0	0	0	0.219325	0	0	0	-0.0280076	-0.100293	0	0	0	0	0	0.0637031	0	0	-0.0259773	-0.129505	-0.132542	0	0.0268609	0	0	0	0	0	0.116074	0.0638484	0	0	0
YGR097W	0	0	0	0	0	0	0	0	0.237305	0	0	0	0	0	0	-0.0519747	0	0.182983	-0.0953391	0.141287	0.115197	0	0	0	0	0	0	0	0	0	0	0	0	0	0	0	0	0	0	0	0.0611887	0	0	0	0	0	0	0	0
YGR108W	0	0	0	0	0	0	0	-0.0172256	0	0.123974	0	0	0	0	0	0	0	-0.10855	0	0	0	0	0	-0.0913228	0.0552279	-0.149744	0	0	0	0	0	0	0	0	0	0	-0.116226	0	-0.123102	0	-0.0943648	0	-0.102866	0	0.104167	-0.035727	0.0317182	0	-0.399958
YGR138C	0	0	0	0	0	0	0.0880152	0	0.18073	0	0	0	0	0	0	0	0	0	0	0	0	0	0	0	0	0	0	0	0	0	0	0	0	0	0	0.169803	-0.111806	0	0	0	-0.115688	0	0	0	0	0	0	0	0
YGR161C-D	0	0	0	0	0	0	-0.0314366	0	0	0	0	0	0	0	0	0	0	0	0	0	0	0	0	0	0	0	0	0	0	0	0	0	0	0	0	0	0	0	0	0	0	0	0	0	0	0	0	0	0
YGR180C	0	0	0	0	0	0	0	0	0.0475678	0	0.0550277	0	0	0.0599845	-0.0549133	0	0	0.0769327	0	0	0	0.0570228	0	-0.0121645	0	0	0	0	0	0	0	0	0	0	0	0	-0.0666259	-0.0566191	0	0	0	0	0	0	0.0727744	0.0178631	0	0	0
YGR230W	0	0	0	0	0	0	0	0.0564286	0.121189	0	0	0	0	0	0	0	0	0.102549	0.0751102	0	0	0	0	0	0	-0.119721	0	0	0	0	0	0	0	0.0924451	0	-0.0859398	0	0	0	0	0	0	0	0	0	0	0	0	0
YGR233C	0	0	0	0	0	0	-0.0450209	0	0.125602	0	0	0	0	0	0	0	0	0	0	0	-0.111334	0	0	0	0	0	0	0	0	0	0	0	0	0	0	0	-0.0736251	0	0	-0.0952894	0	0	0	0	0	0	0	0	0
YGR234W	0	0	0	0	0	0	0	0	0.0407295	0	0	0	0	0	0	0	0	0.0536026	0	0	-0.0464266	-0.0516792	0	-0.0530706	0	0	-0.0241459	0	0	0	0	0	0	0	0	0	0	0	0	-0.063667	0	0	0	0	0	0	0	0	0
YGR254W	0	0	0	0	0	0	0.0659401	0	0.222108	0	-0.0815196	0	0	0	0	0	0	0	0	0	0	0	0	0	0	0	0	0	0	0	0	0	0	0	0	0.0756926	0	-0.139169	0	-0.0674915	0	0	0	0	0	0	0	0	0
YGR268C	0	0	0	0	0	0	0	0.123049	0	0	0	0	0	0	0	0	0	0.120291	0	-0.0735875	0	0	-0.0567012	0	0	-0.0644449	0	0	0	0	0	0	0	0	0	-0.140194	0	-0.162234	0	0	0	0	0	0	0	0	0	0	0
YGR279C	0	0	0	0	0	0	0	0	0.0769891	0	0	0	0	0	0	0	0	0	0	0	0	0	0	0	0	0	0	0	0	0	0	0	0	0	0	0	-0.0720555	0	0	0	0	0	0	0	-0.0694927	-0.0288328	0	0	0
YGR281W	0	0	0	0	0	0	0	0.0249132	0.0754361	0	0	0	0	0	0	0	0	0	0	0	0	0	0	0	0	0	0	0	0	0	0	0	0	0	0	0	-0.0868272	0	0	0.0640561	0.327022	0	0	0	0	0	0	0	-0.163015
YGR282C	0	0	0	0	0	-0.0451943	0	0	0	0	-0.0813456	0	0	0	0	0	0	-0.0147496	0	-0.0486773	-0.0287586	0	-0.0352974	0	0	0	0	0	0	0	0	0	0	0	0	-0.0991019	0	0	-0.078344	0	0	0	0	0	-0.083725	0	0	0	-0.156662
YGR288W	0	0	0	0	0	0	0	0	0.166733	0	-0.0730762	0	0	0	0	0	0	0	0	0	0	0	0	0	0	0	0	0	0	0	0	0	0	0	0	0	-0.175435	0	0.116341	0	0	0	0	0	0	0	0	0	0
YHL016C	0	0	0	0	0	0	-0.0560093	0	0.0971181	0.0556049	0	0	0	0	0	-0.0369787	-0.099585	0.0613024	0	-0.0427558	0	0	0	0	0.0445475	0	0	0	0	0	0	0	-0.172771	0	0	0	-0.0442965	0	0	0	-0.125371	0	0	0	-0.122753	0.0633259	0	0	0
YHL024W	0	0	0	0	0	0	0	0	0.0884592	0	0	0	0	0	0	0	0	0.100583	0	0	0	0	0	0	0	0	0	0	0	0	0	0	0	0	0	-0.0562217	0	0	0	0	0	0	0	0	-0.0419575	0	0	0	0
YHL026C	0	0	0	0	0	0	0.0532224	0.0638958	0.142582	0	0	0	0	0	0	0	0	0	0	-0.0774817	0	0.066585	0	0.0462796	0	-0.260817	0	0	0	0	0	0	0	0	0	0	0	0	-0.0923559	0	-0.168138	0	0	0	-0.021691	-0.0675837	0	0	-0.11055
YHL028W	0	0	0	0	0	-0.0278091	0	0	0.208814	0	0.089653	0	0	0	0	0	0	-0.115803	0	-0.088253	0	0	0	-0.0399365	0.0726795	0	0	0	0.0248978	-0.0264386	0	0	0	-0.0727447	-0.027675	-0.128803	0	0	0	-0.0612437	-0.173204	0	-0.0492136	0	-0.028378	0	0.0429036	0	-0.367623
YHL030W	0	0	0	0	0	0	0	0.085411	0	0	0	0	0	0	0	0	0.0947742	0.291575	0.078461	0	0	-0.213039	0	0.065983	0	0	0	0	0	0	0	0	0	0	0	-0.0850597	0	-0.0844913	0	0	0	0	0	0.0519493	0	0	0	0	0
YHL039W	0	0	0	0	0	0	0	0	0.114377	0.0582639	0	0	0	0	0	0	0	0	0	0	0	0	0	0	0	0	0	-0.0433437	-0.117466	0	0	0	0	0	0	0	0.163098	0	0	0	0	0	0	0.0672847	-0.10431	0	0	0	0
YHL049C	0	0	0	0	-0.0877639	0	0	0	0	0	0	0	0	0	0	0	0	0	0	0	0	0	0	0	0	0	0	0	0	0.0485408	0.0680938	0	0	0	0.0573682	0	0	0	0	0	0	0	0	0	0	0	0	0	0
YHR008C	0	0	0	0	0	0	0	0.0300077	0	0	-0.0451023	0	0	0	0	0	0.0228005	0.0832615	0	-0.0367448	0	0	0.0286821	0	0	0	0	0	0	0	0	0	0	0	0	-0.0868278	0	-0.0824815	0.0738284	0	-0.0543411	0	0	0	0	0	0	0	0
YHR015W	0	0	0	0	0	0.0621625	0	0	0	0	0	0	0	0	0	0	0	0	0.0531421	0	0	-0.0661382	-0.0582643	0	0	0	0	0	0	0	0	0	0	0	0	0	0	0	0	0	0	0	0	0	0	0	0	0	0
YHR022C	0	0	0	0	0	-0.090765	0	0	0	0.0699176	0	0	0	0	0	0	0	0	0	0	0	0	0	0	0	0	0	0	0	0	0	0	0	0	0	0	0	0	0	0	0	0	0	0	0.0577575	0	0.0579752	0	0
YHR027C	0	0	0	0	0	0	0	0.11501	0	0	0	0	0	0	0	0	0.0917084	0.159295	0.0805957	0	0	-0.248447	0	0	0	0	0	0	0	0	0	0	0	0	0	0	0	0	0	0	0	0	0	0	0.0371118	0	0	0	0
YHR046C	0	0	0	0	0	-0.0651364	0	0	0.124735	0	-0.0464948	0	0	0	0	0	0	-0.101965	0	0	0.10419	-0.0813752	0	0	0	-0.0552628	0	0	0	0	0	0	0	0	0	0	0.0796265	0	0	0	0	0	0	0	0	0	0	0	0.0818489
YHR048W	0	0	0	0	0	0	0	0	0	0	0.0974254	0	0	0	0	0	0	0	0	0	0	0	0	0	0	0	0	0	0	0	0	0	0	0	0	0	0.0919059	0	0.0837781	0	0	0	0	0	0	-0.0517997	-0.0616314	0	0
YHR049W	0	0	0	0	0	0	-0.100347	0	0.325282	0	0	0	0	0	0	-0.110043	0	0	0	0	0	0	0	-0.0851261	-0.0419874	0	-0.0369867	0	0	0	0	0	0	0	0	0	0	0.0662375	-0.165055	0	0	0.0545587	0	0	-0.228153	0	0.0192903	0	0.0429274
YHR051W	0	0	0	0	0	0	0	0	0	-0.0609867	0	0	0	0	0	-0.0357194	0	0.118284	0	0	-0.0692704	0	0	0	0	0	0	0	0	0	0	0	0	0	0	-0.0837273	-0.128181	0	0	0	-0.0357524	0	0	0	0.0738381	0	0	-0.0337788	-0.0764546
YHR057C	0	0	0	0	0	0.0999487	0	0	0	0	-0.0911813	0	0	0	0	0	0	0.156343	0.129198	-0.107495	0	0	0	0	0	0.0323093	0	0	0	0	0	0	0	0	0	-0.0749357	0	-0.112392	0	0	0.0591988	0	0	0	0.0655895	0	0	0	0
YHR071W	0	0	0	0	0	0	0.0621584	0	0.260535	0	0.120777	0	0	0	0	-0.0513729	0	0.133046	0	0	0	0	0	0	0	0	0	0	0	0	0	0	0	0	0	0	0.133997	0	0	-0.063564	-0.0769447	0	0	0	0	0	0	0	0.148287
YHR080C	0	0	0	0	0	0	0	0.118358	0	-0.0359542	0	0	0	0	0	0	0	0	0	0	0	0	0	0	0	0	0	0	0	0	0	0	0	0	0	0	-0.283664	0	0	0	0	0	-0.100555	0	0	0.0700932	0	0	-0.0715963
YHR094C	0	0	0	0	0	-0.0476048	0	0.0569794	0	0	-0.1065	0	0	0	0	0	0	-0.722316	0	0	0	0	0	0	-0.122116	0	0	0	0	0	0	0	0	0	0	0	0	0.0545895	0	0	0	0	0	0	0.0697394	0	0.0222642	-0.0625886	-0.162001
YHR110W	0	0	0	0	0	0	0	-0.0551405	0	-0.0635856	0	0	0	0	0	0	0	0	0	-0.110624	0	-0.126494	0	0	0	0.0773336	0	0	0.0588213	0.0683755	0	0	0	0	0	0	-0.249409	0	0	0	0	0.0765457	-0.0728833	0	-0.11183	0	0	0	0
YHR112C	0	0	0	0	0	0	-0.0786359	0.0674889	0.093951	0	0	0	0	0	0	0	0	0	0	0	0	0	0	0	0	0	0	0	0	0	0	0	0	0	0	0	0	0	0	0	0	0	0	0	0	0.235285	0.147478	0	0.0819352
YHR131C	0	0	0	0	0	-0.181091	0	0	0	0	0	0	0	0	0	0	-0.109901	-0.098603	0	-0.0879457	0	0	0	0.0584857	0	0	0	0	0	0	0	0	0	0	0	0	-0.132858	0	0	0	0	0	0	0	-0.191847	0.0644942	0	0	0
YHR132W-A	0	0	0	0	0	-0.230191	0	0	0	0	0	0	0	0	0	0	0	0	0	0	0	0	0	0	0	0	0	0	0.0441927	0	0	0	0	0	0	0	0	-0.156683	0	0	0	0	0	0	0	0	0	0	0
YHR143W	0	0	0	0	0	0	0.131131	-0.151052	0	0	-0.0971056	0	0	0	0	0	0	0	0	0	0	0	0	0	0	0	0	0	0	0	0	0	0	0	0	0	0	0	0	0	0	0	0	0	0.141971	0	0	0	0
YHR160C	0	0	0	0	0	0	0	0.0293058	0	0	-0.0483318	0	0	0	0	0	0	0	0	0	0	0	0	0	0	0	0	0	0	0	0	0	0	0	0	-0.124481	0	0	0	0	-0.13615	0	0	0	0	0	0	0	0
YHR176W	0	0	0	0	0	0	0	0	0.155174	-0.0555871	0	0	0	0	0	0	0	0.149264	0	-0.0661184	0	0	0	0	0	0.0518658	0	-0.0590234	0	-0.0380208	0	0	0	0	0	0	-0.152793	0	0	0	0	0	0	0	0.0434876	0.25346	0	0	0
YHR183W	0	0	0	0	0	-0.0694417	0	0	-0.0937022	0	0.0716015	0	0	0	0	0	0.113506	0.106039	0.080312	0	0.134163	0	0	-0.117469	0	0	0	0	0	0	0	0	0	0	0	-0.0723952	0	0.0220615	-0.0721532	0	0	0	0	0	0.123984	0	-0.177317	0	0
YHR184W	0	0	0	0	0	0.033764	0	0	-0.0716636	0	-0.0877817	0	0	0	0	0.10514	0	0	0	0	-0.0843803	0	-0.0638277	0	0.0427451	0	0	0	0	0	0	0	0	0	0	0	0	0	0	0	0.104731	0	0	0	-0.0703764	-0.0371956	0	0	0
YHR190W	0	0	0	0	0	0.0238093	0	0	0.0339658	0.032472	0	0	0	0	0	0	0	0	0	0	0	0	0	0	0	0	0	0	0	0	0	0	0	0	0	0	0	-0.0805662	0.0542486	0	0	0	0	-0.0217309	0.0318263	0	0	0	0
YHR209W	0	0	0	0	0	0	0	0	0	0	-0.125596	0	0	0	0	0	0	0	0	0	0	0	0	0	0	0	0	0	0	0	0	0	0	0	0	0	0	0	0	0	0	0	0	0	0	0	0	0	0
YHR218W	0	0	0	0	-0.235883	0	0	0	0	0	0	0	0	0	0	0	0	0	0	0	0	0	0	0	0	0	0.382856	0	0	0	0	0	0	0	0	0	0	0	0	0	0	0	0	0	0	0	0	0	0
YHR218W-A	0	0	0	0	-0.578465	0	0	0	0	0	0	0	0	0	0	0	0	0	0	0	0	0	0	0	0	0	0	0	0	0	0	0	0	0	0	0	0	0	0	0	0	0	0	0	0	0	0	0	0
YHR219W	0	0	0	0	-0.153987	0.0587569	0	0	0	0	0	0	0	0	0	0	0	0	0	0	0	0	0	0	0	0	0	0	0	0	0	0	0	0	0	0	0	0	0	0	0	0	0	0	0	0	0	0	0
YIL009C-A	0	0	0	0	0	0	-0.0748429	0	0	0	0.0900278	0	0	0	0	0	0	-0.0604897	0	0	-0.0771048	0	0	0.0334663	0.0592384	0	0	0	0	0	0	0	0	0	0	0	0	0	0	0	-0.103973	0	0	0	-0.406446	0	0	0	-0.165297
YIL009W	0	0	0	0	0	0	0	0.259915	-0.109867	0	0.0724821	0	0	0	0	-0.0615525	0	0.11001	0	0	0	0	0	-0.193923	0	0	0	0	-0.100104	0	0	0	0	0	0	0	0	0	0	-0.133506	0	0	0	0	0	0	0	0	0
YIL010W	0	0	0	0	0	-0.0874281	0	0.0857981	0	0	0	0	0	0	0	0	0	0	-0.0686516	-0.0994413	-0.0600778	0	0	0	0	0.063573	0	0	0.047785	-0.117461	0	0	0	0	0	0	-0.228835	0	0.032291	0	0	0	0	0	-0.158211	0	-0.0564507	-0.0773901	0
YIL011W	0	0	0	0	0	0	0	0.132978	0	0	0.0850382	0	0	0	0	0	0	0	0	0	0	0	0	0	0	0	0	0	0	0	0	0	0	0	0	0	0	0	0	0	0	0	0	0	0	0	0	0	0
YIL026C	0	0	0	0	0	0	0.0575482	0	0	-0.11403	0	0	0	0	0	0	0	0	0	0	0	0	0	0	0	0	0	0	0	0	0	0	0	0	0	-0.167709	0	0	0	0	0.0912929	0	0	0.0498404	0	0	0	0	0
YIL046W	0	0	0	0	0	-0.0757572	0	0.0749714	0.115924	0	0	0	0	0	0	0	0	0.123634	0	0	0	0	0.0878214	0	0	0.0521123	0	0	0	0	0	0	0	0	0	0	0	-0.0862565	0.0769843	0	-0.071619	0	0	0	0	0.264217	0.0971227	0	0
YIL047C	0	0	0	0	0	0	0	0	0.152968	0	0	0	0	0	0	0	-0.126471	0	0	0	0	0	0	0	0.0629535	0	0	0	0	0	0	0	0	0	0	0	0	0	0	0	0	0	0	0	0	0	0	0	0.147198
YIL047C-A	0	0	0	0	0	0	0	0	0.158644	0	0	0	0	0	0	0	0	0	0	0	0	0	0	0	0	0	0	0	0	0	0	0	0	0	0	0	0	0	0	0	0	0	0	0	0	0	0	0	0.0900635
YIL051C	0	0	0	0	0	0	0	0.0650051	0.0566036	0.0854461	0	0	0	0	0	-0.0639391	0.0411991	0	-0.0656237	0	0	-0.0458578	0	0	0	0	0	0	0.0652129	0.0748197	0	0	0	0	0	-0.0887968	0	0	0	0.0724118	-0.0840494	0	0	0	0	0	0	0	0.052015
YIL055C	0	0	0	0	0	0	0	0.11971	0	0	0	0	0	0	0	-0.0611896	0	0.0482366	0	0	0.150102	0	0	0	0	-0.0561495	0	0	0	0	0	0.0619454	0	0	0	-0.134764	0	0	0	0.0598617	-0.0954064	0	0	0	0	0	0	0	0
YIL056W	0	0	0	0	0	0	0	0	0.222389	-0.143955	0.0995959	0	0	0	0	0	0	0	0	0	0	0	0	0	0	0	0	0	0	0	0	0	0	0	0	0	0	0	0	0	-0.159675	0	0	0	0	0	0	0	0
YIL075C	0	0	0	0	0	0	0	0.0641976	0.105425	-0.0777354	0	0	0	0	0	-0.0789499	0.171287	0.213214	0.0811703	0	0	-0.324793	0	0	0	0	0	0	0	0	0	0	0	0	0	-0.107795	0	-0.0949566	0	0.0602289	0	0	0	0	0	0	0	0	0
YIL094C	0	0	0	0	0	-0.214145	0	0	-0.137039	0	0	0	0	0	0	0	0	-0.0968705	0	-0.427892	0	0	0	0	0	0	0	0	0	0	0	0	0	0	0	0.0406339	0	0	-0.325603	0	0.103816	0	0	0	0	0	0	0	0
YIL099W	0	0	0	0	0	0	0	0.0473735	0.0953725	0	0.0940561	0	0	0	0	0	0	0	0	-0.0629042	0.145274	0	-0.0509373	0	0.0436911	0	0	0	0	0	0	0	0	0	0	0	0	-0.0907126	0	0	-0.0653148	0	0	0	0	0	0	0	0
YIL120W	0	0	0	0	0	0	0	0.108378	0	0	0	0	0	0	0	0	0	0	0	0	0	0	0	0	0	0	0	0	0	0	0	0	0	0	0	0	-0.13401	0	0	0	0	0	0	0	0	0	0	0	0
YIL140W	0	0	0	0	0	0	0	0	0	0	-0.202314	0	0	0	0	0	0	0	0	0	0	0	0	0	0	0	0	0	0	0	0	0	0	0	-0.0997129	0	-0.253276	0	0	0	0	0	0	0	0.124738	0	0	0	0
YIL164C	0	0	0	0	0	0.0338518	0	-0.0457723	0	0	0.0329293	0	0	0	0	0	-0.0868395	0	0	-0.223069	0	-0.214085	0	0.0814735	0.0755605	0	0	0	0	0	0	-0.0887565	-0.0794071	0	0	0	0	0	0.0644426	-0.111468	-0.1271	0	0	0	-0.237846	0.252142	0	0	0.0697652
YIL165C	0	0	0	0	0	0	0.0664962	-0.0366641	0	0	0	0	0	0	0	0	-0.0969504	0	0	-0.231283	0	-0.226221	0	0.11607	0.042607	0	0	0	0	0	0	-0.0741014	-0.0977836	0	0	0	0	0	0.0770373	-0.119005	-0.113029	0	0	0	-0.225416	0.220554	0	0	0.0809494
YIR035C	0	0	0	0	0	0.0587622	0.0736708	0	0.0656534	0	0	0	0	0	0	0	0	0	0	0	0	0	0	0	0	0	0	0	0	0	0	0	0	0	0	0	0	0	0	0	0	0	0	0	0	-0.0735576	0.124049	0	0.295582
YIR037W	0	0	0	0	0	0	0	0	0	0	-0.0776695	0	0	0	0	0	0	0	-0.0765946	-0.0950192	0.0990344	0.0967735	0	0	0	0	0	0	0.0838471	0	-0.0873714	0.0847549	0	0	0	0	-0.1626	0	-0.0488968	0	-0.0560756	0	0	0	0	0	0	0	0
YIR038C	0	0	0	0	0	0	-0.0265317	0.0839602	0	0	-0.0609283	0	0	0	0	-0.0403907	0	0	-0.086217	0	0.240397	0	0.0762688	0.0550149	0	0	0	0	0	0	0	0.0901822	0	0	0	-0.0260107	0	-0.0774749	0	-0.0257083	0	0	0	0	0	0	0	0	0
YIR039C	0	0	0	0	0	-0.0345518	0	0	0	0	-0.081285	0	0	0	0	0	0	0	0	0	-0.0630504	-0.0294414	-0.0561276	0	0	0	0	0.0547749	0.0340552	0	0	0	0	0	0	0	0	0	0	0	0	0	0	0	0	0	0	0	0
YJL016W	0	0	0	0	0	0.0655774	0	0.114063	0	0	0	0	0	0	0	0	0	0	-0.078928	0	0.11717	0	0.0713404	0.0893564	0	0	0	0	0	0	0	0	0	0	0	0	-0.0892199	-0.206368	0	0	-0.097372	0	0	0	-0.117613	-0.028466	0	0	0
YJL026W	0	0	0	0	0	0	0.0498738	0	0.167658	0	0	0	0.0584472	0	-0.121675	0	-0.0344537	0.106072	0	0	0.114009	0	0	0	0	0.0430215	0	0	0	0	0	0	0	0	0	0	-0.11139	-0.0879666	0	0	0	0	0	0	0.182001	0.0203115	0	0	0
YJL051W	0	0	0	0	0.0652388	0.084951	0	0	0	0	0.0668548	0	0	0	0	0	0	0	0	0	0	0	0	0	0	0	0	0	0	0	0	0	0	0	0	-0.207743	0	0	0	0	-0.0685272	0	0	0	0.107393	0	0	0	0
YJL078C	0	0	0	0	0	0.0472658	0.0868435	0	0	0	-0.0693963	0	0	0	0	0	0	0	0	0	0	0	0	0	0	0	0	0	0	0	0	0	0	0	0	0	0	-0.146027	0	0.106309	0	0	0	0	0.506867	0	0	0	0
YJL088W	0	0	0	0	0	-0.0596934	0	0	-0.102179	0	0.115563	0	0	0	0	0	-0.0270195	0	0	0	0	0	0	0.0668936	0.0453925	0.097446	0	0	0	0	0	0	-0.113504	-0.0861719	0	0	0	0	0	0	0	0	0	0	0	0	0	0	0
YJL107C	0	0	0	0	0	0	0	0.106281	0.0549706	0	-0.0425585	0	0	0	0	-0.0592333	0	0	0	0.0763956	0	-0.0636247	0	0	-0.10196	0	0	0	0	0	0	0	0	0	0	0	0	0	0	0	0	0	0	0	0	0	0	-0.0510137	0
YJL108C	0	0	0	0	0	-0.0778963	0	0	0.113598	0	-0.0495565	0	0	0	0	-0.0896027	0	0	0	0.0778549	0	0	0	0	-0.105181	0	0	0	0	0	0	0	0	0	0	0	0	0	0	0	0	0	0	0	0	0	0	0	0
YJL124C	0	0	0	0	0	-0.196698	0	0	0	0	0	0	0	0	0	0	0	0	0	0	0	0	0	0	0	0	0	0	0	0	0	0	0	0	0	-0.0836329	0	0	-0.0581568	0	0	0	-0.0948912	0	0	0	0	0	0
YJL133C-A	0	0	0	0	0	-0.1788	0	0	-0.152449	0.135245	0	0	0	0	0	0	0	0	0	0	0	0	0	0	0	0	0	0	0	0	0	0	0	0	0	0	-0.11977	0	-0.138983	0	-0.0630213	0	0	0	0	0	0	0	0
YJL134W	0	0	0	0	0	0	0	0	0.143915	0.0635975	0	0	0	0	0	0	0	0	0	0	0	0	0	0	0	0	0	0	0	0	0	0	0	0	0	0	0	0	0	0	0	0	0	0	0	0	0	0	0
YJL153C	0	0	0	0	0	0	0.0961214	0	0.0938908	0	-0.176411	0	0	0	0	0	0	0	0	0	0	0	0	0	0	0	0	0	0	0	0	0	0	0	0	0	0	0	0	0	0	0	0	0	0	0	0	0	0
YJL171C	0	0	0	0	0	0	0	0.0888992	0.0661867	0	-0.0465523	0	0	-0.432887	0	0	0	0	0	0	0	0	0	-0.0208405	-0.0354598	-0.0424421	0	0	0	0	0	0	0	0	0	0	0	-0.0975873	-0.0600988	0	0	0.0342247	0	0	0.100394	0.0387146	0.0228847	0	0
YJL194W	0	0	0	0	0	0	0	0.220063	0	0	0	0	0	0	0	-0.0605949	0	0	0.132651	0	0	0	-0.0954345	0	0.074496	0	0	0	0	0	0	0	0	0	0	0	0	0	0	0	0	0	0	0	0	0	0	0	0
YJL197W	0	0	0	0	0	-0.139228	0	0	0	0	-0.0514482	0	0	0	0	0	0	0	0	0	0	0	0	0	0	0	0	0	0	0	0	0	0	0	0	0	0	0	0	0	0	0	0	0	0	0	0	0	0
YJL210W	0	0	0	0	0	0	0	0	-0.168073	0	0	0	0	0	0	0.0691806	0.104346	0	0.0540573	0	0	-0.0855606	0	0	0	0	0	0	0	0	0	0.0317011	0.0994706	0	0	-0.19673	0	0	0	0	0	0	0	0	0.0928857	0.112018	0.0544622	0	-0.0977548
YJL212C	0	0	0	0	0	-0.0457623	0	0	0.221917	0	0	0	0	0	0	-0.0348532	-0.108621	0	0.042039	0	0	0	0	0	0	0	0	0	0	0	0	0	0	0	0	0	0	0	0.138271	0	-0.100644	0	0	0	0.116329	0.224601	0	0	0
YJR048W	0	0	0	0	0	0	0	0	0	0	-0.0422834	0	0	0	0	0	0	0.0577054	0.0690936	-0.0418929	0	0	0	0	0	0	0	0	0	0	0	0	0.0148883	0	0	0	-0.106161	0	0.0324736	0	0	0	0	0	0.0576996	0.0285815	0	0	0
YJR049C	0	0	0	0	0	0	0	0	0.125481	0	0	0	0	0	0	0	0	-0.0847292	0	-0.0499002	0	0.141641	0	0	0	0.0434041	0	0	0	0	0	0	0	0	0	0	-0.14955	0	0	0.1239	0	0	0	0	0	0	0	0	0
YJR078W	0	0	0	0	0	0.0702892	0	0	0.168266	-0.097909	0	0	0	0	0	0	0	0.0557708	0	0	-0.0784642	0	0	0.0636376	0.0345011	0	0	0	0	0	0	0	0	0	0	0	0	0	0	0	0	0	0	0	0	0	0	0	0
YJR080C	0	0	0	0	0	0	0	0	0	-0.08089	0	0	0	0	0	0.0538533	0	0.052489	0	-0.034313	-0.0661703	0	0	0	0.0329787	0	0	0	0	0	0	0	0	0	0	-0.160287	-0.0901066	0	0	0	0	0	0	-0.0597645	0	0	0	0	-0.100503
YJR094C	0	0	0	0	0	0	0	0	-0.080654	0	0	0	0	0	0	0	0	0	0	0	0	0	0	-0.105004	0	0	0	0	0	0	0	0	0	0	0	-0.0499668	0	0	0	0	0	0	0	0	0	0	0	0	0
YJR109C	0	0	0	0	0	0.0494758	0	0	-0.119002	0	0.130332	0	0	0	0	0	0.121844	0	0.132371	0	0	0	-0.0813027	0	0	0	0	0	-0.251774	0	0	0	0	0	0	0	0	0	0	0	0	0	0	0	0	0	0	0	0
YJR144W	0	0	0	0	0	0	0	0	0	-0.0855177	0	0	0	0	0	0	0	0.0577058	0	0	0	0	0	0	0.0825544	0	0	0	0	0	0	0	0	0	0	0	-0.202455	0	0	0	0	0	-0.0921639	0	0	0	0	0	-0.0748386
YJR152W	0	0	0	0	0	0	0	0	0	0.0836402	0	0	0	0	0	0	-0.152903	0	0	-0.108857	0	-0.14388	0	0.0529476	0	0	0	0	0	0	0	0	-0.48895	0	0	0	0	0	0	0	-0.13236	0	0	0	0	0.183026	0	0	0.0718832
YKL016C	0	0	0	0	0	0.0308065	0	0	-0.074467	0	0	0	0	0	0	0	0	0.201944	0	0	0	0	0	0	0	0	0	0	0	0	0	0	0	0	0	0	-0.162586	0	0	0	0	0	0	0	0	0	0	0	0
YKL029C	0	0	0	0	0	0	0.0652127	0	0	0.0753709	0.122107	0	0	0	0	-0.0585744	0	-0.127464	0	0.0620359	0.144175	0	0	0	0	0	0	0	0	0	0	0	0	0	0	0	0.185579	0	0.0702311	0	-0.0927714	0	0	0	0	0	0	0.05471	0.186715
YKL045W	0	0	0	0	0	0	0	0	0	-0.100411	0	0	0	0	0	0	0	0	0	0	0	0	0	0	0	0	0	0	0	0	0	0	0	0	0	0	-0.195401	0	0	0	0	0	0	0	0	0	0	0	0
YKL046C	0	0	0	0	0	0	0	0.0757688	0	-0.0919433	-0.0896072	0	0	0	0	0	0	0	0	0	0	0	0	0	0	0	0	0	0	0	0	0	0	0	0	0	-0.162441	0	0	0	-0.0942174	0	0	0	0	0	0	0	0
YKL058W	0	0	0	0	0	-0.147217	0	0	-0.0412697	0	0	0	0	0	0	0	0	0	0	0	0	0	0	0	0	0	0	0	0	0	0	0	0	0	0	0	-0.185448	0	0	0	0	0	0	0	0	0	0	0	0
YKL067W	0	0	0	0	0	-0.281512	0	0	0	0	-0.0908111	0	0	0	0	0.0524185	0	0.0874876	-0.137504	0	0	0	0	0	0	0.0168807	0	0.0476955	0.0777266	0	0	0	0	0.0640813	0.0784681	0	-0.242621	0	-0.069217	0	0	0	0	0	0	0	0	0	0
YKL085W	0	0	0	0	0	-0.193443	0	0.0451108	0	0	-0.0571186	0	0	0	0	0	0	0.248838	-0.0450151	0	-0.127811	0.0751732	0	0	0	0	0	0	0	0	0	0	0	0.045269	0.0587614	-0.165509	-0.142128	0	0	0	0.0836475	0	0	0	0.0983739	0.0267258	0	0	0
YKL095W	0	0	0	0	0	0	-0.0719	0	0.13456	0	0	0	0	0	0	0	0	0	0	0	0	0	0	0	0	0	0	0	0	0	0	0	0	0	0	-0.194176	0	0.0835897	0	0	0	0	0	-0.0573834	0	0	0	0	0
YKL096W	0	0	0	0	0	-0.0535546	0	0.0156934	0	-0.0260235	0	0	0	0	0	0	0	0.0285699	0	0.0701772	0	-0.0460688	0	0	0	0	0	0	0	0	0	0.0433978	0	0	0	0	0	0	0	0	0	0	0	0	0.0458983	0	0	-0.0461057	0
YKL109W	0	0	0	0	0	0	0	0	0	-0.0962232	0	0	0	0	0	0	0	0.19926	0	0	0	0	0	0	0	0	0	0	0	0	0	0	0	0	0	0	-0.119592	0	-0.0741318	0	0	0	0	0	0	0	0	0	-0.10107
YKL162C-A	0	0	0	0	0	0	0	0	0	-0.110725	0	0	0	0	0	0	0	0	0	0	0	0	0	0	0	0	0	0	0	0	0	0	0	0	0	0	0	0	0	0	0	0	0	0	0	0	0	0	0
YKL171W	0	0	0	0	0	-0.164332	0	0	0	-0.0727699	0	0	0	0	0	0	0	0	0	0	0	0	0	0	0	0	0	0	0	0	0	0	0	0	0	0	-0.188059	-0.109047	0	0	0.0558063	0	0	0	0	0.117079	0	0	-0.100302
YKL183W	0	0	0	0	0	0	0	0	0.118118	0	0	0	0	0	0	0.0882997	0	0	0	0	0	-0.0603353	-0.0823626	-0.0670619	0	0	0	0	0	0	0	0	0	0	0	0.106909	0	0	-0.086253	0	0.0798748	0	0	0	0.141939	0	0	0	0
YKL198C	0	0	0	0	0	0	0	0.164622	0	0	0	0	0	0	0	0	0	0	0	0	0	0	0	0	0	0	0	0	0	0	0	0	0	0	0	0	0	0	0	0	0	0	0	0	0.0527101	0.131725	0.067831	0	0
YKR009C	0	0	0	0	0	0	0	0	0	0	-0.0785389	0	0	0	0	0	0	0	0	0	0	0	0	0	0	0	0	0	0	0	0	0	0	0	0	0	-0.153291	0	0	0	0	0	0	0	0	0	0	0	0
YKR013W	0	0	0	0	0	0	0	0.0466838	0	-0.0682171	0	0	0	0	0	0	0	0	0	0	0	0	0	0	0	0	0	0	0	-0.0758539	0	0	0	0	0	0	-0.0856876	0	0	0	-0.0399142	0	0	0.0479193	-0.0666505	-0.0511279	-0.0203112	0	0
YKR042W	0	0	0	0	0	0	0	0	-0.0539284	0	0.172384	0	0	0	0	0.0908344	0	0	0	0	-0.143815	0	-0.0491917	0	0.0544638	-0.184068	0	0	0	0	0	0	-0.103516	0	-0.0544254	0	0	0	0	-0.153799	0	-0.0387111	0.0692684	0	-0.223142	0	0	0.0467339	-0.211349
YKR046C	0	0	0	0	0	0	0	0	0.0270613	0	-0.0288593	0	0	0	0	0	0	0	0	-0.0283556	0	0	0	0	0	0	0	0	0	0	0	0	0.0294923	0	0	0	-0.0564368	-0.0565596	0.0384499	0	-0.034261	0	0	0	0	0	0	0	0
YKR065C	0	0	0	0	0	0	0	0.0520569	-0.14158	0	0	0	0	0	0	0	0	0	0	0	0	0	0	0	0	0	0	0	0.0536584	0	-0.0673865	0	0	0	0	0	-0.216754	0	0	0	0	-0.0483796	0	0	0	0	0	0	-0.0799341
YKR093W	0	0	0	0	0	0	0	0	0	-0.165253	0	0	0	0	0	0	0	0.0881998	0.101295	0	0	0	-0.0657063	0	0	0	0	0	0	0	0	0	-0.124191	0	0	-0.0234386	0	0	0	0	0	0	0.124961	0	0.179716	0	0	0	-0.0667806
YLL028W	0	0	0	0	0	0	0	0	0.0296033	-0.028277	-0.0922567	0	0	0	0	0	0	-0.070333	0	0	0	0	0	0	0	0	0	0	0	0	0	0	0	0	0	0	0	0	0	0	0	0	0	0	0	0	0	0	0
YLL033W	0	0	0	0	0	0.0885497	0	0	0	0	0	0	0	0	0	0	0	0	0	0	0	0	0	0	0	0	0	0	0	0	0	0	0	0	0	0	0	0	0	0	0	0	0	0	0	0	0	0	0
YLL055W	0	0	0	0	0	0	-0.0389467	0	0.253416	0	0.0525733	0	0	0	0	0	0	0.0854087	0	0	0.0514254	0	0.0375915	0	0.0364387	0	0	0	0	0	0	0.0611681	0	0	0	0	0	0	0	0	0	0	0	0	0	0.213983	-0.0361754	0	0
YLL061W	0	0	0	0	0	0	-0.0655643	0	0.161314	0	0	0	0	0	0	0	0	0.321257	0.136857	0	-0.0589598	0	0	0	0	0	0	0	0	0	0	0	0	0	0	0	0	0	0	0	-0.063694	0.0540854	0.0506078	0	0.0801315	0.318045	0	0.0728734	0
YLL062C	0	0	0	0	0.0453817	0	-0.0594173	0	0.244269	0	0	0	0	0	0	0	0	0.235193	0.136591	-0.066705	0	0	0	0	0	0	0	0	0	0	0	0	0	0.0800606	0	0	0	0	0	0	0	0	0	0	0	0.288421	0	0.0702051	0
YLR004C	0	0	0	0	0	0	0	0	0.111097	0	0	0	0	0	0	0	0	0	0	0	-0.0799503	0	0	0	0	0	0	0	0	0	0	0	0	0	0	0	0	0	0	0	0	0	0	0	0	0.491334	0	0	0
YLR038C	0	0	0	0	0	-0.0559925	0	0	0	-0.0370054	-0.0894436	0	0	0	0	0	0	0.156471	0	-0.0288422	-0.0318455	0	0	0	0.0340399	0	0	0	0	0	0	0	0	0	0	-0.0817465	-0.119836	0	0.0403574	0	0	0	0	0	0	0	0	0	0
YLR042C	0	0	0	0	0	0	-0.164714	0.0816613	0	0	0	0	0	0.280121	0	0	0	0.106222	0.081393	0	0	0	-0.0405809	0.123539	0	0	0	0	0	0	0	0	0	0	0	0	0	0	0	0	0	0	0	0	-0.316808	-0.057516	0	0	0.133106
YLR065C	0	0	0	0	0	0	-0.076681	0	0	0	0	0	0	0	0	0.059869	0	-0.0632558	0	0	0.0616682	0	0	0	0	0	0	0	0	0	0	0	0	0	0	0	0	0	0	0	0	0	0	0	0	0	0	0	0
YLR089C	0	0	0	0	0	0.0578027	0	0	0.176574	0	0.101643	0	0	0	0	-0.0680049	0	0.212006	0	0	0.0767006	0	-0.0633907	0	0	0.0307075	0	0	0	0	0	0	0	0	0	-0.169389	0	0	0.0479614	0	0	0	0	0	0	0.0839533	-0.066578	0	0.180793
YLR090W	0	0	0	0	0	0	0	0	0.100062	0	0.0899894	0	0	0	0	0	0	0.123492	0	0	0	0	0	0	0	0.0586792	0	0	0	0	0	0	0	0	0	0	-0.134434	0	0	0	0	0	0	0	0	0	0	0	0
YLR112W	0	0	0	0	0	0	0	-0.09489	-0.0961264	0	0.18669	0	0	0	0	0	0	0	0	0	-0.135751	0	0	0	0	0	0	0	0	0	0	0	0	0	0	0	0	0	0	0	0	0	0	0	0.146099	0	0	0	0
YLR121C	0	0	0	0	0	0	0	0.063608	0	-0.0788949	-0.134813	0	0	0	0	0	0.0536159	0	0	0	0	0	-0.0495185	-0.0786068	0	-0.186933	0	0	0	0	0	0	0	0	0	0	0	-0.19355	0	0	0	0	0	0	0	0	0	0	-0.135231
YLR134W	0	0	0	0	0	0	-0.0672099	0	0.145881	0	0	0	0	0	0	-0.0856331	0	0	0	0	0	0	0	-0.0911268	0	0	0	0	0	0	0	0	0	0	0	0	-0.176165	0	0	0	-0.0623592	0	0	0	0	0.205958	0.0487912	0	0
YLR212C	0	0	0	0	0	0	0	0.0659692	0	-0.179774	0	0	0	0	0	-0.0871915	0	0	0	0	0	-0.185093	0	0	0.086294	0	0	0	0	0	0	0	0	0	0	-0.217962	0	0	0	0	0.0494248	0	-0.071426	0	0.119476	0	0	0	0
YLR237W	0	0	0	0	0.0242239	0	0	0	0.248962	0	0	0	0	0	0	-0.0512288	0	0	0	0	-0.142178	0	0.0601698	0.0827791	0	0	0	0	-0.0683995	0	0	0	0	0	0	0	0	0	0	0	0	0	0	0	-0.0866226	0.656743	0	0	0
YLR297W	0	0	0	0	0	0	0	0.134922	0	0	0	0	0	0	0	0	0	0	0	0	0	0	0	0	0	0	0	0	0	0	0	0	0	0	0	0	-0.0551214	0	-0.115619	0	-0.125394	0	0	0	0	0	0	0	0
YLR316C	0	0	0	0	0	0	0	-0.109975	0	0	0	0	0	0	0	0	0	0	0	0	0	0	0	0	0	0	0	0	0	0	0	0	0	0	0	0	0.0891369	0	-0.0534813	0	0	0	0	-0.0701284	0	0	0	0	0
YLR326W	0	0	0	0	0	0	0	0	0.146439	0	0	0	0	0	0	0	0	0	0	0	0	0	0	0	0	0	0	0	0	0	0	0	0.0814743	0	0	0	0	0	0	0	0	0	0	0	0	0	0	0	0
YLR328W	0	0	0	0	0	-0.130665	0	0	0.122348	0	-0.0590819	0	0	0	0	0	0	0	0	0.0583047	0	-0.0870647	0	-0.0827541	0	-0.0566905	0	0	0	0	0	0	0	0	0	0	0	-0.117795	0	0	0	0	0	0	0.0910496	0	0	0	0
YLR348C	0	0	0	0	0	0	-0.0499093	0	0.135939	0	0	0	0	0	0	-0.0658326	0	0.155414	0	0	0.0347714	0.0990545	-0.111074	0	0	0	0	0	0	0	0	0	0	0	0	0	0	0	0	0	0	0	0	0	0	0	0	0	0
YLR353W	0	0	0	0	0	0.0779568	-0.107247	0	0.0999392	0	0	0	0	0	0	0	0	0.0808647	0	-0.0719374	0.0975207	0	0	0.075534	0	0	0	0	0	0	0	0	0	0	0	0	-0.158956	0	0	0	0	0	0	0	-0.187566	0	0.051059	0	0
YLR354C	0	0	0	0	0	0	0	0	-0.104315	0	0	0	0	0	0	0	0.0824091	0.0918593	0	0	0.103593	0	0	0	0	0	0	0	0	0	0	0	0	0	0	-0.210908	0	0	0	0	0.105303	0	0.0387007	0	0.0857235	0.0364188	-0.096957	0	0
YLR359W	0	0	0	0	0	0	0.0769112	-0.0654534	0	0	0	0	0	0	0	0	0	-0.363084	0	0	0	0	0	0	0	-0.102555	0	0	0	0	0	0	0	0	0	0	0.135582	0	0	0	0	0	0	0	0	0	0	0.0977732	0.174078
YLR383W	0	0	0	0	0	0	0.0324448	-0.0479208	0	-0.0854439	0	0	0	0	0	0	0	0	0	0	0	0	0	0	0	0	0	0	0	0	0	0	0	-0.134419	0	0	-0.138722	0	0	0	0.0956324	0	0	0	0.100556	0.0378482	-0.0453825	0	0
YLR395C	0	0	0	0	0	0	0	0	-0.0481667	0	-0.0650102	0	0	0	0	0	0	0.107717	0	0	-0.0667143	0	0.0231221	0	0	0	0	0	0	0	0	0	0	0	0	-0.0757902	-0.13669	0	0	0	0	0	0	0	0	0	0	0	-0.089218
YLR399C	0	0	0	0	0	0	0	-0.0568185	0	0	0.218442	0	0	0	0	0	0	0	0	0	0	0	0	0	0	0	0	0	0	0	0	0	0	0	0	0	-0.140208	0	0	0	0.043509	0	0	0	0.166726	0	0	0	0
YLR407W	0	0	0	0	0	0	0	0	0.141786	0	0.0631769	0	0	0	0	-0.0493286	0	0.0706927	0	0	0.114704	0	0	0.0533669	0	0	0	0	-0.0742727	0	0	0	0	0	0	0	0.0766085	0.184641	0	0	0	0	0	0	-0.16521	-0.0384473	0.155904	0	0
YLR410W-A	0	0	0	0	0	0	0	0.247131	0.148087	0	0	0	0	0	0	0	0	0	0	0	0	0	0	0	0	0	0	0	0	0	0	0	0	0	0	0	0	0	0	0	-0.0970728	0	0	0	0.227066	0.198598	0	0	0
YLR417W	0	0	0	0	0	-0.0907029	0	0	0	0	0.134957	0	0	-0.257443	0	0	0	0	-0.104828	0	0	-0.113523	0	0	0	0	0	0	0	0	0	0	0	0	0	0	-0.110946	0	0	0	0.0845849	-0.0599085	0	0	0	0	0	0	0
YLR438W	0	0	0	0	0	0.0757824	0	0	0.10153	0	0.0864307	0	0	0	0	0	0	0	0	0	0	0	0	0	0	0	0	0	0	0	0	0	0	0	0	0	-0.0743884	0	0.0819879	0	-0.119456	0	0	0	0	0	0	0	0.141429
YLR446W	0	0	0	0	0	0	0	0.116946	0	0	0	0	0	0	0	0	0	0	-0.0608542	0	0	0.104003	0	0	0	0	0	0	0	0	0	0	0	0	0	0	0	0	0	0	0	0	0	0	0	0	0	0	0
YLR447C	0	0	0	0	0	0	0	0	0	0.106032	0	0	0	0	0	-0.0635544	0	-0.0968004	0	0	0	0	-0.0673492	0	0	0	0	0	0	0	0	0	0	0	0	0	0	0	0	0	0	0	0	0	0	0	0	0	0
YML006C	0	0	0	0	0	0.148069	0	0.0485571	0	-0.0654712	0	0	0	0	0	0	0	0	0	0	0	0	0	0	0	0	0	0	0	0	0	0	0	0	0	0	0	0	0	0	0	0	0	0	0	0	0	0	0
YML027W	0	0	0	0	0	0	0	0.0349116	0	0	-0.148613	0	0	0	0	0	0	0	0	0	0	0	-0.0355197	-0.0681888	0	-0.246516	0.043116	0	0	0	0	0	0	0	0	0	-0.154503	0	0	-0.054693	0	0	-0.0695712	0	0	0	0	0	0
YML053C	0	0	0	0	0	-0.195159	0	0	0	0	0	0	0	0	0	0	0	0	0	0	0	0	0	0	0	0	0	0	0	0	0	0	0	0	0	0	0	0	0	0	0	0	0	0	0	0	0	0	0
YML058W	0	0	0	0	0	0	0	0	0.108994	0	0	0	0	0	0	0	0	0.155905	0	0	-0.117949	0.156905	-0.0833069	0	0	0.104202	0	0	0	0	0	0	0	0	0	0	0	0	0	-0.0660193	0	0	0	0.0610173	0	0	0	0	0
YML076C	0	0	0	0	0	0	0	0	0.151088	0.0797642	0	0	0	0	0	0	0	-0.0695895	0	0	0	0	0	0.0985908	0	0	-0.0697277	0	0	0	0	0	0	-0.0955876	-0.0693639	0	0	0	0	0	0	0	0	0	0	0	0	0	0
YML081C-A	0	0	0	0	0	0	0	0	-0.0767122	-0.0513474	-0.0710692	0	0	0	0	0.0346932	0	0.170813	0	0	-0.0593102	0	0	0	0	0	0	0	0	0	0	0	0	0	0	0	-0.219402	0	0	0	0	0	-0.0580521	0	0	0	0	0	-0.10298
YML109W	0	0	0	0	0	0	0	0	0	-0.101689	0	0	0	0	0	0	0	0	0	0	0	0	0	0	0	0	0	0	0	0	0	0	0	0	0	-0.156858	0	0	0	0	0.14977	0	0	0	0.0658007	0.0593767	0	0	0
YMR008C	0	0	0	0	0	0	0	0.161368	0	0	0	0	0	0	0	0	-0.0427738	0	-0.0500092	-0.0887394	0	0.031819	0	0	0	-0.0801119	0	0	0.050648	0	0	0	0	0	0	0	0	0	0	0	0	0	0	0	0	0.0341339	0.0608483	0	0
YMR009W	0	0	0	0	0	-0.0551272	0	0.0747331	0	0	0	0	0	0	0	0	0	0.0598564	0.109066	-0.0696235	0	0	0	0	0	0	0	0	0	0	0	0	0	0	0	0	0	0	0.0603762	0	0	0	-0.0328243	0	0.0533791	0.0687332	0	0	0
YMR015C	0	0	0	0	0	0	0	0.0730823	0	0	0	0	0	0	0	0	0	0	0.0359008	0	0.0291874	0	0	0.0539074	0	0.0377897	0	0	0	0	0	0	0	0	0	-0.0700305	0	-0.0932885	0	0	0	0	0	0	0	0	0	0	0
YMR016C	0	0	0	0	0	0	0	0	0.495767	0	0	0	0	0	0	0	0	0.0783761	0.0509152	0	0	0.0940439	0	0	0	0	0	0	0	0	0	0	0	0	0	0	0	0	0	0	0	0	0	0	0	0	0	0	0
YMR038C	0	0	0	0	0	0	0	0.103707	0.071715	0	0	0	0	0	-0.136319	0	0.0542546	-0.0528837	0	0	0	0	-0.0614129	0	0	0.057486	0	0	0	0	0	0	0	0	0	0	0	0.0633124	0	0	0.0678184	0	0.0653465	0	0	0	0	0	-0.116459
YMR041C	0	0	0	0	0	0	0	0	0	-0.124943	0	0	0	0	0	0	0	0	0	0	0	0	0	0	0	0	0	0	0.0533559	0	0	0	0	0	0	0	-0.161087	0	0.213304	0	0	-0.0793486	0	0.268809	0	0	0	0	0
YMR068W	0	0	0	0	0	0	0	0.120471	0	0	0	0	0	0	0	0	0	0	0	0	0	0	0	0	0	0	0	0	0	0	0	0	0	0	0	-0.072777	0	0	0	0	0	0	0	0	0	0	0	0	0
YMR088C	0	0	0	0	0	0	0	0	-0.110705	0.0605734	0.0597949	0	0	0	0	0	-0.176403	0.102974	-0.138539	0	0	-0.0895755	0	0.0888448	0	0	0	0	0	0	0	0	-0.416992	0	0	0	0	0	0	0	-0.120777	0	0	0	0	0.177779	0.0590044	0	0.079203
YMR096W	0	0	0	0	0	0	0	0	0	0	0.180422	0	0	0	0	0	0	0	0	0	0	0	0	0	0	0	0	0	0	0	0	0	0	0	0	0	0	0	0	0	0	0	0	0	0	0	0	0	0
YMR102C	0	0	0	0	0	0	0	0.24306	0	0	0	0	0	0	0	0	0	0	0	0	0	0	0	0	0	0	0	0	0	0	0	0	0	0	0	0	0	-0.145079	0	0	0.131984	0	0	0	0.215316	0	0	0	0
YMR106C	0	0	0	0	0	0	0	0	0.142754	0	0	0	0	0	0	0	0	0	0	-0.0616779	0	0	-0.054921	0	0.0619533	0	0	0	0.0809518	0	-0.0828812	0	0	0	0	-0.205051	0	0	0	0	0	0	0	0	0	0	0	0	0
YMR121C	0	0	0	0	0	0	0	0.0684192	0.0902323	-0.0502462	0	0	0	0	0	0	0	0	0	0	0	0	0	0	0	0	0	0	0	0	0	0	0	0	0	0	-0.092939	0	0	0	0	0	0	0	0	0	0	0	0
YMR132C	0	0	0	0	0	0	0	0	0.134413	0	0	0	0	0	0	0	0	0	0	0	0	0	0	0	0	0	0	0	0	0	0	0	0	0	0	0	0	0.0642969	0.0695714	0	0	0	0	0	0	0	0	0	0.113819
YMR135C	0	0	0	0	0	0	0	0	0	-0.0709736	-0.0902887	0	0	0	0	-0.0487911	0	0	-0.0763469	0	0	0	-0.048935	0.0876595	0	0	0	0	0	0	0	0	0	0	0	-0.15481	0	0	0	0.0949144	-0.0947939	0	0	0	0	0	0	0	0
YMR145C	0	0	0	0	0	0	0	0	0	0	-0.0559584	0	0	0	0	0	0	0.157176	0.0537475	0	0	0.0208483	0	0	0	0	0	0	0	0	0	0	0	0	0	0	-0.0888524	0	0	-0.0293552	0	0	0	0	0.0795374	0	0	0	0
YMR147W	0	0	0	0	0	0	0	0.115207	0	0	0	0	0	0	0	0	0	0	0	0	0.103981	0	0	0	0	0.102968	0	0	0	0	0	0	0	0	0	0	0	0	0	0	0	0	0	0	0	0	0	0	0
YMR182C	0	0	0	0	0	0	0	0.0839434	0	-0.0671931	0	0	0	0	0	-0.0576066	0	0.111286	0	0	0	0.139582	0	0.0588065	0	0	0	0	0	0	0	0	0	0	0	0	0	0	0	0	0	0	0	0	0	0	0.143828	0	0.0914056
YMR195W	0	0	0	0	0	0	0.0713309	0	0.19939	0	0	0	0	0	0	0	0	0	0	0	0	0	0	0	0	0	0	0	0	0	0	0	0	0	0	0	0	-0.0920476	0	0	-0.117271	0	0	0	0	0	0	0	-0.145236
YMR226C	0	0	0	0	0	0	0	0	0.0620773	0.063744	0	0	0	0	0	0	-0.078266	0	0	-0.0943787	0	-0.274783	0	0.0724887	0	0.0815066	0	0	0	0	0	0	0	0	0	0	-0.0333232	0	0.11701	0	0	0	0	-0.0490422	-0.254618	0.0363997	-0.0625662	0	0
YMR238W	0	0	0	0	0	-0.0568377	0	0	0	0	-0.144235	0	0	0	0	0	0	0	-0.121062	0	0.153981	0	0	0.0833327	-0.10179	0	0	0	0	0	0	0	0	0	0	0	-0.135603	0	0	0	0.10387	0.119933	0	0	0.11311	0	0	0	0
YMR241W	0	0	0	0	0	0	0	0	0	0	0.191714	0	0	0	0	0	-0.136157	0	0.116735	-0.172518	0	0	0	0.134252	0	0	0.0554381	0	0	0	0	0	-0.14802	0	0	0	0	0	-0.0975569	-0.0652111	0	-0.0606373	0	0	0	0	0	0	0
YMR272C	0	0	0	0	0	0	0	0	0	-0.109742	0	0	0	0.0851876	0	-0.0610837	0	0.15138	0.057315	0	0.0337756	0	0	0	0	0.0379785	0	0	0	0	0	0	0	0	0	-0.106374	0	0	0	0.0942465	0.0843818	0	0	0	0	0	0	0	-0.126763
YMR285C	0	0	0	0	0	0	-0.156981	0	0	0	0.0719471	0	0	0	0	0	0	-0.0712605	0	0	0	-0.124611	-0.101301	0	0	0.0699818	0	0	0	0	0	-0.108912	0	0	0	-0.100648	0	0	0	0	-0.0801712	0	0	-0.0717865	0	0	0	0	0
YMR305C	0	0	0	0	0	0	0.0378558	0.0846262	0	0	-0.106749	0	0	0	0	0.0599791	0.0302761	0	0	0	0	0.0495485	-0.0155455	0	0	-0.129055	0	0	0	0	0	-0.0941124	0	0	0	0	-0.0991604	-0.0856989	0	-0.0469479	0	0	0	0.0479128	-0.263157	0	0	0	0
YMR307W	0	0	0	0	0	0	0.0480252	0	-0.0527044	-0.0564224	0	0	0	0	0	0	0	0	0	0	0	0	0	0	0	0	0	0	0	0	0	-0.0719503	0	-0.0968092	0	0	-0.107856	-0.118071	-0.0413946	0	0	0	0	0	0.201635	0	0	0	0
YMR319C	0	0	0	0	0	0	0	0	0	0	0.0974689	0	0	0	0	0	0	-0.103221	0	-0.053125	-0.150508	0	0	-0.365005	0	0	0	0	0	0	0	0	0	-0.0388599	-0.0370337	0.131119	0	0	0	0	-0.101248	0	0	0	0	0	0	0	0
YNL024C-A	0	0	0	0	0	0	0	0	0.0742873	0	-0.0760016	0	0	0	0	0	0	0	0	0	0	0	0	0	0	0	0	0	0	0	0	0	0	0	0	0	0	0	0.0741375	-0.113702	0	0	-0.0746705	0	0	0	0	0	0
YNL058C	0	0	0	0	0	0	0.088151	0	0	0	0.134025	0	0	0	0	-0.0695686	0	0	0	0	0	-0.0630195	0	0	0	-0.158311	0	0	0	0	0	0	0	0	0	0	0	0	0	0	0	0	0	0	0	0	0	0	0
YNL065W	0	0	0	0	0	0	0	0	0	0	0.193178	0	0	0	0	0	0	-0.0937186	0	0	0	0	0	-0.0585289	0	0	0	0	0	0	0	0	0	0	0	0.155827	0	0	0	0	-0.0496289	0	0	0	0	0	0	0	-0.0805426
YNL083W	0	0	0	0	-0.0877565	0	0	0	0	0	0	0	0	0	0	0	0	0	0	0	0	-0.113748	0	0	0	0	0	0	0	0	0	0	0	0	0	0	-0.160767	0	0.0369834	0	0	0	0	-0.0653119	0	0.0879638	0	0	0
YNL098C	0	0	0	0	0	0	0	0	0	0.11127	0	0	0	0	0	0	0	-0.0966187	-0.0979667	0	0	-0.210889	0	0.0644575	0	0	0	0	0	0	0	0	0	0	0	-0.153097	-0.154805	0	0	0	0	0	0	-0.052206	-0.0133228	0.108969	-0.0974666	0	0
YNL099C	0	0	0	0	0	-0.167821	0	0	0	0	0	0	0	0	0	0	0	0	0	0	0	0	0	0	0	0	0	0	0	0	0	0	0	0	0	0	-0.0804817	0	0	0	0	0	-0.0761971	0	0	0	0	0	0
YNL102W	0	0	0	0	0	0	0	0	0	-0.115426	0	0	0	0	0	0	0	0	0	0	0	0	0	0	0	0	0	0	0	0	0	0	0	0	0	-0.168446	0	0	0	0	0.0809051	0	0	0	0	0	0	0	0
YNL142W	0	0	0	0	0	-0.0794273	0	0	0	0.0155606	0	0	0	0	0	0.0476818	-0.10916	0	0	-0.0648401	-0.0297539	-0.107272	0	0	0	0	0	0	0	0	0	0	-0.243414	-0.0793059	0	0	-0.0717797	0	0.0358033	0	-0.0362998	0	0	0	0.0397081	0.161621	0.0243307	0	0
YNL154C	0	0	0	0	0	-0.158721	0	0	0	0	0	0	0	0	0	0	0	0	0	0	0	0	0	0	0	0	0	0	0	0	0	0	0	0	0	0	-0.0904985	0	0	0	0.0641591	0	0	0	0	0	0	0	0
YNL160W	0	0	0	0	0	0	0.0595483	0.0534836	0	0	-0.0799824	0	0	0	0	-0.0892365	0.0944927	0	0	0	0.146309	0	0	0.0850202	0	-0.140727	0	0	0.0759485	0	0	0	0	0	0	0	0	-0.103309	0	0	-0.0410772	0	0	0	0	0	0	0	-0.132421
YNL173C	0	0	0	0	0	0.0415942	0	0.379271	0.118372	0	0	0	0	0	0	0	0	0.134511	0	-0.0258984	0.0861904	0	0	0	0	0.0339576	0	0	0	0	0	0	0	0	0	-0.124868	-0.10664	0	0	0	0.0443597	0	0	0	0.0686849	0.0440284	0	0	0
YNL179C	0	0	0	0	0	0	0.0699586	0	0.129391	0.07366	0	0	0	0	0	0	0	0	0	0	0.11045	0	0	0	0	0	0	0	0	0	0	0	0	0	0	0	-0.144137	0	0	-0.123056	0	0	0	-0.085032	0	0	0	0	0
YNL180C	0	0	0	0	0	0	0.0620519	0	0.211128	0.0890092	0	0	0	0	0	0	0	0.10336	0	0	0.166234	0	0	0	0	0	0	0	0	0.0551047	0.0617813	0.0290157	0	-0.0874331	0	-0.119873	0	0	-0.0767238	-0.0949489	0	0	0	-0.0528336	0.0968375	0	0	0	0.0825978
YNL208W	0	0	0	0	0	0.0502906	-0.066076	0.164355	0	0	0	0	0	0	0	0	0	0.0247055	0	0	0.0751532	0.075426	0	0.0884649	0	0	0	0	0	0	0	0	0	0.0768376	0	0	0	-0.223566	-0.0640502	0	0	0	0	0	-0.144574	0	0	0	0.0287786
YNL239W	0	0	0	0	0	0	0	0	0.150446	0	0	0	0	0	0	0	0	0	0	0	0	0	0	0	0	0	0	0	0	0	0	0	0	0	0	0	0	0	0	0	0	0	0	0	0	0	0	0	0
YNL255C	0	0	0	0	0	0	0	-0.164075	0	0	0	0	0	0	0	0	0	0	0	0	0	0	0	0	0	0	0	0	0	0	0	0	0	0	0	0	0	0	0	0	0	0	0	0	0	0	0	0	0
YNL264C	0	0	0	0	0	-0.173398	0.0861406	0.26102	0	0	0	0	0	0	0	0	0	0	0	0	0	0	0	0	0	0	0	0	0	0	0	0	0	0	0	0	0.0603159	0	0.0673772	0	0	0	0	0	0.108946	0	0	0	0
YNL268W	0	0	0	0	0	0	-0.0758083	0	0.10596	0	0	0	0	0	0	0	0	0.308509	0	0	0	0	0	0.064445	0	0	0	0	-0.162368	0	-0.043773	0	0	-0.0621222	-0.0435735	0	0	0.110688	0	0	0	0.0835837	0.0674398	0	0	0	0	0	0
YNL273W	0	0	0	0	0	0	0	0.0512961	0	-0.0962275	0	0	0	0	0	0	0	0	0	0	0	0	0	0	0	0	0	0	0	0	0	0	0	0	0	0	-0.233924	0	0	0	0	0	0	0	0.0889334	0	0.180778	0	0
YNL280C	0	0	0	0	0	0	0	0	0.0910159	0	0	0	0	0	0	0	0	-0.0478375	0	-0.0484675	0	0	0	0.0877099	0	0	0	0	0	0	0	0.08865	0	0	0	0	0	0	0	0	0	0	0	0	0	0	0	0	0
YNL285W	0	0	0	0	-0.0909494	0	0	0	0	0	-0.0577559	0	0	0	0	0	0	0	0	0	0	0	0	0	0	0	0	0	0	0	0	0	0	0	0	-0.0831734	0	0	0	0	0	0	-0.309025	-0.360399	-0.109125	0	0	0	0
YNL289W	0	0	0	0	0	0	0	0.0485717	-0.0765457	0	-0.120489	0	0	0	0	0	-0.0876997	-0.0738456	0	0	0	0	0	-0.0902373	0	0	0	0	0	0	0	0	0	0	0	-0.0971733	-0.249965	0	0	0	0	0	-0.0818195	0	0	0	0	0	-0.127476
YNL300W	0	0	0	0	0.0957309	0.0649621	0	0	0	-0.128987	0	0	0	0	0	0	0	0	0	0	0	0	0	0	0	0	0	0	0	0	0	0	0	0	0	0	-0.240213	0	0	0	0	0	0	0	0	0	0	0	0
YNL312W	0	0	0	0	0	0	0	0	0	-0.105225	0	0	0	0	0	0	0	0	-0.0706079	0	0	-0.11501	-0.0693943	0.0499312	0	0	0	0	0	0	0	0	0	0	0	0	-0.0880933	0	-0.0564652	0	0	0	0	0	0	0	0	0	0
YNL315C	0	0	0	0	0	0	0	0	-0.0461912	0	0	0	0	0	0	0	0	0	0	0	0	0	0	0	0	0	0	0	0	0	0	0	0	0	0	0	-0.131878	0	0	0	0	-0.0324822	0	-0.0387978	0	0	0	0	0
YNR001C	0	0	0	0	0	-0.119824	0	0	-0.058497	0.0466015	0	0	0	0	0	0	0	0.138247	0	0	0	-0.0466999	0	0.0457395	0.0352278	0	0	0	0	0	0	0	0	0	0	-0.158865	0	-0.0890345	0	0	-0.0569347	0	0	0	0	0	0	0	-0.179956
YNR028W	0	0	0	0	0	0	0	0	0.153609	0	0	0	0	0	0	0	0	-0.0857181	0	0	-0.068583	0.0877053	0	0	0	-0.282315	0	0	0	0	0	0	-0.0973067	-0.0596871	0	0	0	0	0	0	0	0	0	0	0	0	0	0	0
YNR034W	0	0	0	0	0	-0.11496	0	0.0878776	0	0	-0.0634687	0	0	0	0	0	0	0	0	0	0	0	0	0	0	0	0	0	0	0	0	0	0	0	0	0	0	0	0	0	0	0	0	0	0	0	0	0	0
YNR044W	0	0	0	0	0	0.0162887	0.0918407	-0.0466318	0	0	0	0	0	0	0	-0.03877	0	-0.123145	-0.0532287	0	0	-0.0417112	0	0.181014	0	0	0	0	0	0	0	0.0718585	0	0	-0.0243967	0	0	0	0	0	0	0	0	0	-0.71772	-0.0593685	0	0	0
YNR067C	0	0	0	0	0	0	0.130486	-0.112705	-0.11704	0	0	0	0	0	0	0	0	0	0	0	0.129787	0	-0.03587	-0.0538879	0.0515337	0	0	0	0	0	0	0	0	0	0	0	0	0	0	0	0.14003	0	0	0	0.258395	0	-0.0732085	0	0.249666
YOL007C	0	0	0	0	0.0704383	0	0	0.0636477	0	0	-0.158642	0	0	0	0	0	0	0	0	0	0	0	0	0	0	0	0	0	0	0	0	0	0	0	0	0	-0.124632	0	0	0	0.0943638	0	0	0	0	0	0	0	0
YOL011W	0	0	0	0	0	0	0	0.112198	0	-0.102986	-0.0584141	0	0	0	0	0	0	0	0	0	0	0.133357	-0.0638909	0	0	-0.188396	0	0	0	0	0	0	0	0	0	0	0	-0.171591	-0.0663665	0	0	0	0	0.0789955	0	0	0	0	-0.0994399
YOL016C	0	0	0	0	-0.018144	-0.0439036	0	0.110684	0	0	0	0	0	0	0	0	0	0	0	0	0	0	0	0	0	0	0	0	0	0	0	0	0.121059	0.0540014	0	0	-0.127578	0	-0.0682534	0	0	0	-0.061396	0	0	0	0	0	0
YOL019W	0	0	0	0	0	0	0	0	0.224457	0.0771574	0	0	0	0	0	0	0	0	0	0	0	0	0	0	0	0	0	0	0	0	0	-0.0825259	-0.1567	0	0	0	-0.132554	-0.10974	0	0	-0.170446	0	0	0	0.0445034	0.203053	0	0	0
YOL028C	0	0	0	0	0	0	0	0	0.212417	0	0	0	0	0	0	0	0	0	0	0	0	0	0	0	0	0	0	0	0	0	0	0	0	0	0	0	0	0	0	0	0	0	0	0	0	0	0	0	0
YOL056W	0	0	0	0	0	-0.238863	0	0	0	0	0	0	0	0	0	0	0	0	0	0	0	0	0	0	0	0	0	0	0	0	0	0	0	0	0	0	0.0942371	0	0	0	0.0690318	0	0	-0.0588845	0	0	0	0	0
YOL058W	0	0	0	0	0	0	0	0	-0.0629859	0	0.149619	0	0	0	0	0	0	0.0625952	0.0803555	0	0	0	-0.0472808	0	0.0731343	0	0	0	0	0	0	0	-0.118437	0	-0.0599484	0	0	0	0	0	0	0	0	0	0.00131506	0.0561774	0.0594796	0	0.107317
YOL059W	0	0	0	0	0	0	0	0	0.106058	0.0828637	0	0	0	0	0	0	0	0	0	0	0	0	0	0	0	0	0	0	0	0	0	0	0	0	0	0	0	0	0	0	0	0	0	0	0	0	0	0	0
YOL077W-A	0	0	0	0	0	0.0821438	0	0	0	0	-0.0684429	0	0	0	0	0	0	0.153141	0	0	0	0	0	0	0.0477091	-0.0553077	0	0	0	0	0	0	0	0	0	0	-0.164602	0	0	0	0	0	0	0	0	0	0	0	-0.0722835
YOL084W	0	0	0	0	0	0	0	0.0144079	0	-0.0743638	0	0	0	0	0	0	0	0	0	0	0	0	0	0	0	0	0	0	0	0	0	0	0	0	0	-0.0398768	0	0	0	0	-0.0440104	0	0	-0.0147193	0.0927575	0.0297935	0	0	0
YOL086C	0	0	0	0	0	-0.073876	0	-0.06613	0	0	0	0	0	0	0	0	0	0	0	0	0	0	0	0	0	0	0	0	0	0	0	0	0	0	0	0	0	0	0	0	0	0	0	0	0	0.0597584	0	0	0
YOL090W	0	0	0	0	0	0	0	0	0	-0.0847364	0	0	0	0	0	0	0	-0.0943686	0	0	-0.124176	0.0955261	0	0	0	0	0	0	0	0	0	0	0	0	0	-0.163073	0	0	0	0	0.0856643	0	0	0	0	0	0	0	0
YOL110W	0	0	0	0	0	0	0	0	0	0	0.144258	0	0	0	0	0	0	0.0529559	-0.0981058	0	0	0	-0.0880027	0	0	0.0418122	0	0	0	0	0	0	0	0	0	0	-0.24375	0	-0.0721296	0	-0.115099	0	0	0	0	0	0	0	-0.145809
YOL119C	0	0	0	0	0	0	0	0	0.0704518	0.0622849	0.107666	0	0	0	0	0	0	0.118164	0	0	0	0	0	0	0	0.0458558	0	0	0	0	0	0	0	0	0	0	0	0	0	0	-0.0987036	0	0	0	0	0	0	0	0.0849331
YOL122C	0	0	0	0	0	-0.0614545	0	0	0.046464	0	0	0	0	0	0	0	0	0	0	0	0	0	0	0	0	0	0	0.0380622	0.0517672	0	0	0	0	0	0	0	0	0	0	0	0	0	0	0	0	0	0	0	0
YOL140W	0	0	0	0	0	0	0	-0.0609705	0	0	0.0788048	0	0	0	-0.120305	0	-0.0954105	0	0	0	0	0	0	0	0	0	0	0	0	0	0	0	-0.185034	-0.080463	0	0	0	0	0	0	0	0	0	0	0	0	0	0	0
YOL151W	0	0	0	0	0	0	0	0	0	-0.0796559	-0.076809	0	0	0	-0.136867	-0.0437107	0	0	-0.0250547	0	0	-0.089446	0	0	-0.0656055	0	0	0	0	0	0	0	0	0	0	0	0	0.0409699	0.0479319	0	0.184188	0	0	0	0.0637554	0	0.0697094	0	-0.16029
YOR025W	0	0	0	0	0	0.107265	0	0	0	0	0	0	0	0	0	0	0	0	0	0	0	0	0	0	0	0	0	0	0	0	0	0	0	0	0	0	-0.233447	0	0	0	0.0696788	0	0	0	0.183784	0	0.0676204	0	0
YOR032C	0	0	0	0	0	0	0	0	0.179962	-0.0612028	0.0786225	0	0	0.0887362	0	0	0	0.111612	0	0	0.242961	0	0	0.0649335	0	0	0	0	0	0	0	0	0	0	0	0	0	0	0	0	0	0	0	0	0.0756734	-0.0173586	-0.0495301	0	0.216816
YOR034C	0	0	0	0	0	0	0	0	0.0717224	0	0	0	0	0	0	0	0	-0.0557673	0	0	0.176946	0	0	0	0	0	0	0	0	0	0	0	0	0	0	0	0	0	0	0	0	0	0	0	0	0	0	0	0
YOR058C	0	0	0	0	0	0.147689	0	0	0	0	0.117452	0	0	0	0	0	0	0	0	0	0	0	0	0	0	0	0	0	0	0	0	0	0	0	0	-0.116725	0	0	0	0	0	0	0	0	0	0	0	0	0
YOR062C	0	0	0	0	0	0	0	0	0.130758	0	0	0	0	0	0	-0.0305957	0	-0.151567	0	0	0.075436	0	0	0.0494312	0	0	0	0	0	0	0	0	0	0	0	-0.0970431	0	0	0	0	0	0	0	0	0.0453053	0	0	0	-0.0596084
YOR071C	0	0	0	0	0	0	0	0	0.125089	0	0	0	0	0	0	0	0	0	-0.0607799	0	-0.079086	0	-0.0596468	0	0	0	-0.0186021	0	-0.0761174	-0.0886604	0	0	0	0	0	0	0	-0.116044	0	0	-0.0780933	0	0	-0.0658222	0	0	0	0	-0.116611
YOR074C	0	0	0	0	0	0	0	0	0	-0.116188	0	0	0	0	0	0	0	-0.0766966	-0.0614889	0	-0.154499	0	0	0	0.0556722	0.0600209	0	0	0	0	0	0	0	0	0	-0.137339	0	0	0	0	0	0	0	0	0	0	0	0	0
YOR117W	0	0	0	0	0	0	0	0.145577	0	0	0	0	0	0	0	-0.0869401	0.135113	0.165322	0	0	0	-0.240616	-0.0806619	0	0	0	0	0	0	0	0	0	0	0	0	0	0	0	0	0	0	0	0	0	0	0	0	0	0
YOR122C	0	0	0	0	0	0	-0.0780109	0	0	0	0	0	0	0	0	0	0	0	0	0	0	0	0	0	0	0	0	0	0	0	0	0	0	0	0	0	0	0	0	0	0	0	0	0	-0.207397	0	-0.0350063	0	0
YOR130C	0	0	0	0	0	0	0	0	0.172434	0	0.0851819	0	0	0	0	0	0	0	0	0	0	0	0	0	0	0	0	0	0	0	0	0	0	0	0	0	0	0	0	0	0	0	0	0	0	0	0	0	0
YOR134W	0	0	0	0	0	0	0	0.0995788	0.107683	0	-0.0689551	0	0	0	0	0	0	0	0	0	0	0	0	0	0	0	0	0	0	0	0	0	0	0	0	0	0	-0.143458	0	0	-0.0696277	0	0	0	0	0	0	0	0
YOR142W-B	0	0	0	0	0	0	-0.23449	-0.0605229	0	0	0	-0.337372	0	0	0	0	0	0	0	0	0	0	0	0	0	0	0	0	0	0	0	0	0	0	0	0	0	0	0	0	0	0	0	0	0	0	0	0	0
YOR161C	0	0	0	0	0	-0.105675	0	0	0.0953735	0	0	0	0	0	0	0	0	0	0	0	0	0	0	0	0	0	0	0	0	0	0	0.0777845	0	0	0	-0.0543384	0	0	0	0	-0.0985308	0	0	-0.0393151	0.120311	0.073046	0	0	0
YOR171C	0	0	0	0	0	0	0	0.395936	0	0	0	0	0	0	0	0	0	0	0	0	0	0	0	0	0	0	0	0	0	0	0	0	0	0	0	0	0	0	0	0	0	0	0	0	0.071641	0.0720527	0	0	0
YOR185C	0	0	0	0	0	0	0	0.0496487	-0.038752	0	-0.0998151	0	0	0	0	0	0	0	0	0	0	0	0	0	0	0	0	0	0	0	0	0.0972751	0	0	0	0	-0.0998596	-0.0971664	0	0	0	0	0	0	0	0	0	0	0
YOR202W	0	0	0	0	0	0	0.0967517	0	0	0	0.116873	0	0	0	0	0	0	0	0	0	0	-0.15233	0	0	0	0	0	0	-0.153858	0	0.0750972	0	0	0	0	0.128321	0	0.139525	-0.0672165	0	0	0	0	0	0	0	0	0	0.120188
YOR212W	0	0	0	0	0	0	0.0592064	0.064809	0	0.091849	0	0	0	-0.122574	0	0	0	0	0	0	0	-0.0968469	0	0.141777	0	0	0	0	0	0	0	0	0	0	0	-0.085339	0	0.0827697	0	0	0.0961588	0	0	0.0267856	-0.334627	0	0	0	0.0615607
YOR221C	0	0	0	0	0	0.0205114	0	0	0	0	0.137178	0	0	0	0	0	0	0.0770381	-0.0358311	0	0	0	-0.0697212	0	0.0498785	0.0691039	0	0	0	0	0	0	0	0	0	0	-0.179069	0	0	0.0547586	0	0	0	0	0	0	0	0	0
YOR226C	0	0	0	0	0	0	0	0.0607649	0.0770514	0	0.0628523	0	0	0	0	0	-0.128394	-0.131636	0	0.061748	0	0	0	0.0679165	0	0	0.058672	0	0	0	-0.175466	0	0	0	0	0	0	0.201973	0.149073	0	-0.212017	0	0	0.0745465	0	0	0	0	0.0917877
YOR264W	0	0	0	0	0	0	0	-0.103002	0	0	0	0	0	0	0	0	0.0744944	0	0	0	0	0	-0.0998861	0	0	0	0	0	0	0	0	0	0	-0.106196	0	0	0	0	0	0	0	0	0	-0.068862	0.252752	0	0	0	0
YOR303W	0	0	0	0	0	0	0	-0.119926	0	0	0.11374	0	0	0	0	0	0	0	0	0	0	0	0	0	0	0	0	0	-0.0809685	0.126069	0	0	-0.112451	-0.114184	0	0.0586339	0	0	0	-0.0529557	0	0	0.0923432	0	0	0	0	0	0
YOR311C	0	0	0	0	0	0	0	0.142005	0	0	0	0	0	0	-0.0750246	0	0	0	0	0	0	-0.125249	0	0	0	0	0	0	0	0	0	0	0	0	0	0	0	0.0914624	0	0	0.0773928	0	0	0	0	0	0	0	0
YOR338W	0	0	0	0	0	0	0	0.0811321	0.0915162	-0.0967263	0	0	0	0	0.124786	0	0	0	0	0	0	0	0	0	0	0	0	0	0	0	0	0	0	0	0	0.215263	0.130359	0	0	0	0	0	0	0	0	0	0	0	0
YOR343W-B	0	0	0	0	0	0	0	0.163592	0.0919248	0	0	0	0	0	0	-0.0285836	0	0	-0.0455122	0	0	0	0	0.171842	0	-0.0832788	0	0	0	0	0	0	0	0.0979449	0	0	0.100266	0	0.0990237	0.200005	0	0	0	0	0.143778	0.10328	0.0332662	0	0
YOR357C	0	0	0	0	0	0	-0.0680801	0	0	0.104645	0	0	0	0	0	0	0.0736033	-0.0948376	-0.0823772	0	0	-0.191142	0	0	0	0	0.0654159	0	0	0	0	0	0	0	0	0	0	0	0	0	0	0	0	0	0	0	0	0	0
YOR360C	0	0	0	0	0	0	0	0.1342	0.083392	0	0	0	0	0	0	0	0	0	0	0	0	0	0	0	0	0	0	0	0	0	0	-0.0539575	-0.0688667	0	0	0.115294	0.0509723	0.169258	0	0	0	0	0	0	0	0	0	0	0
YOR362C	0	0	0	0	0	-0.0896526	0	0.0908412	0.11818	0	0	0	0	0	0	0	0.150979	0.19717	0	0	0	-0.318054	0	0.109361	0	0	0	0	0	0	0	0	0	0	0	0	0	0	0	0	0	0	0	0	0	0	0	0	0
YOR389W	0	0	0	0	0	0.0648039	0	0	0.0792802	0	-0.122522	0	0	0	0	0	0	0	0	0	0	0	0	0	0	0	0	0	0	0	0	0	0	0	0	0	0	0	0.151239	0	0	0	0	0	-0.110046	-0.0270586	0	0	0
YPL004C	0	0	0	0	0	-0.070317	0	0.0543728	0	0	0	0	0	0	0	0	0	0.0670408	0	0	0.218182	0	0.0639759	0	0	0.0636663	0	0	0	0	0	0	0	0	0	-0.143027	-0.105497	-0.0742897	0	0	0	0	0	0	0.103148	0.0359946	0	0	-0.0550481
YPL017C	0	0	0	0	0	0	-0.0442393	0	0.167752	0	0	0	0	0	0	-0.107168	0	0.0337746	0	0	0.16475	0	0	0	0	-0.052729	0	0	0	0	0	0	0.107373	0	0	0	-0.143836	0	0	0	-0.0603048	0	0	0	0	0	0	0	0
YPL019C	0	0	0	0	0	0	-0.0470331	0.122798	0	0	0	0	0	0	0	0	0	0	-0.070969	0	0	-0.128279	0	0	0	-0.0625334	0	0	0	0	0	0	0	0	0	0	0	0.052823	-0.110839	0	0	0	0	-0.0673606	-0.0430515	0	-0.101915	0	0
YPL028W	0	0	0	0	0	0	0	0.0556882	0	0	0	0	0	0	0	0	0	0	0	0	0	0	0	0	0	0	0	0	0	0	0	0	0	0	0	0	0	-0.0483948	0.0683925	0.0574135	0	0	0	0	0	0	0	0	0
YPL041C	0	0	0	0	0	0	0	0	0.180687	0	0	0	0	0	0	-0.0531159	-0.100631	0	0	0	0	0	0	0.0672973	-0.0702197	0	0	0	0	0	0	0	0	0	0	0	0	0	0	0	0	0	0	0	0	0	0	0	0
YPL042C	0	0	0	0	0	0	0	0.121279	0	0	0	0	0	0	0	0	0	0	0	0	0	0	0	0	0	0	0	0	0	0	0	0	0	0	0	0	0	0	0	0	0.0841312	0	0	-0.0896602	-0.183222	0	0	0	0
YPL049C	0	0	0	0	0	0	-0.0706766	0	0.162619	0	0	0	0	0	0	0	0	0	-0.0680724	0	0	0	0	0.159379	0	0	0	0	0	0	0	0	0	0	0	0	-0.113316	0	0	0	-0.0862482	0	0	0	-0.559819	0	0	0	0
YPL067C	0	0	0	0	0	0	0.0489205	0.0858137	0	0	0	0	0	0	0	-0.0712251	0	0.070133	0	0	0	0	0	0	-0.0769771	-0.123806	0	0	0	0	0	0	0	0	0	0	0	-0.126374	0	0	0	0.0641148	0	0	0	0	0	0	0
YPL078C	0	0	0	0	0	0	0.0309162	0	0	-0.0654849	-0.0771099	0	0	0	0	0.0243391	0	0.185735	-0.0487935	0	0	0	0	0	0	0	0	0	0	0	0	0	0	0	0	-0.103942	-0.129585	0	0	0	0	0	0	0	0	0	0	0	0
YPL081W	0	0	0	0	0	0	0	0	0	0	0.518824	0	0	0	0	0	-0.078251	0	0	0	0	0.110675	-0.115122	0.0751139	0	0	0	0	0	0	0	0	0	0	0	0	0	0	0	0	-0.0674367	0	-0.0644992	0	0	0	0	0	0
YPL090C	0	0	0	0	0	0	0	0	0	0	0.0433786	0	0	0	0	0	0	0	0	0	0	0	0	0	0	0	0	0	0	0	0	0	0	0	0	0	0	0	0	0	0	0	0	0	0	0	0	0	0
YPL134C	0	0	0	0	0.0335996	0	0	0	0	0	-0.0472275	0	0	0	0	0	0	0.190887	-0.0435712	0	0.0564591	0	0	0	0	0.0535002	0.0387734	0	0	0	0	0	0	0	0	0	-0.0782501	-0.0657144	0	0	0	0	0	-0.0349196	0.059901	0.02525	0	0	0
YPL137C	0	0	0	0	0	0	0	0.073415	0.0977607	0	0	0	0	0	0	0	0	0	0	0	0	0	0	0	0	0	0	0	0	0	0	0	0	0	0	0	0	0	0	0	0	0	0	0	0	0	0	0	0
YPL144W	0	0	0	0	0	-0.127691	0	0	0.0485253	0	0	0	0	0	0	0	0	0	0	0	0	0	0	0	0	0	0	0	0	0	0	0	0	0	0	0	0	0	0	0	0	0	0	0	0.141064	-0.0686659	0	0	0
YPL145C	0	0	0	0	0	0	0	0	0.176385	-0.0753278	0	0	0	0	0	0	0	0	0	0	0	0	0	0	0	0	0	0	0	0	0	0	0	0	0	0	0	0	0	0	0	0	0	0	-0.00282154	0.0981528	0.0191081	0	0
YPL155C	0	0	0	0	0	0	0	0	0.165858	0	0	0	0	0	0	0	0	0	0	0	0	0	0	0	0	0	0	0	0	0	0	0	0	0	0	0	-0.184589	0	0	0	0	0	0	0	0	0	0	0	0
YPL163C	0	0	0	0	0	0	0	0	0	-0.06394	-0.124264	0	0	0	0	0	0	0	0	0	0	0	0	0	0	0	0	0	0	0	0	0	0	0	0	0	-0.250258	0	-0.119661	0	0	0.0490879	0	0	0	0	0	0	-0.0584252
YPL171C	0	0	0	0	0	0	0	0	0	-0.0900782	-0.0732791	0	0	0	0	0	0	0.151239	0	0	-0.0477724	0	-0.0477328	0	0	0	0	0	0	0	0	0	0	0	0	0	0	0	0	0	0	0	0	0	0	0	0	0	0
YPL176C	0	0	0	0	0	-0.0856237	0	0.155797	0	0	0	0	0	0	0	0	0	0	0	0	0	0	0	0	0	0	0	0	0	0	0	0.0589922	0	-0.130362	0	0	0	0	0	0	0	0	0	0	0	0	0	0	0
YPL181W	0	0	0	0	0	0	0	0	0.111591	0	0	0	0	0	0	-0.0522163	0	0	-0.112171	0	0	0	-0.0387906	0	0	0	-0.0285291	0	0	0	0	0	0	0	0	0	-0.126462	-0.100426	0	0.0736621	0	0	0	0	0	0	0	0	0
YPL189C-A	0	0	0	0	0	0	0	0.181138	0	0	0	0	0	0	0	0	0	0	0	0	0	0	0	0	0	0	0	0	0	0	0	0	0	0	0	0	0	0	0	0	0	0	0	0	0	0	0	0	0
YPL214C	0	0	0	0	0	0	0	0	0.172293	0	0	0	0	0	0	-0.0445354	-0.056092	0	0	0	-0.191738	0	0	0.073503	0	0	0	0	0	0	0	0	0	0	0	-0.126371	0	0	0	0	0	0	0	0	-0.141169	0.376123	0	0	0
YPL221W	0	0	0	0	0	-0.081249	0.0838029	0.174312	0	0	-0.0860601	0	0	0	0	0	0	0.20383	0	0	0	0.0545963	0	0	0	-0.096184	-0.0475816	0	0	0	0	0	0	0	0	0	-0.229578	0	-0.137497	0	0	0	0	0	0	0	0	0	0
YPL229W	0	0	0	0	0	0	0	0.165092	0	0	0	0	0	0	0	0	0	0	0	0	0	0	0	0	0	0	0	0	0	0	0	0	0	0	0	0	0	0	0	0	0	0	0	0	0	0	0	0	0
YPL264C	0	0	0	0	0	0	0	0.0828602	0	0	0.123442	0	0	0	0	0	0	0	0	0	0	0	0	0	0	0	0	0	0	0	0	0	0	0	0	0	-0.126454	0	0	0	-0.125286	0.0727168	0	0	0	0	0	0	0
YPR006C	0	0	0	0	0	0	-0.03265	0	0.0927946	-0.0435042	0	0	0	0	0	0	0	0.0542742	0	0	0	0	0.0351858	0	0	0	0	0	0	0	0	0	0	0	0	0	-0.0748491	0	0.0675241	0.0332994	0	0	0	0	0.109779	0.0376759	0	0	0
YPR010C-A	0	0	0	0	0	0	0	0.0316092	-0.0416222	0	-0.0713731	0	0	0	0	0	0	0.1228	0	0	0	0	0	0	0	0	0	0	0	0	0	0	0	0	0	0	-0.144114	0	0	-0.0261926	0	0	0	0	0	0	0	0	0
YPR013C	0	0	0	0	0	0	0	0	0	0.141555	0	0	0	0	0	0	0	0	0	0	0	0	0	0	0	0	0	0	0	0	0	0	0	0	0	0	0	-0.130272	0	0	0.108627	0	0	0	0	0	0	0	0
YPR017C	0	0	0	0	0	0	-0.11907	0	0	0	0	0	0	0	0	0	0	0	0	0	0	0	0	0	0	0	0	0	0	0	0	0	0	0	0	0	0	0	0	0	0	0	0	0	0	0	0	0	0
YPR036W	0	0	0	0	0	0	0	0	0.0429567	0	0.0269085	0	0	0	0	0	0	-0.0708284	0	-0.0548053	0	0.0631549	-0.0478197	0	0	0.0330247	0	0	0	0	0	0	0	0	0	0	0	0	0.0681187	0	0.0431075	0	0	0	0	0	-0.0624142	0	0.05364
YPR036W-A	0	0	0	0	0	0.0638941	0	0	0	0	0.196171	0	0	0	0	0	0.0835387	0.117575	0	0	0.109664	0	-0.0533441	0	0	0.0715795	0	0	0	0	0	0	0	0	0	0	0	0	0	0	0	0	0	0	0	0	0	0	0
YPR060C	0	0	0	0	0	0	0	0	0.0630334	0.0596714	0	0	0	0	0	0	0	0	0	0	0	0	0	0	0	0	0	0	0	0	0	0	0	0	0	0	0.246955	0	0	0	0	0	0	0	-0.153468	0	0	0	0
YPR069C	0	0	0	0	0	0	0	0	0.0740459	0	0	0	0	0	0	-0.0511666	-0.0550082	0	-0.0500871	0	0	-0.126982	0	0.0449453	0	0	0	0	0	0	0	0	0	0	0	0	0	0.110275	0	-0.0791017	0.0323141	0	0	0	0	0	0	0	0
YPR071W	0	0	0	0	0	0.0663455	-0.0891815	0	0.1156	0	0	0	0	0	0	0	0	0	0	0	0	0	0	0	0	0	0	0	0	0	0	0	0	0	0	0	0	0	0	0	0	0	0	0	-0.142977	0	0	0	0.120961
YPR080W	0	0	0	0	0	0	0	0	0.830819	0.117736	0	0	0	0	0	0	0	0	0	0	0	0	0	0	0	0	0	0	0	0	0	0	0	0	0	0	0	0.0556621	0	0	0	0	0	0	0	0	0	0	0
YPR101W	0	0	0	0	0	0	0	0	0	0	0.162345	0	0	0	0	0	0	0	0	0	0	0	0	0	0	0	0	0	0	0	0	0	0	0	0	0	0	0	0	0	0	0	0	0	-0.173228	0	0	0	0
YPR113W	0	0	0	0	0	-0.126054	0	0	0	0	0	0	0	0	0	0	0	0	0	0	-0.103064	0	0	0	0	-0.0956661	0	0	0	0	0	0	0	0	0	0	-0.0811944	0	0	0.124797	0	0	0	-0.0826924	0	0	0	0	0
YPR135W	0	0	0	0	0	0	0	0.0515833	0	-0.110089	0	0	0	0	0	0	0	0	0	0	0	0	0	0	0	0	0	0	0	0	0	0	0	0	0	0	-0.223721	0	0	0	0	0	0	0	0	0	0	0	0
YPR145W	0	0	0	0	0	0	0.0535085	0	0.0631722	0	0.0633344	0	0	0	-0.119016	0	0	0	0	0	0	0	0	0	0	0	0	0	-0.125024	0	-0.0319585	0	0.0551259	0	-0.079684	0	0	0	0	0	0	-0.0752795	0	0	0.056949	0.118061	0	0	0.0740756
YPR149W	0	0	0	0	0	0	-0.0622276	0.0991872	0	0	-0.00182495	0	0	0	0	0	0	0	0.0530281	0	0.10302	-0.0588026	0	-0.120658	-0.0481694	0	0	0	0	0	0	0.0746601	-0.026671	0	0	-0.239813	0	0	0.0443104	0	-0.130909	0	0	0	0.159386	0.0340042	0	0	-0.111865
YPR156C	0	0	0	0	0	0	0.0584434	0.0630441	0.0688416	0	0	0	0	0	0	0	0	0	-0.0401764	0	0	0	0	0	0.0874672	-0.153379	-0.0478304	0	0	0	0	0	0	0	0	0	0	0	0	0	0	0	0	0	0	0	0	0	-0.197399
YPR157W	0	0	0	0	0	0	0	0	0.0546787	0.0993756	0	0	0	0	0	0	0	0	0	0	0	0	0	0	0.064654	-0.139555	0	0	0	0	0	0	0	0	0	0.161646	0	0	0	0	-0.104994	0	0	0	0	0	0	0	-0.0765621
YPR158W	0	0	0	0	0	0	0.0890218	0.0860274	0.0701427	0	0	0	0	0	0	0	0	0	0	0	0	0	0	0	0	0	0	0	0	0	0	0	0	0	0	0	0.0662464	0	-0.14557	0	0	0	0.0582706	0	0	0	0	0	0.175339
YPR159W	0	0	0	0	0	0	0	0.114817	0	0	-0.0773803	0	0	0	0	0	0	0	0	0	0	0	0	0	0	0	0	0	0	0	0	0	0	0	0	0	-0.131677	-0.150433	0	0	0	0	0.0638618	0	0	0	0	0	0
YPR160W	0	0	0	0	0	0.0837745	0	0.0343664	0.121031	0	0	0	0	0	0	0	0	0.191168	0	0	0.137088	0	0	0.0794898	0	0	-0.0600319	0	0	0	0	0	0	0	0	0	-0.127495	-0.0424477	0	0	0	0	0	0	-0.0843053	0	0	0.0601852	0
YPR192W	0	0	0	0	0	0	0	0.00133953	0	-0.0535975	0	0	0	0	0	0	-0.035939	0.0293489	-0.0304521	0	0.0374327	0.0640071	0	0	0	0	0	0	0	0	0	0	0	0	0	-0.045282	0	0	0	0	-0.037107	0	0	0	0	0	0	0	0
YBR016W	0	0	0	0	0	0	0	0	0	0	0	0	0	0	-0.0945986	0	0	0	0	0	0	0	0	0	0	0	0	0	0	0	0	0	0	0	0	0	-0.168983	-0.114908	0	0	0	0	-0.0479278	0	0.102956	0.0732083	0	0	0
YBR294W	0	0	0	0	0	0	0	0	0	0	0	0	0	-0.135632	0	0	0	0.272601	0.0440364	0	0	0	0	-0.049475	0	0	-0.0462234	0	0	0	0	0	0	0	0	-0.085978	0	0	-0.126404	0	0	0	0.0418376	0	0.0343863	0.174102	-0.0497521	0	0.103069
YCL001W	0	0	0	0	0	0	0	0	0	0	0	0.158289	0	0.116859	0	0	0	0	0	0	0	0	0	0	0	0	0	0	0	0	0	0	0	0	0	0	0	0	0	0	0	0	0	0	0	0	0	0	0
YCL002C	0	0	0	0	0	0	0	0	0	0	0	0	0	0	0	0	0	-0.125037	0	0	0	-0.0634035	0	0.0600337	0	0.0519845	0	0	0	0	0	0	0	0	0	0	0	0	0	0	0	0	0	0	-0.047303	-0.0396866	0	0	0
YCL009C	0	0	0	0	0	0	0	0	0	0	0	0	0	0	0	0	0	0.0788145	0.0668909	0	0	0	-0.0807815	0	0.0433122	0	0	0	0	0	0	0	0	0	0	0	0	0	0	0	0	0	0	0	0	0	0	0	0
YCL014W	0	0	0	0	0	0	0	0	0	0	0	0	0	0	0	0	0	0	0	0	0	0	0	0	0	0	0	0	0	0	0	0	0	0	0	-0.0815897	0	-0.116414	0	0	0	0.0592123	0	0	0	0	0	0	0
YCL016C	0	0	0	0	0	0	0	0	0	0	0	-0.126464	0	0	0	0	0	0	0	0	0	0	-0.0785123	0	0	0	0.0648373	0	0	0	0	0	0	0	0	0	0	0	0	0	0	0	0	0	0	0	0	0	0
YCL017C	0	0	0	0	0	0	0	0	0	0	0	0	0	0	0	0	0	0	-0.0277974	0	0	-0.0480448	-0.0359781	0	0	0	0	0	0	0	0	0	0	0	0	0	0	0	0.105451	0	0	0	0	0	0	0	0	0	0
YCL019W	0	0	0	0	0	0	0	0	0	0	0	0	0	0	0	0	0	0	0	0	0	0	0	0	0	0	0	0	0	0	0	0	0	0	0	0	0	0	0	0	0	0	0	0	0	0	0	0	0
YCL021W-A	0	0	0	0	0	0	0	0	0	0	0	0	0	0	0	0	0	0	0	0	0	0	0	0	0	0	0	0	0	0	0	0	0	0	0	0	0	0	0	0	0	0	0	0	0	0	0	0	0
YCL028W	0	0	0	0	0	0	0	0	0	0	0	0	0	0	0	0	0	0	0	0	0	0	0	0	0	0	0	0	0	0	0	0	0	0	0	0	-0.135303	0	0	0	0	0	0	0	0	0	0	0	0
YCL032W	0	0	0	0	0	0	0	0	0	0	0	0	0	0	0	0	0	0	-0.13445	0.0620444	0	0.0942381	-0.0635959	0	0	0	0	0	0	0	0	0	0	0	0	-0.167902	0	0	0	0	0	0	-0.0407689	0	0	0	0	0	0
YCL035C	0	0	0	0	0	0	0	0	0	0	0	0	0	0	0	0	0	0	-0.160925	0	0	0	0	0	0	0	0	0	0	0	0	0	0	0	0	0	-0.15621	0	0.053674	0	0	0	0	-0.0612236	-0.125129	0	-0.0859036	0	0
YCL037C	0	0	0	0	0	0	0	0	0	0	0	0	0	0	0	0	0	0	0	0	0	0	0	0	0	0	0	0	0	0	0	0	0	0	0	0	0	0	0	0	0	0	0	0	0	0	0	0	0
YCL038C	0	0	0	0	0	0	0	0	0	0	0	0	0	0	0	0	0	0	0	0	0	0	0	0	0	0	0	0	0	0	0	0	0	0	0	-0.128465	0	0	0.114271	0	-0.098718	0	0.0558191	0	0	0	0	0	0
YCL040W	0	0	0	0	0	0	0	0	0	0	0	0	0	0	0	-0.0317321	0	0.0708379	0	0	0	0	0	0	0.035842	-0.0355387	0	0	0	0	0	0	0	0	0	-0.0692342	0	-0.0422651	0	0.0243518	0	0	0	0	0	0	0	0	0
YCL042W	0	0	0	0	0	0	0	0	0	0	0	0	0	0	0	0	0	0	0	0	0	0	0	0	0	0	0	0	0	0	0	0	0	0	0	0	-0.10215	0	0	0	0	0	0	0	0	0	0	0	0
YCL047C	0	0	0	0	0	0	0	0	0	0	0	0	0	0	0	0	0	0	0	0	-0.0739548	-0.196383	0	0	0	0.071762	0	0	0	0	0	0	0	0	0	0	0	0	0	0	0	0	0	0	0	0	0	0	0
YCL054W	0	0	0	0	0	0	0	0	0	0	0	0	0	-0.421153	0	0	0	0	0	0	0	0	0	0	0	0	0	0	0	0	0	0	0	0	0	0.116764	0	0.129988	0	0	0.0696983	0	0	0	0	0	0	0	0
YCL055W	0	0	0	0	0	0	0	0	0	0	0	0	0	-0.153988	0	0	0	-0.112932	-0.0581252	0	0	-0.0945612	0	0.169195	0	0	0	0	0	0	0	0	0	0	0	0	0	0.0547327	0	0	0	0	0.0468215	0.0380302	-0.650108	-0.0686835	0	0	0
YCL056C	0	0	0	0	0	0	0	0	0	0	0	0	0	-0.0948577	0	0	-0.0721971	0	-0.0835948	0	0.0662847	0	0	0	0	0	0	0	0	0	0	0	0	0	0	0	0	0	0	0	0	0	0	0	-0.254315	0	0	0	0
YCL057W	0	0	0	0	0	0	0	0	0	0	0	0	0	-0.189721	0.0413073	0	0.0843269	0.194011	0.098849	0	0	-0.200129	0	0	0	-0.0723249	0	0	0.142249	0.0474801	0	0	0	0	0	0	-0.1617	0	0	0	0	-0.0526702	0	0	0	0	0	0	0
YCL064C	0	0	0	0	0	0	0	0	0	0	0	0	0	-0.183667	0	0	0	0	0	0	0	0	0	0	0	0	0	0	0.0863343	0.0904178	0	0	0	0	0	0	-0.110605	0	0	0	0	0	0	0	0	0.0888059	0	0	0
YCL066W	0	0	0	0	0	0	0	0	0	0	0	0	0	0.935944	0	0	0	0	0	0	0	0	0	0	0	0	0	0	0	0	0	0	0	0	0	0	0	0	0	0	0	0	0	0	-0.0864023	0	0	0	0
YCL067C	0	0	0	0	0	0	0	0	0	0	0	0	0	0.91662	0	0	0	0	0	0	0	0	0	0	0	0	0	0	0	0	0	0	0	0	0	0	0	0	0	0	0	0	0	0	-0.14797	0	0	0	0
YCR008W	0	0	0	0	0	0	0	0	0	0	0	0	0	0	0	0	0	0	0	0	0	0	0	0	0	0	0	0	0	0	0	0	0	0	0	0	0	0	0	0	0	0	0	0	0	0	0	0	0
YCR009C	0	0	0	0	0	0	0	0	0	0	0	-0.150004	0	0	0	0	0	0	0	-0.119363	0	0.0493766	0	0.110725	0	0	0	0	0.0306215	0	0	0	0	0	0	0	-0.167236	0	0	0	0	0	0	-0.0411478	-0.282378	-0.0243445	0	0	0
YCR017C	0	0	0	0	0	0	0	0	0	0	0	-0.554073	0	0	0	0	0	0	0	0	0	0	0	0	0	0	0	0	0	0	0	0	0	0	0	-0.178545	0	0	0	0.0922608	0.0540324	0	0	0	0	0	0	0	0
YCR020C-A	0	0	0	0	0	0	0	0	0	0	0	0	0	0	0	0	0	0	0	0	0	0	0	0	0	0	0	0	0	0	0	0	0	0	0	0	0	0	0	0	0	0	0	0	0	0	0	0	0
YCR024C	0	0	0	0	0	0	0	0	0	0	0	0	-0.168059	0	0	0	0	0	0	0	0.0496359	0	-0.0532783	0.0469823	0	0	0	0	0.0219873	0	-0.0377102	0	0	0	0	-0.0907771	0	-0.0776076	0.0228389	0	0	0	0	0	0	0	0	0	0
YCR024C-A	0	0	0	0	0	0	0	0	0	0	0	0	0	0	0	-0.0953669	0	0	-0.0471787	0	0	0	0	0.079009	0	-0.0734325	0	0	0	0	0	0	0	0	0	0	-0.0945419	0	0	0	0.146727	0	0.0724188	0	-0.087159	0	0	0	0
YCR025C	0	0	0	0	0	0	0	0	0	0	0	0	0	0	0	0	0	0	0	0	0	0	0	0	0	0	0	0	0	0	0	0	0	0	0	0	0	0	0	0	0	0	0	0	0	0	0	0	0
YCR026C	0	0	0	0	0	0	0	0	0	0	0	0	0.286793	-0.103322	0.0735129	0	0	0	0	0	0	0	0	0	0	0	0	0	0	0	0	0	0	0	0	-0.167979	0	0	0	0	0	0	0	0	0	0	0	0	0
YCR027C	0	0	0	0	0	0	0	0	0	0	0	0	0.345041	0	0	0	0	0	0	0	0	0	0	0	0	0	0	0	0	0	0	0	0	0	0	0	0	0	0	0	0	0	0	-0.0917586	0	0	0	0	0
YCR031C	0	0	0	0	0	0	0	0	0	0	0	0	0	0	0	0	0	0.0422352	0.134851	0	0	0	0	-0.0426646	0	0	0	0	0	0	0	0	0	0	0	0	0	0	0	0	0	0	0	0	0	0	0	0	0
YCR033W	0	0	0	0	0	0	0	0	0	0	0	0	0	0	0	0	0	0	0	0	0	0	0	0	0	0	0	0	0	0	0	0	0	-0.0878468	0	0	-0.23175	0	0	0	0.0996401	0	0	0	0.131404	0	0	0	0
YCR035C	0	0	0	0	0	0	0	0	0	0	0	0	0	0	0	0	0	0	0	0	0	0	0	0	0	0	0	0	0	0	0	0	0	0	0	0	0.111216	0	0.0546417	0	0	0	0.0577963	0	0	0	0	0	0
YCR037C	0	0	0	0	0	0	0	0	0	0	0	0	0	0	0	0	0	0	0	0	0	0	0	0	0	0	0	0	0	0	0	-0.112329	0	0	0	0	0.112575	-0.0951721	0	0	0	0	0	-0.0980559	0	0	0	0	0
YCR039C	0	0	0	0	0	0	0	0	0	0	0	0	0	0.91662	0	0	0	0	0	0	0	0	0	0	0	0	0	0	0	0	0	0	0	0	0	0	0	0	0	0	0	0	0	0	-0.14797	0	0	0	0
YCR040W	0	0	0	0	0	0	0	0	0	0	0	0	0	0.935944	0	0	0	0	0	0	0	0	0	0	0	0	0	0	0	0	0	0	0	0	0	0	0	0	0	0	0	0	0	0	-0.0864023	0	0	0	0
YCR051W	0	0	0	0	0	0	0	0	0	0	0	0	0	0	0	0	0	0	0	0	0	0	0	0	0	0	0	0	0	0	0	0	0	0	0	0	0.211154	0	0	0	0.0930841	0	0	0	0	0	0	0	0.0864612
YCR052W	0	0	0	0	0	0	0	0	0	0	0	0	0	0	0	0	0	0	0	0	0	0	0	0	0	0	0	0	0	0	0	0	0	0	0	0	0	0	0	0	0	0	0	0	0	0	0	0	0
YCR060W	0	0	0	0	0	0	0	0	0	0	0	0	0	0	0	0	0	0.101282	0	0	0	-0.0927532	0	0	0	-0.0657173	0	0	0	0	0	0	0	0	0	0	0	0	0	0	0	0	0	0	0	-0.109687	0.041824	0	0
YCR061W	0	0	0	0	0	0	0	0	0	0	0	0	0	0	-0.199113	0	0	0	0	0	0	0	0	0	0	0	0	0	0	0	0	0	0	0	0	0	-0.137056	0	0	0	0	0	0	0	0	0	0	0	0
YCR064C	0	0	0	0	0	0	0	0	0	0	0	0	0	0	0	0	-0.0877243	0	0	0	0	0	-0.0712647	0	0	0	0	0	0	0	0	0	0	0	0	0	0	0	0	0	0	0	0	0	0.0975388	0	0	0	0
YCR065W	0	0	0	0	0	0	0	0	0	0	0	0	0	0	0	0	-0.114551	0	0	0	0	0	0	0	0	0	0	0	0	0	0	0	0	0	0	-0.080471	0	-0.0994104	0	0	0	0	0	0.0748007	0	0	0	0	0
YCR067C	0	0	0	0	0	0	0	0	0	0	0	0.146502	-0.134282	0	0	0	0	0	0	0	0	0	0	0	0	0	0	0	0	0	0	0	0	0	0	0	0	0	0	0	0	0	0	0	0	0	0	0	0
YCR071C	0	0	0	0	0	0	0	0	0	0	0	0	0	0	0	0	0.0703026	0	0	0	0	0	-0.0303447	0	0	0	0	0	0	0	0	0	0	0	0	0	-0.125262	0	0	0	0	0	0	0	0	0	0	0	0
YCR073C	0	0	0	0	0	0	0	0	0	0	0	0	0	0	0	0	0	0	0	0	0	0	-0.123797	0	0	0	0	0	0	0	0	0	0	0	0	0	0	0	0	0	0.088911	0.0701724	0	0	0	0	0	0	-0.09959
YCR075C	0	0	0	0	0	0	0	0	0	0	0	0	0	0	0	0	0	0	0	0	0	0	0	0	0	0	0	0	0	0	0	0	0	0	0	-0.190363	0	0	0	-0.0541929	0	0	0	0	0	0	0	0	-0.0742484
YCR075W-A	0	0	0	0	0	0	0	0	0	0	0	0	0	0	0	0	0	0	0	0	0	0	0	0	0	0	0	0	0	0	0	0	0	0	0	-0.133836	0	0	0	0	0	0	0	0	0	0	0	0	0
YCR076C	0	0	0	0	0	0	0	0	0	0	0	0	0	0	0	0	-0.0429659	0	0	0	0	0	0	0	0	0.0777611	0	0	0	0	0	0	0	0	0	0	-0.248316	0	0	0	0	0	0	-0.0652127	0	0	0	0	0
YCR077C	0	0	0	0	0	0	0	0	0	0	0	0	0	0	0	0	0	0	0	0	0	0	0	0	0	0	0	0	0	0	0	0	0	0	0	0	0	0	0	0	0	0	0	0	0	0	0	0	0
YCR081W	0	0	0	0	0	0	0	0	0	0	0	0	0	0	0	0	0	0	0	0	0	0	0	0	0	0	0	0	0	0	0	0	0	0	0	-0.131776	0	0	0	0	0	0	0	0	0	0	0	0	0
YCR082W	0	0	0	0	0	0	0	0	0	0	0	0	0	0	0	0	0.0878655	0.184136	0.0695664	0	0	-0.17081	0	0.0619125	0	0	0	0	0	0	0	0	0	0	0	0	0	0	0	0	0	0	0	0	0	0	0	0	0
YCR083W	0	0	0	0	0	0	0	0	0	0	0	0	0	0	0	0	0	0.125041	-0.0574876	0	0	0	0	0.045505	0	0	0	0	0	0	0	0	0	0	0	0	-0.0838174	0	0	0	-0.0448168	0	0	0	0	0	0	0	0
YCR084C	0	0	0	0	0	0	0	0	0	0	0	0	0	0	0	0	0	0	0	0	0	0	0	0	0	0	0	0	0	0	0	0	0	0	0	0	0	0	0	0	0	0	0	0	0	0	0	0	0
YCR086W	0	0	0	0	0	0	0	0	0	0	0	0	0	0	0	0	0	0	0.0911758	-0.107339	0	-0.140497	0	0	0.0685608	0	0	0	0	0	0	0	0	0	0	0	-0.105404	0	0	0	0	0	0	0	0	0	0	0	0
YCR087C-A	0	0	0	0	0	0	0	0	0	0	0	0	0	0	0.285008	0	0	0	0	0	0	0	0	0	0	0	0	0	0	0	0	0	0	0	0	0	0.164395	0.118368	0	0	0	0	0	0	0	0	0	0	0
YCR087W	0	0	0	0	0	0	0	0	0	0	0	0	0	0	0	0	0	0	0	0	0	0	0	0	0	0	0	0	0	0	0	0	0	0	0	0	0.106128	0	0	0	0	0.101935	-0.0797702	0	0	0	0	0	0
YCR093W	0	0	0	0	0	0	0	0	0	0	0	0	0	0	0	0	0	0	0	0	0	0	0	0	0	0	0	0	0	0	0	0	0	0	0	0	0	0	0	0	0	0	0	0	0	0	0	0	0
YCR097W	0	0	0	0	0	0	0	0	0	0	0	0	0	-0.931494	0	0	0	0	0	0	0	0	0	0	0	0	0	0	0	0	0	0	0	0	0	0	0	0	0	0	0	0	0	0	0	0	0	0	0
YCR098C	0	0	0	0	0	0	0	0	0	0	0	0	0	0	0	0	-0.0489818	0.0635579	0	0	0	0	0	-0.0694723	0	-0.0370279	0	0	0	0	0	0	0	0	0	0	0	0	0	0	0	0	0	0	0	0	0	0	0
YCR099C	0	0	0	0	0	0	0	0	0	0	0	0	0	0	0	0	0	0	0	0	0	0	0	0	0	0	0	0	0	0	0	0	0	0	0	0	0	0	0	0	0	0	0	0	0	0	0	0	0
YCR100C	0	0	0	0	0	0	0	0	0	0	0	0	0	0	0	0	0	0	0	0	0	0	0	0	0	0	0	0	0	0	0	0	0	0	0	0	0	0	0	0	0	0	0	0	0	0	0	0	0
YCR101C	0	0	0	0	0	0	0	0	0	0	0	0	0	0	0	0	0	0	0	0	0	0	0	0	0	0	0	0	0	0	0	0	0	0	0	0	0	0	0	0	0	0	0	0	0	0	0	0	0
YCR104W	0	0	0	0	0	0	0	0	0	0	0	0.0817344	-0.133806	0.114848	0	0	0	0	0	0	0	0	0	0	0	0	0	0	0	0	0	0	0	0	0	0	0	0	0	0	0	0	0	0	0	0	0	0	0
YDL120W	0	0	0	0	0	0	0	0	0	0	0	-0.129641	0	0	0	0	0	0	0	0	-0.0992336	0	0	0	0	0	0	0	0	0	0	0	0	0	0	0	0	0	0	0	0	0	0	0	0	0	0	0	0
YDR034C-A	0	0	0	0	0	0	0	0	0	0	0	0	-0.157237	0	0	0	0	0	0	0	0	0	0	0	0	0	0	0	0	0	0	0	0	0	0	-0.226215	0	0	0	0	0	0	0	0	0	0	0	0	0
YDR098C-A	0	0	0	0	0	0	0	0	0	0	0	0	-0.115849	0	0	0	0	0	0	0	0	0	0	0	0	0	0	0	0	0	0	0	0	0	0	0	0.0685196	0	0	0	-0.247707	0	0	0	0	-0.0938596	0	0	0
YDR134C	0	0	0	0	0	0	0	0	0	0	0	0	0	0	0.0646748	0	0	0	0	0	0	0	0	0	0	0	0	0	0	0	0	0	0	0	0	-0.0662815	0	0.0533758	0	0	-0.0507683	0	0	0	0	0	0	0	0
YDR261C-D	0	0	0	0	0	0	0	0	0	0	0	0	-0.0565053	0	0	0	0	0	0	0	0	0	0	0	0	0	0	0	0	0	0	0	0	0	0	0	0	0	0	0	0	0	0	0	0	0	0	0	0
YDR279W	0	0	0	0	0	0	0	0	0	0	0	0	0	-0.144847	0	0	0	0	0	0	0	0	0	0	0	0	0	0	0	0	0	0	0	0	0	0	0	0	0	0	0	0	0	0	0	0	0	0	0
YDR311W	0	0	0	0	0	0	0	0	0	0	0	0	0	-0.235188	0	0	0	0	0	0	0	0	0	0	0	0	0	0	0	0	0	0	0	0	0	0	0	0	0	0	0	0	0	0	0	0	0	0	0
YDR312W	0	0	0	0	0	0	0	0	0	0	0	0	0	-0.434347	0	0	0	0	0	0	0	0	0	0	0	0	0	0	0	0	0	0	0	0	0	0	0	0	0	0	0	0	0	0	0	0	0	0	0
YDR365W-B	0	0	0	0	0	0	0	0	0	0	0	-0.207413	-0.319777	0	0	0	0	0	0	0	0	0	0	-0.098203	0	0	0	0	0	0	0	0	0	0	0	0	0	0	0	0	0	0	0	0	-0.111307	-0.0531856	0	0	0
YDR366C	0	0	0	0	0	0	0	0	0	0	0	-0.338378	0	0	0	0	0	-0.057871	0	0	0	-0.0836987	0	-0.337284	0	0	0	0	0	0	0	0	0	0	0	0	-0.056319	0.064129	0	0	-0.12587	0	0	0	0	0	0	0	-0.0834119
YDR459C	0	0	0	0	0	0	0	0	0	0	0	0	0	-0.406439	0	0	0	-0.105645	0	0	0	0	0	0	0	0	0	0	0	0	0	-0.152845	0.0981036	0	0	-0.0776486	0	0	0	0	0	0	-0.0687227	0	0	0	0	0	0
YDR460W	0	0	0	0	0	0	0	0	0	0	0	0	0	-0.512771	0	0	0	0	0	0	0	0	0	0	0	0	0	0	0	0	0	0	0	0	0	0	0	0	0	0	0	0	0	0	0	0	0	0	0
YDR461C-A	0	0	0	0	0	0	0	0	0	0	0	0	0	-0.596963	-0.0983182	0	0	0	0	-0.0458244	0	0	0	0	0	0	0	0	0	0	0	0.0595517	0	0	0	-0.107171	0	0	0	0	0	0	0	0	0.214971	0.0298233	-0.0200041	0	0
YDR461W	0	0	0	0	0	0	0	0	0	0	0	0	0	-0.536702	0	0	0	0	0	0	0	0	0	0	0	0	0	0	0	0	0	0	0	0	0	0	0	0	0	0	0	0	0	0	-0.0636876	-0.0315785	-0.0305751	0	0
YDR462W	0	0	0	0	0	0	0	0	0	0	0	0	0	-0.259416	0	0	0.0540121	0	0	0	-0.0538504	0	0	0	0	0	0	0	0	0	0	0	0	0	0	0	0	0	0	0	0	0	0	0	0	0	0	0	0
YER007C-A	0	0	0	0	0	0	0	0	0	0	0	0	0	-0.0973923	0	0	0	0	0	0	0	0	0	0	0	0	0	0	0	0	0	0	0	0	0	0	0	0.185299	-0.139824	0	0	0	0	0	-0.103834	-0.072343	-0.0740843	0	0
YER031C	0	0	0	0	0	0	0	0	0	0	0	0	0.106878	0	0	0	-0.0293231	0	0	0	0	0	0	0.0586416	0	0.0356202	0.0463741	0	0.0619369	0	0	0	0	0	0	-0.107241	0	0	0	0	0	0	0	0	0	0	0	0	0
YER160C	0	0	0	0	0	0	0	0	0	0	0	0.184577	0	0	0	0	0	0	0	0	0	0	0	0	0	0	0	0	0	0	0	0	0	0	0	0	0	0	0	0	0	0	0	0	0	0	0	0	0
YFL025C	0	0	0	0	0	0	0	0	0	0	0	0	0	0.139735	0	0	0	0	0	0	0	0	0	0	0	0	0	0	0	0	0	0	0	-0.085093	0	0	0	0	0	0	0	0	0	0	0	0	0	0	0
YFL026W	0	0	0	0	0	0	0	0	0	0	0	0	0	-0.937767	0	0	0	0	0	0	0	0	0	0	0	0	0	0	0	0	0	0	0	0	0	0	0	0	0	0	0	0	0	0	-0.0198497	0	0	0	0
YFL027C	0	0	0	0	0	0	0	0	0	0	0	0	0	-0.882286	0	-0.0390412	0	0	0	0	0	0	0	0.0243859	0	0	0	0	0	0	0	0	0	0	0	0	0	0	0	0	0	0	0	0	-0.0751255	0	-0.0122481	0	0
YFL028C	0	0	0	0	0	0	0	0	0	0	0	0	0	0.353057	0	0	0.0793769	0	0	0	0	-0.122187	0	-0.05432	0	0.07175	0.0929056	0	0	0	0	0	0	0	0	0	0	0.0462014	0	0.073992	0.067102	0	0	0	0	0	0	0	0
YFR006W	0	0	0	0	0	0	0	0	0	0	0	0	0	0	-0.0745534	0.0499065	0	0.0614429	0.0519596	0	0	-0.0532541	0	-0.0511743	0	0	0	0	0	0	0	0	0	0.676294	0	0	-0.133644	0	0	0	0.0633495	0	0	0.0508962	0	0	0	0	-0.0820832
YFR044C	0	0	0	0	0	0	0	0	0	0	0	0	0	0	-0.166974	0	0	0.0242147	0	0	0	-0.0412975	-0.0775776	0	0	0	-0.0557016	0	0	0	0	0	0	0	0	0	0	0	0	0	0	0	0	0	0	0	0	0	0
YGL031C	0	0	0	0	0	0	0	0	0	0	0	0	0	-0.148715	0	0	0.0143923	0	0.147955	0	0	0	0	-0.0548668	0	0.0238091	0	0	0	0	0	0	0	0	0	0	0	0.225662	0	0	0	0	0.0523383	0	0	0	0	0	0
YGL032C	0	0	0	0	0	0	0	0	0	0	0	0	0	-0.898714	0	0	0	0	0	0	0	0	0	0	0	0	0	0	0	0	0	0	0	0	0	0	0	0	0	0	0	0	0	0	-0.0452489	0	0	0	0
YGL033W	0	0	0	0	0	0	0	0	0	0	0	0	0	-0.238059	0	0	0	0	0	0	0	0	0	0	0	0	0	0	0	0	0	0	0	0	0	0	0	0	0	0	0	0	0	0	0	0	0	0	0
YGL088W	0	0	0	0	0	0	0	0	0	0	0	0	0	0.15614	0	0	0.0907939	-0.143192	-0.0759487	0	0	0	0	0	0	0	0	0	0	0	0	0	0	0	0	0	0	0	0	0	0	0	0	0	-0.138186	0.0799017	0	0	0
YGL089C	0	0	0	0	0	0	0	0	0	0	0	0	0	0.776791	0	0	0	0	0	0	0	0	0	0.0820581	0	0	0	0	0	0	0	0	0	0	0	0	0	0	0	0	0	0	0	0	-0.334728	0	0	0	0
YGL222C	0	0	0	0	0	0	0	0	0	0	0	0.0675186	0	0	0	0	0	0	0	0	0	0	0	0	0	0	0	0	0	0	0	0	-0.0443835	0	-0.0519809	0	-0.161322	0	0	0	0	0	0	0	0	0	0	0	0
YGR038C-A	0	0	0	0	0	0	0	0	0	0	0	0	-0.120358	0	0	0	0	0	0	0	-0.191552	0	0	0	0	0	0	0	0	0	0	0	0	0	0	0	0.0658695	0	0.0598648	0	0	0	0	0	0	-0.106434	0	0	0
YGR147C	0	0	0	0	0	0	0	0	0	0	0	0	0	-0.0693418	0	0	0	0	0	0	0	0	0	0	0	0	0	0	0	0	0	0	0	0	0	0	0	0	0	0	0	0	-0.108393	0	0	0	0	0	0
YGR210C	0	0	0	0	0	0	0	0	0	0	0	-0.144875	0	0	0	0	-0.132205	0	0	0	0	0	0	0	0	0	0	0	0	0	0	0	0	0	0	0	0	0	-0.12302	0	0	0	0	0	0	0	0	0	0.153389
YGR253C	0	0	0	0	0	0	0	0	0	0	0	-0.123631	0	0	0	0	0.0944533	0.151649	0	0	0	-0.238397	0	0.0453291	0	0	0	0	0	0	0	0	0	0.0795741	0	0	0	0	0	0	0	0	0	0	0	0	0	0	0
YGR266W	0	0	0	0	0	0	0	0	0	0	0	0	0	0	-0.0878518	0	0	0	0	0	0	0	0	0	0	0	0	0	0	0	0	0	0	0	0	-0.110175	0	0	0	0.0395021	0.0522586	0	0	0	0.135731	0.0489472	0	0	0
YHR182W	0	0	0	0	0	0	0	0	0	0	0	0.104907	0	0	0	0	0	0	0	0	0	0	0	0	0.0653937	0.13852	0	0	0	0	0	0	0	0	0	0	0	0	0	0	0	0	0	0	0	-0.106649	0	0	0
YHR214C-B	0	0	0	0	0	0	0	0	0	0	0	0	-0.0803487	0	0	0	0	0	0	0	0	0	0	0	0	0	0	0	0	0	0	0	0	0	0	0	0	0	0	0	0	0	0	0	0	0	0	0	0
YIL015W	0	0	0	0	0	0	0	0	0	0	0	0	0	-0.921422	0	0	0	0	0	0	0	0	0	0	0	0	0	0	0	0	0	0	0	0	0	0	0	0	0	0	0	0	0	0	-0.0728362	0	0	0	0
YIL017C	0	0	0	0	0	0	0	0	0	0	0	0	0	-0.560082	0	0	0	0	0	0	0	0	0	0	0	0	0	0	0.053763	0	0	0	0	0	0	0	-0.207968	-0.0582099	0	0	-0.0484687	0	0	0	0	0	0	0	0
YIL073C	0	0	0	0	0	0	0	0	0	0	0	0	0	0	-0.111073	0	0	0	0	0	0	0	0	0	0	0	0	0	0	0	0	0	0	0	0	0	-0.108207	0	0	0	0	0	0	0	0	0	0	0	0
YIL122W	0	0	0	0	0	0	0	0	0	0	0	0	0.101412	0	0	-0.0560327	0	0.170795	0	0	0	0.0636463	0	0	0	-0.231994	0	0	0	0	0	0	0	0	0	-0.175013	0	0	0	0	0	0	0	0	0	0	0	0	0.248958
YJL167W	0	0	0	0	0	0	0	0	0	0	0	0	0	-0.0960684	0	0	0.0215053	0	0	-0.048622	0	0.0227545	0	0	0	0	0	0	0	0	0	0	0	0	0	0	-0.0675707	-0.0660015	0	0.0510978	0	0	0	-0.0387511	0	0	0	0	0
YJL170C	0	0	0	0	0	0	0	0	0	0	0	0	0	-0.872908	0	0	0	0	0	0	0	0	0	0	0	0	0	0	0	0	0	0	0	0	0	0	0	0	0	0	0	0	0	0	-0.0714131	0	0	0	0
YJL191W	0	0	0	0	0	0	0	0	0	0	0	0	0.215119	0.156616	0	0	0	-0.0606905	0	0	0	-0.269693	0	0	0	0.0616477	0	0	0	0	0	0	0	0	0	0	0.159542	0	0	0	0	0	0	0.106156	0	0	0	0	0
YJR004C	0	0	0	0	0	0	0	0	0	0	0	0	0	0.660696	0	0	0	-0.0626502	-0.0431473	0	0	0	0	0.0822602	0	0	0	0	0	0	0	0	0	0	0	0	0	0	0	0	0	0	0	0	-0.425488	0	0	0	0
YJR009C	0	0	0	0	0	0	0	0	0	0	0	0	0	0	0.0772313	0.0427793	0	-0.0900663	-0.0117175	0	0	0	0	0.0351047	0	0	0	0	0	0	0	0	0	0	0	0.0779765	0	0	0	-0.0798142	0	0	0.666984	0	0	0	0	0	0
YJR027W	0	0	0	0	0	0	0	0	0	0	0	0	-0.141295	0	0	0	0	0	0	0	0	0	0	0	0	0	0	0	0	0	0	0	0	0	0	0	0	0	0	0	0	0	0	0	-0.0783154	0	0	0	0
YKL032C	0	0	0	0	0	0	0	0	0	0	0	0	0	0.0846261	0	0	0	0	0	0	0	0	0	0	0	0	0	0	0	0	0	0	0	-0.128143	0	0	-0.119407	0	0	0.0851695	0.0826398	0	0	0	0.0377899	0.100625	0	0	0
YKL178C	0	0	0	0	0	0	0	0	0	0	0	0	0	0.907185	0	0	0	0	0	0	0	0	0	0	0	0	0	0	0	0	0	0	0	0	0	0	0	-0.0562719	0	0	0	0	0	0	-0.145719	0	0.00754398	0	0
YKL208W	0	0	0	0	0	0	0	0	0	0	0	0	0	-0.488841	0	0	0	0.0790304	0	0	0	0	-0.0707613	0	0	0	0.0433387	0	0	0	0	0	0	0	0	0	0	-0.127361	0	0	0	0	-0.0702696	0	0	0	0	0	0
YKL209C	0	0	0	0	0	0	0	0	0	0	0	0	0	-0.934565	0	0	0	0	0	0	0	0	0	0	0	0	0	0	0	0	0	0	0	0	0	0	0	0	0	0	0	0	0	0	-0.0299312	0	0	0	0
YKL220C	0	0	0	0	0	0	0	0	0	0	0	0	0	0	0.128707	-0.0389419	0	-0.0776289	0	0	0	0	0	0.045565	0	-0.0509535	0	0	0	0	0	0	0	0	0	0	0	0	0	0	0	0	0	0	-0.158743	-0.0043321	0	0	0
YKR080W	0	0	0	0	0	0	0	0	0	0	0	-0.0957115	0	0	0	0	0	-0.067792	0	0	-0.178671	0	0	0	0	-0.053551	0	0	0	0	0	0	0	0	0	0	0.099272	0	-0.11284	0	0	0	-0.0536039	0	0.00703157	0.135599	0	0.113451	0.115131
YLL009C	0	0	0	0	0	0	0	0	0	0	0	0	-0.0972095	0	0	0	0.0824336	0	0	0	-0.0888427	0	0	0.0638505	0	-0.0453688	0	0	0	0	0	0	0	0	0	0	-0.133472	0	0	0	0	0	0	0	0	0	0	0	0
YLL018C-A	0	0	0	0	0	0	0	0	0	0	0	0.0922053	0	0	0	0	0	0	0	0	0	0	0	0	0	0	0	0	0	0	0	0	0	0	0	0	0	0	0	0	0	0	0	0	0	0	0	0	0
YLR039C	0	0	0	0	0	0	0	0	0	0	0	0	0	-0.258166	0	0	0	0	0	0	0	0	0	0	0	0	0	0	0	0	0	0	0	0	0	-0.142158	0	0	-0.122535	0.12566	0	0	0	0	0	0	0	0	0
YLR040C	0	0	0	0	0	0	0	0	0	0	0	0	0	0.92189	0	0	0	0	0	0	0	0	0	0	0	0	0	0	0	0	0	0	0	0	0	0	0	0	0	0	0	0	0	0	-0.161984	-0.0200172	0	0	0.0292364
YLR041W	0	0	0	0	0	0	0	0	0	0	0	0	0	-0.6062	0	0	0	0	0	0	0	0	0	0	0	0	0	0	0	0	0	0	0	0	0	0	0	0	0	0	0	0	0	0	0	0	0	-0.103885	0
YLR043C	0	0	0	0	0	0	0	0	0	0	0	0	0	-0.071578	0	0	0	0	0	0	0	0	0	0	0	0	0	0	0	0	-0.19208	0	0	0	0	-0.1537	0	0	0	0	0	0	0	0	0	0	0	0	0
YLR091W	0	0	0	0	0	0	0	0	0	0	0	0.117176	0	0	0	0	0	0	0	0	0	0	0	0	0	0	0	0	0	0	0	0	0	0	0	0	0	0	0	0	0	0	0	0	-0.0793761	0	0.195113	0	0
YLR227W-B	0	0	0	0	0	0	0	0	0	0	0	0	-0.229203	0	0	0	0	0	0	0	0	0	0	0	0	0	0	0	0	0	0	0	0	0	0	0	0	0	0	0	-0.0342582	0	-0.0354954	0	-0.0328035	0	0	0	0
YLR267W	0	0	0	0	0	0	0	0	0	0	0	0	0	0	-0.118391	0	0	0	0	0	0	0	0	0	0	0	0	0	0	0	0	0	0	0	0	0	0	0	0	0	0	0	0	0	0	0	0	0	0
YLR268W	0	0	0	0	0	0	0	0	0	0	0	0.0774674	0	0	0	0	0	0	0	0	0	0	0	0	0	0	0	0	0	0	0	0	0	0	0	-0.0768757	0	0	0	0.120722	0	0	0	0	0	0	0	0	0
YLR346C	0	0	0	0	0	0	0	0	0	0	0	0	0	0.156747	-0.0812345	0	0	0	0	0	0	0	0	0	0	0	0	0	0	0	0	0	0	0	0	0	0	-0.072641	0	0	0.172695	0	0	0	-0.0757197	0	-0.0610799	0	0
YLR420W	0	0	0	0	0	0	0	0	0	0	0	0	0	-0.089475	0	0	0	0	0	0	0	0	0	0	0	0	0	0	0	0	0	0	0	0	0	0.0856429	0	0.0924584	0	0	0	0	0	-0.201296	-0.0953093	0	0.0293055	0	0
YML045W	0	0	0	0	0	0	0	0	0	0	0	0	-0.500076	0	0	0	0	0	0	0	0	0	0	0	0	0	0	0	0	0	0	0	0	0	0	0	0	0	0	0	0	0	0	0	0	0	0	0	0
YML058W-A	0	0	0	0	0	0	0	0	0	0	0	0	0	0	-0.116244	0	0	0	0	0	0	0	0	0	0	0	0	0	0	0	0	0	0	0	0	0	0	0	0	0	0	0	0.0825282	0	0	0	0	0	0
YMR018W	0	0	0	0	0	0	0	0	0	0	0	0	0	-0.197646	0	0	0	0	0	0	0	0	0	0	0	0	0	0	0	0	0	0	0	0	0	-0.0647979	0	0	0	0	0	0	0	-0.0738979	0	0	0	0	0
YMR050C	0	0	0	0	0	0	0	0	0	0	0	-0.212949	0	0	0	0	0	0	0	0	0	0	0	0	0	0	0	0	0	0	-0.0808138	0	0	0	0	0	0	0	0	0	0	0	0	0	-0.0452498	0	0.0419288	0	0
YMR122W-A	0	0	0	0	0	0	0	0	0	0	0	0	0	-0.154848	0	0	0.0706596	0	0	-0.056344	0	0	-0.0829191	0	0	-0.216712	0	0	0	0	0	0	0	0	0	0	0	-0.132613	0	0	-0.0661211	0	0	0	0	0	0	0	0
YNL024C	0	0	0	0	0	0	0	0	0	0	0	0	0	0	0.0445942	0	0	-0.0686959	0	0	-0.052225	0	0	0	0.052593	-0.133812	0	0	0	0	0	0	0	0	0	0.110699	0	0	0	0	0	0	0	0	0	-0.0927766	0	0	0
YNL145W	0	0	0	0	0	0	0	0	0	0	0	0	0	-0.897916	0	0	0	0	0	0	0	0	0	0	0	0	0	0	0	0	0	0	0	0	0	0	0	0	0	0	0	0	0	0	-0.00485848	0	0	0	0
YNL146W	0	0	0	0	0	0	0	0	0	0	0	0	0	0.497756	0	0	0	0	0	0	0	0	0	0	0	0	0	0	0	0	0	0	0	0	0	0	0	0	0	0	0	0	0	0	0	0	0	0	0
YNL147W	0	0	0	0	0	0	0	0	0	0	0	0	0	-0.348289	0	0	0	0	0	0	0	0	0	0	0	0	0	0	0	0	0	0	0	0	0	-0.11049	0	0	0	0	0	0	0	0	0	0	0	0	0
YNL148C	0	0	0	0	0	0	0	0	0	0	0	0	0	-0.260172	0	0	0	0	0	0	0	0	0	0	0	0	0	0	0	0	0	0.112491	0	0	0	-0.16003	0	0	0	0.0896986	0	0	0	0	-0.114056	0	0	0	0
YNR003C	0	0	0	0	0	0	0	0	0	0	0	-0.0572126	0	0	0	0	0	0	0	0	0	0	0	0	0	0	0	0	0	0	0	0	0	0	0	0.135544	0	0.132481	0	0	0	0	0	0	-0.0492169	-0.0581571	0	0	0
YOL020W	0	0	0	0	0	0	0	0	0	0	0	0	0	0	-0.0651986	0	0.0695153	0	0	0	0	0	-0.0725242	-0.0794635	0	-0.0986219	0	0	0	0	0	0	0.146343	0	-0.148106	0	0.116474	0	0	0	0.0691371	0	0	0	0	0	0	0	0
YOL114C	0	0	0	0	0	0	0	0	0	0	0	0	-0.130132	0	0	0	0	0	0	0	0	0	0	0	0	0	0	0	0	0	0	0	0	0	0	0	0	0	0	0	0	0	0	0	0	0	0	0	0
YOR081C	0	0	0	0	0	0	0	0	0	0	0	0	0.0801154	0	0	0	0	0	0	0	0	0	0	0	0	0	0	0	0	0	0	0	0	0	0	0	0	0	0	0	0	0	0	0	-0.146304	0	0	0	0
YOR137C	0	0	0	0	0	0	0	0	0	0	0	0	0	0.100462	0	0	0	-0.0603777	0	-0.110159	0	0	0	0	0	0	0	0	0	0	0	0	0	0	0	-0.144811	0	0	-0.0675797	0	-0.126863	0	0	0	-0.150868	0	0	0	-0.256487
YPL059W	0	0	0	0	0	0	0	0	0	0	0	0	0	0	-0.0939438	0	0	0	0	0	0	0	0	0	0	0	0	0	0	0	0	0	0	0	0	0	0	0	0	0	0	0	0	0	0.0490314	0.110217	0	0	0
YPL113C	0	0	0	0	0	0	0	0	0	0	0	0	0	0.0454288	-0.078233	0	0	0.306927	0.107112	0	0	0	0	0	0	0.0922794	0	0	0	0	0	0	0	0	0	-0.222363	0	0	0	0	0.0763303	0	0.0652045	0	0	0	0	0	0
YPL187W	0	0	0	0	0	0	0	0	0	0	0	0	0	0.931917	0	0	0	0	0	0	0	0	0	0	0	0	0	0	0	0	0	0	0	0	0	0	0	0	0	0	0	0	0	0	-0.104999	0	0.00997274	0	0
YPL188W	0	0	0	0	0	0	0	0	0	0	0	0	0	-0.513713	0	0	0	0	0	0	0	0	0	0	0	0	0	0	0	0	0	0	0	0	0	0	0	0	0	0	0	0	0	0	0.0876734	0.035671	0	0	0
YPL189W	0	0	0	0	0	0	0	0	0	0	0	0	0	-0.134032	0	0	0	0	0	0	0	0	0	0	0	0	0	0	0	0	0	0	0	0	0	0	0	0	0	0	0	0	0	0	0	0	0.0580688	0	0
YPR122W	0	0	0	0	0	0	0	0	0	0	0	0	0	-0.365841	0	0	0	-0.14238	-0.0982876	0	-0.0686715	0	0	0	0.0619402	0	0	0	0	0	0	0	0	0	0	0	-0.0684885	0	0	0	0	0	0	0	-0.469808	-0.0590838	0.058661	0	0
YPR158C-D	0	0	0	0	0	0	0	0	0	0	0	0	-0.53468	0	0	0	0	0	0	0	0	0	0	0	0	0	0	0	0	0	0	0	0	0	0	0	0	0	0	0	0	0	0	0	0	0	0	0	0
YAL001C	0	0	0	0	0	0	0	0	0	0	0	0	0	0	0	0	0	0	0	-0.0723327	-0.0801339	0	0	0	0.057723	0	0	0	0	0	0	0	0	0	0	-0.166699	-0.226815	0	0	0	0	0	0	0	0.0671445	0.0341244	0.0513703	0	0
YAL007C	0	0	0	0	0	0	0	0	0	0	0	0	0	0	0	0	0	-0.115844	-0.0538977	0	0	0	0	0	0	-0.104178	0	0	0	0	0	0	0	0	0	0	0	0	0	0	0	0	0	0	0	0	0	0	0
YAL014C	0	0	0	0	0	0	0	0	0	0	0	0	0	0	0	0	0	0	0	0	0	-0.144332	0	0	0.0936945	0	0	0	0	0	0	0	0	0	0	0	-0.0890124	0	0	0	0	0	-0.106564	0	0	0	0	0	0
YAL016C-A	0	0	0	0	0	0	0	0	0	0	0	0	0	0	0	-0.0686262	0	0.0676344	0	0	-0.0851866	0	0	0	0	0	0	0	0	0	0	0	0	0	0	0	0	0	0	0	0	0	0	0	0	0	0	0	0
YAL023C	0	0	0	0	0	0	0	0	0	0	0	0	0	0	0	0	0	-0.169248	-0.100128	0	0	-0.0595638	0	0	0	-0.0951473	0	0	0	0	0	0	0	0	0	0	0	0	0	0.133351	0	0.0851434	0.0707754	0.0491052	0	0	0	0	0
YAL031C	0	0	0	0	0	0	0	0	0	0	0	0	0	0	0	0	0	0	0	0	-0.0978445	0	0	0.0982106	0	0	-0.049999	0	0	0	0	0	0	0	0	0	-0.174763	0	0	0	-0.0735586	-0.100177	0	0	-0.245334	0.0701017	0	0	0
YAL037W	0	0	0	0	0	0	0	0	0	0	0	0	0	0	0	0	0	-0.0843119	-0.127918	0	0	-0.0830477	-0.0541689	0	0	0	0	0	0	0	0	0	0	0	0	0	0	0	0	0	0	0	0	0	-0.21443	-0.0557098	0	0	0.0663423
YAL058W	0	0	0	0	0	0	0	0	0	0	0	0	0	0	0	0	0	0	0	0	0	0	-0.129429	0	0	0	0	0	0	0	0	0	0	0	0	0	0	0	0	0	0	0	0	0	0	0	0	0	0.12075
YAL059W	0	0	0	0	0	0	0	0	0	0	0	0	0	0	0	0	-0.109258	0	0	0.0507217	0	-0.0575471	0	0	0	0	0	0	0	0	0	0	0	0	0	0.124004	0	0.184587	0	0	0	0	0	0	0	0	0	0	0
YBL004W	0	0	0	0	0	0	0	0	0	0	0	0	0	0	0	0	0	-0.101545	0	0	0	0	0	0	0	0	0	0	0	0	0	0	0	0	0	0	0	0	0	0	0	0	0	0	0	0	0	0	0
YBL022C	0	0	0	0	0	0	0	0	0	0	0	0	0	0	0	0	0.0688828	0.161015	0.0584425	0	0	-0.130823	0	0	0	0	0	0	0	0	0	0	0	0	0	0	-0.130883	0	0	0	0	0	0	0	0	0	0	0	0
YBL023C	0	0	0	0	0	0	0	0	0	0	0	0	0	0	0	-0.0542608	0	-0.0691837	0	0	0	0	0	0	0	-0.0678765	0	0	0	0	0	0	0	0	0	0	-0.159247	0	0	0	0	0	0	0	0	0	0	0	0
YBL027W	0	0	0	0	0	0	0	0	0	0	0	0	0	0	0	0	0	0	0.159555	0	0	0	-0.0448115	-0.043954	0	0.0519603	0	0	0	0	0	0	0	0	0	0	0.131665	0.0881085	0	0	0	0	0	0	0	0	0	0	0
YBL037W	0	0	0	0	0	0	0	0	0	0	0	0	0	0	0	0	0	0	0	0	0	0	-0.0921761	0	0	0	0	0	0	0	0	0	0	0	0	0	-0.253245	0	0.0607139	0	0.10204	0	0	0	0	0	0	0	-0.146245
YBL055C	0	0	0	0	0	0	0	0	0	0	0	0	0	0	0	0	0	0	-0.0723605	0	0	0	0	0	0	-0.0813778	-0.0547343	0	0	0	0	0	0	0	0	0.207088	0	0	0	0	0	0	-0.0635567	0	0	0	0	0	0
YBL058W	0	0	0	0	0	0	0	0	0	0	0	0	0	0	0	0	0.176336	0.125624	0	0	0	-0.238639	0	0.0614358	0	0	0	0	0	0	0	0	0	0	0	0	0	0	0	0	0	0	0	0	0	0	0	0	0
YBL059C-A	0	0	0	0	0	0	0	0	0	0	0	0	0	0	0	0	0.162689	0	0	-0.0593119	0	0	0	0	0.0829464	0	0	0	0	0	0	0	0	0	0	-0.118378	0	0	0	0	0	0	0	0	0	0	0	0	0
YBL059W	0	0	0	0	0	0	0	0	0	0	0	0	0	0	0	0	0	0.134041	0	0	-0.0945388	0	-0.0917731	0	0.0508705	0	0	0	0	0	0	0	0	0	0	0	0	0	0	0	0	0	0	0	0	0	0	0	0
YBL061C	0	0	0	0	0	0	0	0	0	0	0	0	0	0	0	0	0	-0.154747	-0.0811162	0	0	-0.0994291	0	0	0	0.0595312	0	0	0	0	0	0	0	0	0	0	0.231315	0	0	0	0	0	0	0	-0.363706	0	0	0	0
YBL063W	0	0	0	0	0	0	0	0	0	0	0	0	0	0	0	0	0	0.0695071	0	0	0.0605736	0	0	0.0924355	0.0810199	0	0	0	0	0	0	0	0	0	0	0	-0.232721	0	0	0	0	0	0	0.065276	0.143189	0	0	0	0
YBL064C	0	0	0	0	0	0	0	0	0	0	0	0	0	0	0	0	0	0.21274	-0.0317638	0	-0.0742681	-0.10365	0	0	0	0	0	0	0	0	0	0	0	0	0	0	-0.156302	0	0	0.0745055	-0.0459411	0	0	0	0	0	0	0	0
YBL072C	0	0	0	0	0	0	0	0	0	0	0	0	0	0	0	0	0	0	0.151532	0	0	0	0	0	0	0	0	0	0	0	0	0	0	0	0	0.114317	0	0.141603	0	0	0	0	0.0788967	0	0	0	0	0	0
YBL074C	0	0	0	0	0	0	0	0	0	0	0	0	0	0	0	0	0	0	0	-0.101911	0	0	0	0	0	-0.0804268	0	0	0	0	0	0	0	0	0	0	0	-0.0895587	0	0	0	0	0	0	0	0	0	0	0
YBL078C	0	0	0	0	0	0	0	0	0	0	0	0	0	0	0	0	0	0	-0.09594	0	0	-0.106793	0	0	0	0	0	0	0	0	0	0	0	0	0	0	-0.228176	0	0	0	0	0	0	0	0	0	0	0	-0.165373
YBL087C	0	0	0	0	0	0	0	0	0	0	0	0	0	0	0	0	-0.0382072	0	0.0740952	0.077627	0	0	0	0	0	0	0	0	0	0	0	0	0	0	0	0	0.13996	0.16181	0	0	0	0	0	0	0	0	0	0	0
YBL092W	0	0	0	0	0	0	0	0	0	0	0	0	0	0	0	0	0	0	0.150972	0	0	0	0	-0.0561267	0	0	0	0	0	0	0	0	0	0	0	0	0.10414	0.155623	0	0	0	0	0	0	0	0	0	0	0
YBL107C	0	0	0	0	0	0	0	0	0	0	0	0	0	0	0	0	0.0711339	-0.0464163	0	0	0	-0.168426	0	0	0	0	0	0	0	0	0	0	0	0	0	0	0	0	0	0	0	0	0	0	0	-0.13111	0	0	0
YBR002C	0	0	0	0	0	0	0	0	0	0	0	0	0	0	0	0	0	-0.12012	-0.0928281	0	0	0	0	-0.0544497	0	0	0	0	0	0	0	0	0	0	0	0	0.16122	0	0	0.112713	0.0986778	0	0	0	-0.136797	0	0	0	0
YBR006W	0	0	0	0	0	0	0	0	0	0	0	0	0	0	0	0	0	0	-0.145013	0	0.174646	-0.100042	0	0	0	0	0	0	0.0423628	0	-0.0804842	0	0	0	0	0	-0.148828	0	0.0845239	0	-0.0810805	0	0	0	0	0	0	0	0
YBR028C	0	0	0	0	0	0	0	0	0	0	0	0	0	0	0	0	-0.102957	0	0	0	0	0	0	0	0.106216	0	0	0	0	0	0	0	0	0	0	0	-0.212042	0	0	0	0	0	-0.0737852	0	0	0	0	0	0
YBR033W	0	0	0	0	0	0	0	0	0	0	0	0	0	0	0	0	0	0.165751	0	-0.042255	0.0562104	0	0	0.0929125	0	0	0	0	0	0	0	0	0	0	0	0	-0.174253	0	0	0	0	0	0	0	0	0	0	0	0.114779
YBR058C-A	0	0	0	0	0	0	0	0	0	0	0	0	0	0	0	0	0	-0.111393	0	0	0	0	0	0	0	0	0	0	0	0	0	0	0	0	0	0	0	0	0	0	0	0	0	0	0	0	0	0	0
YBR082C	0	0	0	0	0	0	0	0	0	0	0	0	0	0	0	-0.0649553	0	-0.0626444	-0.087164	0	0	0	0	0.140291	0	0	0	0	0	0	0	0	0	0	0	0	0	0	0	0	0	0	0	0	-0.160215	-0.0639672	0	-0.0709954	0.20355
YBR084C-A	0	0	0	0	0	0	0	0	0	0	0	0	0	0	0	0	0	0	0.0741376	0.0754528	0.0435371	0	0	-0.057092	0	0	0	0	0	0	0	0	0	0	0	0	0.148386	0.126996	0	0	0	0	0	0	0	0	0	0	0
YBR095C	0	0	0	0	0	0	0	0	0	0	0	0	0	0	0	0	0	-0.0702685	0	-0.0924262	0	0	-0.0672243	0	0.050435	0	0	0	0	0	0	0	0	0	0	0	0	0	0	0	0	0	0	0	0	0	0	0	0
YBR102C	0	0	0	0	0	0	0	0	0	0	0	0	0	0	0	0	0	0	0	0	-0.10589	0	-0.0684769	0	0	0.0704475	0	0	0	0	0	0	0	0	0	0	0	0	0	0	0	0	0	0	0	0	0	0	0
YBR115C	0	0	0	0	0	0	0	0	0	0	0	0	0	0	0	0	0.111804	0	0.155055	-0.505171	0	0	0	0	0	0	0	0	0	0	0	0	0	0	0	0	0	0	0	0	0	0	0	0	0	0	0	0	0
YBR122C	0	0	0	0	0	0	0	0	0	0	0	0	0	0	0	0	0.0493303	0	0	0	0	-0.0796958	-0.0562104	0	0	0	0	0	0	0	0	0	0	0	0	0	0	-0.11551	0	0	0	-0.0413278	0	0	0	0	0	0	0
YBR133C	0	0	0	0	0	0	0	0	0	0	0	0	0	0	0	0	0	-0.124862	0	0	0	0	0	0.112499	0	0.125127	0	0	0	0	0	0	0	0	0	0	-0.0986378	0	-0.131115	0	0	0	0	0	-0.355821	-0.0334817	0	0	0
YBR139W	0	0	0	0	0	0	0	0	0	0	0	0	0	0	0	0.042512	0	0	0	-0.119479	0	0	0	0.050215	0	0	0	0	0.0328715	0	0	0	0	0	0	0	-0.28496	0	0	0	-0.0619758	0	-0.0507111	0	0	0	0	0	-0.0694334
YBR143C	0	0	0	0	0	0	0	0	0	0	0	0	0	0	0	0	-0.0939306	-0.159362	0	0	0	0	0	-0.0594406	0	0	0	0	0	0	0	0	0	0	0	-0.0885204	0	0.193253	0	0	0.102821	0	0	0	0	0	0	0	0
YBR175W	0	0	0	0	0	0	0	0	0	0	0	0	0	0	0	0	0	0	0.12794	0	0	-0.250948	0	0	0	0	0	0	-0.115319	0	0	0	0	0	0	0	0	0	0	0	0	0	0	0	0	0	0	0	0
YBR201W	0	0	0	0	0	0	0	0	0	0	0	0	0	0	0	0	0	-0.0864704	0	-0.0801594	0	0	0	0	0	-0.10757	0	0	0	0	0	0	0	0	0	0	0	0	0.0728155	0.104163	0	0	-0.0618938	0	0	0	0	0	0
YBR208C	0	0	0	0	0	0	0	0	0	0	0	0	0	0	0	0	-0.11238	0	0	-0.0863882	0	-0.0846478	0	0	0.0725506	0	0	0	0	0	0	0	0	-0.196824	0	0	-0.175837	-0.0814316	0.0851037	0	0	0	0	0	0	0.175505	0	0	0
YBR222C	0	0	0	0	0	0	0	0	0	0	0	0	0	0	0	0	0	0.067151	-0.0773432	0	0	0	-0.0517325	0	0	0.0470036	0	0.0462984	0.0803609	0	0	0	0	0	0	0	0	0	0	0	0	0	0	0	0	0	0	0	-0.176532
YBR223C	0	0	0	0	0	0	0	0	0	0	0	0	0	0	0	0	0	0	-0.0991682	0	0	0	0	0	0	0	0	0	0.0502512	0	0	0	0	0	0	0	-0.202614	0	0	0	0	0	0	-0.0648949	0	0	0	0	0
YBR238C	0	0	0	0	0	0	0	0	0	0	0	0	0	0	0	0	-0.0713151	0	0	0	0	0	0	0	0	-0.0961018	0	0	0	0	0	0	0	0	0	0	0.215976	0	0	-0.0752015	0.143879	0	0	0	0	0	0	0	0.103598
YBR243C	0	0	0	0	0	0	0	0	0	0	0	0	0	0	0	0	0	0	0	-0.0917417	0	-0.0760591	0	0	0	0	0	0	0	0	0	0	0	0	0	-0.0645561	0	0	0	0.0835957	0.064576	0	0	0	0.116514	0	0	0	-0.0819161
YBR248C	0	0	0	0	0	0	0	0	0	0	0	0	0	0	0	0	0	-0.190694	0	0	0	0	0	0	0	0	0	0	0	0	0	0	0	0	0	0	0.0710364	0.108336	-0.128029	0	0	0	0	0	-0.0799537	0.0856596	0.0833345	0	0.113689
YBR251W	0	0	0	0	0	0	0	0	0	0	0	0	0	0	0	0	0.0698134	0	0	-0.0540578	0	0	0	0	0	0.0491594	0	0	0	0	0	0	0	0	0	0	-0.12782	0	0	0.0412795	0	0	0	0	0	0	0	0	0
YBR262C	0	0	0	0	0	0	0	0	0	0	0	0	0	0	0	0	0.0718021	0	0	0	-0.0736489	0	0	0	0	0	0	0	0	0	0	0	0	0	0	0	-0.112005	0	0	0	0	0	0	0	0	0	0	0	0
YBR264C	0	0	0	0	0	0	0	0	0	0	0	0	0	0	0	0	0	0	0	-0.128282	0	0	0	0	0	0	0	0	0	0	0	0	0	0	0	0	-0.108724	0	0.0728733	0	0	0	0	0	-0.331975	0.0625886	-0.0794932	0	0
YBR265W	0	0	0	0	0	0	0	0	0	0	0	0	0	0	0	0	0	0	0	0	0	-0.122477	0	0.0535255	0.0584576	0.0687118	0	0	0	0	0	0	0	0	0	0	-0.250178	0	0	0	0	0	0	0	0	0	0	0	-0.11276
YBR278W	0	0	0	0	0	0	0	0	0	0	0	0	0	0	0	0.073851	0	0	0	0	0.135113	-0.176165	0	0	0	0	0.0664839	0	0	0	0	0	0	0	0	0	0	0	0	0	0	0	0	0	0	0	0	0	0
YBR279W	0	0	0	0	0	0	0	0	0	0	0	0	0	0	0	0	0	-0.0570193	-0.0669652	0	0	0	-0.126933	-0.0562928	0	0	0	0	0	0	0	0	0	0	0	0	0	0	0	0	0	0	0	0	0	0	0	0	0
YBR289W	0	0	0	0	0	0	0	0	0	0	0	0	0	0	0	-0.0515538	0	0	0	-0.128962	0	-0.0481258	0	0	0	0	0	0	0	0	0	0	0	-0.118921	0	0	-0.226355	0	0	0	0.0635289	0.0781202	0	0	0	0	0	0	0
YBR297W	0	0	0	0	0	0	0	0	0	0	0	0	0	0	0	0	0	0.349305	0	0.0431967	0	0	-0.0763269	0	0	0	0	0	0	0	0	0	0	0	0	-0.131559	0	0	0	0	0	0	0	0.0826079	0	0	0	0	0.0606125
YBR298C	0	0	0	0	0	0	0	0	0	0	0	0	0	0	0	-0.0333652	0	0.195884	0	0	0	0	0	0.101508	0	0.0795511	0	0	0	0	0	0	0	0	0	0	-0.172073	0	0	0	0.100514	0	0	0.17704	0	0	0	0	0
YBR299W	0	0	0	0	0	0	0	0	0	0	0	0	0	0	0	0	0	0.208596	0	0	0	0	-0.0927522	0.105063	0	0	-0.0620131	0	0	0	0	0	0	0	0	-0.114262	0	0	0	0	0	0	0	0.125188	0	0	0	0	0.10711
YCL005W-A	0	0	0	0	0	0	0	0	0	0	0	0	0	0	0	0	0	0	0	0	0	0	-0.110167	0	0	0	0	0	0	0	0	-0.0849168	0	0.050593	0	0	0	0	0	0	0	0	0	0	0	0	0	0	0
YCL018W	0	0	0	0	0	0	0	0	0	0	0	0	0	0	0	0	0	-0.130031	0	0	0.164188	0.0672417	0	0.0771594	0.0388194	0	0	0	0.0426311	0	-0.114385	0	0	0	0	0	0.0762179	0	0.175999	0	-0.219306	0	0	0	0	0	0	0	0.127745
YCL025C	0	0	0	0	0	0	0	0	0	0	0	0	0	0	0	0	0	0.0877061	0.0526331	0	0	0	0	0	0	0	0	0	0	0	0	0	0.117726	0	-0.177608	0	0	0	0	0	0	0	0	0	0	0	0	0	0.0788116
YCL027W	0	0	0	0	0	0	0	0	0	0	0	0	0	0	0	-0.054553	-0.0708905	0	-0.057681	0	0	-0.0836127	0	0.134991	0	0	0	0	0	0	0	0	0	0	0	0	0	0	0	0	0	0	0	0	-0.800216	0	0	0.0356284	0
YCL034W	0	0	0	0	0	0	0	0	0	0	0	0	0	0	0	0	0	0	-0.0689109	0	0	-0.168878	0	0.0455341	0	0.0328241	0	0	0	0	0	0	0	0	0	0	-0.167846	0	0	0.0498421	0	0	-0.0568276	0	0	0.0857883	0	0	0
YCL043C	0	0	0	0	0	0	0	0	0	0	0	0	0	0	0	-0.102804	0	0.127077	0	-0.0829321	0	-0.11165	0	0	0	-0.1613	0	0	0	0	0	0	0	0	0	0	0	0	0	0.195844	0	0	0.0936259	0	0	0	0	0	0
YCR012W	0	0	0	0	0	0	0	0	0	0	0	0	0	0	0	0	0	-0.229894	0	-0.0908497	0	0.0826249	0	0	-0.0685672	0	0	0	0	0	0	0	0	0	0	0	0	0	-0.167281	0	0	0	0.0718826	0	0	0	0	0	0
YCR014C	0	0	0	0	0	0	0	0	0	0	0	0	0	0	0	0	0	0	-0.10456	0	0	0	0	0	0	0	0	0	0	0	0	0	0	0	0	0	-0.22413	0	0	0.0882488	-0.0839944	0	0	0	0	0	0	0	0
YCR019W	0	0	0	0	0	0	0	0	0	0	0	0	0	0	0	0	0	0	-0.0557303	0	0	-0.107625	-0.0639867	0	0.0525229	0	0	0	0	0	0	0	0	0	0	0	0	0	0	0	0	0	0	0	0	0	0	0	0
YCR043C	0	0	0	0	0	0	0	0	0	0	0	0	0	0	0	0	0	-0.0925287	0	0	0	-0.101917	0	0	0	0	0	0	0	0	0	0	0	0	0	0.118347	0	0.11045	0	0	0	0	0	0	0	0	0	0	0
YCR044C	0	0	0	0	0	0	0	0	0	0	0	0	0	0	0	0	0	0	0	0.0503568	0	-0.125651	0.0850279	0.0630348	0	0	0	0	0	0	0	0	0	0	0	0	-0.107537	0	0	0	0	0.059425	0	0	-0.197224	0	0	0	0
YCR046C	0	0	0	0	0	0	0	0	0	0	0	0	0	0	0	0	0.0506818	0.101283	0	0	-0.0440599	0	0	0.0442979	0	0	0	0	0	0	0	0	0	0	0	0	-0.165197	0	0	0	0	0	0	0	0	0	0	0	0
YCR048W	0	0	0	0	0	0	0	0	0	0	0	0	0	0	0	0	0	0	0	0	0	-0.059317	-0.0684885	0	0	0	0.0552383	0	0	0	0	0	0	0	0	0	0	0	0	0.0907193	0.0855603	0	0	0	0.121837	0	0	0	0
YCR059C	0	0	0	0	0	0	0	0	0	0	0	0	0	0	0	0	0	0.100166	0	0.0594452	0	0	-0.0653744	0	0.0999353	0	0	0	0	0	0	0	0	0	0	0	0	0	0	0	0	0	0	0	0	0	0	0	0
YCR073W-A	0	0	0	0	0	0	0	0	0	0	0	0	0	0	0	-0.037592	0	0.107767	0	-0.0824029	0	-0.135529	0	0	0	0	0	0	0.0985962	0	0.0688696	0	0	0	0	0	0	0	0	0	0	0	0	0	0	0	0	0	0
YCR079W	0	0	0	0	0	0	0	0	0	0	0	0	0	0	0	0	-0.0637366	0	0	-0.0888353	-0.0529545	0	0	0	0	0	0	0	0.0358438	-0.0390569	0	0	0	0	0	0	-0.114381	-0.0961051	0	0	0	0	0	0	0	0	0	0	0
YCR088W	0	0	0	0	0	0	0	0	0	0	0	0	0	0	0	0	0	0.0461122	0	-0.12876	0	0	0	0	0	0	0	0	0.10101	-0.0696133	0	0	0	0	0	0	-0.131917	-0.0678981	0	0	0.0753989	0	0	0	0	0	0	0	-0.0930685
YCR089W	0	0	0	0	0	0	0	0	0	0	0	0	0	0	0	0	-0.135739	0	0	0	0	-0.0822897	0	0.193341	0	0	0	0	0	0	0	0	0	0	0	0	0	0	0	0	0	0	0	0	-0.496382	-0.0482333	0	0	0
YCR102C	0	0	0	0	0	0	0	0	0	0	0	0	0	0	0	0	0	0	0	-0.0288127	-0.0713682	0	0	-0.0650849	0	0	0	0	0	0	0	0	0	0	0	0	0	0	0	0	0	0	0	0	0	0	0	0	0
YDL001W	0	0	0	0	0	0	0	0	0	0	0	0	0	0	0	0	0	0	-0.287423	0	0	0	0	0	0	0	0	0	0	0	0	0	0	0	0	0	0	0	0	0	0	0	0	0	0	0	0	0	0
YDL005C	0	0	0	0	0	0	0	0	0	0	0	0	0	0	0	0	0	0	0	0	0	0	0	0	0	0	0	0	0	0	0	0	0	0	0	0	0	0	0	0	0	0	0	0	0	0	0	0	0
YDL006W	0	0	0	0	0	0	0	0	0	0	0	0	0	0	0	0	0	0	0	0	0	-0.145307	0	0	-0.0593826	0	0	0	0	0	0	0	0	0	0	0	0	0	0	0	0	0	0	0	-0.136799	0	-0.06681	0	0
YDL007W	0	0	0	0	0	0	0	0	0	0	0	0	0	0	0	0	0.138137	0.102226	0	0	0	-0.324745	0	0.0588271	0	0	0	0	0	0	0	0	0	0	0	0	0	0	0	0	0	0	0	0	0	0	0	0	0
YDL008W	0	0	0	0	0	0	0	0	0	0	0	0	0	0	0	0	0	0	0	0	0	-0.100095	0	0	0	0	0	0	0	0	0	0	0	0	0	0	0	0	0	0	0	0	0	0	0	0	0	0	0
YDL010W	0	0	0	0	0	0	0	0	0	0	0	0	0	0	0	0	0	0	0	0	0	0.11723	0	0	0	0	0	0	0	0	0	0	0	0	0	-0.162182	0	0	0	0	-0.0729023	0	0	0	0	0	0	0	0
YDL012C	0	0	0	0	0	0	0	0	0	0	0	0	0	0	0	0	0	0	0	0	0	0	0	0	0	0	0	0	0	0	0	0	0	0	0	0	0	0	0	0	0	0	0	0	0	0	0	0	0
YDL015C	0	0	0	0	0	0	0	0	0	0	0	0	0	0	0	0	0	0	0	0	0	-0.114776	0	0	0	0	0	0	0	0	0	0	0	0	0	0	0	0	0	0	0	0	0	0	-0.0832429	0	0	0	-0.164003
YDL017W	0	0	0	0	0	0	0	0	0	0	0	0	0	0	0	0	0	0	0	0	0	0	0	0	0	0	0	0	0	0	0	0	0	0	0	0	0	0	0	0	0	0	0	0	0	0	0	0	0
YDL018C	0	0	0	0	0	0	0	0	0	0	0	0	0	0	0	-0.0788778	0.057697	0	-0.0715133	0	0	0	0	0	0	0.0651584	0	0	0	0	0	0	0	0	0	0	0	0	0	0	0	0	0	0	0	0	0	0	0
YDL021W	0	0	0	0	0	0	0	0	0	0	0	0	0	0	0	0	0	0	0	0	0.0824515	0.107528	0	0	0	0.0606191	0	0	0.0578026	0	0	0.0550114	0.0977763	0	0	-0.14247	-0.0312948	-0.10777	0	0	0	0	0	0	0	0	0	0	0
YDL025C	0	0	0	0	0	0	0	0	0	0	0	0	0	0	0	0	0	0	-0.062211	0	0	0	0	-0.063615	0	0	0	0	0	0	0	0	0	0	0	-0.129086	0	-0.0995544	0	0	0	0	0	0	0	0	0	0	0
YDL028C	0	0	0	0	0	0	0	0	0	0	0	0	0	0	0	0	0	0	0	0	0	0	-0.0748546	0	0	0	0	0	0	0	0	0	0	0	0	0	-0.13337	0	0	0	0	0	0	0	0.0740594	0.0879129	0	0	0
YDL036C	0	0	0	0	0	0	0	0	0	0	0	0	0	0	0	0.0972571	-0.0785135	0	0	0	0	0	0	0	0	0	0	0	0	0	0	0	0	0	0	0	0.128412	0	0	-0.0764821	0	0	-0.0484533	0	0	0	0	0	0
YDL040C	0	0	0	0	0	0	0	0	0	0	0	0	0	0	0	0	0.0703838	0	0	0	0	0.0470047	0	0.0840919	0	0	0	0	0	0	0	0	0	0	0	0	0	0	0	0	0	0	0	0	0	0	0	0	0
YDL053C	0	0	0	0	0	0	0	0	0	0	0	0	0	0	0	0	0	0	0	0	0	0.129262	0	0.0628808	0	0	0	0	0	0	0	0	0	0	0	0	-0.110283	0	0	0	0.0928303	0	0	0	0	0	0	0	0
YDL056W	0	0	0	0	0	0	0	0	0	0	0	0	0	0	0	0	0	0	-0.0915354	0	0	0.0684635	0	0	0.0778223	0	0	0	0	0	0	0	0	-0.101774	0	0	-0.20993	0	0	0.0731086	0	0	0	0	0	0	0	0	0
YDL057W	0	0	0	0	0	0	0	0	0	0	0	0	0	0	0	0	0	0	0	-0.0848006	0	-0.0850588	0	0	0.0636906	0	0	0	0	0	0	0	0	0	0	0	0	0	0	0	0	0	0	0	0	0	0	0	0
YDL059C	0	0	0	0	0	0	0	0	0	0	0	0	0	0	0	0	0	0.165644	0.123037	-0.130163	0	0	0	0.0389206	0	0.0751174	0	0	0	0	0	0	0	0	0	0	0	0	0	0	0	0	0	0	0.0893306	0.421851	0	0	0.0872886
YDL061C	0	0	0	0	0	0	0	0	0	0	0	0	0	0	0	0	0	0	0.141245	0	0	0	0	-0.0667461	0.0632936	0	0	0	0	0	0	0	0	0	0	0	0	0	0	0	0	0	0	0	0	0	0	0	0
YDL065C	0	0	0	0	0	0	0	0	0	0	0	0	0	0	0	0	0	0	-0.118977	0	0	0	0.0688942	0.0802878	0	0.0826958	0	0	0	0	0	0	0	0	0	-0.193184	0	0	0	0	0	0	0	0	0	0	0	0	0
YDL066W	0	0	0	0	0	0	0	0	0	0	0	0	0	0	0	0	0	0.112617	-0.0359753	0	0	0	0	0	0.0565387	0	0	0	0	0	0	0	0	0	0	0	0	0	0	0	0	0	0	0	0	0	0	0	0
YDL070W	0	0	0	0	0	0	0	0	0	0	0	0	0	0	0	-0.0592832	0	-0.0722603	0	-0.179089	-0.088672	0	0	0	0	0.067092	0	0	0	0	0	0	0	0	0	0	-0.251035	0	0	0	0.0449247	0	0	0	0.19533	0	0	0	-0.0737656
YDL074C	0	0	0	0	0	0	0	0	0	0	0	0	0	0	0	0	0	-0.153597	0	0	0	0	0	-0.0643778	0	0.0569609	0	0	0	0	0	-0.11304	0	0	0	0	0	0	0	0	0	0	0	0	0	0	0	0	0
YDL075W	0	0	0	0	0	0	0	0	0	0	0	0	0	0	0	0	0	0	0.141403	0	0	0	0	-0.0517732	0	0.0374458	0	0	0	0	0	0	0	0	0	0	0.120526	0.109786	0	0	0	0	0.0425349	0	0	0	0	0	0
YDL076C	0	0	0	0	0	0	0	0	0	0	0	0	0	0	0	0	0	0	0	0	0	0	-0.0703296	0	0	0	0	0	0	0	0	0	0	0	0	-0.205651	0	0	0	0	0	0	0	0	0	0	0	0	0
YDL079C	0	0	0	0	0	0	0	0	0	0	0	0	0	0	0	0	0	0.380507	0	0.0655043	0	0	0	0.0894172	0	0	0	0	0	0	0	0	0	0	0	0	0	0	0	0	0	0	0	0	0	0	0	0	0.16856
YDL081C	0	0	0	0	0	0	0	0	0	0	0	0	0	0	0	0	0	0.108418	0	0.0870639	0	0	0	0	0	0.10629	0	0	0	0	0	0	0	0	0	0	0	0.200526	0	0	0	0	0	0	0	0	0	0	0
YDL083C	0	0	0	0	0	0	0	0	0	0	0	0	0	0	0	0	0	0	0.185501	0	0	0	0	0	0	0.0599809	0	0	0	0	0	0	0	0	0	0	0.103434	0.146169	0	0	0	0	0.0686632	0	0	0	0	0	0
YDL084W	0	0	0	0	0	0	0	0	0	0	0	0	0	0	0	0	0	-0.0487052	0	0	0	0	-0.0314334	0	0	0	0	0	0	0	0	0	0	0	0	-0.0616495	0	0	0	0	0.0439612	0	0	0	0.0865601	0	0	0	0
YDL085W	0	0	0	0	0	0	0	0	0	0	0	0	0	0	0	0	0	0.0533103	0	0	0.120281	0.0856368	0	0	0	0.0461549	0	0	0	0	0	0.0900803	0	0	0	0	0	-0.160868	0	0	0	-0.059168	0	0.0359412	0	0	0	0	-0.066082
YDL086C-A	0	0	0	0	0	0	0	0	0	0	0	0	0	0	0	0	0	0	0	0	0	0	-0.078625	0	0	0	0	0	0	0	0	0	0	0	0	0	0	0	0	0	0	0	0	0	0	0	0	0	0
YDL086W	0	0	0	0	0	0	0	0	0	0	0	0	0	0	0	0	0	-0.0493917	0	-0.0276133	-0.0393371	0	0	0	0	0	0	0	0	0	0	0	0	0	0	0	-0.0957413	0	0.0256278	0	0	0	0	0	0	0	0	0	0
YDL087C	0	0	0	0	0	0	0	0	0	0	0	0	0	0	0	0	0	0	0	0	0	0	0	0	0	0	0	0	0	0	0	0	0	0	0	0	0	0	0	0	0	0	0	0	0	0	0	0	0
YDL088C	0	0	0	0	0	0	0	0	0	0	0	0	0	0	0	0	0	0	0	0	0	0	-0.0702853	0.0618524	0	0	0	0	0	0	0	0	0	-0.0989679	-0.0463483	0	0	0	0	0	0	0	0	0	0	0	0	0	0
YDL089W	0	0	0	0	0	0	0	0	0	0	0	0	0	0	0	0	0	-0.080211	-0.0945996	0	0	-0.0827547	0	0	0	0	0	0	0	0	0	0	0	0	0	-0.165193	0	0	0	0	0	0	0	0.0542285	-0.266033	0	0	0	0
YDL090C	0	0	0	0	0	0	0	0	0	0	0	0	0	0	0	0	0	0	0	0	0	0	0	0.0493507	0	0	0	0	0	0	0	0	0	0	0	-0.139918	0	0	0	0	0	0	0	0	-0.318911	0	0	0	0
YDL092W	0	0	0	0	0	0	0	0	0	0	0	0	0	0	0	0	0	0	0	-0.0583415	0	0.0585859	0	0	0.0492215	0	0	0	0	0	0	0	0	0	0	0	0	0	0	0	0	0	0	0	0	0	0	0	0
YDL095W	0	0	0	0	0	0	0	0	0	0	0	0	0	0	0	-0.0851011	0	-0.185278	0	-0.0937033	-0.0800769	0	0	0	0	-0.141748	0	0	0	0	0	0	0	0	0	0	0	0	0	0.0627054	0.0738042	0	0.0951133	0	0	0	0	0	0
YDL097C	0	0	0	0	0	0	0	0	0	0	0	0	0	0	0	0	0.134517	0.155272	0	0	0	-0.341258	0	0	0	0	0	0	0	0	0	0	0	0	0	0	0	0	0	0	0	0	0	0	0	0	0	0	0
YDL098C	0	0	0	0	0	0	0	0	0	0	0	0	0	0	0	0.0941343	0	0	0	0	0	0.0653585	0	0	0	0	0	0	0	0	0	0	0	0	0	0	0	0	0	0	0	0	0	0	0	0	0	0	0
YDL100C	0	0	0	0	0	0	0	0	0	0	0	0	0	0	0	0	0	0.104684	0.08305	0	0	-0.0914395	0	0.0257425	0	0	0	0	0	0	0	0	0	0	0	0	0.112005	0	0	0.1423	0.0667988	0	0.0458146	0	-0.116693	-0.108585	0	0	0
YDL103C	0	0	0	0	0	0	0	0	0	0	0	0	0	0	0	0	0	0	-0.0565567	0	0	0	0	0	0	0	0	0	0	0	0	0	0	0	0	-0.0897942	-0.152466	0	0.034445	0	0	0	0	0	0	0	0	0	0
YDL104C	0	0	0	0	0	0	0	0	0	0	0	0	0	0	0	0.0531909	0	0.106081	0	0	0	0	0	0	0	0	-0.0536597	0	0	0	0	0	0	0	0	0	0	0	0	0	0	0	0	0	0	0	0	0	0
YDL105W	0	0	0	0	0	0	0	0	0	0	0	0	0	0	0	0	0	0	-0.0591317	0	0	0	0	0	0	0	0	0	0	0	0	0	0	0	0	0	0	0	0	0	0	0	0	0	0	0	0	0	0
YDL106C	0	0	0	0	0	0	0	0	0	0	0	0	0	0	0	0	0	-0.0691382	0	-0.0962267	0	0	-0.0512987	0	0	0	0	0	0	0	0	0	0	0	0	0	0	-0.16605	0	0	0	0	0	0	0	0	0	0	0
YDL107W	0	0	0	0	0	0	0	0	0	0	0	0	0	0	0	0	0	0	-0.0479408	0	0	0	-0.0670138	0	0.040996	0	0	0	0	0	0	0	0	0	0	0	-0.166594	0	0	0	0	0	0	-0.0529072	0	0	0	0	0
YDL112W	0	0	0	0	0	0	0	0	0	0	0	0	0	0	0	0	0	-0.119171	0	0	0	-0.0513805	0	0.0809392	0	0	0	0	0	0	0	0	0	0	0	0	0	0	0	0	0	0	0	0	0	0	0	0	0
YDL113C	0	0	0	0	0	0	0	0	0	0	0	0	0	0	0	0	0.060789	-0.169477	-0.117291	0	0	0	-0.0431302	0	0	0	0	0	0	-0.114486	0.0627193	0	0	0	0	0	-0.268202	0	0	0	0	0	0	0	0	0	0	0	0
YDL115C	0	0	0	0	0	0	0	0	0	0	0	0	0	0	0	0	0	0	0	0	-0.0789295	0	0	0	0	0.0805751	0	0	0	0	0	0	0	0	0	0	-0.152602	0	0	0	0	-0.0498874	0	0	0	0	0	0	0
YDL117W	0	0	0	0	0	0	0	0	0	0	0	0	0	0	0	0	0	-0.237702	-0.0902677	0	0	0	-0.157379	0	0	0	0	0	0	0	0	0	0	0	0	0	0	0	0	0	0	0	0	0	0.101938	0	-0.0684687	0	0
YDL119C	0	0	0	0	0	0	0	0	0	0	0	0	0	0	0	0	0	0	0	0	0	0	-0.116217	0.0667361	0	0	0	0	0	0	0	0	0	0	0	0	0	0	0	0	0	0	0	0	-0.141033	0	0	0	0
YDL122W	0	0	0	0	0	0	0	0	0	0	0	0	0	0	0	0	-0.0565825	-0.0654074	0	0	0	0	0	-0.0438909	-0.0378869	0	0	0	0	0	0	0	0	0	0	0	0	0	0	0	0	0	0	0	0	0	0	0	0
YDL123W	0	0	0	0	0	0	0	0	0	0	0	0	0	0	0	0.0525017	0	0	0	0	-0.0840181	0	0	0	0	0	0	0	0	0	0	0	0	0	0	0	-0.157337	0	0	0.0629595	-0.101612	0	0	0	0	0	0	0	0
YDL124W	0	0	0	0	0	0	0	0	0	0	0	0	0	0	0	0	0	0	0	0	0	0	0	0	0	0	0	0	0	0	0	0	0	0	0	-0.0388478	0	-0.0645597	0	0	0	0	0	0	0	0	0	0	0
YDL125C	0	0	0	0	0	0	0	0	0	0	0	0	0	0	0	0	0	0	0	0	0	0	0	0	0	0	0	0	0	0	0	0	0	0	0	0	0	0	0	0.0639022	0	0	0	0	0	0	0	0	0
YDL127W	0	0	0	0	0	0	0	0	0	0	0	0	0	0	0	0	0	0	-0.0622496	0	0	0	0	0.138381	0.0642999	-0.0912584	0	0	0	0	0	0	0	0	0	0	0	0	0	0	-0.0688042	0	0	0	-0.424867	-0.0842602	0	0	0
YDL130W	0	0	0	0	0	0	0	0	0	0	0	0	0	0	0	0	0	0	0.132845	0	0	0	0	-0.0555897	0	0	0	0	0	0	0	0	0	0	0	0	0	0	0	0	0	0	0	0	0	0	0	0	0
YDL130W-A	0	0	0	0	0	0	0	0	0	0	0	0	0	0	0	0	0.0705343	0	-0.0706114	0	0	0.127725	0	0.0516671	0	-0.0868101	0	0	0	0	0	0	0	0	0	-0.180894	0	-0.0811385	0	0	0	-0.0368652	0	0	0	0	0	0	0
YDL132W	0	0	0	0	0	0	0	0	0	0	0	0	0	0	0	0	0	0	-0.0612187	0	0	0	0	0.0648958	0	0	0	0	0	0	0	0	0	0	0	0	0	-0.0583131	0.131679	0	0	0	0.0391995	0	0	0	0	0	0
YDL137W	0	0	0	0	0	0	0	0	0	0	0	0	0	0	0	0	0	0.409472	0	-0.10799	0	0	-0.0506496	0	0	0	0	0.0460839	0.0489614	0	0	0	0	0	0	0	-0.186661	0	0	0	0.124171	0	0	0	0	0	0	0	0
YDL140C	0	0	0	0	0	0	0	0	0	0	0	0	0	0	0	0	-0.0715413	-0.278506	0	0	-0.110467	0	0	0	0	0	0	0	0	0	0	0	0	0	0	0	0	0	0	0	0	0	0	0	0	0	0	0	0
YDL141W	0	0	0	0	0	0	0	0	0	0	0	0	0	0	0	0	0	0	0	0	0	0	0	0	0	0	0	0	0	0	0	0	0	0	0	-0.0958429	0	0	0	0.154794	0	0	0	0	0	0	0	0	0
YDL142C	0	0	0	0	0	0	0	0	0	0	0	0	0	0	0	0	-0.0690414	0	0	-0.0745611	0	-0.0689579	0	0	0	0	0	0	0.0516714	0	0	0	0	0	0	0	0	0	0	0	0	0	0	0	0	0	0	0	0
YDL143W	0	0	0	0	0	0	0	0	0	0	0	0	0	0	0	0	0	0	0.0717921	0	0	-0.222532	0	0	0	0	0	0	0	0	0	0	0	0	0	0	0.209226	0	0	0	0	0	0	0	0	0	0	0	0
YDL146W	0	0	0	0	0	0	0	0	0	0	0	0	0	0	0	0	0	0	0	0	0	0	0	0	0	-0.0674366	0	0	0	0	0	0	0	0	0	0	0	0	0	0	0	0	0	0	0	0	0	0	0
YDL147W	0	0	0	0	0	0	0	0	0	0	0	0	0	0	0	0	0	-0.107458	0	0	0.186531	0	0	0	0	0	0	0	0	0	0	0	0	0	0	0	0	0	0	0	0	0	0	0	0	0	0	0	0
YDL150W	0	0	0	0	0	0	0	0	0	0	0	0	0	0	0	0	0	0	0	0	0	0	0.0721947	0	0	0	0	0	0	0	0	0	0	0	0	0	0.2277	0	0	0	0	0	0	0	0	0	0	0	0
YDL154W	0	0	0	0	0	0	0	0	0	0	0	0	0	0	0	0	0	0	0	0	0.0828442	0	0	0.0790238	0	0	0	0	0	0	0	0	0	0	0	0	0	0	0	0	0	0	0	0	0	0	0	0	0
YDL155W	0	0	0	0	0	0	0	0	0	0	0	0	0	0	0	0	0	0	0	0	0	0	0	0	0	0	0	0	0	0	0	0	0	0	0	0	-0.103873	0	0	0	0	0	0	0	0	0	0	0	0
YDL156W	0	0	0	0	0	0	0	0	0	0	0	0	0	0	0	0	0	0	0	0	0	-0.102964	0	0	0	0	0	0	0	0	0	0	0	0	0	-0.144814	0	0	0	0	0.0910472	0	-0.0823912	0	0	0	0	0	0
YDL157C	0	0	0	0	0	0	0	0	0	0	0	0	0	0	0	0	0	0	0	0	0	0	0	0	0	0	0	0	0	0	0	0	0	0	0	0	0	0	0	0	0	0	0	0	0	0	0	0	0
YDL158C	0	0	0	0	0	0	0	0	0	0	0	0	0	0	0	0	0	0	0	0	0	0	0	0	0	0	0	0	0	0	0	0	0	0	0	0	0	0	0	0	0	0	0	0	0	0	0	0	0
YDL159W	0	0	0	0	0	0	0	0	0	0	0	0	0	0	0	0	0	0	0	0	0	0	-0.0821049	0	0	0	0	0	0	0	0	0	0	0	0	0	-0.159618	0	0	0	0	0	0	0	0	0	0	0	0
YDL160C	0	0	0	0	0	0	0	0	0	0	0	0	0	0	0	0	0	0	0	0	0	0	0	0	0	0	0	0	0	0	0	0	0	0	0	0	0	0	0	0	0	0	0	0	0	0	0	0	0
YDL160C-A	0	0	0	0	0	0	0	0	0	0	0	0	0	0	0	0	0	0	0	-0.0648151	0	0	-0.0852666	0	0	0	0	0	0	0	0	0	0	0	0	0	0	0	0	0	0	0	0	0	0	0	0	0	0
YDL165W	0	0	0	0	0	0	0	0	0	0	0	0	0	0	0	0	0	0	0	0	0	-0.124252	0	0	0	0	-0.070296	0	0	0	0	0	0	0	0	0	0	0	0	0	0	0	0	0	0.0455599	0	0.147378	0	0
YDL166C	0	0	0	0	0	0	0	0	0	0	0	0	0	0	0	0	0	0	0	0	0	0	0	0	0	0	0	0	0	0	0	0	0	0	0	0	0	0.116901	0	0	0.0901595	0	0	0	0	0	0	0	0
YDL167C	0	0	0	0	0	0	0	0	0	0	0	0	0	0	0	0	0	0	0.0506056	0	0	-0.0530366	0	0	0	0	0	0	-0.0704722	0	0	0	0	0	0	0	0	0.172898	0	0	0.141492	0.0787828	0	0	0	0	0	0	0
YDL168W	0	0	0	0	0	0	0	0	0	0	0	0	0	0	0	0	0	0	0	0	0	0	0	0	0	0	0	0	0	0	0	0	0	0	0	0	0	0	0	0	0	0	0	0	0	0	0	0	0
YDL171C	0	0	0	0	0	0	0	0	0	0	0	0	0	0	0	0	-0.128252	0	0.0596447	-0.096048	0	0	0	0	0	0	0	0	0	0	0	0	0	0	0	0	-0.156379	0	0	0	0	0	0	0	0	0.172047	0	0	0
YDL173W	0	0	0	0	0	0	0	0	0	0	0	0	0	0	0	0	0	0	0	-0.102003	0	0	0	0	0	0	0	0	0	0	0	0	0	0	0	0	-0.159297	-0.134441	0	0	0	0	-0.0774711	0	0	0	0	0	0
YDL174C	0	0	0	0	0	0	0	0	0	0	0	0	0	0	0	0	0	0	0	0	0	0.0466855	0	0	0	0	0	0	0	0	0	0	0	0	0	0	-0.110521	0	0.0615915	0	0	0	0	0	0	0	0	0	0
YDL175C	0	0	0	0	0	0	0	0	0	0	0	0	0	0	0	0	0	-0.148875	0	0	0	0	0	0	0	0	0	0	0	0	0	-0.123813	0	0	0.0779564	0	-0.0914061	0	-0.134482	0	0	0	0	0	0	0	0	0	0
YDL176W	0	0	0	0	0	0	0	0	0	0	0	0	0	0	0	0	0	0	0	0	0	0	0	0	0	0.0941975	0	0	0	0	0	-0.102476	0	0	0	0	-0.158197	0	0	0.0647998	0	0	0	0	0	0	0	0	0
YDL178W	0	0	0	0	0	0	0	0	0	0	0	0	0	0	0	0	0	-0.120116	0	0	0	0.028009	0	0	0	0	0	0	0	0	0	0	0	0	0	0	-0.0846042	0	0.0295664	0.0369372	0	0	0	-0.0319627	0	0	0	0	0
YDL180W	0	0	0	0	0	0	0	0	0	0	0	0	0	0	0	0	0	0	0	0	0	0.0776193	0	0	0	0	0	0	0	0	0	0	0	0	0	0	-0.107665	0	0	0	0	0	0	0	0	0.114815	0	0	0
YDL182W	0	0	0	0	0	0	0	0	0	0	0	0	0	0	0	0	0.129504	0.206906	0	-0.245472	0.114052	0	0	0.0737287	0	0	0	0	-0.0703968	0	-0.0682515	0.10619	0.183929	0	0	0	0	0	-0.155179	0	0.085681	0	0	0.0643693	0	0	0	0	0
YDL187C	0	0	0	0	0	0	0	0	0	0	0	0	0	0	0	0	0	0	0	0	0	0	0	0.103289	0	0	0	0	0	0	0	0	0	0	0	0	0	0	0	0	0	0	0	0	0	0	0	0	0
YDL189W	0	0	0	0	0	0	0	0	0	0	0	0	0	0	0	0	0	0	0	0	0	-0.0835091	0	0	0	0	0	0	0	0	0	0	0	0	0	0	0	0	0	0	0	0	0	0	0	0	0	0	0
YDL191W	0	0	0	0	0	0	0	0	0	0	0	0	0	0	0	0	0	-0.110342	0.0705694	0.108102	0	0	0	0	0	0	0	0	0	0	0	0	0	0	0	0	0.186601	0	0	0	0	0	0	0	0	0	0	0	0
YDL192W	0	0	0	0	0	0	0	0	0	0	0	0	0	0	0	0	0	-0.176657	0	0	0	-0.111237	-0.0602546	-0.0422128	0	0	0	0	0	0	0	0	0	0	0	0	0	0.101993	0	0.0983769	0	0	-0.0686806	0	0	0	0	0	0
YDL193W	0	0	0	0	0	0	0	0	0	0	0	0	0	0	0	0	0	0	-0.101799	0	0	0	0	0.0500013	0	-0.109067	0	0	0	0	0	0	0	0	0	0	0	0	0.132225	0	0	0	0	0	0	0	0	0	0
YDL194W	0	0	0	0	0	0	0	0	0	0	0	0	0	0	0	0	0	0.342733	0.0604192	0	0	0	0	0.0843881	0	0.0986544	0	0	0	0	0	0	0	0	0	0	-0.209548	0	0	0.131701	0.0804923	0	0	0	0	0	0	0	0
YDL195W	0	0	0	0	0	0	0	0	0	0	0	0	0	0	0	0	0	0.0685113	0	-0.0384363	-0.0645771	0	0	0	0	0	0	0	0	0	0	0	0	0	0	0	-0.126557	-0.135792	0	0.0725022	0	0	0	0	0	0	0	0	0
YDL197C	0	0	0	0	0	0	0	0	0	0	0	0	0	0	0	0	0	0	-0.0950664	0	0	0	0	0	0	0	0	0	0	0	0	0	0	0	0	0	-0.166482	0	0	0	0	0	0	0	0	0	0	0	0
YDL201W	0	0	0	0	0	0	0	0	0	0	0	0	0	0	0	0	0	0	0	0	0	0.11784	0	0	0	0	0	0	-0.104078	0	0	0	0	0	0	0	0.200407	0	0	0	0	0	-0.0488778	0	0	0	0	0	0
YDL202W	0	0	0	0	0	0	0	0	0	0	0	0	0	0	0	0	0.0991361	0	0	0	-0.0647162	0	0	0	0	0	0	0	0	0	0	0	0	0	0	0	0	0	0	0	0	0	0	0	0	0	0	0	0
YDL204W	0	0	0	0	0	0	0	0	0	0	0	0	0	0	0	0	0	0.0618295	0	0	0.123353	0	0.0568465	0	0	0	0	0	0	0	0	0.0473776	0	0	0	-0.0502248	0	-0.0666767	0.101242	0	-0.0691158	0	0	0	0	0	0	0	0
YDL207W	0	0	0	0	0	0	0	0	0	0	0	0	0	0	0	0	0	0	-0.0839269	0	0.0673308	0	0	-0.071026	0	0	0	0	0	0	0	0	0	0	0	0	-0.155612	0	0	0	0.0707797	0	0	0	0.0958997	0	0.0649647	0	0
YDL209C	0	0	0	0	0	0	0	0	0	0	0	0	0	0	0	0	0	0	0	0	0	0	0	0	0	0	0	0	0	0	0	0	0	0	0	0	0	0	0	0	0	0	0	0	0	0	0	0	0
YDL210W	0	0	0	0	0	0	0	0	0	0	0	0	0	0	0	0.102872	0	0.0530831	0	0	0	0	0	0.109766	0	0	0	0	0	0	0	0	0	0	0	-0.0919201	0	0	0.0888698	0	0	0	0	0	0	0	0	0.0609245	-0.130714
YDL212W	0	0	0	0	0	0	0	0	0	0	0	0	0	0	0	0	0	0	0	0	0	-0.0950259	0	0	0	0.0801948	0	0	0	0	0	0	0	0	0	0	0	0	0	0.115673	0	0.132845	0	0	0	0	0	0	0
YDL213C	0	0	0	0	0	0	0	0	0	0	0	0	0	0	0	0	0	0	0	0.0676001	0	0.127013	0	0	0	0	0	0	0	0	0	0	0	0	0	0.191112	0	0.103172	0	0	0	0	0	0	0	0	0	0	0
YDL214C	0	0	0	0	0	0	0	0	0	0	0	0	0	0	0	0	0.0763197	0.113688	0	0	0.135512	0	0	0	0	0	0	0	0	0	0	0	0	0	0	0	0	0	0	0	0	0	0	0	0	0	0	0	0
YDL216C	0	0	0	0	0	0	0	0	0	0	0	0	0	0	0	0	0	0	0	0	0	0	0	0	0	0	0	0	0.0569582	0	0	0	0	0	0	-0.10095	0	0	-0.0757968	0	0	0	0	0	0	0	0	0	0
YDL217C	0	0	0	0	0	0	0	0	0	0	0	0	0	0	0	0	0	0	0	0	0	0	0	0	0	0	0	0	0	0	0	0	0	0	0	0	0	0	0	0	0	0	0	0	0	0	0	0	0
YDL218W	0	0	0	0	0	0	0	0	0	0	0	0	0	0	0	0	0	0	0	0	0	0	0	0.0695461	0	0	0	0	0	0	0	0	0	0	0	0	0	0	0	0	-0.110479	0	0	0	0	0	0	0	0
YDL219W	0	0	0	0	0	0	0	0	0	0	0	0	0	0	0	0	0	-0.063043	0	0	0	0	0	0	0	0	0	0	0	0	0	0	0	0	0	0	0	0	0	0	0	0	0	0	0	0	0	0	0
YDL225W	0	0	0	0	0	0	0	0	0	0	0	0	0	0	0	0.143944	0	0	0	0	0	0	0	0	0	0	0	0	0	0	0	0	0	0	0	0	0	0	0	0	0	0	0	0	0	0	0	0	0
YDL226C	0	0	0	0	0	0	0	0	0	0	0	0	0	0	0	-0.369053	0	0	0	0	-0.0625027	0	-0.0901453	0	0	0	0	0	0	0	0	0	0	0	0	0	-0.0875279	0	0	0.123642	0	0	-0.100023	0	0	0	0	0	0
YDL227C	0	0	0	0	0	0	0	0	0	0	0	0	0	0	0	-0.956071	0	0	0	0	0	0	0	0	0	0	0	0	0	0	0	0	0	0	0	0	0	0	0	0	0	0	0	0	0	0	0	0	0
YDL231C	0	0	0	0	0	0	0	0	0	0	0	0	0	0	0	0	0	0	0	0	0	0	0	0	0	0	0	0	0	0	0	0	-0.0555082	-0.0604912	0	0	-0.0369307	0	0	0	0	0	0	0	0	0	0	0	0
YDL232W	0	0	0	0	0	0	0	0	0	0	0	0	0	0	0	0	0	0	0	0	0	0	0	0.0607286	0	0.0969362	0	0	0	0	0	0	0	0	0	0	0	0	0	0	0	0	0	0	-0.127478	-0.0642261	0	0	0
YDL233W	0	0	0	0	0	0	0	0	0	0	0	0	0	0	0	0	0	0.127169	0	0	0	0	0	0	0	0.0359064	-0.0616219	0	0	0	0	0	0	0	0	0	-0.194965	0	0	0.0880409	0	0	0	0	0	0	0	0	0
YDL235C	0	0	0	0	0	0	0	0	0	0	0	0	0	0	0	0	-0.0869767	0	0	0	0	-0.12185	0	0	0	0	0	0	0.110843	0	0	0	0	0	0	0	0	0.096679	0	0.135021	0	0	0	0	0	0	0	0	0
YDL236W	0	0	0	0	0	0	0	0	0	0	0	0	0	0	0	-0.13303	-0.110801	0	0	-0.0699951	0	-0.178263	0	0	0	0	0	0	0	0	0	-0.0638373	-0.0756926	0	0	0	0	0	0.100933	0	0	0	0	0	0	0	0	0	0
YDL238C	0	0	0	0	0	0	0	0	0	0	0	0	0	0	0	0	0	0	0	-0.113331	-0.0952368	0	0	0	0	0	0	0	0.0814502	0	0	0	0	0	0	0	0	0	0	0	0	0	0	0	0	0	0	0	0
YDL239C	0	0	0	0	0	0	0	0	0	0	0	0	0	0	0	0	0	0	0	-0.065975	0	-0.0966656	0	0.0824509	0	0	0	0	0	0	0	0	0	0	0	-0.172456	0	0	0	0	0	0	0	0	0	0	0	0	-0.170877
YDL240W	0	0	0	0	0	0	0	0	0	0	0	0	0	0	0	-0.139673	0	0	0	-0.0508769	0	0	0	0.159989	0.0679067	0	0	0	0	0	0	0	0	0	0	0	-0.258359	0	-0.0581967	0	0.0509292	0	0	0	-0.299576	0	0	0	0
YDL241W	0	0	0	0	0	0	0	0	0	0	0	0	0	0	0	0	0	0	0	0	-0.0822362	0	0	0	0	-0.0653904	0	0	0	0	0	0	0	0	0	0	0	0	0	0	0	0	0	0	0	0	0	0	0
YDL246C	0	0	0	0	0	0	0	0	0	0	0	0	0	0	0	0	0	0	0	0	0	0	0	0	0	0	0	0	0	0	0	0	0	0	0	0	0	0	0	0	0	0	0	0	0	0	0	0	0
YDL248W	0	0	0	0	0	0	0	0	0	0	0	0	0	0	0	0	0	0	0	0	0.0742831	-0.129369	0	0.0438535	0	0	0	0.178712	0	0.0599781	0	0	0	0	0	0	0	0	0	0	0	0	0	0	0	0	0	0	0
YDR004W	0	0	0	0	0	0	0	0	0	0	0	0	0	0	0	0	0	0	0	0	0	0	0	0	0	0	0	0	0	0	0	0	0	0	0	0	0	0	0	0.112196	0	0	-0.0734057	0	0	0	0	0	0
YDR005C	0	0	0	0	0	0	0	0	0	0	0	0	0	0	0	0	0	0	0	0	0	0	0	0	0	0	0	0	0	0	0	0	0	0	0	0	-0.17589	0	0	0	0	0	-0.0588884	0	0	0	0	0	0
YDR007W	0	0	0	0	0	0	0	0	0	0	0	0	0	0	0	0	0	0	0	0	0	0	0	0	0	0	0	0	0	0	0	0	0	0	0	0	0	-0.118837	0.0578936	0	0.0817465	0	0	0	0.118277	0.0650919	0	0	-0.145169
YDR009W	0	0	0	0	0	0	0	0	0	0	0	0	0	0	0	0	0	0.173251	0	0	0	0	0	0	0	0	0	0	0	0	0	0	0	0	0	-0.123777	0	0	0	0	0.10471	0	0.051505	0	-0.0736142	0	0	0	0.0889246
YDR014W	0	0	0	0	0	0	0	0	0	0	0	0	0	0	0	0	0.111176	-0.103245	-0.102519	0	0	0	0	0	0	0	0	0	0	0	0	0	0	0	0	0	0	0	0	0	0	0	0	0	0	0	0	0	0
YDR017C	0	0	0	0	0	0	0	0	0	0	0	0	0	0	0	0	-0.160214	0	0	-0.13459	0	-0.0551934	0	0	0	0	0	0	0	0	0	0	0	0	0	0	-0.0826957	0	0.110886	0	0.0643998	0	0	0	0	0	0	0	0
YDR019C	0	0	0	0	0	0	0	0	0	0	0	0	0	0	0	0	0.0517885	0	0	-0.138386	0	0	0.056091	0	0	0	0	0	0	0	0	0	0	0	0	0	0	0	0	0	0	0	0	0	0	0	0	0	0
YDR022C	0	0	0	0	0	0	0	0	0	0	0	0	0	0	0	0	-0.0686431	0	0	0	0	0	0	0	0.0512323	0.0563623	0	0	0.0835515	0	-0.0373553	0	0	0	0	0	0	0	0	0	0	0	0	0	0	0	0	0	0
YDR025W	0	0	0	0	0	0	0	0	0	0	0	0	0	0	0	0	0	0	0.160994	0	0	0	0	0	0	0	0	0	-0.0300558	0	0	0	0	0	0	0	0	0.213695	0	0	0.0836696	0	0.0508468	0	0	0	0	0	0
YDR026C	0	0	0	0	0	0	0	0	0	0	0	0	0	0	0	0	-0.0972749	-0.0811917	0	0	0	-0.102019	0	-0.0606062	0	0	0	0	0	0	0	0	0	0	0	0	0	0	0.0702964	0	0.073397	0	-0.059853	0	0	0	0	0	0
YDR028C	0	0	0	0	0	0	0	0	0	0	0	0	0	0	0	0	0	0	0	-0.183213	0	0	-0.0742062	0.0565346	0	0	0	0	0	0	0	0	0	0	0	0	-0.145343	-0.10972	0	0.0827643	0	0	0	0	0	0	0	0	0
YDR032C	0	0	0	0	0	0	0	0	0	0	0	0	0	0	0	0	0.0589945	0	0	-0.0667952	0.086495	0	0.136521	0	0	0	0	0	0	0	0	0	0	0	0	-0.156868	0	-0.0379021	-0.0540137	0	0	0	0	0	0	0	0	0	0
YDR033W	0	0	0	0	0	0	0	0	0	0	0	0	0	0	0	0	0	0	0	0	0	0	0	0	0	0	0	0	0	0	0	0	0	0	0	0	0	0	-0.0331304	0	-0.0426469	0	0	0	0	0	0	0	0
YDR034C	0	0	0	0	0	0	0	0	0	0	0	0	0	0	0	0.0557041	0	0	0	-0.21021	0	0	-0.0744691	0	0	-0.0533839	0	0	0	0	0	0	0	0	0	-0.196406	0	0.0547146	0	0	0	0	0	0	0	0	0	0	0
YDR038C	0	0	0	0	0	0	0	0	0	0	0	0	0	0	0	0	0	0	0	0	-0.132447	0	0	0	0	0	0	0	0	0	0	0	0	0	0	0	0	0	0	0	0	0	0	0	0	0	0	0	0
YDR039C	0	0	0	0	0	0	0	0	0	0	0	0	0	0	0	0	0	0	0	0	-0.128935	0	0	0	0	0	0	0	0	0	0	0	0	0	0	0	0	0	0	0	0	0	0	0	0	0	0	0	0
YDR040C	0	0	0	0	0	0	0	0	0	0	0	0	0	0	0	0	0	0	0	0	0	0	0	0	0	0	0	0	0	0	0	0	0	0	0	0	0	0	0	0	0	0	0	0	0	0	0	0	0
YDR041W	0	0	0	0	0	0	0	0	0	0	0	0	0	0	0	0	0	0.105243	0	0	0	0	0	0	0	0	0	0	0	0	0	0	0	0	0	0	-0.166081	0	0	-0.0482502	0	0	0	0	-0.145162	0	-0.0480923	0	0
YDR047W	0	0	0	0	0	0	0	0	0	0	0	0	0	0	0	0	0	0	0	0	0	0	0	0	0	0	0	0	0	0	0	0	0	0	0	0	-0.106414	0.0627468	0	0.0865877	0	0	0	0	0	0	0	0	0
YDR049W	0	0	0	0	0	0	0	0	0	0	0	0	0	0	0	0	0	0	0	0	0	0	0	-0.0753519	0.062065	0	0	0	0	0	0	0	0	0	0	0	0	0	0	0	0.0929434	0	0	-0.0921964	0	0	0	0	0
YDR050C	0	0	0	0	0	0	0	0	0	0	0	0	0	0	0	0	0	-0.203327	0	-0.1015	0	-0.1007	0	0	0	-0.0702884	0	0	0	0	0	0	0	0	0	0	0	0	0	0	0	0	0	0	0	0	0	0	0
YDR051C	0	0	0	0	0	0	0	0	0	0	0	0	0	0	0	0	0	0	0	0	0	0	0	0	0	0	0	0	0	0	0	0	0	0	0	0	-0.0976079	0	0	0.116388	0	0	0	-0.0703664	0	0	0	0	0
YDR052C	0	0	0	0	0	0	0	0	0	0	0	0	0	0	0	0	-0.119511	0	0	0	0	0	0	0	0.117162	-0.0929153	0	0	0	0	0	0	0	0	0	0	0	0	0	0	0	0	0	0	0	0	0	0	0
YDR058C	0	0	0	0	0	0	0	0	0	0	0	0	0	0	0	0	0	0	0	0	0	0	0	0	0	0	0	0	0	0	0	0	0	0	0	0	-0.199835	0	0	0	0	0	0	0	0	0	0	0	0
YDR061W	0	0	0	0	0	0	0	0	0	0	0	0	0	0	0	0	0	0.0483674	0	0	0	0	0	0.0403807	0.057798	0	0	0	0	0	0	0	0	0	0	-0.237216	0	0	0	0	0	0	0	0	0	0	0	0	0
YDR062W	0	0	0	0	0	0	0	0	0	0	0	0	0	0	0	0	-0.0995856	0	0	0	0	0	0	0	0	-0.0976559	0	0	0	0	0	0	0	0	0	0	0	0	0	0	0	0	0	0	0	0	0	0	0
YDR063W	0	0	0	0	0	0	0	0	0	0	0	0	0	0	0	0	0	0	0	0	0	0	0	0	0	0	0	0	0	0	0	0	0	0	0	0	-0.111282	0	0	0	0.0640695	0	-0.0500427	0	0	0	0	0	0
YDR064W	0	0	0	0	0	0	0	0	0	0	0	0	0	0	0	0	0	0	0.135243	0	0	0	0	0	0	0	0	0	-0.0313228	0	0	0	0	0	0	0	0	0.160813	0.0428883	0	0	0	0	0	0	0	0	0	0
YDR065W	0	0	0	0	0	0	0	0	0	0	0	0	0	0	0	0	0	0	0	0	0	0	0	0	0.0682281	0	-0.0637106	0	0	0	0	0	0	0	0	0	0	0	0	0	0	0	0	0	-0.0754977	-0.0458365	0	0	0
YDR067C	0	0	0	0	0	0	0	0	0	0	0	0	0	0	0	-0.0452454	0	-0.150883	0	0	0	0	0	0	0	0	0	0	0	0	0	0	0	0	0	0	0	0	0	0	0	0	0	0	0	0	0	0	0
YDR071C	0	0	0	0	0	0	0	0	0	0	0	0	0	0	0	0	0	0	0	0	0	0	-0.099803	0.0710656	0	0	0	0	0	0	0	0	0	0	0	0	0	0	0	0	0	0	0	0	0	0	0	0	0
YDR077W	0	0	0	0	0	0	0	0	0	0	0	0	0	0	0	0	0	0.151667	0	0	0	0	0	0	0	-0.123287	0	0	0	0	0	0	0	0	0	0	-0.175978	0	0	0	-0.125525	0	0	0	0	0	0	0	-0.206729
YDR078C	0	0	0	0	0	0	0	0	0	0	0	0	0	0	0	0	0	-0.126345	0	0	0	0	0	0.0767484	0	0.0658904	0	0	0	0	-0.0783014	0	0	0	0	0	-0.129881	0	0	0	0	-0.0503297	0	0	0	0	0	0	0
YDR079C-A	0	0	0	0	0	0	0	0	0	0	0	0	0	0	0	0	0	0	0	0	0	0	0	0	0	0	0	0	0	0	0	0	0	0	0	0	0	0	0	0	0	0	0	0	0	0	0	0	0
YDR079W	0	0	0	0	0	0	0	0	0	0	0	0	0	0	0	0	0.0688903	0	0	0	-0.159948	0.0858306	0	0	0	0	0	0	0	0	0	0	0	0	0	-0.183326	0	0	0	0	0	0	0	0	0	0	0	-0.079085	0
YDR082W	0	0	0	0	0	0	0	0	0	0	0	0	0	0	0	0	0	0	0	-0.151557	0	0	0	0	0	0	0	0	0	0	0	0	0	0	0	-0.139922	0	0	0	0	0	0	0	0	0	0	0	0	0
YDR084C	0	0	0	0	0	0	0	0	0	0	0	0	0	0	0	0	0	0	0	0	0	-0.15698	0	0	0	0	0	0	0	0	0	0	0	0	0	-0.193407	0	0	0.0562373	0	0	0	0	0	0	0	0	0	0
YDR086C	0	0	0	0	0	0	0	0	0	0	0	0	0	0	0	0	0	-0.113585	0	0	0	0	0	0	0	-0.0415717	0	0	0	0	0	0	0	0	0	-0.0739029	0	0.11776	0	0	0.143311	0.0494277	0	0	-0.238042	0	0	0	0
YDR087C	0	0	0	0	0	0	0	0	0	0	0	0	0	0	0	0	0	-0.114617	0	0	0	0	0	0	0	0	0	0	0	0	0	0	0	0	0	0	0.19357	0.158942	0	0	0.0742172	0	0	0	-0.0700369	-0.0568352	-0.0398947	0	0
YDR088C	0	0	0	0	0	0	0	0	0	0	0	0	0	0	0	0	0.100811	0	0	0	0	0	0	-0.0565228	0.0734445	0	0	0	0	0	0	0	0	0	0	0	-0.137742	0	0	0	0.0826365	0	0	-0.0636186	0	0	0	0	0
YDR089W	0	0	0	0	0	0	0	0	0	0	0	0	0	0	0	0	0	0	0	0	0	0	0	0	0	0	0	0	0	0	0	0	0	0	0	0	0	0	0	0	0	0	0	0	0.0193116	0.0703989	0	0	0
YDR090C	0	0	0	0	0	0	0	0	0	0	0	0	0	0	0	0	0	0	0	0	0	0	0	0	0	0	0	0	0	0	0	0	-0.234295	0	0	-0.0881781	0	0	0	0	-0.0803291	0	0	0	0	0	0	0	0
YDR091C	0	0	0	0	0	0	0	0	0	0	0	0	0	0	0	0	0	-0.115785	0	0.0848433	0	0	0	0	0	0	0	0	0	0	0	0	0	0	0	0	0	0.0572994	0.0626868	0	0.0480269	0	0	0	0	0	0	0	0
YDR092W	0	0	0	0	0	0	0	0	0	0	0	0	0	0	0	0	0	0.124121	0	0	0	-0.0785228	0	0.0774889	0	0	0	0	0	0	0	0	0	0	0	0	0	0	0	0.105161	0	0	0.0508521	0	-0.0773519	-0.0706934	-0.0836484	0	0
YDR096W	0	0	0	0	0	0	0	0	0	0	0	0	0	0	0	0	0.0407374	0.137591	0	0	0	0	0	0	0	0.0485415	0	0	0	0	0	0	0	0	0	-0.135075	-0.142279	0	0	0.0540273	0	0	0	0	0.0228097	0.0473381	0	0	0
YDR099W	0	0	0	0	0	0	0	0	0	0	0	0	0	0	0	0	0	0.0807227	0	0	0	0	0	0	0	0.040584	0	0	0	0	0	0	0	0	0	-0.214412	-0.110947	0	0	0	0	-0.0666211	0	0	0	0	0	0	0
YDR100W	0	0	0	0	0	0	0	0	0	0	0	0	0	0	0	0	0.0795473	0	0	0	0	0	0	0	0	0	0	0	0	0	0	0	0	0	0	0	-0.216024	0	0.0924642	0	-0.0726476	0	0	0	0	0	0	0	0
YDR116C	0	0	0	0	0	0	0	0	0	0	0	0	0	0	0	0	0.0475659	0	-0.0414161	0	0	0	0	0	0	0	0	0	0	0	0	0	0	0	0	0	-0.126212	0	0	0	0	0	0	0	-0.117591	0	0	0	0
YDR117C	0	0	0	0	0	0	0	0	0	0	0	0	0	0	0	0	0	-0.102252	0	0	0	0	0	0	0	0	0	0	0	0	0	0	0	0	0	0	0	0	0	0.0973715	0	0	0	0	0	0	0	0	0
YDR119W	0	0	0	0	0	0	0	0	0	0	0	0	0	0	0	0	0	0	0.054621	0	0	-0.448153	0	0	0	0	0	0	0	0	0	0	0	0	0	0	0	0	0	0	0	0	0	0	0	0	0	0	0
YDR119W-A	0	0	0	0	0	0	0	0	0	0	0	0	0	0	0	0	0	0.203818	0.0558193	0	0	-0.0781188	0	-0.0890039	0	0	-0.0607032	0	0	0	0	0	0	0	0.0734253	0	-0.240598	0	0	-0.082479	0	-0.0558092	0	0	0	0	0	0	0
YDR121W	0	0	0	0	0	0	0	0	0	0	0	0	0	0	0	0	0	0	0	0	0	0	0	0	0	0	0	0	0	0	0	0	0	0	0	0	0	0	0	0	0	0	0	0	0	0	0	0	0
YDR122W	0	0	0	0	0	0	0	0	0	0	0	0	0	0	0	0	0	0	0	0	0	0	0	0	0	0	0	0	0.0348092	-0.0298767	0	0	0	0	0	0	-0.136543	-0.0656627	0	0	0	0	0	0	0	0.0752978	0	0	0
YDR126W	0	0	0	0	0	0	0	0	0	0	0	0	0	0	0	0	0	0	0	0	0	0	0	0	0	-0.0629752	0	0	0	0	0	0	0	0	0	0	0	0	0	0	0	0	0	0	0	0	0	0	0
YDR127W	0	0	0	0	0	0	0	0	0	0	0	0	0	0	0	0	0	0	0	0	0	-0.0665266	-0.0965006	0	0	0.0605657	0	0	0	0	0	0	0	-0.0813759	0	0	0	0	0	0	0	0	0	0	0	0	0	0	0
YDR128W	0	0	0	0	0	0	0	0	0	0	0	0	0	0	0	0	0	0	0	0	0	0	0	0	0	0	0	0	0	0	0	0	0	0	0	-0.146794	0	0	0	0.0658816	0	0	0	0	0	0	0	0	0
YDR132C	0	0	0	0	0	0	0	0	0	0	0	0	0	0	0	0	0	0	0	0	0	0	0	0	0	0	0	0	0	0	0	0	0	0	0	0	0	0	0	0	0	0	0	0	0	0	0	0	0
YDR133C	0	0	0	0	0	0	0	0	0	0	0	0	0	0	0	0	0	0	0	0	0	0	0	0	0	0	0	0	0	0	0	0	0	0	0	-0.0589856	0	0.0486002	0	0	-0.0449162	0	0	0	0	0	0	0	0
YDR135C	0	0	0	0	0	0	0	0	0	0	0	0	0	0	0	0	0	0.0594583	0	-0.0659996	0	-0.204966	0.194927	0	0	0	0	0	0	0	0	0	0	0	0	0	0	0	0	0	0	0	0	0	0	0	0	0	0
YDR137W	0	0	0	0	0	0	0	0	0	0	0	0	0	0	0	0	0	-0.0810881	0	0	0	0	0	0	0	0	0	0	0	0	0	0	0	0	0	0	-0.143932	0	0.0407386	0	0	0	0	0	0	0	0	0	0
YDR138W	0	0	0	0	0	0	0	0	0	0	0	0	0	0	0	0	0	0	0	0	0	0	-0.283467	0	0	0	0	0	0	0	0	0	0	0	0	0	0	0	0	0	0	0	0	0	0	0	0	0	0
YDR139C	0	0	0	0	0	0	0	0	0	0	0	0	0	0	0	0.064255	0	0	0	0	0	0	0	0	0	0	0	0	0	0	0	0	0	0	0	0	0	0	0	0	0	0	0	0	0	0	0	0	0
YDR140W	0	0	0	0	0	0	0	0	0	0	0	0	0	0	0	0	0	0	0	0	0	0	-0.313037	0	0	0	0	0	0	0	0	0	0	0	0	0	0	0	0	0	0	0	0	0	0	0	0	0	0
YDR141C	0	0	0	0	0	0	0	0	0	0	0	0	0	0	0	0	-0.116293	0	0	-0.0547973	0	0	-0.166865	0.0694156	0	0	0	0	0	0	0	0	0	0	0	0	0	0	0	0	0	0	0	0	0	0	0	0	0
YDR142C	0	0	0	0	0	0	0	0	0	0	0	0	0	0	0	0	-0.0723144	0	0	0	0	0	-0.107714	0	0.0537885	0	0	0	0	0	0	0	0	0	0	0	0	0	0	0	0	0	0	0	0	0	0	0	0
YDR143C	0	0	0	0	0	0	0	0	0	0	0	0	0	0	0	0	0	-0.100329	-0.0805913	0	0	0	0	0.0619517	0	0	0	0	0	0	0	0	0	0	0	0	0	0	0	0	0	0	0	0	0	0	0	0	0
YDR144C	0	0	0	0	0	0	0	0	0	0	0	0	0	0	0	0	0	-0.06126	0	0	0.0908981	0	-0.560119	0.165628	0	0	0	0	0	0.039522	-0.0506686	0	0	0	0	0	0	0.0729894	0.173147	0	0.0954517	0	0	0	0.117831	0	0	0	0.0885701
YDR145W	0	0	0	0	0	0	0	0	0	0	0	0	0	0	0	0	0	0	0	0	0	0.0611743	0	0	0	0	0	0	0	0	0	0	0	0	0	-0.147841	0	0	0.0378135	0	0	0	0	0	0	0	0	0	0
YDR147W	0	0	0	0	0	0	0	0	0	0	0	0	0	0	0	0	0	-0.0786454	-0.0730541	0	0.104348	0	0	0	0	0	0	0	0	0	0	0	0	0	0	0	0	-0.0718797	0	0.0998583	0.0695041	0	0	0	0	0	0	0	0
YDR150W	0	0	0	0	0	0	0	0	0	0	0	0	0	0	0	0	0	0.0957194	0	0	0	0.112704	0	0	0.0731513	0	0	0	0	0	0	0	0	0	0	0	0	0	0	0	0	0	0	0	0.124728	0.0525278	0	0	0
YDR153C	0	0	0	0	0	0	0	0	0	0	0	0	0	0	0	0	0	-0.0625238	0	0	0	0.0807005	0	0	0	0	0	0	0	0	0	0	0	0	0	0	0	0	0	0.0822701	0	0	0	0	-0.12435	0	0	0	0
YDR154C	0	0	0	0	0	0	0	0	0	0	0	0	0	0	0	0	0	0	0	-0.0377698	0.190825	0.117188	0	0	0	0	0	0	0	0	0	0	0	0	0	-0.137545	0	-0.172316	-0.0983805	0	0	0	0	0	0	0	0	0	0
YDR155C	0	0	0	0	0	0	0	0	0	0	0	0	0	0	0	0	0.0753716	0	-0.028181	0	0.180248	0.126162	0	0	0	0	0	0	0	0	0	0	0	0	0	-0.13916	0	-0.201086	0	0	-0.0677152	0	0	0	0	0	0	0	0
YDR156W	0	0	0	0	0	0	0	0	0	0	0	0	0	0	0	0	0	0	0	0	0	0	0.085465	0	0	0	-0.067365	0	-0.057445	0	-0.0437601	0	0	0	0	0	0.157313	0	-0.062503	0	0.075657	0	0	0	0	0	0	0	0.118426
YDR163W	0	0	0	0	0	0	0	0	0	0	0	0	0	0	0	0	0	0	-0.074987	0	0	0.134363	-0.125126	0	0	0	0	0	0	0	0	0	0	0	0	0	0	0	0	0	0	0	0	0	0	0	0	0	0
YDR164C	0	0	0	0	0	0	0	0	0	0	0	0	0	0	0	0	0	0	0	0	0	0	0	0	0	0	0	0	0	0	0	0	0	0	0	0	-0.177527	0	0	0	0	0	0	0	0	0	0	0	0
YDR167W	0	0	0	0	0	0	0	0	0	0	0	0	0	0	0	0	0	0	-0.0883636	0	0	-0.175163	0	0	0	0	0	0	0	0	0	0	0	0	0	0	0	0	0	0	0	0	0	0	0	0	0	0	0
YDR168W	0	0	0	0	0	0	0	0	0	0	0	0	0	0	0	0	0	0	0	-0.0639172	0	-0.0964466	0	0.0844519	0	0	-0.0583707	0	0	0	0	0	0	0	0	0	0	0	0	0	0	0	0	0	0	0	0	0	0
YDR169C	0	0	0	0	0	0	0	0	0	0	0	0	0	0	0	0	0	-0.0596339	0	-0.0837358	0	0	0	0	0	-0.0474376	0	0	0	0	0	0	0	0	0	-0.0838656	0	-0.0809763	0	0	0	0	0	0	0	0	0	0	0
YDR176W	0	0	0	0	0	0	0	0	0	0	0	0	0	0	0	0	0	-0.0483195	0	0	0	0	0	0	0	0	0	0	0	0	0	0	0	0	0	-0.163755	0	0	0	0	0	0	-0.080927	0	0.111977	0	-0.0564596	0	0
YDR177W	0	0	0	0	0	0	0	0	0	0	0	0	0	0	0	0	0	0	0	0	0	-0.0773188	0	0	0	0	0	0	0	0	0	0	0	0	0	0	-0.0965468	0	0	0	0	0	0	0	-0.0782367	0	-0.0480954	0	0
YDR178W	0	0	0	0	0	0	0	0	0	0	0	0	0	0	0	0	-0.049274	0.166284	0	0	0	0	0	-0.0663197	0	0	0	0	0	0	0	0	0	0	0	-0.114539	-0.185814	0	0	0	0	0	0	0	0	0	0	0	-0.062177
YDR179C	0	0	0	0	0	0	0	0	0	0	0	0	0	0	0	0	0	-0.0745565	0	-0.0606875	0	0.0702752	0	0	0	0	0	0	0	0	0	0	0	0	0	0	0	0	0	0	0	0	0	0	0	0	0	0	0
YDR179W-A	0	0	0	0	0	0	0	0	0	0	0	0	0	0	0	0	0	-0.122431	0	0	0	0	0	0	0	0	0	0	0	0	0	0	0	0	0	0	0	0.13529	0	0	0	0	0	0	0	0	0	0	0
YDR181C	0	0	0	0	0	0	0	0	0	0	0	0	0	0	0	0	0	0	-0.0842579	0	0	0	0	0	0	0	0	0	0	0	0	0	0	0	0	-0.195242	0	0	0	0	0	0	0	0	0	0	0	0	0
YDR182W	0	0	0	0	0	0	0	0	0	0	0	0	0	0	0	0	0	-0.0678305	0	-0.0763071	0	-0.0734174	0	0	0	0	0	0	0	0	0	0	0	0	0	0	-0.214337	0	0	0	0	0.0810931	0	0	0	0	0	0	0
YDR182W-A	0	0	0	0	0	0	0	0	0	0	0	0	0	0	0	0	0	0	0	0	0	0	0	0	0	0	0	0	0	0	0	0	0	0	0	0	0	0	0	0	0	0	0	0	0	0	0	0	0
YDR185C	0	0	0	0	0	0	0	0	0	0	0	0	0	0	0	0	0	0	0	0	-0.0683108	0	0	0	0	-0.0949485	0	0	0	0	0	0	0	0	0	0	-0.122376	0	0	0	0	0	0	0	0.110681	0	0	0	0
YDR188W	0	0	0	0	0	0	0	0	0	0	0	0	0	0	0	0	0	0	0	0	0	-0.130332	-0.129193	0	0	0	0	0	0	0	0	0	0	0	0	0	0	0	0	0	0	0	0	0	0	0	0	0	0
YDR190C	0	0	0	0	0	0	0	0	0	0	0	0	0	0	0	0	0	-0.0836774	0	0	0	0	0	0	0	-0.414948	0	0	0	0	0	0	0	-0.052793	-0.076483	0.104852	0	0	0	0	0.0580795	0	0	0	0	0	0	0	0
YDR191W	0	0	0	0	0	0	0	0	0	0	0	0	0	0	0	0	0	0	0	0	0	0	0	0	0	-0.171414	0	0	0	0	0	0	0	0	0	-0.0905679	0	0	0.100415	0	0	0	0	0	0	0	0	0	0
YDR192C	0	0	0	0	0	0	0	0	0	0	0	0	0	0	0	0	0	0	0	0	0	0	-0.0683966	0	0	0	0	0	0	0	0	0	0	0	0	0	0	0	0	0	0	0	0	0	0	0	0	0	0
YDR194C	0	0	0	0	0	0	0	0	0	0	0	0	0	0	0	0	0.0495514	0.0472592	0	0	-0.0588332	0	0	0	0	-0.0396819	0	0	0	0	0	0	0	0	0	0	0	0	0	0	0	0	0	0	0	0	0	0	0
YDR195W	0	0	0	0	0	0	0	0	0	0	0	0	0	0	0	0	0	0	0	0	0	0	0	0	0	0	0	0	0	0	0	0	0	0	0	-0.132566	0	0	0	0.0548978	0	0	0	0	0	0	0	0	0
YDR198C	0	0	0	0	0	0	0	0	0	0	0	0	0	0	0	0	0	-0.114962	0	-0.0669609	0	0	0	0	0	0	0	0	0	0	0	0	0	0	0	0	0	0	0	0	0	0	0	0	-0.0933566	-0.0480065	0	0	0
YDR201W	0	0	0	0	0	0	0	0	0	0	0	0	0	0	0	0	0	0	0	0	0	0.104112	-0.0905481	0	0	0.0720732	0	0	0	0	0	0	0	0	0	0	-0.219659	0	0	0	0	0	0	-0.0742915	0	0	0	0	0
YDR205W	0	0	0	0	0	0	0	0	0	0	0	0	0	0	0	0	0	0	0	0	-0.0696174	0	0	0	0	0	0	0	0	0	0	0	0	0	0	0	0	0	0	0	0	0	0	0	0	0	0	0	0
YDR207C	0	0	0	0	0	0	0	0	0	0	0	0	0	0	0	-0.0546266	0	0	0	0	0	0	0	0	0	0	0	0	0	0	0	0	0	0	0	0	0	0	0	0	0	0	0	0	0.201473	0	0	0	0
YDR208W	0	0	0	0	0	0	0	0	0	0	0	0	0	0	0	0	-0.0789019	0.0754832	0	-0.0456229	0	0	0	0	0.0684892	0	0	0	0	0	0	0	0	0	0	0	-0.127153	0	0	0.0659579	0	0	0	0	0	0	0	0	0
YDR210W-B	0	0	0	0	0	0	0	0	0	0	0	0	0	0	0	0	0	0	0	0	0	0	0	0.0803827	0	0	0	0	0	0	0	0	0	0	0	0	0.0669846	0	0	0.452902	0.0733475	0	0	0	0	0	0	0	0
YDR211W	0	0	0	0	0	0	0	0	0	0	0	0	0	0	0	-0.0631507	0	-0.143339	0	0	0	-0.0602	-0.0690055	0	0	0	0	0	0	0	0	0	0	0	0	0	0	0.137504	0	0.074546	0.107117	0	0	0	0	0	0	0	0
YDR212W	0	0	0	0	0	0	0	0	0	0	0	0	0	0	0	0	0	0.115943	0.141247	0	0	-0.169579	0	0	0	0	0	0	0	0	0	0	0	0	0	0	0	0.189191	0	0	0.0728301	0	0	0	0	0	0	0	0
YDR213W	0	0	0	0	0	0	0	0	0	0	0	0	0	0	0	0	0	0	0	0	0	0	0	0	0	0	0	0	0	0	0	0	0	0	0	-0.0641548	0	0	0	0	0.124059	0	0	0	0.0913632	0	0	0	0
YDR214W	0	0	0	0	0	0	0	0	0	0	0	0	0	0	0	-0.0745791	0	0	0	0	0.0767099	0	-0.0834583	0	0	0.037178	0	0	0.0598761	0	0	0	0	0	0	0	0	0	-0.346733	0	0	-0.0697485	0	0	0	0	0	0	0
YDR221W	0	0	0	0	0	0	0	0	0	0	0	0	0	0	0	0	0	0.0716753	0	0	0	0.0741806	0	0	0	0	-0.05029	0	0	0	0	0	0	0	0	0	-0.0977946	0	0	0	0	0	0	0	0	0	0	0	0
YDR223W	0	0	0	0	0	0	0	0	0	0	0	0	0	0	0	0	0	0.0981253	-0.0551207	0	0	0	0	0	0	0	0	0	0	0	0	0	0	0	0	0	-0.162663	0	0.101941	0	-0.0855291	0	0	0	0	0	0	0	0
YDR225W	0	0	0	0	0	0	0	0	0	0	0	0	0	0	0	0	-0.147386	0	0.0665127	0	0	-0.156568	0	-0.036576	0	0	-0.0441771	0	-0.0925859	0	-0.0471162	0	0	0	0	0	0	0	0	0	0	0	0	0	0.250418	0.0558872	0	0	0
YDR229W	0	0	0	0	0	0	0	0	0	0	0	0	0	0	0	0	0	0	-0.0981744	0	0	0	0	0	0	0	0	0	0.0340656	0	0	0	0	0	0	-0.198015	0	0	0.0407662	0	0	0	0	0	0	0	0	0	0
YDR235W	0	0	0	0	0	0	0	0	0	0	0	0	0	0	0	0	0	-0.147045	0.0366724	0	0	0	0	0	0	0	0	0	0	0	0	0	0	0	0	0	-0.164909	0	0	0	0	0	0	0	0	0	0	0	0
YDR236C	0	0	0	0	0	0	0	0	0	0	0	0	0	0	0	0	0	-0.0765443	0	0	0	0	0	0.168665	0	0	0	0	0	0	0	0	0	0	0	0	-0.136415	0	0	0	0	0	-0.0684021	0	0	0	0	0	0
YDR238C	0	0	0	0	0	0	0	0	0	0	0	0	0	0	0	0	-0.0999592	0	-0.0771835	0	0	0	0	0	0	-0.0675783	0	0	0	0	0	0	0	0	0	-0.110083	0	0	0	0.0700317	0.0756095	0	0	0	0	0	0	0	0
YDR245W	0	0	0	0	0	0	0	0	0	0	0	0	0	0	0	-0.0514106	0	0	0.0521928	0	0	-0.121511	0	0	0	0	0.064745	0	0	0	0	0	0	0	0	0	0.0341746	0	-0.128004	0	0	0.0592135	0	0	0	0	0	0	0
YDR248C	0	0	0	0	0	0	0	0	0	0	0	0	0	0	0	0	0	0.0486673	0	0	0	0.111082	0	0.0890695	0	0	0	0	0	0	0	0	0	0	0	-0.0967576	0	0	0	0	0	0	-0.0438968	0	-0.0516638	0	0.671668	0	0
YDR249C	0	0	0	0	0	0	0	0	0	0	0	0	0	0	0	0	-0.0734873	0	0	0	0	0	0	0	0	-0.0737056	0	0	0	0	0	0	0	0	0	0	0.160687	0	0	-0.087795	0	0	0	0	-0.288614	0	0.0903313	0	0.0787989
YDR251W	0	0	0	0	0	0	0	0	0	0	0	0	0	0	0	0	0.0398852	0	-0.0509277	0	0	0.0514768	0	0	0	0	0	0	0.0229325	0	0	0	0	0	0	0	-0.154014	-0.10436	-0.0611068	0	0	0	0	0	-0.216637	0	0	0	0
YDR252W	0	0	0	0	0	0	0	0	0	0	0	0	0	0	0	0	0.0578831	0	0	0	0	0	0	-0.0775272	0	0.0552943	0	0	0	0	0	0	0	0	0	0	0	0	0	0	0	0	0	0	0	0	0	0	0
YDR253C	0	0	0	0	0	0	0	0	0	0	0	0	0	0	0	0	0	0.155919	0.102556	0	0	0	0	-0.0654419	0	0	0	0	0	0	0	0	0	0	0	-0.112086	0	0	0	0	0.0990196	0	0	0	0.0876164	0.393826	0	0	0
YDR254W	0	0	0	0	0	0	0	0	0	0	0	0	0	0	0	0	0	0.0706817	0	0	0	0	0	0.192387	0	0.0564166	0	0	0	0	0	0	0	0	0	0	-0.25554	0	0.0917813	0	0.0717888	0	0	0	0.0754118	0.133317	0	0	0
YDR255C	0	0	0	0	0	0	0	0	0	0	0	0	0	0	0	0	0	0	-0.07709	0	0	0	0	0.127722	0	0	0	0	0	0	0	0	0	0	0	-0.194117	0	0	0	0	0	0	0	0	-0.125781	0	0	0	0
YDR257C	0	0	0	0	0	0	0	0	0	0	0	0	0	0	0	0	0	0	0	0	0	-0.0803934	0	0.10787	0	-0.0601739	0.0409706	0	0	0	0	0	0	0	0	0	0	0.138077	0	0	0	0	0	-0.0767607	-0.128703	-0.0824946	0	0	0.0767051
YDR258C	0	0	0	0	0	0	0	0	0	0	0	0	0	0	0	-0.0436168	0	0	0	0	-0.0655754	0	0	0	0	0.040588	0	0	0	0	0	0	0	0	0	0	0	-0.118756	-0.274354	0	-0.0855494	0	0	0	0	0	0	0	0
YDR260C	0	0	0	0	0	0	0	0	0	0	0	0	0	0	0	0	0	0.0638592	0	0	0	0	0	-0.102352	0	0	0	0	0	0	0	0	0	0	0	0	0	0	0	0	0	0	0	0	0	0	0	0	0
YDR262W	0	0	0	0	0	0	0	0	0	0	0	0	0	0	0	0	-0.0540138	0	0	-0.0628032	0	0	0	0	0	0	0	0	0	0	0	0	0	0	0	0	-0.130645	0	0	0	-0.0628599	0	0	0	0	0	0	0	0
YDR263C	0	0	0	0	0	0	0	0	0	0	0	0	0	0	0	0	0	0	0	0	0	0	0	0	0	0	0	0	0	0	0	0	0	0	0	0	-0.10759	0	0.0870776	0	0	-0.0444831	0	0	0	0	0	0	0
YDR264C	0	0	0	0	0	0	0	0	0	0	0	0	0	0	0	0	0	0	0	0	0	0	0	0	0	0	0	0	0	0	0	0	0	0	0	-0.0235863	0	0	0.0680108	0	0	0	0	0	0	0	0	0	0
YDR265W	0	0	0	0	0	0	0	0	0	0	0	0	0	0	0	0	0	0	0	0	0	0	0	0	0	0	0	0	0	0	0	0	0	0	0	-0.0763151	0	0	0.115053	0	0	0	-0.0347875	0	0	0	0	0	0
YDR268W	0	0	0	0	0	0	0	0	0	0	0	0	0	0	0	0	0	0	0	0	0	0	0	0	0	0	0	0	0	0	0	0	0	0	0	0	0	0	0	0	0	0	0	0	0	0	0	0	0
YDR272W	0	0	0	0	0	0	0	0	0	0	0	0	0	0	0	0	0	0	-0.0539012	0	0	0	0	0	0	0	0	0	0	0	0	0	0	0	0	0	-0.133555	0	0.0643776	0	0	0	-0.0557592	0	0	0	0	0	-0.0923745
YDR273W	0	0	0	0	0	0	0	0	0	0	0	0	0	0	0	0	0	0	0	-0.0634996	0	0	0	0	0	0	0	0	0	0	0	0	0	0	0	0	-0.162745	0	0	0	0	0	0	0	0	0	0	0	0
YDR277C	0	0	0	0	0	0	0	0	0	0	0	0	0	0	0	0	0	0.377573	0	0	0.183038	0	0	0	-0.0831998	0.0790869	0	0	0	0	0	0	0	0	0	-0.162054	-0.119996	0	0	0	0.0631303	0	0	0	0	0	0	0	0
YDR280W	0	0	0	0	0	0	0	0	0	0	0	0	0	0	0	0	0	-0.057276	0	0	0	-0.115365	-0.0705503	0	0	0	0	0	0	0	0	0	0	0	0	0.193729	0	0	0	0	0	0	0	-0.0690971	0	0	0	0	0.103393
YDR281C	0	0	0	0	0	0	0	0	0	0	0	0	0	0	0	0	-0.0594981	0	-0.0543212	0	0	-0.108709	0	0	0	0	0	0	0	0	0	0	0	0	0	0	0	0	0	0	0	0	0	0	0	0	0	0	0
YDR283C	0	0	0	0	0	0	0	0	0	0	0	0	0	0	0	0	0	0	0	-0.100617	0	0	-0.0781603	0	0.0566166	0	0	0	0	0	0	0	0	0	0	0	-0.235984	0	0.0610645	0	0	0	0	0.077259	0	0	0	0	0
YDR286C	0	0	0	0	0	0	0	0	0	0	0	0	0	0	0	0	0.0856672	0	0	-0.108041	0	0	-0.0729321	0	0	0	0	0	0	0	0	0	0	0	0	0	0	0	0	0	0	0	0	0	0	0	0	0	0
YDR287W	0	0	0	0	0	0	0	0	0	0	0	0	0	0	0	0	0	0	-0.0736358	0	0	0	0	0	0	0.130393	0	0	0	0	0	0	0	0	0	-0.167392	0	0.0638094	0.0369966	0	0	0	0	0	0	0	0	0	0
YDR288W	0	0	0	0	0	0	0	0	0	0	0	0	0	0	0	0	-0.0974628	0	0	0	0	0	0	0	0	0	0	0	0	0	0	0	0	0	0	0	0	0	0	0	0	0	0	0	0	0	0	0	0
YDR289C	0	0	0	0	0	0	0	0	0	0	0	0	0	0	0	0	0	0	0	0	0	0.146091	0	0	0.0758961	0	0	0	0.060126	0	0	0	0	0	0	0	-0.141036	0	0	0	0	0	0	-0.0507543	0	0	0	0	0
YDR291W	0	0	0	0	0	0	0	0	0	0	0	0	0	0	0	0	0	0	0	0	0	0	0	0	0	0	0	0	0	0	0	0	0	0	0	-0.140026	0	0	0	0	0	0	0	0	-0.144928	0	0	0	0
YDR292C	0	0	0	0	0	0	0	0	0	0	0	0	0	0	0	0	0	0	0	0	0	0.113942	-0.0739174	0	0	0	0	0	0	0	0	0	0	0	0	0	0	0	0	0	0	0	0	0	0	0	0	0	0
YDR294C	0	0	0	0	0	0	0	0	0	0	0	0	0	0	0	0	0.0572914	0	0	0	0	-0.15093	0	0	0	0	0	0	0	0	0	0	0	0	0	0	0	0	0	0	0	0	0	0	0	-0.0619456	0.0909922	0	0
YDR295C	0	0	0	0	0	0	0	0	0	0	0	0	0	0	0	0	0	0	0	0	0	0	0	0	0	0	0	0	0	0	0	0	0	0	0	0	-0.197114	0	0	0.051819	0.0648652	0	0	0	0	0	0	0	-0.117807
YDR296W	0	0	0	0	0	0	0	0	0	0	0	0	0	0	0	0	0.0547379	0.0850237	0	0	0	0.0517308	-0.0578487	0	0	0	0	0	0	0	0	0	0	0	0	0	-0.133784	0	0	0	0	0	0	0	0	0	0	0	0
YDR301W	0	0	0	0	0	0	0	0	0	0	0	0	0	0	0	-0.0631935	0	0.0893611	0	0	-0.107348	0	0	0	0	0	0	0	0	0	0	0	0	0	0	0	-0.217457	0	0	-0.0636671	0.118001	0	0	0	0.0920662	0.0637639	0	0	0
YDR303C	0	0	0	0	0	0	0	0	0	0	0	0	0	0	0	0	0	-0.111414	0	0	0	0	0	0	0	0	0	0	0	0	0	0	0	0	0	-0.154079	0	0	0	0	0	0	0	0	0	0	0	0	0
YDR304C	0	0	0	0	0	0	0	0	0	0	0	0	0	0	0	0	0	-0.0581698	0	0	0	0	0	0.0947234	0	0.0298377	0	0	0	0	0	0	0	0	0	0	0	0	0	0	0	0	0	0	-0.384217	-0.0484127	-0.0461457	0	0
YDR307W	0	0	0	0	0	0	0	0	0	0	0	0	0	0	0	0	0	0	0	0	0	0	0	0	0	0	0	0	0	0	0	0	0	0	0	-0.20305	0	0	0	0	-0.0641682	0	0	0	0	0	0	0	0
YDR309C	0	0	0	0	0	0	0	0	0	0	0	0	0	0	0	0	0	0	0	0	0	-0.0869145	-0.0658329	0.0943483	0	-0.130034	0	0	0	0	0	0	0	0	0	-0.0494356	0	0	0	-0.174286	0	0	0.0556404	0	-0.402361	-0.0537761	-0.0339033	0	0.0684459
YDR310C	0	0	0	0	0	0	0	0	0	0	0	0	0	0	0	0	-0.155518	0	0	-0.0744864	0	0	0	0	0	0	0	0	0	0	0	0	0	0	0	0	-0.159328	0	0	0	0.137701	0	0	0	0	0	0	0	0
YDR315C	0	0	0	0	0	0	0	0	0	0	0	0	0	0	0	0	0	0	-0.120112	0	0	0	0	0	0	0.0844293	0.0618764	0	0	0	0	0	0	0	0	-0.144744	0	0	0	0	0	0	0	0	0	0	0	0	0
YDR316W	0	0	0	0	0	0	0	0	0	0	0	0	0	0	0	0	0.0430754	0	-0.0423959	0	0	0	0	0	0.026724	0	0	0	0	0	0	0	0	0	0	0	-0.146712	0	0	0	0.013554	0	0	-0.0389625	0	0	0	0	0
YDR318W	0	0	0	0	0	0	0	0	0	0	0	0	0	0	0	0	0	0	-0.0915466	0	0	0.0771644	0	0	0	0.0786921	0	0	0	0	0	0	0	0	0	-0.174764	0	0	0.0744793	0	0	0	0	0	0	0	0	0	0
YDR320C	0	0	0	0	0	0	0	0	0	0	0	0	0	0	0	0	0	0	-0.0687204	0	0	-0.094415	0	0	0	-0.0576953	0	0	0	0	0	0	0	0	0	0	0	0	0.0903528	0	0	0	0.0630243	0	0	0	0	0	0
YDR322C-A	0	0	0	0	0	0	0	0	0	0	0	0	0	0	0	0	0	0.192759	0	0	-0.0912419	0.0620724	0	0	0	0	0	0	0	0	0	0	0	0.0694716	0.0433402	0	-0.171126	0	0	0	0	0	0	0	0	0	0	0	0
YDR323C	0	0	0	0	0	0	0	0	0	0	0	0	0	0	0	0	0	0	0	0	0	0.0977759	-0.0771531	0	-0.0955446	0	0	0	0	0	0	0	0	0	0	0	0	0	0	0	0	0	0	0	0	0	0	0	0
YDR325W	0	0	0	0	0	0	0	0	0	0	0	0	0	0	0	0	-0.104212	0	0	0	0	0	0	0	0	0	0	0	0	0	0	0	0	0	0	0	0	0	0	0	0	0	0	0	0	0	0	0	0
YDR329C	0	0	0	0	0	0	0	0	0	0	0	0	0	0	0	0	0.128392	0	0	0	0	0	0	0	0	0	0	0	0	0	0	0	0	0	0	0	-0.187287	0	0	0	-0.126221	0	0	0	0	0	0	0	0
YDR330W	0	0	0	0	0	0	0	0	0	0	0	0	0	0	0	0	0.123213	0.0856148	-0.0526399	0	0	0	0	0	0	0	0	0	0.0906607	0	-0.0483115	0	0	0	0	-0.145691	0	-0.117436	0	0	-0.115619	0	0	0	0	0	0	0	0
YDR333C	0	0	0	0	0	0	0	0	0	0	0	0	0	0	0	0	-0.0981105	0	0	0	0	0	0	0	0	0	0	0	0	0	0	0	0	0	0	0	0	0	0	0	0	0	0	0	0	0	0	0	0
YDR334W	0	0	0	0	0	0	0	0	0	0	0	0	0	0	0	0	0	0.0454476	0.079924	-0.0838745	0	-0.142063	0	0	0	0	-0.078107	0	0	0	0	0	0	0	0	0	-0.245795	0	-0.0492642	0	0.0449037	0	0	0	0.181764	0.0506341	0	0	0
YDR337W	0	0	0	0	0	0	0	0	0	0	0	0	0	0	0	0	0.0746551	0	0	0	0	0	0	0	0	0	0	0	0	0	0	0	0	0	0	0	-0.145264	0	0	0	0	0	0	0	0	0	0	0	0
YDR338C	0	0	0	0	0	0	0	0	0	0	0	0	0	0	0	0.0704238	0	-0.101555	0	0	0	0	0	-0.106109	0	0	0	0	0	0	0	0	0	0	0	0	0	0	0	0	0	0	0	0	0	0	0	0	0
YDR339C	0	0	0	0	0	0	0	0	0	0	0	0	0	0	0	0	0	0	0	0	0	0	0	0	0	0	0	0	0	0	0	-0.104221	0	0	0	0	0.148491	0	0	0	0	0	0	0	0	0	0	0	0
YDR341C	0	0	0	0	0	0	0	0	0	0	0	0	0	0	0	0	0	-0.101992	0	0.105034	0	0.0837787	0	0	0	0	0	0	0	0	0	0	0	0	0	0	0.141526	0	0.0530719	0	0	0.0523537	0	0	0	0	0	0	0
YDR342C	0	0	0	0	0	0	0	0	0	0	0	0	0	0	0	0	0	0.397453	0	0.0768967	0	0.110499	0	0	0	0	0	0	0	0	0	0	0	0	0	0	-0.123172	0	0	0	0	0	0	0	0	0	0	0	0.120255
YDR343C	0	0	0	0	0	0	0	0	0	0	0	0	0	0	0	0	0.0767402	0.313967	0	0	0	0	0	0	0	-0.053587	0	0	0	0	0	0	0	0	0	0	0	0	0	0	0	0	0	0	0	0	0	0	0.174165
YDR345C	0	0	0	0	0	0	0	0	0	0	0	0	0	0	0	0	0	-0.438534	0	0	-0.111904	0	0	0	0	0	0	0	0	0	0	0	0	0	0	0	0	0	0	0	0	0	0	0	0.0557319	0.108671	0	0	-0.218276
YDR348C	0	0	0	0	0	0	0	0	0	0	0	0	0	0	0	0	-0.0828723	0	-0.127159	0	0.0687607	0	0	0	0	0	0	0	0	0	0	0	0	0	0	0	0	0	0	0	0	0	0	0	0	0	0	0	0
YDR349C	0	0	0	0	0	0	0	0	0	0	0	0	0	0	0	0	0	-0.0614956	0	0	0	0.14872	0	0	0	0	0	0	0	0	0	0	0	0	0	0	0	0	0	0	0	0	0	0	0	0	0	0	0
YDR351W	0	0	0	0	0	0	0	0	0	0	0	0	0	0	0	0	0	0	0	0	0	0	0	0	-0.35322	0	0	0	0	0	0	0	-0.0876323	0	0	0	0	0	0	0	0	0	0	0	0	0	0	0	0
YDR352W	0	0	0	0	0	0	0	0	0	0	0	0	0	0	0	0	-0.0802281	0	-0.0613641	0	0	-0.103167	0	0	-0.374952	0	0	0	0	0	0	-0.0817123	0	0	0	0	0.114026	0	0	0	0	0.0679261	0	-0.0997951	0.0960463	0	0	0	0
YDR353W	0	0	0	0	0	0	0	0	0	0	0	0	0	0	0	0	0.11083	0	0	0	0	0	-0.0580048	0.108354	0	0.0571512	0.0499108	0	0	0	0	0	0	0	0	0	0	0	-0.0978091	0	0	0	0	0	-0.111153	-0.0650748	-0.0580078	0	0.10321
YDR356W	0	0	0	0	0	0	0	0	0	0	0	0	0	0	0	0	0	0	-0.117672	0	0	0.0540546	0	0.0607471	0	0	0	0	0	0	0	0	0	0	0	0	-0.2024	0	0	0	0	0	0	0	0	0	0	0	0
YDR357C	0	0	0	0	0	0	0	0	0	0	0	0	0	0	0	0	0	0	0	0	0	0	0	0	0	0	0	0	0	0	0	0	0	0	0	0	0	0	0	0	0	0	0	0	0	0	0	0	0
YDR359C	0	0	0	0	0	0	0	0	0	0	0	0	0	0	0	0	-0.135295	0	0	-0.102941	0	0	0	0	0	0	0	0	0	0	0	0	0	0	0	0	0	0	0	0	0	0	0	0	0	0	0	0	0
YDR364C	0	0	0	0	0	0	0	0	0	0	0	0	0	0	0	0	0	-0.112073	-0.0755942	0	0	-0.0591304	0	-0.0683111	0	0	0	0	0	0	0	0	0	0	0	0	0	0.125583	0	0	-0.0675214	0	0	-0.0994439	0	0	0	0	0
YDR365C	0	0	0	0	0	0	0	0	0	0	0	0	0	0	0	0	0	0	0	0	0	0	0	0	0	0	0	0	0	0	0	0	0	0	0	0	0.195975	0	0	0	0	0	0	0	0	0	0	0	0
YDR367W	0	0	0	0	0	0	0	0	0	0	0	0	0	0	0	0	0	0	0	0	0	0	0	0	0	0	0	0	0	0	0	0	0	0	0	0	0	0	0	0	0	0	0	0	0.0948746	-0.038417	0	0	0
YDR368W	0	0	0	0	0	0	0	0	0	0	0	0	0	0	0	-0.071163	0	0	-0.0730207	0	-0.0515786	-0.13039	0	0	0	0	0	0.0484083	0.0995019	0	0	0	0	0	0	-0.127811	0	0	0	0	-0.0549416	0	0	0	0	0	0	0	0
YDR371W	0	0	0	0	0	0	0	0	0	0	0	0	0	0	0	0.0701238	0	0	0	0	0	0	0	0	-0.108494	0.0502349	0	0	0.0683557	0	0	0	0	0	0	-0.20762	0	0	0	0	0	0	0	0	-0.103482	-0.0457687	0	0	0
YDR372C	0	0	0	0	0	0	0	0	0	0	0	0	0	0	0	0	0	-0.14935	0	0	0	0	-0.0561426	0	0	0	0	0	0	0	0	0	0	0	0	0	0	0	0	0	0	0	0	0	0	0	0	0	0
YDR374W-A	0	0	0	0	0	0	0	0	0	0	0	0	0	0	0	0	0	0	0	0	0.103692	0	-0.0772166	0	0	0	0	0	0	0	0	0	0	0	0	0	0	0	0	0	0	0	0	0	0	0	0	0	0
YDR375C	0	0	0	0	0	0	0	0	0	0	0	0	0	0	0	0	0	0	0	0	0	0.028082	0	0	0	0	0	0	0	0	0	0	0	0	0	0	-0.100453	0	0	0	0	0	-0.0486914	0	0	0	0	0	0
YDR378C	0	0	0	0	0	0	0	0	0	0	0	0	0	0	0	0	0	0	0	0	0	0	0	0	0	0	0	0	0	0	0	0	0	0	0	0	0	0	0	0	0	0	0	0	0	0	0	0	0
YDR379W	0	0	0	0	0	0	0	0	0	0	0	0	0	0	0	0	0	0	-0.0629985	0	0	0	0	0	0	0.055076	0	0	0	0	0	0	0	0	0	0	-0.227472	0	0	0	0	0	0	0.0424642	-0.168257	0	0	0	0
YDR381C-A	0	0	0	0	0	0	0	0	0	0	0	0	0	0	0	0	0	0	0	0	0	0	0	0	0	0	0	0	0	0	0	0	0	0	0	0	-0.178266	0	0	0.0463572	0	0	0	0	0	0	0	0	0
YDR382W	0	0	0	0	0	0	0	0	0	0	0	0	0	0	0	0	0	-0.095855	0.16539	0	0	0	0	0	0	0.105713	0	0	0	0	0	0	0	0	0	0	0	0.187441	0	0	-0.0768022	0	0.0591668	0	0	0	0	0	0
YDR383C	0	0	0	0	0	0	0	0	0	0	0	0	0	0	0	-0.0619579	0.100312	-0.0995584	-0.0792328	0	-0.0604155	0	0	0	0	0	0	0	0	0	0	0	0	0	0	0	0	0	0	0	0	0	0	0	0	0	0	0	0
YDR385W	0	0	0	0	0	0	0	0	0	0	0	0	0	0	0	0	0	0	0	0	0	0	0	0	0	0	0	0	0	0	0	0	0	0	0	0	0	0	0	0	0	0	0	0	0	0	0	0	0
YDR389W	0	0	0	0	0	0	0	0	0	0	0	0	0	0	0	0	0	0	0	0	0	0	0	0	0	0	0	0	0	0	0	0	0	-0.103311	0	0	0	0	0	0	0	0	0	0	0	0	0	0	0
YDR390C	0	0	0	0	0	0	0	0	0	0	0	0	0	0	0	0	0	0	0	0	0	-0.170386	0	0.0827836	0	0	0	0	0	0	0	0	0	0	0	0	0	0	0	0	0	0	0	0	0	0	0	0	0
YDR393W	0	0	0	0	0	0	0	0	0	0	0	0	0	0	0	0	0	0	0	0	0	0	0	0	0	0	0	0	0	0	0	0	0	0	0	0	0	0	0	0	0	0	0	0	0.00604575	0.143065	0	0	0
YDR394W	0	0	0	0	0	0	0	0	0	0	0	0	0	0	0	-0.0760968	0.143612	0.126355	0.108632	0	0	-0.434719	0	0	0	0	0	0	0	0	0	0	0	0	0	0	0	0	0	0	0	0	0	0	0	0	0	0	0
YDR395W	0	0	0	0	0	0	0	0	0	0	0	0	0	0	0	0	-0.121434	0	0	0	0	0	0	0	0	0	0	0	0	0	0	0	0	0	0	0.109145	0	0.131825	0	0	0	0	0.0831693	0	0	0	0	0	0
YDR403W	0	0	0	0	0	0	0	0	0	0	0	0	0	0	0	0	0	0	0.061955	0	0	-0.113691	0	0	0	0	0	0	0	-0.0677727	-0.0641328	0	0.035976	0	-0.106505	0	0	0	0	0	0	0	0	0	0	0	0	0	0
YDR404C	0	0	0	0	0	0	0	0	0	0	0	0	0	0	0	0	0	0	0	0	0	0	0	0	0	0	0	0	0	0	0	0	0	0	0	0	0	0	0	0	0	0	0	0	0	0	0	0	0
YDR415C	0	0	0	0	0	0	0	0	0	0	0	0	0	0	0	0	0	0	0	-0.0767376	0	0	0	0.0866556	0	0	0	0	0	0	0	0	0	0	0	0	0	0	0	0	0	0	0	0	-0.157083	-0.0569771	0	0	0
YDR418W	0	0	0	0	0	0	0	0	0	0	0	0	0	0	0	0	0	0	0.149726	0	0	0	0	0	0	0	0	0	0	0	0	0	0	0	0	0	0	0.208777	0	0	0	0	0	0	0	0	0	0	0
YDR419W	0	0	0	0	0	0	0	0	0	0	0	0	0	0	0	0	-0.0931578	-0.0878984	0	-0.0510461	0	0.0613842	0	0	0	0	0	0	0	0	0	0	0.103976	0	0	0	-0.110754	0	0.0905913	0	0	-0.0634267	-0.0733173	0	0	0	0	0	0
YDR421W	0	0	0	0	0	0	0	0	0	0	0	0	0	0	0	0	0	0	0	0	0	0	0	0	0	0	0	0	0	0	0	0	0	0	0	0	-0.200838	0	0	-0.0592711	0	0	-0.0574452	0	0	0	0	0	0
YDR422C	0	0	0	0	0	0	0	0	0	0	0	0	0	0	0	0	0	0	0	0	0	0	0	0.0904196	0	0	0	0	0	0	0	0	0	0	0	0	0	0	0	0	0	0	0	0	0	0	0	0	0
YDR423C	0	0	0	0	0	0	0	0	0	0	0	0	0	0	0	0	0	0	0	0	0	0	0	0	0	0	0	0	0	0	0	0	0	0	0	0	0	0	0.0848164	0	0	0	0	0	0	0	0	0	0.0302122
YDR424C	0	0	0	0	0	0	0	0	0	0	0	0	0	0	0	0	0	-0.0853645	0	0	0	0.11403	0.104478	0	0	0	0	0	0	0	0	0	0	0	0	-0.167541	0	0	0	0	0	0.0810502	0	0	0	0	0	0	0
YDR425W	0	0	0	0	0	0	0	0	0	0	0	0	0	0	0	0	0	0	-0.0819514	0	0	0	0	0.0551325	0.063203	-0.0702432	0	0	0	0	0	0	0	0	0	-0.143045	0	0	0	0	0	0	0	0	0	0	0	0	0
YDR432W	0	0	0	0	0	0	0	0	0	0	0	0	0	0	0	0	0	0.0848668	0	0	0	-0.119527	0	0	0	0	0	0	0	0	0	0	0	0	0	0	0	0	0	0	0	0	0	0	0	0	0	0	0
YDR433W	0	0	0	0	0	0	0	0	0	0	0	0	0	0	0	0	0	0	0	0	0	0	0	-0.0718058	0	0	0	0	0	0	0	0	0	0	0	0	0	0	0	0	0	0	0	0	0	0	0	0	0
[truncated: 3,630 more rows]
[truncated: 53 more columns]
