# Supplementary material for: Genetics of trans-regulatory variation in gene expression
Source: eLife. 2018 Jul 17;7:e35471. doi: 10.7554/eLife.35471 (PMC6072440; doi:10.7554/eLife.35471)
Supplement: Source data 10. — This txt file contains GO enrichment results for the 102 hotspots in one file. Columns indicate hotspot identity, GO subcategory (‘biological process’, ‘molecular function’, or ‘cellular compartment’), and the group of genes tested for enrichment (‘RM’=up to 100 genes with the strongest hotspot effects with higher expression linked to the RM allele, ‘BY’=as for ‘RM’, but higher expression linked to the BY allele). [file elife-35471-data10.zip]

Archive with 3 entries (2 files):
- allGOResults4paper_171009.txt
- __MACOSX/
- __MACOSX/._allGOResults4paper_171009.txt
