# Supplementary material for: Genetics of trans-regulatory variation in gene expression
Source: eLife. 2018 Jul 17;7:e35471. doi: 10.7554/eLife.35471 (PMC6072440; doi:10.7554/eLife.35471)
Supplement: Source data 10. — This txt file contains GO enrichment results for the 102 hotspots in one file. Columns indicate hotspot identity, GO subcategory (‘biological process’, ‘molecular function’, or ‘cellular compartment’), and the group of genes tested for enrichment (‘RM’=up to 100 genes with the strongest hotspot effects with higher expression linked to the RM allele, ‘BY’=as for ‘RM’, but higher expression linked to the BY allele). [file elife-35471-data10.zip › allGOResults4paper_171009.txt]

hotspot	GO_subtree	directionOfHotspotEffect	GO_ID	numberOfGenesInTerm	significantGenesInTerm	expectedGenesInTerm	pValue
chrI:48890_C/T	BP	RM	GO:0006631	68	18	1.23	5.4e-17
chrI:48890_C/T	BP	RM	GO:0019395	15	9	0.27	6.6e-13
chrI:48890_C/T	BP	RM	GO:0034440	15	9	0.27	6.6e-13
chrI:48890_C/T	BP	RM	GO:0009062	21	10	0.38	7.1e-13
chrI:48890_C/T	BP	RM	GO:0044255	300	27	5.43	1.1e-12
chrI:48890_C/T	BP	RM	GO:0006629	327	27	5.92	8.8e-12
chrI:48890_C/T	BP	RM	GO:0006635	14	8	0.25	2.4e-11
chrI:48890_C/T	BP	RM	GO:0072329	33	10	0.6	1.6e-10
chrI:48890_C/T	BP	RM	GO:0032787	175	19	3.17	1.7e-10
chrI:48890_C/T	BP	RM	GO:0044242	44	11	0.8	1.8e-10
chrI:48890_C/T	BP	RM	GO:0016042	58	11	1.05	4.4e-09
chrI:48890_C/T	BP	RM	GO:0030258	49	10	0.89	1.1e-08
chrI:48890_C/T	BP	RM	GO:0055114	422	24	7.64	2.7e-07
chrI:48890_C/T	BP	RM	GO:0016054	86	11	1.56	3.1e-07
chrI:48890_C/T	BP	RM	GO:0046395	86	11	1.56	3.1e-07
chrI:48890_C/T	BP	RM	GO:0044282	128	13	2.32	3.8e-07
chrI:48890_C/T	BP	RM	GO:0007031	71	9	1.28	4.2e-06
chrI:48890_C/T	BP	RM	GO:0044281	827	32	14.96	1.1e-05
chrI:48890_C/T	BP	RM	GO:0006082	455	22	8.23	1.4e-05
chrI:48890_C/T	BP	RM	GO:0019752	438	21	7.93	2.6e-05
chrI:48890_C/T	BP	RM	GO:0016125	52	7	0.94	3.5e-05
chrI:48890_C/T	BP	RM	GO:0016558	22	5	0.4	3.6e-05
chrI:48890_C/T	BP	RM	GO:0008202	53	7	0.96	4e-05
chrI:48890_C/T	BP	RM	GO:0043436	454	21	8.22	4.5e-05
chrI:48890_C/T	BP	RM	GO:0006625	24	5	0.43	5.7e-05
chrI:48890_C/T	BP	RM	GO:0043574	24	5	0.43	5.7e-05
chrI:48890_C/T	BP	RM	GO:0072662	24	5	0.43	5.7e-05
chrI:48890_C/T	BP	RM	GO:0072663	24	5	0.43	5.7e-05
chrI:48890_C/T	BP	RM	GO:0016560	6	3	0.11	0.00011
chrI:48890_C/T	BP	RM	GO:0022615	6	3	0.11	0.00011
chrI:48890_C/T	BP	RM	GO:0008204	33	5	0.6	0.00028
chrI:48890_C/T	BP	RM	GO:0016128	33	5	0.6	0.00028
chrI:48890_C/T	BP	RM	GO:1902652	34	5	0.62	0.00032
chrI:48890_C/T	BP	RM	GO:0006633	35	5	0.63	0.00037
chrI:48890_C/T	BP	RM	GO:0044107	36	5	0.65	0.00042
chrI:48890_C/T	BP	RM	GO:0016126	40	5	0.72	7e-04
chrI:48890_C/T	BP	RM	GO:0006694	41	5	0.74	0.00078
chrI:48890_C/T	BP	RM	GO:0071577	11	3	0.2	0.00085
chrI:48890_C/T	BP	RM	GO:0008610	201	11	3.64	0.00093
chrI:48890_C/T	BP	RM	GO:0051791	3	2	0.05	0.00096
chrI:48890_C/T	BP	RM	GO:0051792	3	2	0.05	0.00096
chrI:48890_C/T	BP	RM	GO:0006829	12	3	0.22	0.00112
chrI:48890_C/T	BP	RM	GO:0006882	14	3	0.25	0.00181
chrI:48890_C/T	BP	RM	GO:0055069	14	3	0.25	0.00181
chrI:48890_C/T	BP	RM	GO:0006696	30	4	0.54	0.00193
chrI:48890_C/T	BP	RM	GO:0016129	30	4	0.54	0.00193
chrI:48890_C/T	BP	RM	GO:0044108	30	4	0.54	0.00193
chrI:48890_C/T	BP	RM	GO:0097384	30	4	0.54	0.00193
chrI:48890_C/T	BP	RM	GO:0070838	31	4	0.56	0.00218
chrI:48890_C/T	BP	RM	GO:1902653	31	4	0.56	0.00218
chrI:48890_C/T	BP	RM	GO:0072511	32	4	0.58	0.00246
chrI:48890_C/T	BP	RM	GO:0006108	5	2	0.09	0.00313
chrI:48890_C/T	BP	RM	GO:0072330	57	5	1.03	0.00349
chrI:48890_C/T	BP	RM	GO:0015980	141	8	2.55	0.00379
chrI:48890_C/T	BP	RM	GO:0006673	6	2	0.11	0.00464
chrI:48890_C/T	BP	RM	GO:1901615	157	8	2.84	0.00722
chrI:48890_C/T	BP	RM	GO:0044743	71	5	1.28	0.00889
chrI:48890_C/T	BP	RM	GO:0055085	389	14	7.04	0.00971
chrI:48890_C/T	BP	RM	GO:0006066	134	7	2.42	0.01037
chrI:48890_C/T	BP	RM	GO:0017038	134	7	2.42	0.01037
chrI:48890_C/T	BP	RM	GO:0044283	354	13	6.41	0.0108
chrI:48890_C/T	BP	RM	GO:0006812	169	8	3.06	0.01104
chrI:48890_C/T	BP	RM	GO:0072503	27	3	0.49	0.01227
chrI:48890_C/T	BP	RM	GO:0006091	175	8	3.17	0.01344
chrI:48890_C/T	BP	RM	GO:0072507	28	3	0.51	0.01357
chrI:48890_C/T	BP	RM	GO:0046165	82	5	1.48	0.01595
chrI:48890_C/T	BP	RM	GO:0006097	11	2	0.2	0.01603
chrI:48890_C/T	BP	RM	GO:0006099	30	3	0.54	0.01638
chrI:48890_C/T	BP	RM	GO:0006101	30	3	0.54	0.01638
chrI:48890_C/T	BP	RM	GO:0072350	31	3	0.56	0.0179
chrI:48890_C/T	BP	RM	GO:0006073	56	4	1.01	0.01806
chrI:48890_C/T	BP	RM	GO:0044042	56	4	1.01	0.01806
chrI:48890_C/T	BP	RM	GO:0046487	12	2	0.22	0.01901
chrI:48890_C/T	BP	RM	GO:0005977	33	3	0.6	0.02117
chrI:48890_C/T	BP	RM	GO:0030148	33	3	0.6	0.02117
chrI:48890_C/T	BP	RM	GO:0006112	34	3	0.62	0.02292
chrI:48890_C/T	BP	RM	GO:0034293	90	5	1.63	0.02296
chrI:48890_C/T	BP	RM	GO:0043935	90	5	1.63	0.02296
chrI:48890_C/T	BP	RM	GO:0065002	90	5	1.63	0.02296
chrI:48890_C/T	BP	RM	GO:0071806	90	5	1.63	0.02296
chrI:48890_C/T	BP	RM	GO:1901617	92	5	1.66	0.02498
chrI:48890_C/T	BP	RM	GO:0035690	14	2	0.25	0.02561
chrI:48890_C/T	BP	RM	GO:0022406	36	3	0.65	0.02666
chrI:48890_C/T	BP	RM	GO:0009250	38	3	0.69	0.03069
chrI:48890_C/T	BP	RM	GO:0044723	287	10	5.19	0.03379
chrI:48890_C/T	BP	RM	GO:0044264	70	4	1.27	0.03728
chrI:48890_C/T	BP	RM	GO:0042493	42	3	0.76	0.03967
chrI:48890_C/T	BP	RM	GO:0000467	18	2	0.33	0.04109
chrI:48890_C/T	BP	RM	GO:0044262	180	7	3.26	0.04371
chrI:48890_C/T	BP	RM	GO:0009060	74	4	1.34	0.04433
chrI:48890_C/T	BP	RM	GO:0000459	19	2	0.34	0.04539
chrI:48890_C/T	BP	RM	GO:0006665	45	3	0.81	0.04719
chrI:48890_C/T	BP	RM	GO:0006637	20	2	0.36	0.04985
chrI:48890_C/T	BP	RM	GO:0035383	20	2	0.36	0.04985
chrI:48890_C/T	BP	RM	GO:0046365	20	2	0.36	0.04985
chrI:48890_C/T	BP	RM	GO:0000038	3	1	0.05	0.05332
chrI:48890_C/T	BP	RM	GO:0006577	3	1	0.05	0.05332
chrI:48890_C/T	BP	RM	GO:0006688	3	1	0.05	0.05332
chrI:48890_C/T	BP	RM	GO:0009437	3	1	0.05	0.05332
chrI:48890_C/T	BP	RM	GO:0031998	3	1	0.05	0.05332
chrI:48890_C/T	BP	RM	GO:0032000	3	1	0.05	0.05332
chrI:48890_C/T	BP	RM	GO:0032887	3	1	0.05	0.05332
chrI:48890_C/T	BP	RM	GO:0032888	3	1	0.05	0.05332
chrI:48890_C/T	BP	RM	GO:0034059	3	1	0.05	0.05332
chrI:48890_C/T	BP	RM	GO:0035305	3	1	0.05	0.05332
chrI:48890_C/T	BP	RM	GO:0035308	3	1	0.05	0.05332
chrI:48890_C/T	BP	RM	GO:0042174	3	1	0.05	0.05332
chrI:48890_C/T	BP	RM	GO:0043939	3	1	0.05	0.05332
chrI:48890_C/T	BP	RM	GO:0046320	3	1	0.05	0.05332
chrI:48890_C/T	BP	RM	GO:0046321	3	1	0.05	0.05332
chrI:48890_C/T	BP	RM	GO:0071454	3	1	0.05	0.05332
chrI:48890_C/T	BP	RM	GO:0006811	312	10	5.65	0.05447
chrI:48890_C/T	BP	RM	GO:0000041	48	3	0.87	0.05535
chrI:48890_C/T	BP	RM	GO:0005976	80	4	1.45	0.0562
chrI:48890_C/T	BP	RM	GO:0030001	80	4	1.45	0.0562
chrI:48890_C/T	BP	RM	GO:0044712	492	14	8.9	0.05817
chrI:48890_C/T	BP	RM	GO:0005978	22	2	0.4	0.05922
chrI:48890_C/T	BP	RM	GO:0009636	23	2	0.42	0.06412
chrI:48890_C/T	BP	RM	GO:0031125	23	2	0.42	0.06412
chrI:48890_C/T	BP	RM	GO:0030437	85	4	1.54	0.06728
chrI:48890_C/T	BP	RM	GO:0048468	85	4	1.54	0.06728
chrI:48890_C/T	BP	RM	GO:0090503	24	2	0.43	0.06914
chrI:48890_C/T	BP	RM	GO:0033692	53	3	0.96	0.07034
chrI:48890_C/T	BP	RM	GO:0000296	4	1	0.07	0.07046
chrI:48890_C/T	BP	RM	GO:0002943	4	1	0.07	0.07046
chrI:48890_C/T	BP	RM	GO:0006011	4	1	0.07	0.07046
chrI:48890_C/T	BP	RM	GO:0006636	4	1	0.07	0.07046
chrI:48890_C/T	BP	RM	GO:0006687	4	1	0.07	0.07046
chrI:48890_C/T	BP	RM	GO:0009240	4	1	0.07	0.07046
chrI:48890_C/T	BP	RM	GO:0015848	4	1	0.07	0.07046
chrI:48890_C/T	BP	RM	GO:0015867	4	1	0.07	0.07046
chrI:48890_C/T	BP	RM	GO:0019287	4	1	0.07	0.07046
chrI:48890_C/T	BP	RM	GO:0033559	4	1	0.07	0.07046
chrI:48890_C/T	BP	RM	GO:0042173	4	1	0.07	0.07046
chrI:48890_C/T	BP	RM	GO:0045596	4	1	0.07	0.07046
chrI:48890_C/T	BP	RM	GO:0046490	4	1	0.07	0.07046
chrI:48890_C/T	BP	RM	GO:0046618	4	1	0.07	0.07046
chrI:48890_C/T	BP	RM	GO:0050994	4	1	0.07	0.07046
chrI:48890_C/T	BP	RM	GO:0050996	4	1	0.07	0.07046
chrI:48890_C/T	BP	RM	GO:0061421	4	1	0.07	0.07046
chrI:48890_C/T	BP	RM	GO:0061429	4	1	0.07	0.07046
chrI:48890_C/T	BP	RM	GO:0000271	54	3	0.98	0.07354
chrI:48890_C/T	BP	RM	GO:0005996	89	4	1.61	0.0769
chrI:48890_C/T	BP	RM	GO:0005975	333	10	6.03	0.07733
chrI:48890_C/T	BP	RM	GO:0016053	207	7	3.75	0.08009
chrI:48890_C/T	BP	RM	GO:0046394	207	7	3.75	0.08009
chrI:48890_C/T	BP	RM	GO:1901575	713	18	12.9	0.08706
chrI:48890_C/T	BP	RM	GO:0045333	93	4	1.68	0.08718
chrI:48890_C/T	BP	RM	GO:0006015	5	1	0.09	0.08729
chrI:48890_C/T	BP	RM	GO:0006102	5	1	0.09	0.08729
chrI:48890_C/T	BP	RM	GO:0006721	5	1	0.09	0.08729
chrI:48890_C/T	BP	RM	GO:0006740	5	1	0.09	0.08729
chrI:48890_C/T	BP	RM	GO:0015693	5	1	0.09	0.08729
chrI:48890_C/T	BP	RM	GO:0016114	5	1	0.09	0.08729
chrI:48890_C/T	BP	RM	GO:0016562	5	1	0.09	0.08729
chrI:48890_C/T	BP	RM	GO:0019388	5	1	0.09	0.08729
chrI:48890_C/T	BP	RM	GO:0030497	5	1	0.09	0.08729
chrI:48890_C/T	BP	RM	GO:0045337	5	1	0.09	0.08729
chrI:48890_C/T	BP	RM	GO:0045338	5	1	0.09	0.08729
chrI:48890_C/T	BP	RM	GO:0045719	5	1	0.09	0.08729
chrI:48890_C/T	BP	RM	GO:0045947	5	1	0.09	0.08729
chrI:48890_C/T	BP	RM	GO:0046391	5	1	0.09	0.08729
chrI:48890_C/T	BP	RM	GO:0098655	97	4	1.76	0.09809
chrI:48890_C/T	BP	RM	GO:0046467	62	3	1.12	0.10133
chrI:48890_C/T	BP	RM	GO:0003006	137	5	2.48	0.10163
chrI:48890_C/T	BP	RM	GO:0044702	137	5	2.48	0.10163
chrI:48890_C/T	BP	RM	GO:0001881	6	1	0.11	0.10382
chrI:48890_C/T	BP	RM	GO:0006075	6	1	0.11	0.10382
chrI:48890_C/T	BP	RM	GO:0007329	6	1	0.11	0.10382
chrI:48890_C/T	BP	RM	GO:0009071	6	1	0.11	0.10382
chrI:48890_C/T	BP	RM	GO:0009371	6	1	0.11	0.10382
chrI:48890_C/T	BP	RM	GO:0010043	6	1	0.11	0.10382
chrI:48890_C/T	BP	RM	GO:0018027	6	1	0.11	0.10382
chrI:48890_C/T	BP	RM	GO:0032119	6	1	0.11	0.10382
chrI:48890_C/T	BP	RM	GO:0034473	6	1	0.11	0.10382
chrI:48890_C/T	BP	RM	GO:0043937	6	1	0.11	0.10382
chrI:48890_C/T	BP	RM	GO:0045923	6	1	0.11	0.10382
chrI:48890_C/T	BP	RM	GO:0051093	6	1	0.11	0.10382
chrI:48890_C/T	BP	RM	GO:0051503	6	1	0.11	0.10382
chrI:48890_C/T	BP	RM	GO:0061088	6	1	0.11	0.10382
chrI:48890_C/T	BP	RM	GO:0070874	6	1	0.11	0.10382
chrI:48890_C/T	BP	RM	GO:0071786	6	1	0.11	0.10382
chrI:48890_C/T	BP	RM	GO:2000021	6	1	0.11	0.10382
chrI:48890_C/T	BP	RM	GO:0030435	141	5	2.55	0.11133
chrI:48890_C/T	BP	RM	GO:0016051	102	4	1.85	0.11258
chrI:48890_C/T	BP	RM	GO:0000079	32	2	0.58	0.11337
chrI:48890_C/T	BP	RM	GO:1904029	32	2	0.58	0.11337
chrI:48890_C/T	BP	RM	GO:0034637	66	3	1.19	0.11659
chrI:48890_C/T	BP	RM	GO:0043934	144	5	2.61	0.11889
chrI:48890_C/T	BP	RM	GO:0022603	33	2	0.6	0.11931
chrI:48890_C/T	BP	RM	GO:0005992	7	1	0.13	0.12006
chrI:48890_C/T	BP	RM	GO:0006771	7	1	0.13	0.12006
chrI:48890_C/T	BP	RM	GO:0009231	7	1	0.13	0.12006
chrI:48890_C/T	BP	RM	GO:0009312	7	1	0.13	0.12006
chrI:48890_C/T	BP	RM	GO:0010696	7	1	0.13	0.12006
chrI:48890_C/T	BP	RM	GO:0015804	7	1	0.13	0.12006
chrI:48890_C/T	BP	RM	GO:0015865	7	1	0.13	0.12006
chrI:48890_C/T	BP	RM	GO:0015868	7	1	0.13	0.12006
chrI:48890_C/T	BP	RM	GO:0019433	7	1	0.13	0.12006
chrI:48890_C/T	BP	RM	GO:0042391	7	1	0.13	0.12006
chrI:48890_C/T	BP	RM	GO:0046351	7	1	0.13	0.12006
chrI:48890_C/T	BP	RM	GO:0046464	7	1	0.13	0.12006
chrI:48890_C/T	BP	RM	GO:0006006	68	3	1.23	0.12453
chrI:48890_C/T	BP	RM	GO:0046916	68	3	1.23	0.12453
chrI:48890_C/T	BP	RM	GO:0048646	149	5	2.7	0.13202
chrI:48890_C/T	BP	RM	GO:0001676	8	1	0.14	0.136
chrI:48890_C/T	BP	RM	GO:0010446	8	1	0.14	0.136
chrI:48890_C/T	BP	RM	GO:0016559	8	1	0.14	0.136
chrI:48890_C/T	BP	RM	GO:0019321	8	1	0.14	0.136
chrI:48890_C/T	BP	RM	GO:0019323	8	1	0.14	0.136
chrI:48890_C/T	BP	RM	GO:0034063	8	1	0.14	0.136
chrI:48890_C/T	BP	RM	GO:0036293	8	1	0.14	0.136
chrI:48890_C/T	BP	RM	GO:0036294	8	1	0.14	0.136
chrI:48890_C/T	BP	RM	GO:0042727	8	1	0.14	0.136
chrI:48890_C/T	BP	RM	GO:0043901	8	1	0.14	0.136
chrI:48890_C/T	BP	RM	GO:0046461	8	1	0.14	0.136
chrI:48890_C/T	BP	RM	GO:0051180	8	1	0.14	0.136
chrI:48890_C/T	BP	RM	GO:0061393	8	1	0.14	0.136
chrI:48890_C/T	BP	RM	GO:0070482	8	1	0.14	0.136
chrI:48890_C/T	BP	RM	GO:0071453	8	1	0.14	0.136
chrI:48890_C/T	BP	RM	GO:0071469	8	1	0.14	0.136
chrI:48890_C/T	BP	RM	GO:2000222	8	1	0.14	0.136
chrI:48890_C/T	BP	RM	GO:2000242	8	1	0.14	0.136
chrI:48890_C/T	BP	RM	GO:0006664	38	2	0.69	0.15011
chrI:48890_C/T	BP	RM	GO:1903509	38	2	0.69	0.15011
chrI:48890_C/T	BP	RM	GO:0044763	3345	66	60.53	0.15034
chrI:48890_C/T	BP	RM	GO:0005979	9	1	0.16	0.15166
chrI:48890_C/T	BP	RM	GO:0006012	9	1	0.16	0.15166
chrI:48890_C/T	BP	RM	GO:0006074	9	1	0.16	0.15166
chrI:48890_C/T	BP	RM	GO:0010695	9	1	0.16	0.15166
chrI:48890_C/T	BP	RM	GO:0015807	9	1	0.16	0.15166
chrI:48890_C/T	BP	RM	GO:0030307	9	1	0.16	0.15166
chrI:48890_C/T	BP	RM	GO:0031070	9	1	0.16	0.15166
chrI:48890_C/T	BP	RM	GO:0034965	9	1	0.16	0.15166
chrI:48890_C/T	BP	RM	GO:0042726	9	1	0.16	0.15166
chrI:48890_C/T	BP	RM	GO:0043112	9	1	0.16	0.15166
chrI:48890_C/T	BP	RM	GO:0046931	9	1	0.16	0.15166
chrI:48890_C/T	BP	RM	GO:0051292	9	1	0.16	0.15166
chrI:48890_C/T	BP	RM	GO:0061392	9	1	0.16	0.15166
chrI:48890_C/T	BP	RM	GO:1901522	39	2	0.71	0.15645
chrI:48890_C/T	BP	RM	GO:0006643	78	3	1.41	0.16688
chrI:48890_C/T	BP	RM	GO:0000294	10	1	0.18	0.16703
chrI:48890_C/T	BP	RM	GO:0007021	10	1	0.18	0.16703
chrI:48890_C/T	BP	RM	GO:0015695	10	1	0.18	0.16703
chrI:48890_C/T	BP	RM	GO:0018065	10	1	0.18	0.16703
chrI:48890_C/T	BP	RM	GO:0019217	10	1	0.18	0.16703
chrI:48890_C/T	BP	RM	GO:0051238	10	1	0.18	0.16703
chrI:48890_C/T	BP	RM	GO:0070873	10	1	0.18	0.16703
chrI:48890_C/T	BP	RM	GO:0071467	10	1	0.18	0.16703
chrI:48890_C/T	BP	RM	GO:0019953	209	6	3.78	0.17655
chrI:48890_C/T	BP	RM	GO:0044703	209	6	3.78	0.17655
chrI:48890_C/T	BP	RM	GO:0034220	165	5	2.99	0.1781
chrI:48890_C/T	BP	RM	GO:0015711	122	4	2.21	0.17889
chrI:48890_C/T	BP	RM	GO:0019318	81	3	1.47	0.18034
chrI:48890_C/T	BP	RM	GO:0055076	81	3	1.47	0.18034
chrI:48890_C/T	BP	RM	GO:0005991	11	1	0.2	0.18214
chrI:48890_C/T	BP	RM	GO:0010962	11	1	0.2	0.18214
chrI:48890_C/T	BP	RM	GO:0019878	11	1	0.2	0.18214
chrI:48890_C/T	BP	RM	GO:0032885	11	1	0.2	0.18214
chrI:48890_C/T	BP	RM	GO:0033962	11	1	0.2	0.18214
chrI:48890_C/T	BP	RM	GO:0034476	11	1	0.2	0.18214
chrI:48890_C/T	BP	RM	GO:0044273	11	1	0.2	0.18214
chrI:48890_C/T	BP	RM	GO:0045595	11	1	0.2	0.18214
chrI:48890_C/T	BP	RM	GO:0046503	11	1	0.2	0.18214
chrI:48890_C/T	BP	RM	GO:0048309	11	1	0.2	0.18214
chrI:48890_C/T	BP	RM	GO:0060236	11	1	0.2	0.18214
chrI:48890_C/T	BP	RM	GO:0070682	11	1	0.2	0.18214
chrI:48890_C/T	BP	RM	GO:0043628	43	2	0.78	0.18228
chrI:48890_C/T	BP	RM	GO:0043144	44	2	0.8	0.18883
chrI:48890_C/T	BP	RM	GO:0022413	125	4	2.26	0.18981
chrI:48890_C/T	BP	RM	GO:0015846	12	1	0.22	0.19696
chrI:48890_C/T	BP	RM	GO:0033967	12	1	0.22	0.19696
chrI:48890_C/T	BP	RM	GO:0034963	12	1	0.22	0.19696
chrI:48890_C/T	BP	RM	GO:0090224	12	1	0.22	0.19696
chrI:48890_C/T	BP	RM	GO:0071900	46	2	0.83	0.20204
chrI:48890_C/T	BP	RM	GO:0045944	266	7	4.81	0.20523
chrI:48890_C/T	BP	RM	GO:0098662	87	3	1.57	0.20808
chrI:48890_C/T	BP	RM	GO:0006487	47	2	0.85	0.20868
chrI:48890_C/T	BP	RM	GO:0000073	13	1	0.24	0.21153
chrI:48890_C/T	BP	RM	GO:0006084	13	1	0.24	0.21153
chrI:48890_C/T	BP	RM	GO:0009085	13	1	0.24	0.21153
chrI:48890_C/T	BP	RM	GO:0015858	13	1	0.24	0.21153
chrI:48890_C/T	BP	RM	GO:0019320	13	1	0.24	0.21153
chrI:48890_C/T	BP	RM	GO:0043171	13	1	0.24	0.21153
chrI:48890_C/T	BP	RM	GO:0046686	13	1	0.24	0.21153
chrI:48890_C/T	BP	RM	GO:0006605	317	8	5.74	0.21392
chrI:48890_C/T	BP	RM	GO:0015748	48	2	0.87	0.21535
chrI:48890_C/T	BP	RM	GO:0050793	48	2	0.87	0.21535
chrI:48890_C/T	BP	RM	GO:0072594	318	8	5.75	0.21634
chrI:48890_C/T	BP	RM	GO:0006875	89	3	1.61	0.21754
chrI:48890_C/T	BP	RM	GO:0043648	49	2	0.89	0.22203
chrI:48890_C/T	BP	RM	GO:0006113	14	1	0.25	0.22583
chrI:48890_C/T	BP	RM	GO:0006553	14	1	0.25	0.22583
chrI:48890_C/T	BP	RM	GO:0009225	14	1	0.25	0.22583
chrI:48890_C/T	BP	RM	GO:0031365	14	1	0.25	0.22583
chrI:48890_C/T	BP	RM	GO:0046835	14	1	0.25	0.22583
chrI:48890_C/T	BP	RM	GO:0061587	14	1	0.25	0.22583
chrI:48890_C/T	BP	RM	GO:0044711	877	19	15.87	0.2292
chrI:48890_C/T	BP	RM	GO:0030154	182	5	3.29	0.23273
chrI:48890_C/T	BP	RM	GO:0044710	2102	42	38.04	0.23402
chrI:48890_C/T	BP	RM	GO:0016074	51	2	0.92	0.23546
chrI:48890_C/T	BP	RM	GO:0006534	15	1	0.27	0.23987
chrI:48890_C/T	BP	RM	GO:0006639	15	1	0.27	0.23987
chrI:48890_C/T	BP	RM	GO:0006641	15	1	0.27	0.23987
chrI:48890_C/T	BP	RM	GO:0009373	15	1	0.27	0.23987
chrI:48890_C/T	BP	RM	GO:0015696	15	1	0.27	0.23987
chrI:48890_C/T	BP	RM	GO:0032881	15	1	0.27	0.23987
chrI:48890_C/T	BP	RM	GO:0034475	15	1	0.27	0.23987
chrI:48890_C/T	BP	RM	GO:0046019	15	1	0.27	0.23987
chrI:48890_C/T	BP	RM	GO:0071042	15	1	0.27	0.23987
chrI:48890_C/T	BP	RM	GO:0071047	15	1	0.27	0.23987
chrI:48890_C/T	BP	RM	GO:0071051	15	1	0.27	0.23987
chrI:48890_C/T	BP	RM	GO:0006479	52	2	0.94	0.24219
chrI:48890_C/T	BP	RM	GO:0008213	52	2	0.94	0.24219
chrI:48890_C/T	BP	RM	GO:0009653	186	5	3.37	0.24626
chrI:48890_C/T	BP	RM	GO:0048856	186	5	3.37	0.24626
chrI:48890_C/T	BP	RM	GO:0000022	16	1	0.29	0.25367
chrI:48890_C/T	BP	RM	GO:0000917	16	1	0.29	0.25367
chrI:48890_C/T	BP	RM	GO:0006638	16	1	0.29	0.25367
chrI:48890_C/T	BP	RM	GO:0006734	16	1	0.29	0.25367
chrI:48890_C/T	BP	RM	GO:0008299	16	1	0.29	0.25367
chrI:48890_C/T	BP	RM	GO:0016078	16	1	0.29	0.25367
chrI:48890_C/T	BP	RM	GO:0035304	16	1	0.29	0.25367
chrI:48890_C/T	BP	RM	GO:0051231	16	1	0.29	0.25367
chrI:48890_C/T	BP	RM	GO:0070786	16	1	0.29	0.25367
chrI:48890_C/T	BP	RM	GO:0071038	16	1	0.29	0.25367
chrI:48890_C/T	BP	RM	GO:0090529	16	1	0.29	0.25367
chrI:48890_C/T	BP	RM	GO:0009067	55	2	1	0.26242
chrI:48890_C/T	BP	RM	GO:0098660	99	3	1.79	0.266
chrI:48890_C/T	BP	RM	GO:0006620	17	1	0.31	0.26721
chrI:48890_C/T	BP	RM	GO:0010677	17	1	0.31	0.26721
chrI:48890_C/T	BP	RM	GO:0034427	17	1	0.31	0.26721
chrI:48890_C/T	BP	RM	GO:0045912	17	1	0.31	0.26721
chrI:48890_C/T	BP	RM	GO:0070478	17	1	0.31	0.26721
chrI:48890_C/T	BP	RM	GO:0006081	56	2	1.01	0.26917
chrI:48890_C/T	BP	RM	GO:0044699	3683	70	66.65	0.27112
chrI:48890_C/T	BP	RM	GO:0022414	243	6	4.4	0.27622
chrI:48890_C/T	BP	RM	GO:0006644	148	4	2.68	0.27938
chrI:48890_C/T	BP	RM	GO:0006855	18	1	0.33	0.28051
chrI:48890_C/T	BP	RM	GO:0006999	18	1	0.33	0.28051
chrI:48890_C/T	BP	RM	GO:0009268	18	1	0.33	0.28051
chrI:48890_C/T	BP	RM	GO:0043928	18	1	0.33	0.28051
chrI:48890_C/T	BP	RM	GO:2000220	18	1	0.33	0.28051
chrI:48890_C/T	BP	RM	GO:0048308	58	2	1.05	0.28267
chrI:48890_C/T	BP	RM	GO:0055065	103	3	1.86	0.28577
chrI:48890_C/T	BP	RM	GO:0006820	151	4	2.73	0.2916
chrI:48890_C/T	BP	RM	GO:0000291	19	1	0.34	0.29358
chrI:48890_C/T	BP	RM	GO:0006862	19	1	0.34	0.29358
chrI:48890_C/T	BP	RM	GO:0051274	19	1	0.34	0.29358
chrI:48890_C/T	BP	RM	GO:0071035	19	1	0.34	0.29358
chrI:48890_C/T	BP	RM	GO:0006720	20	1	0.36	0.3064
chrI:48890_C/T	BP	RM	GO:0034472	20	1	0.36	0.3064
chrI:48890_C/T	BP	RM	GO:0043634	20	1	0.36	0.3064
chrI:48890_C/T	BP	RM	GO:0071029	20	1	0.36	0.3064
chrI:48890_C/T	BP	RM	GO:0071046	20	1	0.36	0.3064
chrI:48890_C/T	BP	RM	GO:0090033	20	1	0.36	0.3064
chrI:48890_C/T	BP	RM	GO:1900430	20	1	0.36	0.3064
chrI:48890_C/T	BP	RM	GO:0044765	1085	22	19.63	0.31079
chrI:48890_C/T	BP	RM	GO:0009056	874	18	15.82	0.31215
chrI:48890_C/T	BP	RM	GO:0006606	63	2	1.14	0.31631
chrI:48890_C/T	BP	RM	GO:0000436	21	1	0.38	0.319
chrI:48890_C/T	BP	RM	GO:0015893	21	1	0.38	0.319
chrI:48890_C/T	BP	RM	GO:0016180	21	1	0.38	0.319
chrI:48890_C/T	BP	RM	GO:0045927	21	1	0.38	0.319
chrI:48890_C/T	BP	RM	GO:0070481	21	1	0.38	0.319
chrI:48890_C/T	BP	RM	GO:0070651	21	1	0.38	0.319
chrI:48890_C/T	BP	RM	GO:0000082	64	2	1.16	0.323
chrI:48890_C/T	BP	RM	GO:0044843	64	2	1.16	0.323
chrI:48890_C/T	BP	RM	GO:0006810	1256	25	22.73	0.32843
chrI:48890_C/T	BP	RM	GO:0044744	65	2	1.18	0.32968
chrI:48890_C/T	BP	RM	GO:0008360	22	1	0.4	0.33137
chrI:48890_C/T	BP	RM	GO:0043633	22	1	0.4	0.33137
chrI:48890_C/T	BP	RM	GO:0045834	22	1	0.4	0.33137
chrI:48890_C/T	BP	RM	GO:0045835	22	1	0.4	0.33137
chrI:48890_C/T	BP	RM	GO:0051156	22	1	0.4	0.33137
chrI:48890_C/T	BP	RM	GO:0051273	22	1	0.4	0.33137
chrI:48890_C/T	BP	RM	GO:0055088	22	1	0.4	0.33137
chrI:48890_C/T	BP	RM	GO:1902578	1151	23	20.83	0.33178
chrI:48890_C/T	BP	RM	GO:0045893	312	7	5.65	0.33466
chrI:48890_C/T	BP	RM	GO:1902680	312	7	5.65	0.33466
chrI:48890_C/T	BP	RM	GO:1903508	312	7	5.65	0.33466
chrI:48890_C/T	BP	RM	GO:1902593	66	2	1.19	0.33633
chrI:48890_C/T	BP	RM	GO:0009272	67	2	1.21	0.34297
chrI:48890_C/T	BP	RM	GO:0051170	67	2	1.21	0.34297
chrI:48890_C/T	BP	RM	GO:0051447	23	1	0.42	0.34352
chrI:48890_C/T	BP	RM	GO:1990267	23	1	0.42	0.34352
chrI:48890_C/T	BP	RM	GO:0051704	264	6	4.78	0.34355
chrI:48890_C/T	BP	RM	GO:0044248	787	16	14.24	0.34742
chrI:48890_C/T	BP	RM	GO:0035303	24	1	0.43	0.35545
chrI:48890_C/T	BP	RM	GO:0043467	24	1	0.43	0.35545
chrI:48890_C/T	BP	RM	GO:0043900	24	1	0.43	0.35545
chrI:48890_C/T	BP	RM	GO:1901264	24	1	0.43	0.35545
chrI:48890_C/T	BP	RM	GO:0071214	69	2	1.25	0.35619
chrI:48890_C/T	BP	RM	GO:0051254	320	7	5.79	0.35861
chrI:48890_C/T	BP	RM	GO:0045859	70	2	1.27	0.36277
chrI:48890_C/T	BP	RM	GO:0015914	25	1	0.45	0.36716
chrI:48890_C/T	BP	RM	GO:0045991	25	1	0.45	0.36716
chrI:48890_C/T	BP	RM	GO:0006793	744	15	13.46	0.36769
chrI:48890_C/T	BP	RM	GO:0006997	71	2	1.28	0.36932
chrI:48890_C/T	BP	RM	GO:0009066	71	2	1.28	0.36932
chrI:48890_C/T	BP	RM	GO:2000113	324	7	5.86	0.37066
chrI:48890_C/T	BP	RM	GO:0010558	325	7	5.88	0.37367
chrI:48890_C/T	BP	RM	GO:0048869	222	5	4.02	0.37451
chrI:48890_C/T	BP	RM	GO:0006446	26	1	0.47	0.37867
chrI:48890_C/T	BP	RM	GO:0006739	26	1	0.47	0.37867
chrI:48890_C/T	BP	RM	GO:0018209	26	1	0.47	0.37867
chrI:48890_C/T	BP	RM	GO:0042221	486	10	8.79	0.38376
chrI:48890_C/T	BP	RM	GO:0008033	123	3	2.23	0.38536
chrI:48890_C/T	BP	RM	GO:0033365	382	8	6.91	0.38747
chrI:48890_C/T	BP	RM	GO:0043549	74	2	1.34	0.38881
chrI:48890_C/T	BP	RM	GO:0005984	27	1	0.49	0.38996
chrI:48890_C/T	BP	RM	GO:0031938	27	1	0.49	0.38996
chrI:48890_C/T	BP	RM	GO:0071028	27	1	0.49	0.38996
chrI:48890_C/T	BP	RM	GO:2000241	27	1	0.49	0.38996
chrI:48890_C/T	BP	RM	GO:0071852	175	4	3.17	0.39092
chrI:48890_C/T	BP	RM	GO:0051234	1296	25	23.45	0.39403
chrI:48890_C/T	BP	RM	GO:0032505	177	4	3.2	0.3992
chrI:48890_C/T	BP	RM	GO:0022604	28	1	0.51	0.40106
chrI:48890_C/T	BP	RM	GO:0032844	28	1	0.51	0.40106
chrI:48890_C/T	BP	RM	GO:0000469	76	2	1.38	0.40166
chrI:48890_C/T	BP	RM	GO:0006399	178	4	3.22	0.40333
chrI:48890_C/T	BP	RM	GO:0034504	77	2	1.39	0.40804
chrI:48890_C/T	BP	RM	GO:0030003	128	3	2.32	0.40995
chrI:48890_C/T	BP	RM	GO:0000001	29	1	0.52	0.41195
chrI:48890_C/T	BP	RM	GO:0010906	29	1	0.52	0.41195
chrI:48890_C/T	BP	RM	GO:0031126	29	1	0.52	0.41195
chrI:48890_C/T	BP	RM	GO:0097164	29	1	0.52	0.41195
chrI:48890_C/T	BP	RM	GO:0006400	78	2	1.41	0.41438
chrI:48890_C/T	BP	RM	GO:0006486	78	2	1.41	0.41438
chrI:48890_C/T	BP	RM	GO:0031123	78	2	1.41	0.41438
chrI:48890_C/T	BP	RM	GO:0043413	78	2	1.41	0.41438
chrI:48890_C/T	BP	RM	GO:0006790	129	3	2.33	0.41484
chrI:48890_C/T	BP	RM	GO:0006732	182	4	3.29	0.41981
chrI:48890_C/T	BP	RM	GO:0006357	447	9	8.09	0.42029
chrI:48890_C/T	BP	RM	GO:0001558	30	1	0.54	0.42265
chrI:48890_C/T	BP	RM	GO:0016073	30	1	0.54	0.42265
chrI:48890_C/T	BP	RM	GO:0017148	30	1	0.54	0.42265
chrI:48890_C/T	BP	RM	GO:0043255	30	1	0.54	0.42265
chrI:48890_C/T	BP	RM	GO:0048311	30	1	0.54	0.42265
chrI:48890_C/T	BP	RM	GO:0070784	30	1	0.54	0.42265
chrI:48890_C/T	BP	RM	GO:0071027	30	1	0.54	0.42265
chrI:48890_C/T	BP	RM	GO:0044724	80	2	1.45	0.42697
chrI:48890_C/T	BP	RM	GO:0070085	80	2	1.45	0.42697
chrI:48890_C/T	BP	RM	GO:0000184	31	1	0.56	0.43315
chrI:48890_C/T	BP	RM	GO:0034249	31	1	0.56	0.43315
chrI:48890_C/T	BP	RM	GO:0051300	31	1	0.56	0.43315
chrI:48890_C/T	BP	RM	GO:0071025	31	1	0.56	0.43315
chrI:48890_C/T	BP	RM	GO:0009100	81	2	1.47	0.43322
chrI:48890_C/T	BP	RM	GO:0009101	81	2	1.47	0.43322
chrI:48890_C/T	BP	RM	GO:0045935	345	7	6.24	0.43415
chrI:48890_C/T	BP	RM	GO:0006796	723	14	13.08	0.43651
chrI:48890_C/T	BP	RM	GO:0009890	346	7	6.26	0.43717
chrI:48890_C/T	BP	RM	GO:0031327	346	7	6.26	0.43717
chrI:48890_C/T	BP	RM	GO:0000086	32	1	0.58	0.44347
chrI:48890_C/T	BP	RM	GO:0000183	32	1	0.58	0.44347
chrI:48890_C/T	BP	RM	GO:0006893	32	1	0.58	0.44347
chrI:48890_C/T	BP	RM	GO:0007029	32	1	0.58	0.44347
chrI:48890_C/T	BP	RM	GO:0016075	32	1	0.58	0.44347
chrI:48890_C/T	BP	RM	GO:0044839	32	1	0.58	0.44347
chrI:48890_C/T	BP	RM	GO:0045454	32	1	0.58	0.44347
chrI:48890_C/T	BP	RM	GO:1903046	242	5	4.38	0.44704
chrI:48890_C/T	BP	RM	GO:0016310	350	7	6.33	0.44922
chrI:48890_C/T	BP	RM	GO:0015672	84	2	1.52	0.45173
chrI:48890_C/T	BP	RM	GO:0046496	84	2	1.52	0.45173
chrI:48890_C/T	BP	RM	GO:0098771	137	3	2.48	0.45345
chrI:48890_C/T	BP	RM	GO:0000429	33	1	0.6	0.4536
chrI:48890_C/T	BP	RM	GO:0006094	33	1	0.6	0.4536
chrI:48890_C/T	BP	RM	GO:0009247	33	1	0.6	0.4536
chrI:48890_C/T	BP	RM	GO:0010038	33	1	0.6	0.4536
chrI:48890_C/T	BP	RM	GO:0019319	33	1	0.6	0.4536
chrI:48890_C/T	BP	RM	GO:0019674	33	1	0.6	0.4536
chrI:48890_C/T	BP	RM	GO:0031023	33	1	0.6	0.4536
chrI:48890_C/T	BP	RM	GO:0019362	85	2	1.54	0.45783
chrI:48890_C/T	BP	RM	GO:0009987	4644	85	84.04	0.46021
chrI:48890_C/T	BP	RM	GO:0006886	409	8	7.4	0.46354
chrI:48890_C/T	BP	RM	GO:0006505	34	1	0.62	0.46355
chrI:48890_C/T	BP	RM	GO:0032886	34	1	0.62	0.46355
chrI:48890_C/T	BP	RM	GO:0036003	34	1	0.62	0.46355
chrI:48890_C/T	BP	RM	GO:0043248	34	1	0.62	0.46355
chrI:48890_C/T	BP	RM	GO:0046364	34	1	0.62	0.46355
chrI:48890_C/T	BP	RM	GO:0070507	34	1	0.62	0.46355
chrI:48890_C/T	BP	RM	GO:0010628	355	7	6.42	0.46422
chrI:48890_C/T	BP	RM	GO:0006873	140	3	2.53	0.46767
chrI:48890_C/T	BP	RM	GO:0019637	411	8	7.44	0.46914
chrI:48890_C/T	BP	RM	GO:0000460	87	2	1.57	0.46991
chrI:48890_C/T	BP	RM	GO:0000466	87	2	1.57	0.46991
chrI:48890_C/T	BP	RM	GO:0030476	35	1	0.63	0.47331
chrI:48890_C/T	BP	RM	GO:0034661	35	1	0.63	0.47331
chrI:48890_C/T	BP	RM	GO:0042244	35	1	0.63	0.47331
chrI:48890_C/T	BP	RM	GO:0070590	35	1	0.63	0.47331
chrI:48890_C/T	BP	RM	GO:0070591	35	1	0.63	0.47331
chrI:48890_C/T	BP	RM	GO:0043414	88	2	1.59	0.47589
chrI:48890_C/T	BP	RM	GO:0010557	359	7	6.5	0.47617
chrI:48890_C/T	BP	RM	GO:0048878	197	4	3.56	0.48054
chrI:48890_C/T	BP	RM	GO:0001932	89	2	1.61	0.48182
chrI:48890_C/T	BP	RM	GO:0018022	36	1	0.65	0.48291
chrI:48890_C/T	BP	RM	GO:0071940	36	1	0.65	0.48291
chrI:48890_C/T	BP	RM	GO:1900428	36	1	0.65	0.48291
chrI:48890_C/T	BP	RM	GO:1902580	471	9	8.52	0.48384
chrI:48890_C/T	BP	RM	GO:0055080	144	3	2.61	0.48638
chrI:48890_C/T	BP	RM	GO:0000122	145	3	2.62	0.49101
chrI:48890_C/T	BP	RM	GO:0051646	37	1	0.67	0.49233
chrI:48890_C/T	BP	RM	GO:0070726	37	1	0.67	0.49233
chrI:48890_C/T	BP	RM	GO:0071705	256	5	4.63	0.49669
chrI:48890_C/T	BP	RM	GO:0016052	92	2	1.66	0.49939
chrI:48890_C/T	BP	RM	GO:0009086	38	1	0.69	0.50158
chrI:48890_C/T	BP	RM	GO:0010570	38	1	0.69	0.50158
chrI:48890_C/T	BP	RM	GO:0045990	38	1	0.69	0.50158
chrI:48890_C/T	BP	RM	GO:0010629	313	6	5.66	0.5032
chrI:48890_C/T	BP	RM	GO:0031505	148	3	2.68	0.50478
chrI:48890_C/T	BP	RM	GO:0045047	39	1	0.71	0.51066
chrI:48890_C/T	BP	RM	GO:0042546	94	2	1.7	0.5109
chrI:48890_C/T	BP	RM	GO:0051186	206	4	3.73	0.51584
chrI:48890_C/T	BP	RM	GO:0007052	40	1	0.72	0.51958
chrI:48890_C/T	BP	RM	GO:0009968	40	1	0.72	0.51958
chrI:48890_C/T	BP	RM	GO:0023057	40	1	0.72	0.51958
chrI:48890_C/T	BP	RM	GO:0031935	40	1	0.72	0.51958
chrI:48890_C/T	BP	RM	GO:0072599	40	1	0.72	0.51958
chrI:48890_C/T	BP	RM	GO:0009891	374	7	6.77	0.52033
chrI:48890_C/T	BP	RM	GO:0031328	374	7	6.77	0.52033
chrI:48890_C/T	BP	RM	GO:0006342	152	3	2.75	0.52284
chrI:48890_C/T	BP	RM	GO:0045814	152	3	2.75	0.52284
chrI:48890_C/T	BP	RM	GO:0010605	431	8	7.8	0.52434
chrI:48890_C/T	BP	RM	GO:0072524	97	2	1.76	0.52783
chrI:48890_C/T	BP	RM	GO:0000097	41	1	0.74	0.52833
chrI:48890_C/T	BP	RM	GO:0006906	41	1	0.74	0.52833
chrI:48890_C/T	BP	RM	GO:0010565	41	1	0.74	0.52833
chrI:48890_C/T	BP	RM	GO:0040020	41	1	0.74	0.52833
chrI:48890_C/T	BP	RM	GO:0051321	266	5	4.81	0.53116
chrI:48890_C/T	BP	RM	GO:0090501	154	3	2.79	0.53174
chrI:48890_C/T	BP	RM	GO:0006468	211	4	3.82	0.53498
chrI:48890_C/T	BP	RM	GO:0019725	211	4	3.82	0.53498
chrI:48890_C/T	BP	RM	GO:0051179	1435	26	25.97	0.53587
chrI:48890_C/T	BP	RM	GO:0040029	155	3	2.8	0.53616
chrI:48890_C/T	BP	RM	GO:0048523	547	10	9.9	0.53625
chrI:48890_C/T	BP	RM	GO:0000902	42	1	0.76	0.53693
chrI:48890_C/T	BP	RM	GO:0006915	42	1	0.76	0.53693
chrI:48890_C/T	BP	RM	GO:0031331	42	1	0.76	0.53693
chrI:48890_C/T	BP	RM	GO:0051445	42	1	0.76	0.53693
chrI:48890_C/T	BP	RM	GO:0060968	42	1	0.76	0.53693
chrI:48890_C/T	BP	RM	GO:1901606	42	1	0.76	0.53693
chrI:48890_C/T	BP	RM	GO:0006733	99	2	1.79	0.5389
chrI:48890_C/T	BP	RM	GO:0050801	157	3	2.84	0.54492
chrI:48890_C/T	BP	RM	GO:0006555	43	1	0.78	0.54538
chrI:48890_C/T	BP	RM	GO:0008219	43	1	0.78	0.54538
chrI:48890_C/T	BP	RM	GO:0010563	43	1	0.78	0.54538
chrI:48890_C/T	BP	RM	GO:0012501	43	1	0.78	0.54538
chrI:48890_C/T	BP	RM	GO:0016265	43	1	0.78	0.54538
chrI:48890_C/T	BP	RM	GO:0045936	43	1	0.78	0.54538
chrI:48890_C/T	BP	RM	GO:0016458	158	3	2.86	0.54926
chrI:48890_C/T	BP	RM	GO:0010648	44	1	0.8	0.55367
chrI:48890_C/T	BP	RM	GO:0090174	44	1	0.8	0.55367
chrI:48890_C/T	BP	RM	GO:0051173	386	7	6.98	0.55472
chrI:48890_C/T	BP	RM	GO:0008654	102	2	1.85	0.55517
chrI:48890_C/T	BP	RM	GO:0042325	103	2	1.86	0.56051
chrI:48890_C/T	BP	RM	GO:0045892	275	5	4.98	0.56131
chrI:48890_C/T	BP	RM	GO:0007051	45	1	0.81	0.56181
chrI:48890_C/T	BP	RM	GO:0009110	45	1	0.81	0.56181
chrI:48890_C/T	BP	RM	GO:0009311	45	1	0.81	0.56181
chrI:48890_C/T	BP	RM	GO:0010675	45	1	0.81	0.56181
chrI:48890_C/T	BP	RM	GO:0042364	45	1	0.81	0.56181
chrI:48890_C/T	BP	RM	GO:1902679	276	5	4.99	0.5646
chrI:48890_C/T	BP	RM	GO:1903507	276	5	4.99	0.5646
chrI:48890_C/T	BP	RM	GO:0009069	46	1	0.83	0.56981
chrI:48890_C/T	BP	RM	GO:0009896	46	1	0.83	0.56981
chrI:48890_C/T	BP	RM	GO:0051495	46	1	0.83	0.56981
chrI:48890_C/T	BP	RM	GO:0051253	279	5	5.05	0.5744
chrI:48890_C/T	BP	RM	GO:1901565	106	2	1.92	0.57624
chrI:48890_C/T	BP	RM	GO:0006109	47	1	0.85	0.57766
chrI:48890_C/T	BP	RM	GO:0044772	165	3	2.99	0.579
chrI:48890_C/T	BP	RM	GO:0048519	565	10	10.22	0.57929
chrI:48890_C/T	BP	RM	GO:0009451	107	2	1.94	0.5814
chrI:48890_C/T	BP	RM	GO:0006090	48	1	0.87	0.58536
chrI:48890_C/T	BP	RM	GO:0006865	48	1	0.87	0.58536
chrI:48890_C/T	BP	RM	GO:0019216	48	1	0.87	0.58536
chrI:48890_C/T	BP	RM	GO:0090068	48	1	0.87	0.58536
chrI:48890_C/T	BP	RM	GO:0044770	167	3	3.02	0.58728
chrI:48890_C/T	BP	RM	GO:0055082	167	3	3.02	0.58728
chrI:48890_C/T	BP	RM	GO:0031324	455	8	8.23	0.58789
chrI:48890_C/T	BP	RM	GO:0000054	49	1	0.89	0.59293
chrI:48890_C/T	BP	RM	GO:0031670	49	1	0.89	0.59293
chrI:48890_C/T	BP	RM	GO:0033753	49	1	0.89	0.59293
chrI:48890_C/T	BP	RM	GO:0070972	49	1	0.89	0.59293
chrI:48890_C/T	BP	RM	GO:0006366	514	9	9.3	0.59298
chrI:48890_C/T	BP	RM	GO:0000956	110	2	1.99	0.59659
chrI:48890_C/T	BP	RM	GO:0000096	50	1	0.9	0.60037
chrI:48890_C/T	BP	RM	GO:0033750	50	1	0.9	0.60037
chrI:48890_C/T	BP	RM	GO:0007584	51	1	0.92	0.60767
chrI:48890_C/T	BP	RM	GO:0048585	51	1	0.92	0.60767
chrI:48890_C/T	BP	RM	GO:0051172	348	6	6.3	0.60908
chrI:48890_C/T	BP	RM	GO:0032259	113	2	2.04	0.61136
chrI:48890_C/T	BP	RM	GO:0043618	52	1	0.94	0.61483
chrI:48890_C/T	BP	RM	GO:0043620	52	1	0.94	0.61483
chrI:48890_C/T	BP	RM	GO:0006402	114	2	2.06	0.6162
chrI:48890_C/T	BP	RM	GO:0051338	115	2	2.08	0.62099
chrI:48890_C/T	BP	RM	GO:0010927	53	1	0.96	0.62187
chrI:48890_C/T	BP	RM	GO:0040008	53	1	0.96	0.62187
chrI:48890_C/T	BP	RM	GO:0045787	53	1	0.96	0.62187
chrI:48890_C/T	BP	RM	GO:0071470	53	1	0.96	0.62187
chrI:48890_C/T	BP	RM	GO:1901137	236	4	4.27	0.62469
chrI:48890_C/T	BP	RM	GO:0032269	116	2	2.1	0.62573
chrI:48890_C/T	BP	RM	GO:0051248	116	2	2.1	0.62573
chrI:48890_C/T	BP	RM	GO:0070887	354	6	6.41	0.626
chrI:48890_C/T	BP	RM	GO:0006766	54	1	0.98	0.62878
chrI:48890_C/T	BP	RM	GO:0006767	54	1	0.98	0.62878
chrI:48890_C/T	BP	RM	GO:0051235	54	1	0.98	0.62878
chrI:48890_C/T	BP	RM	GO:0016311	117	2	2.12	0.63043
chrI:48890_C/T	BP	RM	GO:0071554	238	4	4.31	0.63139
chrI:48890_C/T	BP	RM	GO:0009117	239	4	4.32	0.63471
chrI:48890_C/T	BP	RM	GO:0009892	474	8	8.58	0.63532
chrI:48890_C/T	BP	RM	GO:0009063	55	1	1	0.63556
chrI:48890_C/T	BP	RM	GO:1901135	359	6	6.5	0.63979
chrI:48890_C/T	BP	RM	GO:0000288	56	1	1.01	0.64222
chrI:48890_C/T	BP	RM	GO:0015992	56	1	1.01	0.64222
chrI:48890_C/T	BP	RM	GO:1902410	56	1	1.01	0.64222
chrI:48890_C/T	BP	RM	GO:0044767	301	5	5.45	0.64267
chrI:48890_C/T	BP	RM	GO:0006753	243	4	4.4	0.64781
chrI:48890_C/T	BP	RM	GO:0006818	57	1	1.03	0.64876
chrI:48890_C/T	BP	RM	GO:0009156	57	1	1.03	0.64876
chrI:48890_C/T	BP	RM	GO:0032502	304	5	5.5	0.65145
chrI:48890_C/T	BP	RM	GO:0006887	59	1	1.07	0.66149
chrI:48890_C/T	BP	RM	GO:0009124	60	1	1.09	0.66769
chrI:48890_C/T	BP	RM	GO:0046486	126	2	2.28	0.67069
chrI:48890_C/T	BP	RM	GO:0006413	61	1	1.1	0.67377
chrI:48890_C/T	BP	RM	GO:1902275	61	1	1.1	0.67377
chrI:48890_C/T	BP	RM	GO:1903308	61	1	1.1	0.67377
chrI:48890_C/T	BP	RM	GO:0051168	128	2	2.32	0.67915
chrI:48890_C/T	BP	RM	GO:0006612	62	1	1.12	0.67974
chrI:48890_C/T	BP	RM	GO:0032535	62	1	1.12	0.67974
chrI:48890_C/T	BP	RM	GO:0090066	62	1	1.12	0.67974
chrI:48890_C/T	BP	RM	GO:0045934	315	5	5.7	0.68248
chrI:48890_C/T	BP	RM	GO:0065008	495	8	8.96	0.6842
chrI:48890_C/T	BP	RM	GO:0023051	130	2	2.35	0.68743
chrI:48890_C/T	BP	RM	GO:0042592	318	5	5.75	0.69063
chrI:48890_C/T	BP	RM	GO:0006470	64	1	1.16	0.69135
chrI:48890_C/T	BP	RM	GO:0071428	64	1	1.16	0.69135
chrI:48890_C/T	BP	RM	GO:0045229	195	3	3.53	0.692
chrI:48890_C/T	BP	RM	GO:0071555	195	3	3.53	0.692
chrI:48890_C/T	BP	RM	GO:0010035	65	1	1.18	0.697
chrI:48890_C/T	BP	RM	GO:0031400	65	1	1.18	0.697
chrI:48890_C/T	BP	RM	GO:0010604	445	7	8.05	0.70575
chrI:48890_C/T	BP	RM	GO:1901362	1090	18	19.72	0.70795
chrI:48890_C/T	BP	RM	GO:0000281	67	1	1.21	0.708
chrI:48890_C/T	BP	RM	GO:0006869	67	1	1.21	0.708
chrI:48890_C/T	BP	RM	GO:0032940	68	1	1.23	0.71335
chrI:48890_C/T	BP	RM	GO:0046903	68	1	1.23	0.71335
chrI:48890_C/T	BP	RM	GO:0071702	863	14	15.62	0.71504
chrI:48890_C/T	BP	RM	GO:0042180	69	1	1.25	0.7186
chrI:48890_C/T	BP	RM	GO:0043547	69	1	1.25	0.7186
chrI:48890_C/T	BP	RM	GO:0051784	69	1	1.25	0.7186
chrI:48890_C/T	BP	RM	GO:0006401	138	2	2.5	0.71883
chrI:48890_C/T	BP	RM	GO:0032506	70	1	1.27	0.72376
chrI:48890_C/T	BP	RM	GO:0055086	269	4	4.87	0.72535
chrI:48890_C/T	BP	RM	GO:0007015	71	1	1.28	0.72882
chrI:48890_C/T	BP	RM	GO:1901607	141	2	2.55	0.72991
chrI:48890_C/T	BP	RM	GO:0006892	72	1	1.3	0.73379
chrI:48890_C/T	BP	RM	GO:0007124	72	1	1.3	0.73379
chrI:48890_C/T	BP	RM	GO:0010876	72	1	1.3	0.73379
chrI:48890_C/T	BP	RM	GO:0051782	72	1	1.3	0.73379
chrI:48890_C/T	BP	RM	GO:0016482	579	9	10.48	0.73466
chrI:48890_C/T	BP	RM	GO:0046488	73	1	1.32	0.73868
chrI:48890_C/T	BP	RM	GO:0061640	74	1	1.34	0.74347
chrI:48890_C/T	BP	RM	GO:0006355	704	11	12.74	0.74476
chrI:48890_C/T	BP	RM	GO:1903506	705	11	12.76	0.74648
chrI:48890_C/T	BP	RM	GO:2001141	705	11	12.76	0.74648
chrI:48890_C/T	BP	RM	GO:0043087	75	1	1.36	0.74817
chrI:48890_C/T	BP	RM	GO:0044801	75	1	1.36	0.74817
chrI:48890_C/T	BP	RM	GO:0046390	75	1	1.36	0.74817
chrI:48890_C/T	BP	RM	GO:0051493	76	1	1.38	0.75279
chrI:48890_C/T	BP	RM	GO:0015031	591	9	10.69	0.75692
chrI:48890_C/T	BP	RM	GO:0046942	77	1	1.39	0.75733
chrI:48890_C/T	BP	RM	GO:0031325	470	7	8.5	0.75871
chrI:48890_C/T	BP	RM	GO:0008652	150	2	2.71	0.76098
chrI:48890_C/T	BP	RM	GO:0015849	78	1	1.41	0.76178
chrI:48890_C/T	BP	RM	GO:0044272	78	1	1.41	0.76178
chrI:48890_C/T	BP	RM	GO:0061025	78	1	1.41	0.76178
chrI:48890_C/T	BP	RM	GO:0019220	152	2	2.75	0.76746
chrI:48890_C/T	BP	RM	GO:0051174	152	2	2.75	0.76746
chrI:48890_C/T	BP	RM	GO:0090305	220	3	3.98	0.76774
chrI:48890_C/T	BP	RM	GO:0034613	538	8	9.74	0.77114
chrI:48890_C/T	BP	RM	GO:0051252	721	11	13.05	0.77295
chrI:48890_C/T	BP	RM	GO:0051640	154	2	2.79	0.77378
chrI:48890_C/T	BP	RM	GO:0015931	155	2	2.8	0.77689
chrI:48890_C/T	BP	RM	GO:0010948	82	1	1.48	0.77881
chrI:48890_C/T	BP	RM	GO:0007126	159	2	2.88	0.78895
chrI:48890_C/T	BP	RM	GO:0006348	85	1	1.54	0.79078
chrI:48890_C/T	BP	RM	GO:0016049	86	1	1.56	0.79462
chrI:48890_C/T	BP	RM	GO:0032989	86	1	1.56	0.79462
chrI:48890_C/T	BP	RM	GO:0051726	231	3	4.18	0.79599
chrI:48890_C/T	BP	RM	GO:0016050	87	1	1.57	0.7984
chrI:48890_C/T	BP	RM	GO:0045184	616	9	11.15	0.79914
chrI:48890_C/T	BP	RM	GO:0031399	163	2	2.95	0.80044
chrI:48890_C/T	BP	RM	GO:0009893	556	8	10.06	0.80208
chrI:48890_C/T	BP	RM	GO:0034655	164	2	2.97	0.80322
chrI:48890_C/T	BP	RM	GO:0000910	89	1	1.61	0.80574
chrI:48890_C/T	BP	RM	GO:0006405	90	1	1.63	0.80932
chrI:48890_C/T	BP	RM	GO:0006970	90	1	1.63	0.80932
chrI:48890_C/T	BP	RM	GO:0010256	90	1	1.63	0.80932
chrI:48890_C/T	BP	RM	GO:0070727	561	8	10.15	0.81011
chrI:48890_C/T	BP	RM	GO:0051345	91	1	1.65	0.81283
chrI:48890_C/T	BP	RM	GO:1901576	2033	33	36.79	0.81547
chrI:48890_C/T	BP	RM	GO:2000112	871	13	15.76	0.81568
chrI:48890_C/T	BP	RM	GO:0048284	94	1	1.7	0.82297
chrI:48890_C/T	BP	RM	GO:0010556	879	13	15.91	0.82588
chrI:48890_C/T	BP	RM	GO:0007264	95	1	1.72	0.82623
chrI:48890_C/T	BP	RM	GO:0071444	95	1	1.72	0.82623
chrI:48890_C/T	BP	RM	GO:0000003	445	6	8.05	0.82749
chrI:48890_C/T	BP	RM	GO:0043623	245	3	4.43	0.82779
chrI:48890_C/T	BP	RM	GO:0090407	245	3	4.43	0.82779
chrI:48890_C/T	BP	RM	GO:0048522	574	8	10.39	0.82985
chrI:48890_C/T	BP	RM	GO:0034470	382	5	6.91	0.83122
chrI:48890_C/T	BP	RM	GO:0010564	175	2	3.17	0.83167
chrI:48890_C/T	BP	RM	GO:0044249	1993	32	36.06	0.83179
chrI:48890_C/T	BP	RM	GO:0006351	763	11	13.81	0.8333
chrI:48890_C/T	BP	RM	GO:0097659	764	11	13.82	0.83458
chrI:48890_C/T	BP	RM	GO:0006913	178	2	3.22	0.83877
chrI:48890_C/T	BP	RM	GO:0009628	178	2	3.22	0.83877
chrI:48890_C/T	BP	RM	GO:0032774	768	11	13.9	0.83962
chrI:48890_C/T	BP	RM	GO:0051169	179	2	3.24	0.84108
chrI:48890_C/T	BP	RM	GO:0070783	100	1	1.81	0.84166
chrI:48890_C/T	BP	RM	GO:0044237	3549	60	64.22	0.84209
chrI:48890_C/T	BP	RM	GO:0044238	3388	57	61.31	0.84236
chrI:48890_C/T	BP	RM	GO:0034599	101	1	1.83	0.84458
chrI:48890_C/T	BP	RM	GO:0045786	101	1	1.83	0.84458
chrI:48890_C/T	BP	RM	GO:0009058	2064	33	37.35	0.84495
chrI:48890_C/T	BP	RM	GO:0010638	102	1	1.85	0.84744
chrI:48890_C/T	BP	RM	GO:0019439	182	2	3.29	0.84782
chrI:48890_C/T	BP	RM	GO:0050790	255	3	4.61	0.84787
chrI:48890_C/T	BP	RM	GO:0019236	105	1	1.9	0.85573
chrI:48890_C/T	BP	RM	GO:0044182	105	1	1.9	0.85573
chrI:48890_C/T	BP	RM	GO:0031326	907	13	16.41	0.85836
chrI:48890_C/T	BP	RM	GO:0048518	659	9	11.92	0.85893
chrI:48890_C/T	BP	RM	GO:0009889	908	13	16.43	0.85943
chrI:48890_C/T	BP	RM	GO:0019219	785	11	14.2	0.85975
chrI:48890_C/T	BP	RM	GO:0044270	190	2	3.44	0.86455
chrI:48890_C/T	BP	RM	GO:0006979	109	1	1.97	0.86609
chrI:48890_C/T	BP	RM	GO:0046700	191	2	3.46	0.86652
chrI:48890_C/T	BP	RM	GO:0000398	110	1	1.99	0.86856
chrI:48890_C/T	BP	RM	GO:0090502	110	1	1.99	0.86856
chrI:48890_C/T	BP	RM	GO:0018193	193	2	3.49	0.87039
chrI:48890_C/T	BP	RM	GO:0010468	857	12	15.51	0.87049
chrI:48890_C/T	BP	RM	GO:0006364	268	3	4.85	0.87094
chrI:48890_C/T	BP	RM	GO:0000377	111	1	2.01	0.87099
chrI:48890_C/T	BP	RM	GO:0023052	342	4	6.19	0.87536
chrI:48890_C/T	BP	RM	GO:1901361	197	2	3.56	0.87781
chrI:48890_C/T	BP	RM	GO:0006650	114	1	2.06	0.878
chrI:48890_C/T	BP	RM	GO:0090150	114	1	2.06	0.878
chrI:48890_C/T	BP	RM	GO:0065009	273	3	4.94	0.87897
chrI:48890_C/T	BP	RM	GO:0018205	115	1	2.08	0.88026
chrI:48890_C/T	BP	RM	GO:0048285	346	4	6.26	0.88105
chrI:48890_C/T	BP	RM	GO:0000226	116	1	2.1	0.88247
chrI:48890_C/T	BP	RM	GO:0030036	116	1	2.1	0.88247
chrI:48890_C/T	BP	RM	GO:0051656	116	1	2.1	0.88247
chrI:48890_C/T	BP	RM	GO:0051128	417	5	7.55	0.88332
chrI:48890_C/T	BP	RM	GO:0071704	3544	59	64.13	0.88334
chrI:48890_C/T	BP	RM	GO:0006457	117	1	2.12	0.88465
chrI:48890_C/T	BP	RM	GO:0000375	118	1	2.14	0.88678
chrI:48890_C/T	BP	RM	GO:0009165	118	1	2.14	0.88678
chrI:48890_C/T	BP	RM	GO:0051336	118	1	2.14	0.88678
chrI:48890_C/T	BP	RM	GO:0022402	620	8	11.22	0.88732
chrI:48890_C/T	BP	RM	GO:1901605	203	2	3.67	0.88822
chrI:48890_C/T	BP	RM	GO:0072657	120	1	2.17	0.89093
chrI:48890_C/T	BP	RM	GO:0030029	121	1	2.19	0.89295
chrI:48890_C/T	BP	RM	GO:1901293	121	1	2.19	0.89295
chrI:48890_C/T	BP	RM	GO:0016072	283	3	5.12	0.89372
chrI:48890_C/T	BP	RM	GO:0000747	122	1	2.21	0.89493
chrI:48890_C/T	BP	RM	GO:0051783	122	1	2.21	0.89493
chrI:48890_C/T	BP	RM	GO:0071426	122	1	2.21	0.89493
chrI:48890_C/T	BP	RM	GO:1902582	693	9	12.54	0.89559
chrI:48890_C/T	BP	RM	GO:0000746	123	1	2.23	0.89687
chrI:48890_C/T	BP	RM	GO:0071166	124	1	2.24	0.89878
chrI:48890_C/T	BP	RM	GO:0009966	125	1	2.26	0.90065
chrI:48890_C/T	BP	RM	GO:0006897	126	1	2.28	0.90249
chrI:48890_C/T	BP	RM	GO:0050658	127	1	2.3	0.9043
chrI:48890_C/T	BP	RM	GO:0051236	127	1	2.3	0.9043
chrI:48890_C/T	BP	RM	GO:0030447	128	1	2.32	0.90607
chrI:48890_C/T	BP	RM	GO:0007017	129	1	2.33	0.90781
chrI:48890_C/T	BP	RM	GO:0009161	129	1	2.33	0.90781
chrI:48890_C/T	BP	RM	GO:0050657	129	1	2.33	0.90781
chrI:48890_C/T	BP	RM	GO:0007049	707	9	12.79	0.90825
chrI:48890_C/T	BP	RM	GO:0033044	131	1	2.37	0.9112
chrI:48890_C/T	BP	RM	GO:0016071	297	3	5.37	0.9117
chrI:48890_C/T	BP	RM	GO:0009123	132	1	2.39	0.91285
chrI:48890_C/T	BP	RM	GO:0035556	222	2	4.02	0.91605
chrI:48890_C/T	BP	RM	GO:0010639	135	1	2.44	0.91761
chrI:48890_C/T	BP	RM	GO:0051302	135	1	2.44	0.91761
chrI:48890_C/T	BP	RM	GO:1903047	378	4	6.84	0.91906
chrI:48890_C/T	BP	RM	GO:0043085	136	1	2.46	0.91913
chrI:48890_C/T	BP	RM	GO:0033043	308	3	5.57	0.92387
chrI:48890_C/T	BP	RM	GO:0007346	140	1	2.53	0.92497
chrI:48890_C/T	BP	RM	GO:0051130	140	1	2.53	0.92497
chrI:48890_C/T	BP	RM	GO:0046907	729	9	13.19	0.92556
chrI:48890_C/T	BP	RM	GO:0051171	923	12	16.7	0.92565
chrI:48890_C/T	BP	RM	GO:0006417	141	1	2.55	0.92637
chrI:48890_C/T	BP	RM	GO:0008380	141	1	2.55	0.92637
chrI:48890_C/T	BP	RM	GO:0043412	865	11	15.65	0.92957
chrI:48890_C/T	BP	RM	GO:0006403	144	1	2.61	0.93039
chrI:48890_C/T	BP	RM	GO:0031329	144	1	2.61	0.93039
chrI:48890_C/T	BP	RM	GO:0051129	144	1	2.61	0.93039
chrI:48890_C/T	BP	RM	GO:0032879	145	1	2.62	0.93169
chrI:48890_C/T	BP	RM	GO:0008104	738	9	13.35	0.93181
chrI:48890_C/T	BP	RM	GO:0000278	393	4	7.11	0.93286
chrI:48890_C/T	BP	RM	GO:0034248	146	1	2.64	0.93296
chrI:48890_C/T	BP	RM	GO:0044093	146	1	2.64	0.93296
chrI:48890_C/T	BP	RM	GO:0010646	147	1	2.66	0.9342
chrI:48890_C/T	BP	RM	GO:0010608	151	1	2.73	0.93896
chrI:48890_C/T	BP	RM	GO:0009894	152	1	2.75	0.9401
chrI:48890_C/T	BP	RM	GO:0006396	553	6	10.01	0.94434
chrI:48890_C/T	BP	RM	GO:0070925	156	1	2.82	0.94444
chrI:48890_C/T	BP	RM	GO:0007010	252	2	4.56	0.94722
chrI:48890_C/T	BP	RM	GO:0000280	336	3	6.08	0.94829
chrI:48890_C/T	BP	RM	GO:0034654	963	12	17.43	0.94841
chrI:48890_C/T	BP	RM	GO:0007165	337	3	6.1	0.94901
chrI:48890_C/T	BP	RM	GO:0044700	337	3	6.1	0.94901
chrI:48890_C/T	BP	RM	GO:0006464	770	9	13.93	0.95055
chrI:48890_C/T	BP	RM	GO:0036211	770	9	13.93	0.95055
chrI:48890_C/T	BP	RM	GO:0034660	492	5	8.9	0.95098
chrI:48890_C/T	BP	RM	GO:0060255	1100	14	19.9	0.95249
chrI:48890_C/T	BP	RM	GO:0019693	165	1	2.99	0.95309
chrI:48890_C/T	BP	RM	GO:0008152	3927	64	71.06	0.95338
chrI:48890_C/T	BP	RM	GO:0040007	168	1	3.04	0.95567
chrI:48890_C/T	BP	RM	GO:0018130	1045	13	18.91	0.95627
chrI:48890_C/T	BP	RM	GO:0032268	349	3	6.32	0.95698
chrI:48890_C/T	BP	RM	GO:0080090	1111	14	20.1	0.95706
chrI:48890_C/T	BP	RM	GO:0044764	170	1	3.08	0.95731
chrI:48890_C/T	BP	RM	GO:0006461	352	3	6.37	0.95878
chrI:48890_C/T	BP	RM	GO:0006520	269	2	4.87	0.95966
chrI:48890_C/T	BP	RM	GO:0022618	175	1	3.17	0.96115
chrI:48890_C/T	BP	RM	GO:0051246	357	3	6.46	0.96163
chrI:48890_C/T	BP	RM	GO:0051301	357	3	6.46	0.96163
chrI:48890_C/T	BP	RM	GO:0031323	1128	14	20.41	0.96339
chrI:48890_C/T	BP	RM	GO:0071822	516	5	9.34	0.96358
chrI:48890_C/T	BP	RM	GO:0051649	800	9	14.48	0.96389
chrI:48890_C/T	BP	RM	GO:0048583	180	1	3.26	0.96465
chrI:48890_C/T	BP	RM	GO:0070271	363	3	6.57	0.96481
chrI:48890_C/T	BP	RM	GO:0071310	183	1	3.31	0.9666
chrI:48890_C/T	BP	RM	GO:0043632	281	2	5.08	0.96671
chrI:48890_C/T	BP	RM	GO:0033036	876	10	15.85	0.96694
chrI:48890_C/T	BP	RM	GO:0071826	185	1	3.35	0.96784
chrI:48890_C/T	BP	RM	GO:0048193	191	1	3.46	0.97129
chrI:48890_C/T	BP	RM	GO:0019438	1028	12	18.6	0.97277
chrI:48890_C/T	BP	RM	GO:0044802	301	2	5.45	0.97593
chrI:48890_C/T	BP	RM	GO:0006397	202	1	3.66	0.97669
chrI:48890_C/T	BP	RM	GO:0042254	392	3	7.09	0.977
chrI:48890_C/T	BP	RM	GO:0061024	305	2	5.52	0.97745
chrI:48890_C/T	BP	RM	GO:0019222	1243	15	22.49	0.97765
chrI:48890_C/T	BP	RM	GO:0031669	206	1	3.73	0.97839
chrI:48890_C/T	BP	RM	GO:0022613	482	4	8.72	0.97945
chrI:48890_C/T	BP	RM	GO:0031667	212	1	3.84	0.98072
chrI:48890_C/T	BP	RM	GO:0065007	1882	25	34.06	0.98136
chrI:48890_C/T	BP	RM	GO:0031668	214	1	3.87	0.98144
chrI:48890_C/T	BP	RM	GO:0071496	214	1	3.87	0.98144
chrI:48890_C/T	BP	RM	GO:0050789	1644	21	29.75	0.98224
chrI:48890_C/T	BP	RM	GO:1901360	2013	27	36.43	0.98325
chrI:48890_C/T	BP	RM	GO:0009991	220	1	3.98	0.98344
chrI:48890_C/T	BP	RM	GO:0051641	946	10	17.12	0.98464
chrI:48890_C/T	BP	RM	GO:0009605	226	1	4.09	0.98523
chrI:48890_C/T	BP	RM	GO:0007067	228	1	4.13	0.98578
chrI:48890_C/T	BP	RM	GO:0007154	510	4	9.23	0.98617
chrI:48890_C/T	BP	RM	GO:0034622	513	4	9.28	0.98676
chrI:48890_C/T	BP	RM	GO:0044265	429	3	7.76	0.98685
chrI:48890_C/T	BP	RM	GO:0050794	1554	19	28.12	0.98733
chrI:48890_C/T	BP	RM	GO:1901564	1040	11	18.82	0.98848
chrI:48890_C/T	BP	RM	GO:0016568	245	1	4.43	0.98972
chrI:48890_C/T	BP	RM	GO:0006996	1519	18	27.49	0.99053
chrI:48890_C/T	BP	RM	GO:1902589	1057	11	19.13	0.99053
chrI:48890_C/T	BP	RM	GO:0006511	259	1	4.69	0.99214
chrI:48890_C/T	BP	RM	GO:0010033	259	1	4.69	0.99214
chrI:48890_C/T	BP	RM	GO:0019941	259	1	4.69	0.99214
chrI:48890_C/T	BP	RM	GO:0009057	464	3	8.4	0.99237
chrI:48890_C/T	BP	RM	GO:0050896	1225	13	22.17	0.99344
chrI:48890_C/T	BP	RM	GO:0016192	383	2	6.93	0.99391
chrI:48890_C/T	BP	RM	GO:0051603	278	1	5.03	0.99454
chrI:48890_C/T	BP	RM	GO:0034645	1511	17	27.34	0.99487
chrI:48890_C/T	BP	RM	GO:1901566	821	7	14.86	0.9951
chrI:48890_C/T	BP	RM	GO:0006325	285	1	5.16	0.99523
chrI:48890_C/T	BP	RM	GO:0016070	1390	15	25.15	0.99543
chrI:48890_C/T	BP	RM	GO:0009059	1522	17	27.54	0.99547
chrI:48890_C/T	BP	RM	GO:0044257	295	1	5.34	0.99607
chrI:48890_C/T	BP	RM	GO:0022607	767	6	13.88	0.99647
chrI:48890_C/T	BP	RM	GO:0065003	605	4	10.95	0.99664
chrI:48890_C/T	BP	RM	GO:0006508	427	2	7.73	0.99716
chrI:48890_C/T	BP	RM	GO:0030163	312	1	5.65	0.99717
chrI:48890_C/T	BP	RM	GO:0016043	2072	25	37.49	0.99736
chrI:48890_C/T	BP	RM	GO:0006518	476	2	8.61	0.99881
chrI:48890_C/T	BP	RM	GO:0043933	937	7	16.96	0.99905
chrI:48890_C/T	BP	RM	GO:0051716	1094	9	19.8	0.99909
chrI:48890_C/T	BP	RM	GO:0044271	1470	14	26.6	0.99928
chrI:48890_C/T	BP	RM	GO:0007005	386	1	6.98	0.99933
chrI:48890_C/T	BP	RM	GO:0044085	1137	9	20.57	0.99951
chrI:48890_C/T	BP	RM	GO:0010467	1659	16	30.02	0.99965
chrI:48890_C/T	BP	RM	GO:0071840	2359	27	42.69	0.99965
chrI:48890_C/T	BP	RM	GO:0006139	1865	19	33.75	0.99968
chrI:48890_C/T	BP	RM	GO:0043603	549	2	9.93	0.99968
chrI:48890_C/T	BP	RM	GO:0006412	441	1	7.98	0.99977
chrI:48890_C/T	BP	RM	GO:0046483	1956	20	35.39	0.99978
chrI:48890_C/T	BP	RM	GO:0090304	1625	15	29.41	0.99978
chrI:48890_C/T	BP	RM	GO:0043043	445	1	8.05	0.99979
chrI:48890_C/T	BP	RM	GO:0006807	2473	28	44.75	0.99983
chrI:48890_C/T	BP	RM	GO:0044267	1437	12	26	0.99984
chrI:48890_C/T	BP	RM	GO:0006725	1943	19	35.16	0.99989
chrI:48890_C/T	BP	RM	GO:0019538	1539	13	27.85	0.9999
chrI:48890_C/T	BP	RM	GO:0043604	492	1	8.9	0.99992
chrI:48890_C/T	BP	RM	GO:0033554	750	3	13.57	0.99994
chrI:48890_C/T	BP	RM	GO:0051276	528	1	9.55	0.99996
chrI:48890_C/T	BP	RM	GO:0044260	2663	29	48.19	0.99998
chrI:48890_C/T	BP	RM	GO:0034641	2307	23	41.75	0.99998
chrI:48890_C/T	BP	RM	GO:0006950	820	3	14.84	0.99998
chrI:48890_C/T	BP	RM	GO:0043170	2772	29	50.16	1
chrI:48890_C/T	BP	RM	GO:0008150	5471	99	99	1
chrI:48890_C/T	BP	RM	GO:0000002	45	0	0.81	1
chrI:48890_C/T	BP	RM	GO:0000011	18	0	0.33	1
chrI:48890_C/T	BP	RM	GO:0000018	26	0	0.47	1
chrI:48890_C/T	BP	RM	GO:0000019	7	0	0.13	1
chrI:48890_C/T	BP	RM	GO:0000023	10	0	0.18	1
chrI:48890_C/T	BP	RM	GO:0000027	40	0	0.72	1
chrI:48890_C/T	BP	RM	GO:0000028	26	0	0.47	1
chrI:48890_C/T	BP	RM	GO:0000032	23	0	0.42	1
chrI:48890_C/T	BP	RM	GO:0000042	3	0	0.05	1
chrI:48890_C/T	BP	RM	GO:0000045	26	0	0.47	1
chrI:48890_C/T	BP	RM	GO:0000050	6	0	0.11	1
chrI:48890_C/T	BP	RM	GO:0000055	28	0	0.51	1
chrI:48890_C/T	BP	RM	GO:0000056	14	0	0.25	1
chrI:48890_C/T	BP	RM	GO:0000059	4	0	0.07	1
chrI:48890_C/T	BP	RM	GO:0000060	5	0	0.09	1
chrI:48890_C/T	BP	RM	GO:0000070	115	0	2.08	1
chrI:48890_C/T	BP	RM	GO:0000075	84	0	1.52	1
chrI:48890_C/T	BP	RM	GO:0000076	9	0	0.16	1
chrI:48890_C/T	BP	RM	GO:0000077	31	0	0.56	1
chrI:48890_C/T	BP	RM	GO:0000083	27	0	0.49	1
chrI:48890_C/T	BP	RM	GO:0000101	4	0	0.07	1
chrI:48890_C/T	BP	RM	GO:0000103	12	0	0.22	1
chrI:48890_C/T	BP	RM	GO:0000105	10	0	0.18	1
chrI:48890_C/T	BP	RM	GO:0000117	7	0	0.13	1
chrI:48890_C/T	BP	RM	GO:0000128	6	0	0.11	1
chrI:48890_C/T	BP	RM	GO:0000132	14	0	0.25	1
chrI:48890_C/T	BP	RM	GO:0000147	16	0	0.29	1
chrI:48890_C/T	BP	RM	GO:0000154	24	0	0.43	1
chrI:48890_C/T	BP	RM	GO:0000160	6	0	0.11	1
chrI:48890_C/T	BP	RM	GO:0000161	6	0	0.11	1
chrI:48890_C/T	BP	RM	GO:0000162	5	0	0.09	1
chrI:48890_C/T	BP	RM	GO:0000165	36	0	0.65	1
chrI:48890_C/T	BP	RM	GO:0000173	6	0	0.11	1
chrI:48890_C/T	BP	RM	GO:0000186	4	0	0.07	1
chrI:48890_C/T	BP	RM	GO:0000187	4	0	0.07	1
chrI:48890_C/T	BP	RM	GO:0000188	9	0	0.16	1
chrI:48890_C/T	BP	RM	GO:0000196	9	0	0.16	1
chrI:48890_C/T	BP	RM	GO:0000200	4	0	0.07	1
chrI:48890_C/T	BP	RM	GO:0000209	29	0	0.52	1
chrI:48890_C/T	BP	RM	GO:0000212	3	0	0.05	1
chrI:48890_C/T	BP	RM	GO:0000244	6	0	0.11	1
chrI:48890_C/T	BP	RM	GO:0000245	30	0	0.54	1
chrI:48890_C/T	BP	RM	GO:0000255	7	0	0.13	1
chrI:48890_C/T	BP	RM	GO:0000256	7	0	0.13	1
chrI:48890_C/T	BP	RM	GO:0000266	7	0	0.13	1
chrI:48890_C/T	BP	RM	GO:0000272	17	0	0.31	1
chrI:48890_C/T	BP	RM	GO:0000282	40	0	0.72	1
chrI:48890_C/T	BP	RM	GO:0000289	14	0	0.25	1
chrI:48890_C/T	BP	RM	GO:0000290	11	0	0.2	1
chrI:48890_C/T	BP	RM	GO:0000301	7	0	0.13	1
chrI:48890_C/T	BP	RM	GO:0000302	28	0	0.51	1
chrI:48890_C/T	BP	RM	GO:0000303	9	0	0.16	1
chrI:48890_C/T	BP	RM	GO:0000304	3	0	0.05	1
chrI:48890_C/T	BP	RM	GO:0000305	9	0	0.16	1
chrI:48890_C/T	BP	RM	GO:0000320	10	0	0.18	1
chrI:48890_C/T	BP	RM	GO:0000321	9	0	0.16	1
chrI:48890_C/T	BP	RM	GO:0000338	6	0	0.11	1
chrI:48890_C/T	BP	RM	GO:0000348	3	0	0.05	1
chrI:48890_C/T	BP	RM	GO:0000349	9	0	0.16	1
chrI:48890_C/T	BP	RM	GO:0000350	10	0	0.18	1
chrI:48890_C/T	BP	RM	GO:0000372	8	0	0.14	1
chrI:48890_C/T	BP	RM	GO:0000376	8	0	0.14	1
chrI:48890_C/T	BP	RM	GO:0000379	4	0	0.07	1
chrI:48890_C/T	BP	RM	GO:0000387	15	0	0.27	1
chrI:48890_C/T	BP	RM	GO:0000388	3	0	0.05	1
chrI:48890_C/T	BP	RM	GO:0000389	4	0	0.07	1
chrI:48890_C/T	BP	RM	GO:0000390	6	0	0.11	1
chrI:48890_C/T	BP	RM	GO:0000393	21	0	0.38	1
chrI:48890_C/T	BP	RM	GO:0000394	14	0	0.25	1
chrI:48890_C/T	BP	RM	GO:0000395	5	0	0.09	1
chrI:48890_C/T	BP	RM	GO:0000409	8	0	0.14	1
chrI:48890_C/T	BP	RM	GO:0000411	8	0	0.14	1
chrI:48890_C/T	BP	RM	GO:0000413	16	0	0.29	1
chrI:48890_C/T	BP	RM	GO:0000414	5	0	0.09	1
chrI:48890_C/T	BP	RM	GO:0000416	3	0	0.05	1
chrI:48890_C/T	BP	RM	GO:0000422	33	0	0.6	1
chrI:48890_C/T	BP	RM	GO:0000430	12	0	0.22	1
chrI:48890_C/T	BP	RM	GO:0000431	4	0	0.07	1
chrI:48890_C/T	BP	RM	GO:0000433	10	0	0.18	1
chrI:48890_C/T	BP	RM	GO:0000435	4	0	0.07	1
chrI:48890_C/T	BP	RM	GO:0000437	12	0	0.22	1
chrI:48890_C/T	BP	RM	GO:0000447	43	0	0.78	1
chrI:48890_C/T	BP	RM	GO:0000448	7	0	0.13	1
chrI:48890_C/T	BP	RM	GO:0000451	3	0	0.05	1
chrI:48890_C/T	BP	RM	GO:0000453	3	0	0.05	1
chrI:48890_C/T	BP	RM	GO:0000455	3	0	0.05	1
chrI:48890_C/T	BP	RM	GO:0000461	5	0	0.09	1
chrI:48890_C/T	BP	RM	GO:0000462	103	0	1.86	1
chrI:48890_C/T	BP	RM	GO:0000463	44	0	0.8	1
chrI:48890_C/T	BP	RM	GO:0000470	48	0	0.87	1
chrI:48890_C/T	BP	RM	GO:0000472	32	0	0.58	1
chrI:48890_C/T	BP	RM	GO:0000478	53	0	0.96	1
chrI:48890_C/T	BP	RM	GO:0000479	53	0	0.96	1
chrI:48890_C/T	BP	RM	GO:0000480	31	0	0.56	1
chrI:48890_C/T	BP	RM	GO:0000491	10	0	0.18	1
chrI:48890_C/T	BP	RM	GO:0000492	8	0	0.14	1
chrI:48890_C/T	BP	RM	GO:0000501	4	0	0.07	1
chrI:48890_C/T	BP	RM	GO:0000706	7	0	0.13	1
chrI:48890_C/T	BP	RM	GO:0000709	4	0	0.07	1
chrI:48890_C/T	BP	RM	GO:0000710	11	0	0.2	1
chrI:48890_C/T	BP	RM	GO:0000712	5	0	0.09	1
chrI:48890_C/T	BP	RM	GO:0000715	4	0	0.07	1
chrI:48890_C/T	BP	RM	GO:0000722	30	0	0.54	1
chrI:48890_C/T	BP	RM	GO:0000723	77	0	1.39	1
chrI:48890_C/T	BP	RM	GO:0000724	66	0	1.19	1
chrI:48890_C/T	BP	RM	GO:0000725	73	0	1.32	1
chrI:48890_C/T	BP	RM	GO:0000726	40	0	0.72	1
chrI:48890_C/T	BP	RM	GO:0000727	25	0	0.45	1
chrI:48890_C/T	BP	RM	GO:0000729	10	0	0.18	1
chrI:48890_C/T	BP	RM	GO:0000730	8	0	0.14	1
chrI:48890_C/T	BP	RM	GO:0000733	9	0	0.16	1
chrI:48890_C/T	BP	RM	GO:0000735	6	0	0.11	1
chrI:48890_C/T	BP	RM	GO:0000736	4	0	0.07	1
chrI:48890_C/T	BP	RM	GO:0000737	4	0	0.07	1
chrI:48890_C/T	BP	RM	GO:0000741	21	0	0.38	1
chrI:48890_C/T	BP	RM	GO:0000742	14	0	0.25	1
chrI:48890_C/T	BP	RM	GO:0000743	5	0	0.09	1
chrI:48890_C/T	BP	RM	GO:0000749	80	0	1.45	1
chrI:48890_C/T	BP	RM	GO:0000750	31	0	0.56	1
chrI:48890_C/T	BP	RM	GO:0000751	3	0	0.05	1
chrI:48890_C/T	BP	RM	GO:0000752	4	0	0.07	1
chrI:48890_C/T	BP	RM	GO:0000753	14	0	0.25	1
chrI:48890_C/T	BP	RM	GO:0000754	24	0	0.43	1
chrI:48890_C/T	BP	RM	GO:0000755	12	0	0.22	1
chrI:48890_C/T	BP	RM	GO:0000767	15	0	0.27	1
chrI:48890_C/T	BP	RM	GO:0000771	4	0	0.07	1
chrI:48890_C/T	BP	RM	GO:0000819	123	0	2.23	1
chrI:48890_C/T	BP	RM	GO:0000820	5	0	0.09	1
chrI:48890_C/T	BP	RM	GO:0000821	4	0	0.07	1
chrI:48890_C/T	BP	RM	GO:0000912	5	0	0.09	1
chrI:48890_C/T	BP	RM	GO:0000915	5	0	0.09	1
chrI:48890_C/T	BP	RM	GO:0000916	8	0	0.14	1
chrI:48890_C/T	BP	RM	GO:0000920	20	0	0.36	1
chrI:48890_C/T	BP	RM	GO:0000921	16	0	0.29	1
chrI:48890_C/T	BP	RM	GO:0000947	9	0	0.16	1
chrI:48890_C/T	BP	RM	GO:0000949	3	0	0.05	1
chrI:48890_C/T	BP	RM	GO:0000955	10	0	0.18	1
chrI:48890_C/T	BP	RM	GO:0000957	3	0	0.05	1
chrI:48890_C/T	BP	RM	GO:0000959	29	0	0.52	1
chrI:48890_C/T	BP	RM	GO:0000963	9	0	0.16	1
chrI:48890_C/T	BP	RM	GO:0000966	34	0	0.62	1
chrI:48890_C/T	BP	RM	GO:0000967	33	0	0.6	1
chrI:48890_C/T	BP	RM	GO:0000972	19	0	0.34	1
chrI:48890_C/T	BP	RM	GO:0000973	16	0	0.29	1
chrI:48890_C/T	BP	RM	GO:0001009	6	0	0.11	1
chrI:48890_C/T	BP	RM	GO:0001015	4	0	0.07	1
chrI:48890_C/T	BP	RM	GO:0001041	6	0	0.11	1
chrI:48890_C/T	BP	RM	GO:0001079	8	0	0.14	1
chrI:48890_C/T	BP	RM	GO:0001080	6	0	0.11	1
chrI:48890_C/T	BP	RM	GO:0001100	20	0	0.36	1
chrI:48890_C/T	BP	RM	GO:0001101	24	0	0.43	1
chrI:48890_C/T	BP	RM	GO:0001109	4	0	0.07	1
chrI:48890_C/T	BP	RM	GO:0001111	4	0	0.07	1
chrI:48890_C/T	BP	RM	GO:0001112	7	0	0.13	1
chrI:48890_C/T	BP	RM	GO:0001113	5	0	0.09	1
chrI:48890_C/T	BP	RM	GO:0001120	7	0	0.13	1
chrI:48890_C/T	BP	RM	GO:0001173	9	0	0.16	1
chrI:48890_C/T	BP	RM	GO:0001174	9	0	0.16	1
chrI:48890_C/T	BP	RM	GO:0001178	3	0	0.05	1
chrI:48890_C/T	BP	RM	GO:0001192	4	0	0.07	1
chrI:48890_C/T	BP	RM	GO:0001196	4	0	0.07	1
chrI:48890_C/T	BP	RM	GO:0001198	4	0	0.07	1
chrI:48890_C/T	BP	RM	GO:0001207	3	0	0.05	1
chrI:48890_C/T	BP	RM	GO:0001300	30	0	0.54	1
chrI:48890_C/T	BP	RM	GO:0001301	9	0	0.16	1
chrI:48890_C/T	BP	RM	GO:0001302	47	0	0.85	1
chrI:48890_C/T	BP	RM	GO:0001304	7	0	0.13	1
chrI:48890_C/T	BP	RM	GO:0001306	8	0	0.14	1
chrI:48890_C/T	BP	RM	GO:0001308	5	0	0.09	1
chrI:48890_C/T	BP	RM	GO:0001315	4	0	0.07	1
chrI:48890_C/T	BP	RM	GO:0001323	6	0	0.11	1
chrI:48890_C/T	BP	RM	GO:0001324	6	0	0.11	1
chrI:48890_C/T	BP	RM	GO:0001402	12	0	0.22	1
chrI:48890_C/T	BP	RM	GO:0001403	59	0	1.07	1
chrI:48890_C/T	BP	RM	GO:0001510	38	0	0.69	1
chrI:48890_C/T	BP	RM	GO:0001522	17	0	0.31	1
chrI:48890_C/T	BP	RM	GO:0001666	5	0	0.09	1
chrI:48890_C/T	BP	RM	GO:0001678	15	0	0.27	1
chrI:48890_C/T	BP	RM	GO:0001731	14	0	0.25	1
chrI:48890_C/T	BP	RM	GO:0001732	4	0	0.07	1
chrI:48890_C/T	BP	RM	GO:0001927	4	0	0.07	1
chrI:48890_C/T	BP	RM	GO:0001933	25	0	0.45	1
chrI:48890_C/T	BP	RM	GO:0001934	38	0	0.69	1
chrI:48890_C/T	BP	RM	GO:0002090	3	0	0.05	1
chrI:48890_C/T	BP	RM	GO:0002092	3	0	0.05	1
chrI:48890_C/T	BP	RM	GO:0002097	28	0	0.51	1
chrI:48890_C/T	BP	RM	GO:0002098	27	0	0.49	1
chrI:48890_C/T	BP	RM	GO:0002143	6	0	0.11	1
chrI:48890_C/T	BP	RM	GO:0002181	173	0	3.13	1
chrI:48890_C/T	BP	RM	GO:0002183	9	0	0.16	1
chrI:48890_C/T	BP	RM	GO:0002188	3	0	0.05	1
chrI:48890_C/T	BP	RM	GO:0002252	4	0	0.07	1
chrI:48890_C/T	BP	RM	GO:0002376	4	0	0.07	1
chrI:48890_C/T	BP	RM	GO:0003333	32	0	0.58	1
chrI:48890_C/T	BP	RM	GO:0003400	5	0	0.09	1
chrI:48890_C/T	BP	RM	GO:0005980	6	0	0.11	1
chrI:48890_C/T	BP	RM	GO:0005981	3	0	0.05	1
chrI:48890_C/T	BP	RM	GO:0005982	3	0	0.05	1
chrI:48890_C/T	BP	RM	GO:0005983	3	0	0.05	1
chrI:48890_C/T	BP	RM	GO:0005985	7	0	0.13	1
chrI:48890_C/T	BP	RM	GO:0005987	7	0	0.13	1
chrI:48890_C/T	BP	RM	GO:0005993	3	0	0.05	1
chrI:48890_C/T	BP	RM	GO:0006000	6	0	0.11	1
chrI:48890_C/T	BP	RM	GO:0006002	5	0	0.09	1
chrI:48890_C/T	BP	RM	GO:0006003	4	0	0.07	1
chrI:48890_C/T	BP	RM	GO:0006007	7	0	0.13	1
chrI:48890_C/T	BP	RM	GO:0006013	4	0	0.07	1
chrI:48890_C/T	BP	RM	GO:0006020	8	0	0.14	1
chrI:48890_C/T	BP	RM	GO:0006021	6	0	0.11	1
chrI:48890_C/T	BP	RM	GO:0006022	24	0	0.43	1
chrI:48890_C/T	BP	RM	GO:0006023	19	0	0.34	1
chrI:48890_C/T	BP	RM	GO:0006026	3	0	0.05	1
chrI:48890_C/T	BP	RM	GO:0006030	24	0	0.43	1
chrI:48890_C/T	BP	RM	GO:0006031	19	0	0.34	1
chrI:48890_C/T	BP	RM	GO:0006032	3	0	0.05	1
chrI:48890_C/T	BP	RM	GO:0006037	18	0	0.33	1
chrI:48890_C/T	BP	RM	GO:0006038	15	0	0.27	1
chrI:48890_C/T	BP	RM	GO:0006040	27	0	0.49	1
chrI:48890_C/T	BP	RM	GO:0006047	7	0	0.13	1
chrI:48890_C/T	BP	RM	GO:0006048	5	0	0.09	1
chrI:48890_C/T	BP	RM	GO:0006056	23	0	0.42	1
chrI:48890_C/T	BP	RM	GO:0006057	23	0	0.42	1
chrI:48890_C/T	BP	RM	GO:0006067	15	0	0.27	1
chrI:48890_C/T	BP	RM	GO:0006068	3	0	0.05	1
chrI:48890_C/T	BP	RM	GO:0006071	13	0	0.24	1
chrI:48890_C/T	BP	RM	GO:0006072	4	0	0.07	1
chrI:48890_C/T	BP	RM	GO:0006077	8	0	0.14	1
chrI:48890_C/T	BP	RM	GO:0006078	8	0	0.14	1
chrI:48890_C/T	BP	RM	GO:0006083	8	0	0.14	1
chrI:48890_C/T	BP	RM	GO:0006085	6	0	0.11	1
chrI:48890_C/T	BP	RM	GO:0006086	4	0	0.07	1
chrI:48890_C/T	BP	RM	GO:0006089	10	0	0.18	1
chrI:48890_C/T	BP	RM	GO:0006096	32	0	0.58	1
chrI:48890_C/T	BP	RM	GO:0006098	18	0	0.33	1
chrI:48890_C/T	BP	RM	GO:0006103	5	0	0.09	1
chrI:48890_C/T	BP	RM	GO:0006110	7	0	0.13	1
chrI:48890_C/T	BP	RM	GO:0006111	15	0	0.27	1
chrI:48890_C/T	BP	RM	GO:0006114	3	0	0.05	1
chrI:48890_C/T	BP	RM	GO:0006116	10	0	0.18	1
chrI:48890_C/T	BP	RM	GO:0006119	30	0	0.54	1
chrI:48890_C/T	BP	RM	GO:0006121	4	0	0.07	1
chrI:48890_C/T	BP	RM	GO:0006122	12	0	0.22	1
chrI:48890_C/T	BP	RM	GO:0006123	10	0	0.18	1
chrI:48890_C/T	BP	RM	GO:0006140	17	0	0.31	1
chrI:48890_C/T	BP	RM	GO:0006144	20	0	0.36	1
chrI:48890_C/T	BP	RM	GO:0006152	4	0	0.07	1
chrI:48890_C/T	BP	RM	GO:0006163	136	0	2.46	1
chrI:48890_C/T	BP	RM	GO:0006164	59	0	1.07	1
chrI:48890_C/T	BP	RM	GO:0006165	33	0	0.6	1
chrI:48890_C/T	BP	RM	GO:0006166	7	0	0.13	1
chrI:48890_C/T	BP	RM	GO:0006167	5	0	0.09	1
chrI:48890_C/T	BP	RM	GO:0006171	6	0	0.11	1
chrI:48890_C/T	BP	RM	GO:0006177	5	0	0.09	1
chrI:48890_C/T	BP	RM	GO:0006183	3	0	0.05	1
chrI:48890_C/T	BP	RM	GO:0006188	11	0	0.2	1
chrI:48890_C/T	BP	RM	GO:0006189	9	0	0.16	1
chrI:48890_C/T	BP	RM	GO:0006206	17	0	0.31	1
chrI:48890_C/T	BP	RM	GO:0006207	9	0	0.16	1
chrI:48890_C/T	BP	RM	GO:0006213	16	0	0.29	1
chrI:48890_C/T	BP	RM	GO:0006220	19	0	0.34	1
chrI:48890_C/T	BP	RM	GO:0006221	19	0	0.34	1
chrI:48890_C/T	BP	RM	GO:0006222	10	0	0.18	1
chrI:48890_C/T	BP	RM	GO:0006241	5	0	0.09	1
chrI:48890_C/T	BP	RM	GO:0006259	500	0	9.05	1
chrI:48890_C/T	BP	RM	GO:0006260	207	0	3.75	1
chrI:48890_C/T	BP	RM	GO:0006261	132	0	2.39	1
chrI:48890_C/T	BP	RM	GO:0006264	5	0	0.09	1
chrI:48890_C/T	BP	RM	GO:0006265	10	0	0.18	1
chrI:48890_C/T	BP	RM	GO:0006267	20	0	0.36	1
chrI:48890_C/T	BP	RM	GO:0006268	13	0	0.24	1
chrI:48890_C/T	BP	RM	GO:0006269	3	0	0.05	1
chrI:48890_C/T	BP	RM	GO:0006270	54	0	0.98	1
chrI:48890_C/T	BP	RM	GO:0006271	34	0	0.62	1
chrI:48890_C/T	BP	RM	GO:0006272	12	0	0.22	1
chrI:48890_C/T	BP	RM	GO:0006273	19	0	0.34	1
chrI:48890_C/T	BP	RM	GO:0006275	61	0	1.1	1
chrI:48890_C/T	BP	RM	GO:0006276	9	0	0.16	1
chrI:48890_C/T	BP	RM	GO:0006277	7	0	0.13	1
chrI:48890_C/T	BP	RM	GO:0006278	63	0	1.14	1
chrI:48890_C/T	BP	RM	GO:0006279	8	0	0.14	1
chrI:48890_C/T	BP	RM	GO:0006281	284	0	5.14	1
chrI:48890_C/T	BP	RM	GO:0006282	14	0	0.25	1
chrI:48890_C/T	BP	RM	GO:0006283	16	0	0.29	1
chrI:48890_C/T	BP	RM	GO:0006284	18	0	0.33	1
chrI:48890_C/T	BP	RM	GO:0006285	4	0	0.07	1
chrI:48890_C/T	BP	RM	GO:0006289	57	0	1.03	1
chrI:48890_C/T	BP	RM	GO:0006297	3	0	0.05	1
chrI:48890_C/T	BP	RM	GO:0006298	25	0	0.45	1
chrI:48890_C/T	BP	RM	GO:0006301	29	0	0.52	1
chrI:48890_C/T	BP	RM	GO:0006302	113	0	2.04	1
chrI:48890_C/T	BP	RM	GO:0006303	30	0	0.54	1
chrI:48890_C/T	BP	RM	GO:0006304	3	0	0.05	1
chrI:48890_C/T	BP	RM	GO:0006307	3	0	0.05	1
chrI:48890_C/T	BP	RM	GO:0006308	5	0	0.09	1
chrI:48890_C/T	BP	RM	GO:0006310	208	0	3.76	1
chrI:48890_C/T	BP	RM	GO:0006311	3	0	0.05	1
chrI:48890_C/T	BP	RM	GO:0006312	55	0	1	1
chrI:48890_C/T	BP	RM	GO:0006323	59	0	1.07	1
chrI:48890_C/T	BP	RM	GO:0006333	68	0	1.23	1
chrI:48890_C/T	BP	RM	GO:0006334	21	0	0.38	1
chrI:48890_C/T	BP	RM	GO:0006335	5	0	0.09	1
chrI:48890_C/T	BP	RM	GO:0006336	6	0	0.11	1
chrI:48890_C/T	BP	RM	GO:0006337	20	0	0.36	1
chrI:48890_C/T	BP	RM	GO:0006338	89	0	1.61	1
chrI:48890_C/T	BP	RM	GO:0006343	3	0	0.05	1
chrI:48890_C/T	BP	RM	GO:0006344	5	0	0.09	1
chrI:48890_C/T	BP	RM	GO:0006352	76	0	1.38	1
chrI:48890_C/T	BP	RM	GO:0006353	43	0	0.78	1
chrI:48890_C/T	BP	RM	GO:0006354	99	0	1.79	1
chrI:48890_C/T	BP	RM	GO:0006356	33	0	0.6	1
chrI:48890_C/T	BP	RM	GO:0006359	12	0	0.22	1
chrI:48890_C/T	BP	RM	GO:0006360	65	0	1.18	1
chrI:48890_C/T	BP	RM	GO:0006361	4	0	0.07	1
chrI:48890_C/T	BP	RM	GO:0006362	10	0	0.18	1
chrI:48890_C/T	BP	RM	GO:0006363	6	0	0.11	1
chrI:48890_C/T	BP	RM	GO:0006367	63	0	1.14	1
chrI:48890_C/T	BP	RM	GO:0006368	89	0	1.61	1
chrI:48890_C/T	BP	RM	GO:0006369	27	0	0.49	1
chrI:48890_C/T	BP	RM	GO:0006370	8	0	0.14	1
chrI:48890_C/T	BP	RM	GO:0006376	12	0	0.22	1
chrI:48890_C/T	BP	RM	GO:0006378	20	0	0.36	1
chrI:48890_C/T	BP	RM	GO:0006379	18	0	0.33	1
chrI:48890_C/T	BP	RM	GO:0006383	41	0	0.74	1
chrI:48890_C/T	BP	RM	GO:0006384	9	0	0.16	1
chrI:48890_C/T	BP	RM	GO:0006388	10	0	0.18	1
chrI:48890_C/T	BP	RM	GO:0006390	4	0	0.07	1
chrI:48890_C/T	BP	RM	GO:0006404	6	0	0.11	1
chrI:48890_C/T	BP	RM	GO:0006406	62	0	1.12	1
chrI:48890_C/T	BP	RM	GO:0006407	18	0	0.33	1
chrI:48890_C/T	BP	RM	GO:0006409	16	0	0.29	1
chrI:48890_C/T	BP	RM	GO:0006414	60	0	1.09	1
chrI:48890_C/T	BP	RM	GO:0006415	25	0	0.45	1
chrI:48890_C/T	BP	RM	GO:0006418	39	0	0.71	1
chrI:48890_C/T	BP	RM	GO:0006428	3	0	0.05	1
chrI:48890_C/T	BP	RM	GO:0006431	4	0	0.07	1
chrI:48890_C/T	BP	RM	GO:0006432	4	0	0.07	1
chrI:48890_C/T	BP	RM	GO:0006448	35	0	0.63	1
chrI:48890_C/T	BP	RM	GO:0006449	11	0	0.2	1
chrI:48890_C/T	BP	RM	GO:0006450	26	0	0.47	1
chrI:48890_C/T	BP	RM	GO:0006452	11	0	0.2	1
chrI:48890_C/T	BP	RM	GO:0006458	11	0	0.2	1
chrI:48890_C/T	BP	RM	GO:0006465	7	0	0.13	1
chrI:48890_C/T	BP	RM	GO:0006469	20	0	0.36	1
chrI:48890_C/T	BP	RM	GO:0006473	65	0	1.18	1
chrI:48890_C/T	BP	RM	GO:0006474	11	0	0.2	1
chrI:48890_C/T	BP	RM	GO:0006475	56	0	1.01	1
chrI:48890_C/T	BP	RM	GO:0006476	25	0	0.45	1
chrI:48890_C/T	BP	RM	GO:0006482	5	0	0.09	1
chrI:48890_C/T	BP	RM	GO:0006488	13	0	0.24	1
chrI:48890_C/T	BP	RM	GO:0006490	6	0	0.11	1
chrI:48890_C/T	BP	RM	GO:0006491	9	0	0.16	1
chrI:48890_C/T	BP	RM	GO:0006493	22	0	0.4	1
chrI:48890_C/T	BP	RM	GO:0006497	48	0	0.87	1
chrI:48890_C/T	BP	RM	GO:0006501	7	0	0.13	1
chrI:48890_C/T	BP	RM	GO:0006506	30	0	0.54	1
chrI:48890_C/T	BP	RM	GO:0006513	18	0	0.33	1
chrI:48890_C/T	BP	RM	GO:0006515	24	0	0.43	1
chrI:48890_C/T	BP	RM	GO:0006517	4	0	0.07	1
chrI:48890_C/T	BP	RM	GO:0006521	16	0	0.29	1
chrI:48890_C/T	BP	RM	GO:0006525	18	0	0.33	1
chrI:48890_C/T	BP	RM	GO:0006526	13	0	0.24	1
chrI:48890_C/T	BP	RM	GO:0006527	4	0	0.07	1
chrI:48890_C/T	BP	RM	GO:0006528	10	0	0.18	1
chrI:48890_C/T	BP	RM	GO:0006529	4	0	0.07	1
chrI:48890_C/T	BP	RM	GO:0006530	6	0	0.11	1
chrI:48890_C/T	BP	RM	GO:0006531	5	0	0.09	1
chrI:48890_C/T	BP	RM	GO:0006536	17	0	0.31	1
chrI:48890_C/T	BP	RM	GO:0006537	11	0	0.2	1
chrI:48890_C/T	BP	RM	GO:0006538	4	0	0.07	1
chrI:48890_C/T	BP	RM	GO:0006541	24	0	0.43	1
chrI:48890_C/T	BP	RM	GO:0006544	9	0	0.16	1
chrI:48890_C/T	BP	RM	GO:0006545	3	0	0.05	1
chrI:48890_C/T	BP	RM	GO:0006546	4	0	0.07	1
chrI:48890_C/T	BP	RM	GO:0006547	10	0	0.18	1
chrI:48890_C/T	BP	RM	GO:0006549	12	0	0.22	1
chrI:48890_C/T	BP	RM	GO:0006551	9	0	0.16	1
chrI:48890_C/T	BP	RM	GO:0006556	3	0	0.05	1
chrI:48890_C/T	BP	RM	GO:0006558	7	0	0.13	1
chrI:48890_C/T	BP	RM	GO:0006559	4	0	0.07	1
chrI:48890_C/T	BP	RM	GO:0006560	8	0	0.14	1
chrI:48890_C/T	BP	RM	GO:0006561	6	0	0.11	1
chrI:48890_C/T	BP	RM	GO:0006562	3	0	0.05	1
chrI:48890_C/T	BP	RM	GO:0006563	11	0	0.2	1
chrI:48890_C/T	BP	RM	GO:0006564	5	0	0.09	1
chrI:48890_C/T	BP	RM	GO:0006566	9	0	0.16	1
chrI:48890_C/T	BP	RM	GO:0006567	3	0	0.05	1
chrI:48890_C/T	BP	RM	GO:0006568	14	0	0.25	1
chrI:48890_C/T	BP	RM	GO:0006569	9	0	0.16	1
chrI:48890_C/T	BP	RM	GO:0006570	5	0	0.09	1
chrI:48890_C/T	BP	RM	GO:0006571	3	0	0.05	1
chrI:48890_C/T	BP	RM	GO:0006573	8	0	0.14	1
chrI:48890_C/T	BP	RM	GO:0006575	81	0	1.47	1
chrI:48890_C/T	BP	RM	GO:0006576	43	0	0.78	1
chrI:48890_C/T	BP	RM	GO:0006586	14	0	0.25	1
chrI:48890_C/T	BP	RM	GO:0006591	9	0	0.16	1
chrI:48890_C/T	BP	RM	GO:0006592	4	0	0.07	1
chrI:48890_C/T	BP	RM	GO:0006595	8	0	0.14	1
chrI:48890_C/T	BP	RM	GO:0006596	4	0	0.07	1
chrI:48890_C/T	BP	RM	GO:0006598	4	0	0.07	1
chrI:48890_C/T	BP	RM	GO:0006607	16	0	0.29	1
chrI:48890_C/T	BP	RM	GO:0006610	4	0	0.07	1
chrI:48890_C/T	BP	RM	GO:0006611	17	0	0.31	1
chrI:48890_C/T	BP	RM	GO:0006613	21	0	0.38	1
chrI:48890_C/T	BP	RM	GO:0006614	20	0	0.36	1
chrI:48890_C/T	BP	RM	GO:0006616	15	0	0.27	1
chrI:48890_C/T	BP	RM	GO:0006621	8	0	0.14	1
chrI:48890_C/T	BP	RM	GO:0006623	117	0	2.12	1
chrI:48890_C/T	BP	RM	GO:0006624	7	0	0.13	1
chrI:48890_C/T	BP	RM	GO:0006626	60	0	1.09	1
chrI:48890_C/T	BP	RM	GO:0006627	5	0	0.09	1
chrI:48890_C/T	BP	RM	GO:0006646	7	0	0.13	1
chrI:48890_C/T	BP	RM	GO:0006654	4	0	0.07	1
chrI:48890_C/T	BP	RM	GO:0006655	8	0	0.14	1
chrI:48890_C/T	BP	RM	GO:0006656	18	0	0.33	1
chrI:48890_C/T	BP	RM	GO:0006657	4	0	0.07	1
chrI:48890_C/T	BP	RM	GO:0006658	6	0	0.11	1
chrI:48890_C/T	BP	RM	GO:0006659	3	0	0.05	1
chrI:48890_C/T	BP	RM	GO:0006661	39	0	0.71	1
chrI:48890_C/T	BP	RM	GO:0006662	3	0	0.05	1
chrI:48890_C/T	BP	RM	GO:0006672	9	0	0.16	1
chrI:48890_C/T	BP	RM	GO:0006730	20	0	0.36	1
chrI:48890_C/T	BP	RM	GO:0006741	3	0	0.05	1
chrI:48890_C/T	BP	RM	GO:0006743	14	0	0.25	1
chrI:48890_C/T	BP	RM	GO:0006744	14	0	0.25	1
chrI:48890_C/T	BP	RM	GO:0006749	23	0	0.42	1
chrI:48890_C/T	BP	RM	GO:0006751	5	0	0.09	1
chrI:48890_C/T	BP	RM	GO:0006754	18	0	0.33	1
chrI:48890_C/T	BP	RM	GO:0006757	32	0	0.58	1
chrI:48890_C/T	BP	RM	GO:0006760	18	0	0.33	1
chrI:48890_C/T	BP	RM	GO:0006768	6	0	0.11	1
chrI:48890_C/T	BP	RM	GO:0006772	16	0	0.29	1
chrI:48890_C/T	BP	RM	GO:0006778	19	0	0.34	1
chrI:48890_C/T	BP	RM	GO:0006779	18	0	0.33	1
chrI:48890_C/T	BP	RM	GO:0006782	7	0	0.13	1
chrI:48890_C/T	BP	RM	GO:0006783	18	0	0.33	1
chrI:48890_C/T	BP	RM	GO:0006784	3	0	0.05	1
chrI:48890_C/T	BP	RM	GO:0006797	12	0	0.22	1
chrI:48890_C/T	BP	RM	GO:0006798	3	0	0.05	1
chrI:48890_C/T	BP	RM	GO:0006801	9	0	0.16	1
chrI:48890_C/T	BP	RM	GO:0006808	15	0	0.27	1
chrI:48890_C/T	BP	RM	GO:0006813	16	0	0.29	1
chrI:48890_C/T	BP	RM	GO:0006814	8	0	0.14	1
chrI:48890_C/T	BP	RM	GO:0006816	9	0	0.16	1
chrI:48890_C/T	BP	RM	GO:0006817	10	0	0.18	1
chrI:48890_C/T	BP	RM	GO:0006821	5	0	0.09	1
chrI:48890_C/T	BP	RM	GO:0006825	19	0	0.34	1
chrI:48890_C/T	BP	RM	GO:0006826	18	0	0.33	1
chrI:48890_C/T	BP	RM	GO:0006827	3	0	0.05	1
chrI:48890_C/T	BP	RM	GO:0006828	8	0	0.14	1
chrI:48890_C/T	BP	RM	GO:0006833	3	0	0.05	1
chrI:48890_C/T	BP	RM	GO:0006835	13	0	0.24	1
chrI:48890_C/T	BP	RM	GO:0006839	82	0	1.48	1
chrI:48890_C/T	BP	RM	GO:0006848	5	0	0.09	1
chrI:48890_C/T	BP	RM	GO:0006850	4	0	0.07	1
chrI:48890_C/T	BP	RM	GO:0006857	12	0	0.22	1
chrI:48890_C/T	BP	RM	GO:0006874	11	0	0.2	1
chrI:48890_C/T	BP	RM	GO:0006878	16	0	0.29	1
chrI:48890_C/T	BP	RM	GO:0006879	40	0	0.72	1
chrI:48890_C/T	BP	RM	GO:0006880	4	0	0.07	1
chrI:48890_C/T	BP	RM	GO:0006883	3	0	0.05	1
chrI:48890_C/T	BP	RM	GO:0006884	6	0	0.11	1
chrI:48890_C/T	BP	RM	GO:0006885	34	0	0.62	1
chrI:48890_C/T	BP	RM	GO:0006888	91	0	1.65	1
chrI:48890_C/T	BP	RM	GO:0006890	32	0	0.58	1
chrI:48890_C/T	BP	RM	GO:0006891	32	0	0.58	1
chrI:48890_C/T	BP	RM	GO:0006895	17	0	0.31	1
chrI:48890_C/T	BP	RM	GO:0006896	23	0	0.42	1
chrI:48890_C/T	BP	RM	GO:0006898	11	0	0.2	1
chrI:48890_C/T	BP	RM	GO:0006900	24	0	0.43	1
chrI:48890_C/T	BP	RM	GO:0006901	10	0	0.18	1
chrI:48890_C/T	BP	RM	GO:0006903	17	0	0.31	1
chrI:48890_C/T	BP	RM	GO:0006904	15	0	0.27	1
chrI:48890_C/T	BP	RM	GO:0006909	3	0	0.05	1
chrI:48890_C/T	BP	RM	GO:0006914	165	0	2.99	1
chrI:48890_C/T	BP	RM	GO:0006928	32	0	0.58	1
chrI:48890_C/T	BP	RM	GO:0006952	4	0	0.07	1
chrI:48890_C/T	BP	RM	GO:0006971	3	0	0.05	1
chrI:48890_C/T	BP	RM	GO:0006972	20	0	0.36	1
chrI:48890_C/T	BP	RM	GO:0006974	330	0	5.97	1
chrI:48890_C/T	BP	RM	GO:0006986	37	0	0.67	1
chrI:48890_C/T	BP	RM	GO:0006995	21	0	0.38	1
chrI:48890_C/T	BP	RM	GO:0006998	14	0	0.25	1
chrI:48890_C/T	BP	RM	GO:0007000	7	0	0.13	1
chrI:48890_C/T	BP	RM	GO:0007004	23	0	0.42	1
chrI:48890_C/T	BP	RM	GO:0007006	50	0	0.9	1
chrI:48890_C/T	BP	RM	GO:0007007	27	0	0.49	1
chrI:48890_C/T	BP	RM	GO:0007008	14	0	0.25	1
chrI:48890_C/T	BP	RM	GO:0007009	27	0	0.49	1
chrI:48890_C/T	BP	RM	GO:0007018	23	0	0.42	1
chrI:48890_C/T	BP	RM	GO:0007019	8	0	0.14	1
chrI:48890_C/T	BP	RM	GO:0007020	18	0	0.33	1
chrI:48890_C/T	BP	RM	GO:0007026	5	0	0.09	1
chrI:48890_C/T	BP	RM	GO:0007030	10	0	0.18	1
chrI:48890_C/T	BP	RM	GO:0007032	11	0	0.2	1
chrI:48890_C/T	BP	RM	GO:0007033	91	0	1.65	1
chrI:48890_C/T	BP	RM	GO:0007034	171	0	3.09	1
chrI:48890_C/T	BP	RM	GO:0007035	26	0	0.47	1
chrI:48890_C/T	BP	RM	GO:0007039	9	0	0.16	1
chrI:48890_C/T	BP	RM	GO:0007040	4	0	0.07	1
chrI:48890_C/T	BP	RM	GO:0007050	8	0	0.14	1
chrI:48890_C/T	BP	RM	GO:0007059	203	0	3.67	1
chrI:48890_C/T	BP	RM	GO:0007062	47	0	0.85	1
chrI:48890_C/T	BP	RM	GO:0007063	3	0	0.05	1
chrI:48890_C/T	BP	RM	GO:0007064	38	0	0.69	1
chrI:48890_C/T	BP	RM	GO:0007068	7	0	0.13	1
chrI:48890_C/T	BP	RM	GO:0007070	6	0	0.11	1
chrI:48890_C/T	BP	RM	GO:0007076	11	0	0.2	1
chrI:48890_C/T	BP	RM	GO:0007088	88	0	1.59	1
chrI:48890_C/T	BP	RM	GO:0007089	7	0	0.13	1
chrI:48890_C/T	BP	RM	GO:0007091	54	0	0.98	1
chrI:48890_C/T	BP	RM	GO:0007092	3	0	0.05	1
chrI:48890_C/T	BP	RM	GO:0007093	60	0	1.09	1
chrI:48890_C/T	BP	RM	GO:0007094	27	0	0.49	1
chrI:48890_C/T	BP	RM	GO:0007096	38	0	0.69	1
chrI:48890_C/T	BP	RM	GO:0007097	24	0	0.43	1
chrI:48890_C/T	BP	RM	GO:0007105	47	0	0.85	1
chrI:48890_C/T	BP	RM	GO:0007114	59	0	1.07	1
chrI:48890_C/T	BP	RM	GO:0007117	34	0	0.62	1
chrI:48890_C/T	BP	RM	GO:0007118	20	0	0.36	1
chrI:48890_C/T	BP	RM	GO:0007119	5	0	0.09	1
chrI:48890_C/T	BP	RM	GO:0007120	11	0	0.2	1
chrI:48890_C/T	BP	RM	GO:0007121	16	0	0.29	1
chrI:48890_C/T	BP	RM	GO:0007127	86	0	1.56	1
chrI:48890_C/T	BP	RM	GO:0007129	20	0	0.36	1
chrI:48890_C/T	BP	RM	GO:0007130	14	0	0.25	1
chrI:48890_C/T	BP	RM	GO:0007131	51	0	0.92	1
chrI:48890_C/T	BP	RM	GO:0007135	12	0	0.22	1
chrI:48890_C/T	BP	RM	GO:0007155	14	0	0.25	1
chrI:48890_C/T	BP	RM	GO:0007157	4	0	0.07	1
chrI:48890_C/T	BP	RM	GO:0007163	114	0	2.06	1
chrI:48890_C/T	BP	RM	GO:0007166	5	0	0.09	1
chrI:48890_C/T	BP	RM	GO:0007186	37	0	0.67	1
chrI:48890_C/T	BP	RM	GO:0007187	5	0	0.09	1
chrI:48890_C/T	BP	RM	GO:0007188	5	0	0.09	1
chrI:48890_C/T	BP	RM	GO:0007189	3	0	0.05	1
chrI:48890_C/T	BP	RM	GO:0007231	24	0	0.43	1
chrI:48890_C/T	BP	RM	GO:0007232	6	0	0.11	1
chrI:48890_C/T	BP	RM	GO:0007234	4	0	0.07	1
chrI:48890_C/T	BP	RM	GO:0007265	66	0	1.19	1
chrI:48890_C/T	BP	RM	GO:0007266	23	0	0.42	1
chrI:48890_C/T	BP	RM	GO:0007275	7	0	0.13	1
chrI:48890_C/T	BP	RM	GO:0007323	9	0	0.16	1
chrI:48890_C/T	BP	RM	GO:0007530	34	0	0.62	1
chrI:48890_C/T	BP	RM	GO:0007531	34	0	0.62	1
chrI:48890_C/T	BP	RM	GO:0007532	7	0	0.13	1
chrI:48890_C/T	BP	RM	GO:0007533	28	0	0.51	1
chrI:48890_C/T	BP	RM	GO:0007534	11	0	0.2	1
chrI:48890_C/T	BP	RM	GO:0007535	4	0	0.07	1
chrI:48890_C/T	BP	RM	GO:0007568	76	0	1.38	1
chrI:48890_C/T	BP	RM	GO:0007569	75	0	1.36	1
chrI:48890_C/T	BP	RM	GO:0007571	8	0	0.14	1
chrI:48890_C/T	BP	RM	GO:0007580	3	0	0.05	1
chrI:48890_C/T	BP	RM	GO:0008053	5	0	0.09	1
chrI:48890_C/T	BP	RM	GO:0008054	5	0	0.09	1
chrI:48890_C/T	BP	RM	GO:0008064	24	0	0.43	1
chrI:48890_C/T	BP	RM	GO:0008105	4	0	0.07	1
chrI:48890_C/T	BP	RM	GO:0008154	28	0	0.51	1
chrI:48890_C/T	BP	RM	GO:0008156	22	0	0.4	1
chrI:48890_C/T	BP	RM	GO:0008214	5	0	0.09	1
chrI:48890_C/T	BP	RM	GO:0008215	3	0	0.05	1
chrI:48890_C/T	BP	RM	GO:0008216	3	0	0.05	1
chrI:48890_C/T	BP	RM	GO:0008272	5	0	0.09	1
chrI:48890_C/T	BP	RM	GO:0008277	8	0	0.14	1
chrI:48890_C/T	BP	RM	GO:0008298	26	0	0.47	1
chrI:48890_C/T	BP	RM	GO:0008334	4	0	0.07	1
chrI:48890_C/T	BP	RM	GO:0008361	36	0	0.65	1
chrI:48890_C/T	BP	RM	GO:0008535	24	0	0.43	1
chrI:48890_C/T	BP	RM	GO:0008608	27	0	0.49	1
chrI:48890_C/T	BP	RM	GO:0008614	8	0	0.14	1
chrI:48890_C/T	BP	RM	GO:0008615	6	0	0.11	1
chrI:48890_C/T	BP	RM	GO:0008643	37	0	0.67	1
chrI:48890_C/T	BP	RM	GO:0008645	24	0	0.43	1
chrI:48890_C/T	BP	RM	GO:0008655	7	0	0.13	1
chrI:48890_C/T	BP	RM	GO:0009051	5	0	0.09	1
chrI:48890_C/T	BP	RM	GO:0009064	62	0	1.12	1
chrI:48890_C/T	BP	RM	GO:0009065	16	0	0.29	1
chrI:48890_C/T	BP	RM	GO:0009068	10	0	0.18	1
chrI:48890_C/T	BP	RM	GO:0009070	29	0	0.52	1
chrI:48890_C/T	BP	RM	GO:0009072	24	0	0.43	1
chrI:48890_C/T	BP	RM	GO:0009073	14	0	0.25	1
chrI:48890_C/T	BP	RM	GO:0009074	10	0	0.18	1
chrI:48890_C/T	BP	RM	GO:0009081	24	0	0.43	1
chrI:48890_C/T	BP	RM	GO:0009082	15	0	0.27	1
chrI:48890_C/T	BP	RM	GO:0009083	10	0	0.18	1
chrI:48890_C/T	BP	RM	GO:0009084	30	0	0.54	1
chrI:48890_C/T	BP	RM	GO:0009088	6	0	0.11	1
chrI:48890_C/T	BP	RM	GO:0009090	4	0	0.07	1
chrI:48890_C/T	BP	RM	GO:0009092	10	0	0.18	1
chrI:48890_C/T	BP	RM	GO:0009094	3	0	0.05	1
chrI:48890_C/T	BP	RM	GO:0009095	4	0	0.07	1
chrI:48890_C/T	BP	RM	GO:0009097	10	0	0.18	1
chrI:48890_C/T	BP	RM	GO:0009098	7	0	0.13	1
chrI:48890_C/T	BP	RM	GO:0009099	6	0	0.11	1
chrI:48890_C/T	BP	RM	GO:0009102	6	0	0.11	1
chrI:48890_C/T	BP	RM	GO:0009106	3	0	0.05	1
chrI:48890_C/T	BP	RM	GO:0009107	3	0	0.05	1
chrI:48890_C/T	BP	RM	GO:0009108	93	0	1.68	1
chrI:48890_C/T	BP	RM	GO:0009112	37	0	0.67	1
chrI:48890_C/T	BP	RM	GO:0009113	12	0	0.22	1
chrI:48890_C/T	BP	RM	GO:0009116	150	0	2.71	1
chrI:48890_C/T	BP	RM	GO:0009118	8	0	0.14	1
chrI:48890_C/T	BP	RM	GO:0009119	142	0	2.57	1
chrI:48890_C/T	BP	RM	GO:0009126	113	0	2.04	1
chrI:48890_C/T	BP	RM	GO:0009127	41	0	0.74	1
chrI:48890_C/T	BP	RM	GO:0009129	13	0	0.24	1
chrI:48890_C/T	BP	RM	GO:0009130	13	0	0.24	1
chrI:48890_C/T	BP	RM	GO:0009132	47	0	0.85	1
chrI:48890_C/T	BP	RM	GO:0009133	3	0	0.05	1
chrI:48890_C/T	BP	RM	GO:0009135	42	0	0.76	1
chrI:48890_C/T	BP	RM	GO:0009141	106	0	1.92	1
chrI:48890_C/T	BP	RM	GO:0009142	29	0	0.52	1
chrI:48890_C/T	BP	RM	GO:0009144	96	0	1.74	1
chrI:48890_C/T	BP	RM	GO:0009145	21	0	0.38	1
chrI:48890_C/T	BP	RM	GO:0009147	9	0	0.16	1
chrI:48890_C/T	BP	RM	GO:0009148	7	0	0.13	1
chrI:48890_C/T	BP	RM	GO:0009150	132	0	2.39	1
chrI:48890_C/T	BP	RM	GO:0009152	56	0	1.01	1
chrI:48890_C/T	BP	RM	GO:0009157	3	0	0.05	1
chrI:48890_C/T	BP	RM	GO:0009162	3	0	0.05	1
chrI:48890_C/T	BP	RM	GO:0009163	61	0	1.1	1
chrI:48890_C/T	BP	RM	GO:0009164	8	0	0.14	1
chrI:48890_C/T	BP	RM	GO:0009166	13	0	0.24	1
chrI:48890_C/T	BP	RM	GO:0009167	113	0	2.04	1
chrI:48890_C/T	BP	RM	GO:0009168	41	0	0.74	1
chrI:48890_C/T	BP	RM	GO:0009173	10	0	0.18	1
chrI:48890_C/T	BP	RM	GO:0009174	10	0	0.18	1
chrI:48890_C/T	BP	RM	GO:0009176	3	0	0.05	1
chrI:48890_C/T	BP	RM	GO:0009177	3	0	0.05	1
chrI:48890_C/T	BP	RM	GO:0009179	42	0	0.76	1
chrI:48890_C/T	BP	RM	GO:0009185	42	0	0.76	1
chrI:48890_C/T	BP	RM	GO:0009186	3	0	0.05	1
chrI:48890_C/T	BP	RM	GO:0009187	8	0	0.14	1
chrI:48890_C/T	BP	RM	GO:0009190	6	0	0.11	1
chrI:48890_C/T	BP	RM	GO:0009199	98	0	1.77	1
chrI:48890_C/T	BP	RM	GO:0009200	5	0	0.09	1
chrI:48890_C/T	BP	RM	GO:0009201	25	0	0.45	1
chrI:48890_C/T	BP	RM	GO:0009202	3	0	0.05	1
chrI:48890_C/T	BP	RM	GO:0009205	94	0	1.7	1
chrI:48890_C/T	BP	RM	GO:0009206	21	0	0.38	1
chrI:48890_C/T	BP	RM	GO:0009208	5	0	0.09	1
chrI:48890_C/T	BP	RM	GO:0009209	5	0	0.09	1
chrI:48890_C/T	BP	RM	GO:0009211	4	0	0.07	1
chrI:48890_C/T	BP	RM	GO:0009218	13	0	0.24	1
chrI:48890_C/T	BP	RM	GO:0009219	4	0	0.07	1
chrI:48890_C/T	BP	RM	GO:0009220	13	0	0.24	1
chrI:48890_C/T	BP	RM	GO:0009221	4	0	0.07	1
chrI:48890_C/T	BP	RM	GO:0009226	8	0	0.14	1
chrI:48890_C/T	BP	RM	GO:0009228	13	0	0.24	1
chrI:48890_C/T	BP	RM	GO:0009229	5	0	0.09	1
chrI:48890_C/T	BP	RM	GO:0009249	5	0	0.09	1
chrI:48890_C/T	BP	RM	GO:0009251	11	0	0.2	1
chrI:48890_C/T	BP	RM	GO:0009259	145	0	2.62	1
chrI:48890_C/T	BP	RM	GO:0009260	69	0	1.25	1
chrI:48890_C/T	BP	RM	GO:0009262	10	0	0.18	1
chrI:48890_C/T	BP	RM	GO:0009263	10	0	0.18	1
chrI:48890_C/T	BP	RM	GO:0009265	4	0	0.07	1
chrI:48890_C/T	BP	RM	GO:0009266	73	0	1.32	1
chrI:48890_C/T	BP	RM	GO:0009267	157	0	2.84	1
chrI:48890_C/T	BP	RM	GO:0009269	4	0	0.07	1
chrI:48890_C/T	BP	RM	GO:0009298	3	0	0.05	1
chrI:48890_C/T	BP	RM	GO:0009300	4	0	0.07	1
chrI:48890_C/T	BP	RM	GO:0009302	5	0	0.09	1
chrI:48890_C/T	BP	RM	GO:0009303	32	0	0.58	1
chrI:48890_C/T	BP	RM	GO:0009304	19	0	0.34	1
chrI:48890_C/T	BP	RM	GO:0009306	13	0	0.24	1
chrI:48890_C/T	BP	RM	GO:0009308	58	0	1.05	1
chrI:48890_C/T	BP	RM	GO:0009309	9	0	0.16	1
chrI:48890_C/T	BP	RM	GO:0009310	16	0	0.29	1
chrI:48890_C/T	BP	RM	GO:0009313	17	0	0.31	1
chrI:48890_C/T	BP	RM	GO:0009314	16	0	0.29	1
chrI:48890_C/T	BP	RM	GO:0009394	4	0	0.07	1
chrI:48890_C/T	BP	RM	GO:0009395	10	0	0.18	1
chrI:48890_C/T	BP	RM	GO:0009396	14	0	0.25	1
chrI:48890_C/T	BP	RM	GO:0009408	67	0	1.21	1
chrI:48890_C/T	BP	RM	GO:0009409	8	0	0.14	1
chrI:48890_C/T	BP	RM	GO:0009410	7	0	0.13	1
chrI:48890_C/T	BP	RM	GO:0009411	7	0	0.13	1
chrI:48890_C/T	BP	RM	GO:0009414	7	0	0.13	1
chrI:48890_C/T	BP	RM	GO:0009415	9	0	0.16	1
chrI:48890_C/T	BP	RM	GO:0009416	9	0	0.16	1
chrI:48890_C/T	BP	RM	GO:0009423	4	0	0.07	1
chrI:48890_C/T	BP	RM	GO:0009435	14	0	0.25	1
chrI:48890_C/T	BP	RM	GO:0009438	6	0	0.11	1
chrI:48890_C/T	BP	RM	GO:0009443	3	0	0.05	1
chrI:48890_C/T	BP	RM	GO:0009448	4	0	0.07	1
chrI:48890_C/T	BP	RM	GO:0009450	4	0	0.07	1
chrI:48890_C/T	BP	RM	GO:0009452	13	0	0.24	1
chrI:48890_C/T	BP	RM	GO:0009593	3	0	0.05	1
chrI:48890_C/T	BP	RM	GO:0009607	12	0	0.22	1
chrI:48890_C/T	BP	RM	GO:0009615	4	0	0.07	1
chrI:48890_C/T	BP	RM	GO:0009651	33	0	0.6	1
chrI:48890_C/T	BP	RM	GO:0009719	33	0	0.6	1
chrI:48890_C/T	BP	RM	GO:0009730	3	0	0.05	1
chrI:48890_C/T	BP	RM	GO:0009732	3	0	0.05	1
chrI:48890_C/T	BP	RM	GO:0009743	14	0	0.25	1
chrI:48890_C/T	BP	RM	GO:0009746	13	0	0.24	1
chrI:48890_C/T	BP	RM	GO:0009749	13	0	0.24	1
chrI:48890_C/T	BP	RM	GO:0009756	9	0	0.16	1
chrI:48890_C/T	BP	RM	GO:0009757	9	0	0.16	1
chrI:48890_C/T	BP	RM	GO:0009895	58	0	1.05	1
chrI:48890_C/T	BP	RM	GO:0009967	33	0	0.6	1
chrI:48890_C/T	BP	RM	GO:0009992	5	0	0.09	1
chrI:48890_C/T	BP	RM	GO:0010032	4	0	0.07	1
chrI:48890_C/T	BP	RM	GO:0010039	4	0	0.07	1
chrI:48890_C/T	BP	RM	GO:0010133	3	0	0.05	1
chrI:48890_C/T	BP	RM	GO:0010138	4	0	0.07	1
chrI:48890_C/T	BP	RM	GO:0010182	9	0	0.16	1
chrI:48890_C/T	BP	RM	GO:0010212	7	0	0.13	1
chrI:48890_C/T	BP	RM	GO:0010243	25	0	0.45	1
chrI:48890_C/T	BP	RM	GO:0010255	9	0	0.16	1
chrI:48890_C/T	BP	RM	GO:0010324	50	0	0.9	1
chrI:48890_C/T	BP	RM	GO:0010383	24	0	0.43	1
chrI:48890_C/T	BP	RM	GO:0010388	6	0	0.11	1
chrI:48890_C/T	BP	RM	GO:0010389	7	0	0.13	1
chrI:48890_C/T	BP	RM	GO:0010447	9	0	0.16	1
chrI:48890_C/T	BP	RM	GO:0010452	6	0	0.11	1
chrI:48890_C/T	BP	RM	GO:0010453	7	0	0.13	1
chrI:48890_C/T	BP	RM	GO:0010455	5	0	0.09	1
chrI:48890_C/T	BP	RM	GO:0010458	46	0	0.83	1
chrI:48890_C/T	BP	RM	GO:0010466	4	0	0.07	1
chrI:48890_C/T	BP	RM	GO:0010498	203	0	3.67	1
chrI:48890_C/T	BP	RM	GO:0010499	14	0	0.25	1
chrI:48890_C/T	BP	RM	GO:0010501	27	0	0.49	1
chrI:48890_C/T	BP	RM	GO:0010506	30	0	0.54	1
chrI:48890_C/T	BP	RM	GO:0010507	10	0	0.18	1
chrI:48890_C/T	BP	RM	GO:0010508	17	0	0.31	1
chrI:48890_C/T	BP	RM	GO:0010511	4	0	0.07	1
chrI:48890_C/T	BP	RM	GO:0010513	3	0	0.05	1
chrI:48890_C/T	BP	RM	GO:0010520	7	0	0.13	1
chrI:48890_C/T	BP	RM	GO:0010525	15	0	0.27	1
chrI:48890_C/T	BP	RM	GO:0010526	8	0	0.14	1
chrI:48890_C/T	BP	RM	GO:0010528	16	0	0.29	1
chrI:48890_C/T	BP	RM	GO:0010529	8	0	0.14	1
chrI:48890_C/T	BP	RM	GO:0010562	62	0	1.12	1
chrI:48890_C/T	BP	RM	GO:0010571	3	0	0.05	1
chrI:48890_C/T	BP	RM	GO:0010647	53	0	0.96	1
chrI:48890_C/T	BP	RM	GO:0010672	5	0	0.09	1
chrI:48890_C/T	BP	RM	GO:0010674	4	0	0.07	1
chrI:48890_C/T	BP	RM	GO:0010676	12	0	0.22	1
chrI:48890_C/T	BP	RM	GO:0010688	4	0	0.07	1
chrI:48890_C/T	BP	RM	GO:0010737	3	0	0.05	1
chrI:48890_C/T	BP	RM	GO:0010793	3	0	0.05	1
chrI:48890_C/T	BP	RM	GO:0010821	23	0	0.42	1
chrI:48890_C/T	BP	RM	GO:0010822	18	0	0.33	1
chrI:48890_C/T	BP	RM	GO:0010833	24	0	0.43	1
chrI:48890_C/T	BP	RM	GO:0010893	3	0	0.05	1
chrI:48890_C/T	BP	RM	GO:0010907	6	0	0.11	1
chrI:48890_C/T	BP	RM	GO:0010921	13	0	0.24	1
chrI:48890_C/T	BP	RM	GO:0010922	5	0	0.09	1
chrI:48890_C/T	BP	RM	GO:0010941	19	0	0.34	1
chrI:48890_C/T	BP	RM	GO:0010942	3	0	0.05	1
chrI:48890_C/T	BP	RM	GO:0010951	4	0	0.07	1
chrI:48890_C/T	BP	RM	GO:0010965	55	0	1	1
chrI:48890_C/T	BP	RM	GO:0010966	4	0	0.07	1
chrI:48890_C/T	BP	RM	GO:0010969	7	0	0.13	1
chrI:48890_C/T	BP	RM	GO:0010970	20	0	0.36	1
chrI:48890_C/T	BP	RM	GO:0010971	3	0	0.05	1
chrI:48890_C/T	BP	RM	GO:0010972	5	0	0.09	1
chrI:48890_C/T	BP	RM	GO:0010978	3	0	0.05	1
chrI:48890_C/T	BP	RM	GO:0010992	12	0	0.22	1
chrI:48890_C/T	BP	RM	GO:0010993	9	0	0.16	1
chrI:48890_C/T	BP	RM	GO:0010994	5	0	0.09	1
chrI:48890_C/T	BP	RM	GO:0010995	3	0	0.05	1
chrI:48890_C/T	BP	RM	GO:0014070	10	0	0.18	1
chrI:48890_C/T	BP	RM	GO:0015074	40	0	0.72	1
chrI:48890_C/T	BP	RM	GO:0015677	10	0	0.18	1
chrI:48890_C/T	BP	RM	GO:0015680	5	0	0.09	1
chrI:48890_C/T	BP	RM	GO:0015688	9	0	0.16	1
chrI:48890_C/T	BP	RM	GO:0015691	3	0	0.05	1
chrI:48890_C/T	BP	RM	GO:0015698	27	0	0.49	1
chrI:48890_C/T	BP	RM	GO:0015718	23	0	0.42	1
chrI:48890_C/T	BP	RM	GO:0015740	6	0	0.11	1
chrI:48890_C/T	BP	RM	GO:0015749	24	0	0.43	1
chrI:48890_C/T	BP	RM	GO:0015755	3	0	0.05	1
chrI:48890_C/T	BP	RM	GO:0015758	24	0	0.43	1
chrI:48890_C/T	BP	RM	GO:0015780	5	0	0.09	1
chrI:48890_C/T	BP	RM	GO:0015781	3	0	0.05	1
chrI:48890_C/T	BP	RM	GO:0015786	3	0	0.05	1
chrI:48890_C/T	BP	RM	GO:0015791	7	0	0.13	1
chrI:48890_C/T	BP	RM	GO:0015793	5	0	0.09	1
chrI:48890_C/T	BP	RM	GO:0015802	11	0	0.2	1
chrI:48890_C/T	BP	RM	GO:0015809	3	0	0.05	1
chrI:48890_C/T	BP	RM	GO:0015817	4	0	0.07	1
chrI:48890_C/T	BP	RM	GO:0015819	5	0	0.09	1
chrI:48890_C/T	BP	RM	GO:0015833	19	0	0.34	1
chrI:48890_C/T	BP	RM	GO:0015847	4	0	0.07	1
chrI:48890_C/T	BP	RM	GO:0015850	45	0	0.81	1
chrI:48890_C/T	BP	RM	GO:0015851	9	0	0.16	1
chrI:48890_C/T	BP	RM	GO:0015855	3	0	0.05	1
chrI:48890_C/T	BP	RM	GO:0015883	4	0	0.07	1
chrI:48890_C/T	BP	RM	GO:0015886	4	0	0.07	1
chrI:48890_C/T	BP	RM	GO:0015888	3	0	0.05	1
chrI:48890_C/T	BP	RM	GO:0015891	8	0	0.14	1
chrI:48890_C/T	BP	RM	GO:0015908	6	0	0.11	1
chrI:48890_C/T	BP	RM	GO:0015909	6	0	0.11	1
chrI:48890_C/T	BP	RM	GO:0015918	31	0	0.56	1
chrI:48890_C/T	BP	RM	GO:0015936	12	0	0.22	1
chrI:48890_C/T	BP	RM	GO:0015937	9	0	0.16	1
chrI:48890_C/T	BP	RM	GO:0015939	10	0	0.18	1
chrI:48890_C/T	BP	RM	GO:0015940	10	0	0.18	1
chrI:48890_C/T	BP	RM	GO:0015976	4	0	0.07	1
chrI:48890_C/T	BP	RM	GO:0015985	16	0	0.29	1
chrI:48890_C/T	BP	RM	GO:0015986	16	0	0.29	1
chrI:48890_C/T	BP	RM	GO:0015988	15	0	0.27	1
chrI:48890_C/T	BP	RM	GO:0015991	15	0	0.27	1
chrI:48890_C/T	BP	RM	GO:0016024	5	0	0.09	1
chrI:48890_C/T	BP	RM	GO:0016032	35	0	0.63	1
chrI:48890_C/T	BP	RM	GO:0016036	4	0	0.07	1
chrI:48890_C/T	BP	RM	GO:0016055	4	0	0.07	1
chrI:48890_C/T	BP	RM	GO:0016076	5	0	0.09	1
chrI:48890_C/T	BP	RM	GO:0016077	5	0	0.09	1
chrI:48890_C/T	BP	RM	GO:0016093	8	0	0.14	1
chrI:48890_C/T	BP	RM	GO:0016094	4	0	0.07	1
chrI:48890_C/T	BP	RM	GO:0016197	109	0	1.97	1
chrI:48890_C/T	BP	RM	GO:0016226	22	0	0.4	1
chrI:48890_C/T	BP	RM	GO:0016233	11	0	0.2	1
chrI:48890_C/T	BP	RM	GO:0016236	108	0	1.95	1
chrI:48890_C/T	BP	RM	GO:0016237	50	0	0.9	1
chrI:48890_C/T	BP	RM	GO:0016239	12	0	0.22	1
chrI:48890_C/T	BP	RM	GO:0016241	21	0	0.38	1
chrI:48890_C/T	BP	RM	GO:0016242	5	0	0.09	1
chrI:48890_C/T	BP	RM	GO:0016255	5	0	0.09	1
chrI:48890_C/T	BP	RM	GO:0016320	3	0	0.05	1
chrI:48890_C/T	BP	RM	GO:0016477	4	0	0.07	1
chrI:48890_C/T	BP	RM	GO:0016479	9	0	0.16	1
chrI:48890_C/T	BP	RM	GO:0016480	3	0	0.05	1
chrI:48890_C/T	BP	RM	GO:0016485	47	0	0.85	1
chrI:48890_C/T	BP	RM	GO:0016556	7	0	0.13	1
chrI:48890_C/T	BP	RM	GO:0016567	158	0	2.86	1
chrI:48890_C/T	BP	RM	GO:0016569	124	0	2.24	1
chrI:48890_C/T	BP	RM	GO:0016570	124	0	2.24	1
chrI:48890_C/T	BP	RM	GO:0016571	30	0	0.54	1
chrI:48890_C/T	BP	RM	GO:0016573	55	0	1	1
chrI:48890_C/T	BP	RM	GO:0016574	17	0	0.31	1
chrI:48890_C/T	BP	RM	GO:0016575	24	0	0.43	1
chrI:48890_C/T	BP	RM	GO:0016577	4	0	0.07	1
chrI:48890_C/T	BP	RM	GO:0016578	7	0	0.13	1
chrI:48890_C/T	BP	RM	GO:0016579	28	0	0.51	1
chrI:48890_C/T	BP	RM	GO:0016584	10	0	0.18	1
chrI:48890_C/T	BP	RM	GO:0016925	16	0	0.29	1
chrI:48890_C/T	BP	RM	GO:0016926	7	0	0.13	1
chrI:48890_C/T	BP	RM	GO:0016973	27	0	0.49	1
chrI:48890_C/T	BP	RM	GO:0017003	3	0	0.05	1
chrI:48890_C/T	BP	RM	GO:0017004	36	0	0.65	1
chrI:48890_C/T	BP	RM	GO:0017006	3	0	0.05	1
chrI:48890_C/T	BP	RM	GO:0017062	8	0	0.14	1
chrI:48890_C/T	BP	RM	GO:0017157	8	0	0.14	1
chrI:48890_C/T	BP	RM	GO:0017182	7	0	0.13	1
chrI:48890_C/T	BP	RM	GO:0017183	7	0	0.13	1
chrI:48890_C/T	BP	RM	GO:0017196	4	0	0.07	1
chrI:48890_C/T	BP	RM	GO:0018023	9	0	0.16	1
chrI:48890_C/T	BP	RM	GO:0018026	6	0	0.11	1
chrI:48890_C/T	BP	RM	GO:0018063	3	0	0.05	1
chrI:48890_C/T	BP	RM	GO:0018105	23	0	0.42	1
chrI:48890_C/T	BP	RM	GO:0018108	8	0	0.14	1
chrI:48890_C/T	BP	RM	GO:0018195	4	0	0.07	1
chrI:48890_C/T	BP	RM	GO:0018196	4	0	0.07	1
chrI:48890_C/T	BP	RM	GO:0018198	7	0	0.13	1
chrI:48890_C/T	BP	RM	GO:0018202	10	0	0.18	1
chrI:48890_C/T	BP	RM	GO:0018206	4	0	0.07	1
chrI:48890_C/T	BP	RM	GO:0018208	18	0	0.33	1
chrI:48890_C/T	BP	RM	GO:0018212	8	0	0.14	1
chrI:48890_C/T	BP	RM	GO:0018216	4	0	0.07	1
chrI:48890_C/T	BP	RM	GO:0018230	5	0	0.09	1
chrI:48890_C/T	BP	RM	GO:0018231	5	0	0.09	1
chrI:48890_C/T	BP	RM	GO:0018279	4	0	0.07	1
chrI:48890_C/T	BP	RM	GO:0018342	6	0	0.11	1
chrI:48890_C/T	BP	RM	GO:0018344	5	0	0.09	1
chrI:48890_C/T	BP	RM	GO:0018345	8	0	0.14	1
chrI:48890_C/T	BP	RM	GO:0018364	3	0	0.05	1
chrI:48890_C/T	BP	RM	GO:0018393	56	0	1.01	1
chrI:48890_C/T	BP	RM	GO:0018394	56	0	1.01	1
chrI:48890_C/T	BP	RM	GO:0018410	9	0	0.16	1
chrI:48890_C/T	BP	RM	GO:0018904	4	0	0.07	1
chrI:48890_C/T	BP	RM	GO:0019058	35	0	0.63	1
chrI:48890_C/T	BP	RM	GO:0019076	35	0	0.63	1
chrI:48890_C/T	BP	RM	GO:0019218	6	0	0.11	1
chrI:48890_C/T	BP	RM	GO:0019243	6	0	0.11	1
chrI:48890_C/T	BP	RM	GO:0019284	4	0	0.07	1
chrI:48890_C/T	BP	RM	GO:0019344	12	0	0.22	1
chrI:48890_C/T	BP	RM	GO:0019346	4	0	0.07	1
chrI:48890_C/T	BP	RM	GO:0019348	8	0	0.14	1
chrI:48890_C/T	BP	RM	GO:0019357	4	0	0.07	1
chrI:48890_C/T	BP	RM	GO:0019358	4	0	0.07	1
chrI:48890_C/T	BP	RM	GO:0019359	17	0	0.31	1
chrI:48890_C/T	BP	RM	GO:0019363	18	0	0.33	1
chrI:48890_C/T	BP	RM	GO:0019365	4	0	0.07	1
chrI:48890_C/T	BP	RM	GO:0019379	3	0	0.05	1
chrI:48890_C/T	BP	RM	GO:0019400	15	0	0.27	1
chrI:48890_C/T	BP	RM	GO:0019401	3	0	0.05	1
chrI:48890_C/T	BP	RM	GO:0019405	5	0	0.09	1
chrI:48890_C/T	BP	RM	GO:0019408	4	0	0.07	1
chrI:48890_C/T	BP	RM	GO:0019413	4	0	0.07	1
chrI:48890_C/T	BP	RM	GO:0019419	3	0	0.05	1
chrI:48890_C/T	BP	RM	GO:0019430	9	0	0.16	1
chrI:48890_C/T	BP	RM	GO:0019432	5	0	0.09	1
chrI:48890_C/T	BP	RM	GO:0019509	11	0	0.2	1
chrI:48890_C/T	BP	RM	GO:0019520	3	0	0.05	1
chrI:48890_C/T	BP	RM	GO:0019521	3	0	0.05	1
chrI:48890_C/T	BP	RM	GO:0019541	3	0	0.05	1
chrI:48890_C/T	BP	RM	GO:0019543	3	0	0.05	1
chrI:48890_C/T	BP	RM	GO:0019563	5	0	0.09	1
chrI:48890_C/T	BP	RM	GO:0019566	5	0	0.09	1
chrI:48890_C/T	BP	RM	GO:0019568	5	0	0.09	1
chrI:48890_C/T	BP	RM	GO:0019626	3	0	0.05	1
chrI:48890_C/T	BP	RM	GO:0019627	9	0	0.16	1
chrI:48890_C/T	BP	RM	GO:0019629	3	0	0.05	1
chrI:48890_C/T	BP	RM	GO:0019655	7	0	0.13	1
chrI:48890_C/T	BP	RM	GO:0019660	7	0	0.13	1
chrI:48890_C/T	BP	RM	GO:0019673	3	0	0.05	1
chrI:48890_C/T	BP	RM	GO:0019676	3	0	0.05	1
chrI:48890_C/T	BP	RM	GO:0019682	18	0	0.33	1
chrI:48890_C/T	BP	RM	GO:0019692	4	0	0.07	1
chrI:48890_C/T	BP	RM	GO:0019722	10	0	0.18	1
chrI:48890_C/T	BP	RM	GO:0019740	20	0	0.36	1
chrI:48890_C/T	BP	RM	GO:0019748	11	0	0.2	1
chrI:48890_C/T	BP	RM	GO:0019751	30	0	0.54	1
chrI:48890_C/T	BP	RM	GO:0019805	3	0	0.05	1
chrI:48890_C/T	BP	RM	GO:0019856	11	0	0.2	1
chrI:48890_C/T	BP	RM	GO:0019915	5	0	0.09	1
chrI:48890_C/T	BP	RM	GO:0019932	16	0	0.29	1
chrI:48890_C/T	BP	RM	GO:0019933	6	0	0.11	1
chrI:48890_C/T	BP	RM	GO:0019935	6	0	0.11	1
chrI:48890_C/T	BP	RM	GO:0019954	59	0	1.07	1
chrI:48890_C/T	BP	RM	GO:0019985	18	0	0.33	1
chrI:48890_C/T	BP	RM	GO:0022411	133	0	2.41	1
chrI:48890_C/T	BP	RM	GO:0022610	14	0	0.25	1
chrI:48890_C/T	BP	RM	GO:0022616	37	0	0.67	1
chrI:48890_C/T	BP	RM	GO:0022900	29	0	0.52	1
chrI:48890_C/T	BP	RM	GO:0022904	27	0	0.49	1
chrI:48890_C/T	BP	RM	GO:0023014	38	0	0.69	1
chrI:48890_C/T	BP	RM	GO:0023056	33	0	0.6	1
chrI:48890_C/T	BP	RM	GO:0023058	24	0	0.43	1
chrI:48890_C/T	BP	RM	GO:0030004	42	0	0.76	1
chrI:48890_C/T	BP	RM	GO:0030007	6	0	0.11	1
chrI:48890_C/T	BP	RM	GO:0030010	80	0	1.45	1
chrI:48890_C/T	BP	RM	GO:0030011	13	0	0.24	1
chrI:48890_C/T	BP	RM	GO:0030026	7	0	0.13	1
chrI:48890_C/T	BP	RM	GO:0030030	11	0	0.2	1
chrI:48890_C/T	BP	RM	GO:0030031	11	0	0.2	1
chrI:48890_C/T	BP	RM	GO:0030041	25	0	0.45	1
chrI:48890_C/T	BP	RM	GO:0030042	9	0	0.16	1
chrI:48890_C/T	BP	RM	GO:0030048	5	0	0.09	1
chrI:48890_C/T	BP	RM	GO:0030071	52	0	0.94	1
chrI:48890_C/T	BP	RM	GO:0030100	19	0	0.34	1
chrI:48890_C/T	BP	RM	GO:0030104	5	0	0.09	1
chrI:48890_C/T	BP	RM	GO:0030149	4	0	0.07	1
chrI:48890_C/T	BP	RM	GO:0030150	20	0	0.36	1
chrI:48890_C/T	BP	RM	GO:0030162	89	0	1.61	1
chrI:48890_C/T	BP	RM	GO:0030174	21	0	0.38	1
chrI:48890_C/T	BP	RM	GO:0030242	23	0	0.42	1
chrI:48890_C/T	BP	RM	GO:0030261	19	0	0.34	1
chrI:48890_C/T	BP	RM	GO:0030308	6	0	0.11	1
chrI:48890_C/T	BP	RM	GO:0030433	54	0	0.98	1
chrI:48890_C/T	BP	RM	GO:0030466	52	0	0.94	1
chrI:48890_C/T	BP	RM	GO:0030472	11	0	0.2	1
chrI:48890_C/T	BP	RM	GO:0030473	20	0	0.36	1
chrI:48890_C/T	BP	RM	GO:0030474	15	0	0.27	1
chrI:48890_C/T	BP	RM	GO:0030488	20	0	0.36	1
chrI:48890_C/T	BP	RM	GO:0030490	112	0	2.03	1
chrI:48890_C/T	BP	RM	GO:0030491	8	0	0.14	1
chrI:48890_C/T	BP	RM	GO:0030541	4	0	0.07	1
chrI:48890_C/T	BP	RM	GO:0030641	32	0	0.58	1
chrI:48890_C/T	BP	RM	GO:0030656	3	0	0.05	1
chrI:48890_C/T	BP	RM	GO:0030705	21	0	0.38	1
chrI:48890_C/T	BP	RM	GO:0030799	5	0	0.09	1
chrI:48890_C/T	BP	RM	GO:0030801	3	0	0.05	1
chrI:48890_C/T	BP	RM	GO:0030802	5	0	0.09	1
chrI:48890_C/T	BP	RM	GO:0030804	3	0	0.05	1
chrI:48890_C/T	BP	RM	GO:0030808	6	0	0.11	1
chrI:48890_C/T	BP	RM	GO:0030810	4	0	0.07	1
chrI:48890_C/T	BP	RM	GO:0030811	8	0	0.14	1
chrI:48890_C/T	BP	RM	GO:0030814	5	0	0.09	1
chrI:48890_C/T	BP	RM	GO:0030816	3	0	0.05	1
chrI:48890_C/T	BP	RM	GO:0030817	5	0	0.09	1
chrI:48890_C/T	BP	RM	GO:0030819	3	0	0.05	1
chrI:48890_C/T	BP	RM	GO:0030832	24	0	0.43	1
chrI:48890_C/T	BP	RM	GO:0030833	24	0	0.43	1
chrI:48890_C/T	BP	RM	GO:0030834	7	0	0.13	1
chrI:48890_C/T	BP	RM	GO:0030835	7	0	0.13	1
chrI:48890_C/T	BP	RM	GO:0030837	10	0	0.18	1
chrI:48890_C/T	BP	RM	GO:0030838	15	0	0.27	1
chrI:48890_C/T	BP	RM	GO:0030846	10	0	0.18	1
chrI:48890_C/T	BP	RM	GO:0030847	10	0	0.18	1
chrI:48890_C/T	BP	RM	GO:0030865	23	0	0.42	1
chrI:48890_C/T	BP	RM	GO:0030866	23	0	0.42	1
chrI:48890_C/T	BP	RM	GO:0030950	12	0	0.22	1
chrI:48890_C/T	BP	RM	GO:0030952	12	0	0.22	1
chrI:48890_C/T	BP	RM	GO:0030968	28	0	0.51	1
chrI:48890_C/T	BP	RM	GO:0030969	4	0	0.07	1
chrI:48890_C/T	BP	RM	GO:0030970	8	0	0.14	1
chrI:48890_C/T	BP	RM	GO:0031028	4	0	0.07	1
chrI:48890_C/T	BP	RM	GO:0031029	4	0	0.07	1
chrI:48890_C/T	BP	RM	GO:0031032	5	0	0.09	1
chrI:48890_C/T	BP	RM	GO:0031047	5	0	0.09	1
chrI:48890_C/T	BP	RM	GO:0031055	3	0	0.05	1
chrI:48890_C/T	BP	RM	GO:0031056	21	0	0.38	1
chrI:48890_C/T	BP	RM	GO:0031057	4	0	0.07	1
chrI:48890_C/T	BP	RM	GO:0031058	15	0	0.27	1
chrI:48890_C/T	BP	RM	GO:0031060	8	0	0.14	1
chrI:48890_C/T	BP	RM	GO:0031062	5	0	0.09	1
chrI:48890_C/T	BP	RM	GO:0031081	9	0	0.16	1
chrI:48890_C/T	BP	RM	GO:0031086	8	0	0.14	1
chrI:48890_C/T	BP	RM	GO:0031087	7	0	0.13	1
chrI:48890_C/T	BP	RM	GO:0031098	13	0	0.24	1
chrI:48890_C/T	BP	RM	GO:0031106	30	0	0.54	1
chrI:48890_C/T	BP	RM	GO:0031109	37	0	0.67	1
chrI:48890_C/T	BP	RM	GO:0031110	20	0	0.36	1
chrI:48890_C/T	BP	RM	GO:0031111	7	0	0.13	1
chrI:48890_C/T	BP	RM	GO:0031112	14	0	0.25	1
chrI:48890_C/T	BP	RM	GO:0031113	16	0	0.29	1
chrI:48890_C/T	BP	RM	GO:0031114	5	0	0.09	1
chrI:48890_C/T	BP	RM	GO:0031116	14	0	0.25	1
chrI:48890_C/T	BP	RM	GO:0031118	6	0	0.11	1
chrI:48890_C/T	BP	RM	GO:0031119	9	0	0.16	1
chrI:48890_C/T	BP	RM	GO:0031120	6	0	0.11	1
chrI:48890_C/T	BP	RM	GO:0031122	8	0	0.14	1
chrI:48890_C/T	BP	RM	GO:0031124	46	0	0.83	1
chrI:48890_C/T	BP	RM	GO:0031134	10	0	0.18	1
chrI:48890_C/T	BP	RM	GO:0031135	5	0	0.09	1
chrI:48890_C/T	BP	RM	GO:0031136	4	0	0.07	1
chrI:48890_C/T	BP	RM	GO:0031137	18	0	0.33	1
chrI:48890_C/T	BP	RM	GO:0031138	5	0	0.09	1
chrI:48890_C/T	BP	RM	GO:0031139	4	0	0.07	1
chrI:48890_C/T	BP	RM	GO:0031145	57	0	1.03	1
chrI:48890_C/T	BP	RM	GO:0031146	21	0	0.38	1
chrI:48890_C/T	BP	RM	GO:0031163	22	0	0.4	1
chrI:48890_C/T	BP	RM	GO:0031167	14	0	0.25	1
chrI:48890_C/T	BP	RM	GO:0031204	9	0	0.16	1
chrI:48890_C/T	BP	RM	GO:0031279	4	0	0.07	1
chrI:48890_C/T	BP	RM	GO:0031281	3	0	0.05	1
chrI:48890_C/T	BP	RM	GO:0031292	3	0	0.05	1
chrI:48890_C/T	BP	RM	GO:0031297	5	0	0.09	1
chrI:48890_C/T	BP	RM	GO:0031321	12	0	0.22	1
chrI:48890_C/T	BP	RM	GO:0031330	58	0	1.05	1
chrI:48890_C/T	BP	RM	GO:0031333	17	0	0.31	1
chrI:48890_C/T	BP	RM	GO:0031334	48	0	0.87	1
chrI:48890_C/T	BP	RM	GO:0031335	4	0	0.07	1
chrI:48890_C/T	BP	RM	GO:0031338	11	0	0.2	1
chrI:48890_C/T	BP	RM	GO:0031340	3	0	0.05	1
chrI:48890_C/T	BP	RM	GO:0031344	8	0	0.14	1
chrI:48890_C/T	BP	RM	GO:0031382	7	0	0.13	1
chrI:48890_C/T	BP	RM	GO:0031383	6	0	0.11	1
chrI:48890_C/T	BP	RM	GO:0031384	4	0	0.07	1
chrI:48890_C/T	BP	RM	GO:0031385	4	0	0.07	1
chrI:48890_C/T	BP	RM	GO:0031396	49	0	0.89	1
chrI:48890_C/T	BP	RM	GO:0031397	35	0	0.63	1
chrI:48890_C/T	BP	RM	GO:0031398	9	0	0.16	1
chrI:48890_C/T	BP	RM	GO:0031401	68	0	1.23	1
chrI:48890_C/T	BP	RM	GO:0031440	9	0	0.16	1
chrI:48890_C/T	BP	RM	GO:0031494	7	0	0.13	1
chrI:48890_C/T	BP	RM	GO:0031496	5	0	0.09	1
chrI:48890_C/T	BP	RM	GO:0031497	39	0	0.71	1
chrI:48890_C/T	BP	RM	GO:0031498	20	0	0.36	1
chrI:48890_C/T	BP	RM	GO:0031503	32	0	0.58	1
chrI:48890_C/T	BP	RM	GO:0031506	23	0	0.42	1
chrI:48890_C/T	BP	RM	GO:0031507	6	0	0.11	1
chrI:48890_C/T	BP	RM	GO:0031532	14	0	0.25	1
chrI:48890_C/T	BP	RM	GO:0031554	5	0	0.09	1
chrI:48890_C/T	BP	RM	GO:0031555	3	0	0.05	1
chrI:48890_C/T	BP	RM	GO:0031564	3	0	0.05	1
chrI:48890_C/T	BP	RM	GO:0031570	43	0	0.78	1
chrI:48890_C/T	BP	RM	GO:0031571	3	0	0.05	1
chrI:48890_C/T	BP	RM	GO:0031573	10	0	0.18	1
chrI:48890_C/T	BP	RM	GO:0031577	41	0	0.74	1
chrI:48890_C/T	BP	RM	GO:0031578	14	0	0.25	1
chrI:48890_C/T	BP	RM	GO:0031589	6	0	0.11	1
chrI:48890_C/T	BP	RM	GO:0031590	4	0	0.07	1
chrI:48890_C/T	BP	RM	GO:0031591	4	0	0.07	1
chrI:48890_C/T	BP	RM	GO:0031623	3	0	0.05	1
chrI:48890_C/T	BP	RM	GO:0031647	13	0	0.24	1
chrI:48890_C/T	BP	RM	GO:0031684	3	0	0.05	1
chrI:48890_C/T	BP	RM	GO:0031860	3	0	0.05	1
chrI:48890_C/T	BP	RM	GO:0031929	35	0	0.63	1
chrI:48890_C/T	BP	RM	GO:0031930	6	0	0.11	1
chrI:48890_C/T	BP	RM	GO:0031936	26	0	0.47	1
chrI:48890_C/T	BP	RM	GO:0031937	3	0	0.05	1
chrI:48890_C/T	BP	RM	GO:0031939	15	0	0.27	1
chrI:48890_C/T	BP	RM	GO:0031952	3	0	0.05	1
chrI:48890_C/T	BP	RM	GO:0031954	3	0	0.05	1
chrI:48890_C/T	BP	RM	GO:0031990	10	0	0.18	1
chrI:48890_C/T	BP	RM	GO:0031991	4	0	0.07	1
chrI:48890_C/T	BP	RM	GO:0032005	31	0	0.56	1
chrI:48890_C/T	BP	RM	GO:0032006	15	0	0.27	1
chrI:48890_C/T	BP	RM	GO:0032007	3	0	0.05	1
chrI:48890_C/T	BP	RM	GO:0032008	11	0	0.2	1
chrI:48890_C/T	BP	RM	GO:0032011	5	0	0.09	1
chrI:48890_C/T	BP	RM	GO:0032012	5	0	0.09	1
chrI:48890_C/T	BP	RM	GO:0032042	9	0	0.16	1
[truncated: 998,000+ more rows]
