# Supplementary material for: Genetics of trans-regulatory variation in gene expression
Source: eLife. 2018 Jul 17;7:e35471. doi: 10.7554/eLife.35471 (PMC6072440; doi:10.7554/eLife.35471)
Supplement: Source data 11. — This txt file contains enrichment results for the 102 hotspots in one file. Columns indicate hotspot identity, and the group of genes tested for enrichment (‘RM’=up to 100 genes with the strongest hotspot effects with higher expression linked to the RM allele, ‘BY’=as for ‘RM’, but higher expression linked to the BY allele). [file elife-35471-data11.xlsx]

## Sheet: TFBS_allResults4paper_171009
regulatorGene	hotspot	directionOfHotspotEffect	pValue	odds	regulatedAndTarget	regulatedAndNotTarget	notRegulatedAndTarget	notRegulatedAndNotTarget
YDL020C	chrI:48890_C/T	RM	0.717932	1.0441	2	98	106	5423
YIR018W	chrI:48890_C/T	RM	0.436134	1.27843	9	91	397	5132
YEL009C	chrI:48890_C/T	RM	0.12003	1.72363	9	91	300	5229
YJL127C	chrI:48890_C/T	RM	0.40207	1.227	18	82	839	4690
YKL112W	chrI:48890_C/T	RM	0.180816	1.6879	9	91	306	5223
YDR421W	chrI:48890_C/T	RM	0.222165	4.28306	1	99	13	5516
YKR099W	chrI:48890_C/T	RM	0.247556	1.78793	3	97	94	5435
YPL075W	chrI:48890_C/T	RM	0.147183	1.52181	16	84	615	4914
YGL073W	chrI:48890_C/T	RM	0.122862	1.67583	12	88	416	5113
YGL035C	chrI:48890_C/T	RM	1	0	0	100	25	5504
YGL025C	chrI:48890_C/T	RM	1	0	0	100	14	5515
YNL216W	chrI:48890_C/T	RM	0.240031	1.37945	18	82	759	4770
YOR380W	chrI:48890_C/T	RM	1	0	0	100	6	5523
YBR049C	chrI:48890_C/T	RM	0.785367	1.05766	17	83	897	4632
YNL236W	chrI:48890_C/T	RM	0.191777	1.60442	9	91	321	5208
YER161C	chrI:48890_C/T	RM	0.111948	2.68248	3	97	63	5466
YDR463W	chrI:48890_C/T	RM	0.0446187	1.78869	17	83	568	4961
YDR146C	chrI:48890_C/T	RM	1	0.95233	2	98	116	5413
YPL139C	chrI:48890_C/T	RM	0.00839856	8.10323	3	97	21	5508
YNL199C	chrI:48890_C/T	RM	0.111948	2.68248	3	97	63	5466
YMR021C	chrI:48890_C/T	RM	0.229211	2.28187	2	98	49	5480
YPL089C	chrI:48890_C/T	RM	1	0	0	100	26	5503
YPR104C	chrI:48890_C/T	RM	0.00873887	2.36896	13	87	328	5201
YDR123C	chrI:48890_C/T	RM	0.641582	0	0	100	73	5456
YLR403W	chrI:48890_C/T	RM	0.345362	1.2242	41	59	2002	3527
YMR037C	chrI:48890_C/T	RM	0.0569932	1.892	11	89	339	5190
YKL062W	chrI:48890_C/T	RM	0.216064	2.37976	2	98	47	5482
YKL043W	chrI:48890_C/T	RM	1	0.696879	1	99	79	5450
YMR016C	chrI:48890_C/T	RM	0.295386	1.89181	2	98	59	5470
YDR259C	chrI:48890_C/T	RM	0.608947	1.12597	21	79	1056	4473
YJR060W	chrI:48890_C/T	RM	0.172013	1.74576	6	94	195	5334
YDR253C	chrI:48890_C/T	RM	0.305524	1.41994	9	91	360	5169
YNL103W	chrI:48890_C/T	RM	0.110028	1.78646	9	91	290	5239
YHR206W	chrI:48890_C/T	RM	0.197353	1.9133	5	95	148	5381
YDR216W	chrI:48890_C/T	RM	1	0	0	100	16	5513
YNL314W	chrI:48890_C/T	RM	1	0	0	100	53	5476
YPL038W	chrI:48890_C/T	RM	1	0	0	100	22	5507
YIL036W	chrI:48890_C/T	RM	0.496038	1.25208	12	88	543	4986
YOL148C	chrI:48890_C/T	RM	0.0333191	2.06782	12	88	342	5187
YCR084C	chrI:48890_C/T	RM	0.304513	1.42417	9	91	359	5170
YER040W	chrI:48890_C/T	RM	1	0.927811	2	98	119	5410
YBR083W	chrI:48890_C/T	RM	0.726211	0.451502	1	99	121	5408
YLR256W	chrI:48890_C/T	RM	0.123527	2.5593	3	97	66	5463
YLR451W	chrI:48890_C/T	RM	1	0.919911	2	98	120	5409
YDL056W	chrI:48890_C/T	RM	0.720425	1.03415	2	98	107	5422
YMR043W	chrI:48890_C/T	RM	1	1.00533	1	99	55	5474
YOR372C	chrI:48890_C/T	RM	1	1.00533	1	99	55	5474
YLR182W	chrI:48890_C/T	RM	0.48475	1.38218	3	97	121	5408
YKL185W	chrI:48890_C/T	RM	0.11962	2.59902	3	97	65	5464
YHR084W	chrI:48890_C/T	RM	0.534583	1.42556	4	96	157	5372
YHL020C	chrI:48890_C/T	RM	0.530282	1.35197	1	99	41	5488
YER111C	chrI:48890_C/T	RM	0.00991321	2.70457	9	91	195	5334
YOR028C	chrI:48890_C/T	RM	0.00808983	3.01385	8	92	155	5374
YDL106C	chrI:48890_C/T	RM	1	0.87514	2	98	126	5403
YJL110C	chrI:48890_C/T	RM	0.0214551	10.2244	2	98	11	5518
YGL013C	chrI:48890_C/T	RM	0.0273198	4.99515	3	97	34	5495
YGL071W	chrI:48890_C/T	RM	0.021644	2.95155	6	94	117	5412
YPL202C	chrI:48890_C/T	RM	0.360804	1.61472	2	98	69	5460
YIL131C	chrI:48890_C/T	RM	0.885446	1.05083	15	85	795	4734
YNL068C	chrI:48890_C/T	RM	0.140263	1.94107	6	94	176	5353
YIL101C	chrI:48890_C/T	RM	0.00422564	1.88137	33	67	1147	4382
YDR207C	chrI:48890_C/T	RM	0.00228067	2.36906	19	81	498	5031
YMR042W	chrI:48890_C/T	RM	0.476557	1.58539	1	99	35	5494
YDR423C	chrI:48890_C/T	RM	0.801202	0.684584	3	97	239	5290
YNL027W	chrI:48890_C/T	RM	1	0	0	100	15	5514
YGL166W	chrI:48890_C/T	RM	0.416755	1.91542	1	99	29	5500
YIR023W	chrI:48890_C/T	RM	1	0	0	100	15	5514
YPR008W	chrI:48890_C/T	RM	0.36179	2.31638	1	99	24	5505
YPL254W	chrI:48890_C/T	RM	0.1389	1.68498	10	90	342	5187
YDR043C	chrI:48890_C/T	RM	0.18706	2.07978	3	97	81	5448
YAL051W	chrI:48890_C/T	RM	0.236018	3.97711	1	99	14	5515
YLR176C	chrI:48890_C/T	RM	0.500515	1.22698	12	88	553	4976
YMR182C	chrI:48890_C/T	RM	0.145767	3.11278	2	98	36	5493
YBL103C	chrI:48890_C/T	RM	1	0.836112	1	99	66	5463
YOL004W	chrI:48890_C/T	RM	0.0582881	2.28835	6	94	150	5379
YHR041C	chrI:48890_C/T	RM	0.15819	2.94796	2	98	38	5491
YDR310C	chrI:48890_C/T	RM	1	0.71524	1	99	77	5452
YDL170W	chrI:48890_C/T	RM	0.1713	1.57614	11	89	402	5127
YNL330C	chrI:48890_C/T	RM	0.10065	1.8679	9	91	278	5251
YKL032C	chrI:48890_C/T	RM	0.0522806	1.65374	20	80	726	4803
YLR071C	chrI:48890_C/T	RM	0.226776	1.51827	10	90	377	5152
YDL005C	chrI:48890_C/T	RM	0.00386342	1.99466	28	72	902	4627
YOR110W	chrI:48890_C/T	RM	1	0.965118	14	86	798	4731
YDR392W	chrI:48890_C/T	RM	0.0257794	1.97238	15	85	454	5075
YBR081C	chrI:48890_C/T	RM	1	0.95233	2	98	116	5413
YGR104C	chrI:48890_C/T	RM	0.339185	1.54696	4	96	145	5384
YPR086W	chrI:48890_C/T	RM	0.877656	0.876921	11	89	683	4846
YGR252W	chrI:48890_C/T	RM	0.0436639	1.67443	22	78	797	4732
YOR344C	chrI:48890_C/T	RM	0.265199	0	0	100	101	5428
YOR174W	chrI:48890_C/T	RM	0.216371	1.39549	16	84	664	4865
YML007W	chrI:48890_C/T	RM	0.860659	0.874615	8	92	500	5029
YJL056C	chrI:48890_C/T	RM	0.00194593	3.88473	8	92	121	5408
YPR199C	chrI:48890_C/T	RM	1	0	0	100	12	5517
YER045C	chrI:48890_C/T	RM	1	0	0	100	3	5526
YHR058C	chrI:48890_C/T	RM	0.742912	1.1818	3	97	141	5388
YPR065W	chrI:48890_C/T	RM	0.321742	1.77041	2	98	63	5466
YBR112C	chrI:48890_C/T	RM	0.146012	1.89655	6	94	180	5349
YER159C	chrI:48890_C/T	RM	0.0226518	1.99018	14	86	418	5111
YLR098C	chrI:48890_C/T	RM	0.627954	0	0	100	60	5469
YDR443C	chrI:48890_C/T	RM	0.077078	4.67863	2	98	24	5505
YJR127C	chrI:48890_C/T	RM	0.512052	1.28439	3	97	130	5399
YPR133C	chrI:48890_C/T	RM	1	0.53216	1	99	103	5426
YOR162C	chrI:48890_C/T	RM	1	0	0	100	12	5517
YJL103C	chrI:48890_C/T	RM	1	0	0	100	5	5524
YGL181W	chrI:48890_C/T	RM	1	0	0	100	35	5494
YDR451C	chrI:48890_C/T	RM	0.249626	3.7117	1	99	15	5514
YML027W	chrI:48890_C/T	RM	1	0	0	100	14	5515
YGR044C	chrI:48890_C/T	RM	1	0	0	100	11	5518
YOR363C	chrI:48890_C/T	RM	1	0	0	100	38	5491
YLR418C	chrI:48890_C/T	RM	0.386399	1.52513	2	98	73	5456
YKL015W	chrI:48890_C/T	RM	0.235806	2.23572	2	98	50	5479
YDR362C	chrI:48890_C/T	RM	1	0	0	100	21	5508
YBL005W	chrI:48890_C/T	RM	1	0	0	100	3	5526
YLR223C	chrI:48890_C/T	RM	0.115248	0	0	100	148	5381
YGR116W	chrI:48890_C/T	RM	1	0.760767	3	97	216	5313
YKL109W	chrI:48890_C/T	RM	1	0	0	100	43	5486
YNL167C	chrI:48890_C/T	RM	1	0	0	100	26	5503
YDR397C	chrI:48890_C/T	RM	0.242783	1.80744	3	97	93	5436
YOL145C	chrI:48890_C/T	RM	0.0154815	12.4922	2	98	9	5520
YOL108C	chrI:48890_C/T	RM	1	0.654801	1	99	84	5445
YBR279W	chrI:48890_C/T	RM	0.235806	2.23572	2	98	50	5479
YER169W	chrI:48890_C/T	RM	0.437405	1.79118	1	99	31	5498
YBR240C	chrI:48890_C/T	RM	1	0	0	100	30	5499
YDR176W	chrI:48890_C/T	RM	1	0	0	100	7	5522
YPL248C	chrI:48890_C/T	RM	0.476557	1.58539	1	99	35	5494
YLR055C	chrI:48890_C/T	RM	1	0	0	100	35	5494
YOR038C	chrI:48890_C/T	RM	1	0	0	100	6	5523
YBR182C	chrI:48890_C/T	RM	1	0	0	100	11	5518
YER109C	chrI:48890_C/T	RM	0.40615	1.98415	1	99	28	5501
YLR013W	chrI:48890_C/T	RM	0.208063	4.64137	1	99	12	5517
YBL008W	chrI:48890_C/T	RM	1	0	0	100	7	5522
YOR298C-A	chrI:48890_C/T	RM	0.208063	4.64137	1	99	12	5517
YER028C	chrI:48890_C/T	RM	1	0	0	100	9	5520
YOR229W	chrI:48890_C/T	RM	0.476557	1.58539	1	99	35	5494
YPR052C	chrI:48890_C/T	RM	0.467029	1.63231	1	99	34	5495
YOL051W	chrI:48890_C/T	RM	1	0	0	100	8	5521
YFR034C	chrI:48890_C/T	RM	1	0	0	100	38	5491
YHR006W	chrI:48890_C/T	RM	1	0	0	100	5	5524
YKL058W	chrI:48890_C/T	RM	0.102011	11.1412	1	99	5	5524
YDR448W	chrI:48890_C/T	RM	0.0100319	5.19024	4	96	44	5485
YNL229C	chrI:48890_C/T	RM	1	0	0	100	17	5512
YMR223W	chrI:48890_C/T	RM	1	0	0	100	1	5528
YMR070W	chrI:48890_C/T	RM	0.476557	1.58539	1	99	35	5494
YLR131C	chrI:48890_C/T	RM	1	0.823484	1	99	67	5462
YLR014C	chrI:48890_C/T	RM	0.301702	2.92828	1	99	19	5510
YGR246C	chrI:48890_C/T	RM	1	0	0	100	16	5513
YHL027W	chrI:48890_C/T	RM	0.00403468	5.23424	5	95	55	5474
YOL116W	chrI:48890_C/T	RM	1	0	0	100	23	5506
YLR266C	chrI:48890_C/T	RM	1	0	0	100	4	5525
YOR230W	chrI:48890_C/T	RM	0.45733	1.68207	1	99	33	5496
YNR010W	chrI:48890_C/T	RM	0.338395	2.5278	1	99	22	5507
YNL309W	chrI:48890_C/T	RM	1	0	0	100	43	5486
YOR113W	chrI:48890_C/T	RM	1	0	0	100	3	5526
YMR280C	chrI:48890_C/T	RM	1	0	0	100	6	5523
YPL177C	chrI:48890_C/T	RM	0.133669	7.95993	1	99	7	5522
YGL209W	chrI:48890_C/T	RM	1	0	0	100	0	5529
YMR164C	chrI:48890_C/T	RM	0.276127	3.27381	1	99	17	5512
YPL133C	chrI:48890_C/T	RM	1	0	0	100	9	5520
YHR178W	chrI:48890_C/T	RM	0.289028	3.09143	1	99	18	5511
YOR032C	chrI:48890_C/T	RM	1	0	0	100	27	5502
YHL009C	chrI:48890_C/T	RM	1	0	0	100	3	5526
YML099C	chrI:48890_C/T	RM	0.36179	2.31638	1	99	24	5505
YCR065W	chrI:48890_C/T	RM	1	0	0	100	5	5524
YDR169C	chrI:48890_C/T	RM	1	0	0	100	6	5523
YCR081W	chrI:48890_C/T	RM	0.0116802	7.08618	3	97	24	5505
YCL058W-A	chrI:48890_C/T	RM	1	0	0	100	10	5519
YOL089C	chrI:48890_C/T	RM	1	0	0	100	10	5519
YPL042C	chrI:48890_C/T	RM	1	0	0	100	8	5521
YKR034W	chrI:48890_C/T	RM	1	0	0	100	12	5517
YLR228C	chrI:48890_C/T	RM	0.102011	11.1412	1	99	5	5524
YHR124W	chrI:48890_C/T	RM	1	0	0	100	4	5525
YGL244W	chrI:48890_C/T	RM	1	0	0	100	6	5523
YNL257C	chrI:48890_C/T	RM	1	0	0	100	9	5520
YBL054W	chrI:48890_C/T	RM	1	0	0	100	8	5521
YER088C	chrI:48890_C/T	RM	1	0	0	100	7	5522
YFL031W	chrI:48890_C/T	RM	1	0	0	100	13	5516
YFL021W	chrI:48890_C/T	RM	1	0	0	100	19	5510
YGL254W	chrI:48890_C/T	RM	1	0	0	100	2	5527
YJL089W	chrI:48890_C/T	RM	0.00815979	18.7414	2	98	6	5523
YJR140C	chrI:48890_C/T	RM	1	0	0	100	8	5521
YPL230W	chrI:48890_C/T	RM	1	0	0	100	4	5525
YDR213W	chrI:48890_C/T	RM	1	0	0	100	3	5526
YKL038W	chrI:48890_C/T	RM	1	0	0	100	8	5521
YCL055W	chrI:48890_C/T	RM	1	0	0	100	3	5526
YOR140W	chrI:48890_C/T	RM	1	0	0	100	5	5524
YOL067C	chrI:48890_C/T	RM	1	0	0	100	2	5527
YML076C	chrI:48890_C/T	RM	1	0	0	100	0	5529
YGR249W	chrI:48890_C/T	RM	1	0	0	100	1	5528
YPL007C	chrI:48890_C/T	RM	1	0	0	100	2	5527
YDL020C	chrI:48890_C/T	BY	1	0.51189	1	99	107	5422
YIR018W	chrI:48890_C/T	BY	0.117446	0.393435	3	97	403	5126
YEL009C	chrI:48890_C/T	BY	0.501588	1.30268	7	93	302	5227
YJL127C	chrI:48890_C/T	BY	0.481448	0.755925	12	88	845	4684
YKL112W	chrI:48890_C/T	BY	0.824841	1.07824	6	94	309	5220
YDR421W	chrI:48890_C/T	BY	1	0	0	100	14	5515
YKR099W	chrI:48890_C/T	BY	1	0.571696	1	99	96	5433
YPL075W	chrI:48890_C/T	BY	0.749592	1.08167	12	88	619	4910
YGL073W	chrI:48890_C/T	BY	0.84837	1.05777	8	92	420	5109
YGL035C	chrI:48890_C/T	BY	1	0	0	100	25	5504
YGL025C	chrI:48890_C/T	BY	1	0	0	100	14	5515
YNL216W	chrI:48890_C/T	BY	0.557311	1.19336	16	84	761	4768
YOR380W	chrI:48890_C/T	BY	1	0	0	100	6	5523
YBR049C	chrI:48890_C/T	BY	0.492979	0.767559	13	87	901	4628
YNL236W	chrI:48890_C/T	BY	0.664289	0.665027	4	96	326	5203
YER161C	chrI:48890_C/T	BY	0.632524	0	0	100	66	5463
YDR463W	chrI:48890_C/T	BY	0.742899	0.850444	9	91	576	4953
YDR146C	chrI:48890_C/T	BY	0.275188	0	0	100	118	5411
YPL139C	chrI:48890_C/T	BY	1	0	0	100	24	5505
YNL199C	chrI:48890_C/T	BY	0.632524	0	0	100	66	5463
YMR021C	chrI:48890_C/T	BY	1	0	0	100	51	5478
YPL089C	chrI:48890_C/T	BY	1	0	0	100	26	5503
YPR104C	chrI:48890_C/T	BY	0.669781	1.17069	7	93	334	5195
YDR123C	chrI:48890_C/T	BY	0.00176062	5.19971	6	94	67	5462
YLR403W	chrI:48890_C/T	BY	0.172703	1.33101	43	57	2000	3529
YMR037C	chrI:48890_C/T	BY	0.675644	1.138	7	93	343	5186
YKL062W	chrI:48890_C/T	BY	1	0	0	100	49	5480
YKL043W	chrI:48890_C/T	BY	0.653687	1.42608	2	98	78	5451
YMR016C	chrI:48890_C/T	BY	0.295386	1.89181	2	98	59	5470
YDR259C	chrI:48890_C/T	BY	0.520902	0.802149	16	84	1061	4468
YJR060W	chrI:48890_C/T	BY	0.782153	1.12772	4	96	197	5332
YDR253C	chrI:48890_C/T	BY	0.153762	1.59995	10	90	359	5170
YNL103W	chrI:48890_C/T	BY	0.110028	1.78646	9	91	290	5239
YHR206W	chrI:48890_C/T	BY	0.197353	1.9133	5	95	148	5381
YDR216W	chrI:48890_C/T	BY	1	0	0	100	16	5513
YNL314W	chrI:48890_C/T	BY	1	0	0	100	53	5476
YPL038W	chrI:48890_C/T	BY	1	0	0	100	22	5507
YIL036W	chrI:48890_C/T	BY	0.0425427	0.376481	4	96	551	4978
YOL148C	chrI:48890_C/T	BY	1	0.950301	6	94	348	5181
YCR084C	chrI:48890_C/T	BY	0.837039	1.07748	7	93	361	5168
YER040W	chrI:48890_C/T	BY	1	0.927811	2	98	119	5410
YBR083W	chrI:48890_C/T	BY	1	0.919911	2	98	120	5409
YLR256W	chrI:48890_C/T	BY	0.123527	2.5593	3	97	66	5463
YLR451W	chrI:48890_C/T	BY	1	0.919911	2	98	120	5409
YDL056W	chrI:48890_C/T	BY	0.267099	0	0	100	109	5420
YMR043W	chrI:48890_C/T	BY	0.62694	0	0	100	56	5473
YOR372C	chrI:48890_C/T	BY	0.262273	2.06877	2	98	54	5475
YLR182W	chrI:48890_C/T	BY	0.727102	0.443997	1	99	123	5406
YKL185W	chrI:48890_C/T	BY	1	0.823484	1	99	67	5462
YHR084W	chrI:48890_C/T	BY	1	0.689292	2	98	159	5370
YHL020C	chrI:48890_C/T	BY	0.000808362	7.80455	5	95	37	5492
YER111C	chrI:48890_C/T	BY	0.17799	1.71835	6	94	198	5331
YOR028C	chrI:48890_C/T	BY	0.214774	1.78887	5	95	158	5371
YDL106C	chrI:48890_C/T	BY	0.174857	0	0	100	128	5401
YJL110C	chrI:48890_C/T	BY	0.208063	4.64137	1	99	12	5517
YGL013C	chrI:48890_C/T	BY	0.485916	1.54107	1	99	36	5493
YGL071W	chrI:48890_C/T	BY	0.481839	1.39396	3	97	120	5409
YPL202C	chrI:48890_C/T	BY	0.360804	1.61472	2	98	69	5460
YIL131C	chrI:48890_C/T	BY	0.194672	1.40494	19	81	791	4738
YNL068C	chrI:48890_C/T	BY	0.772694	0.6065	2	98	180	5349
YIL101C	chrI:48890_C/T	BY	0.535972	0.824994	18	82	1162	4367
YDR207C	chrI:48890_C/T	BY	0.11233	1.62643	14	86	503	5026
YMR042W	chrI:48890_C/T	BY	1	0	0	100	36	5493
YDR423C	chrI:48890_C/T	BY	1	0.926307	4	96	238	5291
YNL027W	chrI:48890_C/T	BY	1	0	0	100	15	5514
YGL166W	chrI:48890_C/T	BY	1	0	0	100	30	5499
YIR023W	chrI:48890_C/T	BY	1	0	0	100	15	5514
YPR008W	chrI:48890_C/T	BY	1	0	0	100	25	5504
YPL254W	chrI:48890_C/T	BY	0.677101	1.13097	7	93	345	5184
YDR043C	chrI:48890_C/T	BY	0.661642	1.35556	2	98	82	5447
YAL051W	chrI:48890_C/T	BY	1	0	0	100	15	5514
YLR176C	chrI:48890_C/T	BY	0.614746	0.776256	8	92	557	4972
YMR182C	chrI:48890_C/T	BY	0.495109	1.49915	1	99	37	5492
YBL103C	chrI:48890_C/T	BY	1	0.836112	1	99	66	5463
YOL004W	chrI:48890_C/T	BY	0.359107	1.47381	4	96	152	5377
YHR041C	chrI:48890_C/T	BY	0.15819	2.94796	2	98	38	5491
YDR310C	chrI:48890_C/T	BY	1	0.71524	1	99	77	5452
YDL170W	chrI:48890_C/T	BY	0.246176	0.521661	4	96	409	5120
YNL330C	chrI:48890_C/T	BY	0.489036	0.571213	3	97	284	5245
YKL032C	chrI:48890_C/T	BY	0.455286	0.723619	10	90	736	4793
YLR071C	chrI:48890_C/T	BY	0.226776	1.51827	10	90	377	5152
YDL005C	chrI:48890_C/T	BY	0.221972	1.35097	21	79	909	4620
YOR110W	chrI:48890_C/T	BY	0.38954	0.729575	11	89	801	4728
YDR392W	chrI:48890_C/T	BY	0.0257794	1.97238	15	85	454	5075
YBR081C	chrI:48890_C/T	BY	1	0.95233	2	98	116	5413
YGR104C	chrI:48890_C/T	BY	0.748425	1.14028	3	97	146	5383
YPR086W	chrI:48890_C/T	BY	0.542406	0.787068	10	90	684	4845
YGR252W	chrI:48890_C/T	BY	0.0436639	1.67443	22	78	797	4732
YOR344C	chrI:48890_C/T	BY	0.700623	1.11933	2	98	99	5430
YOR174W	chrI:48890_C/T	BY	0.0860326	1.61367	18	82	662	4867
YML007W	chrI:48890_C/T	BY	0.72353	1.12245	10	90	498	5031
YJL056C	chrI:48890_C/T	BY	0.0266289	2.80454	6	94	123	5406
YPR199C	chrI:48890_C/T	BY	1	0	0	100	12	5517
YER045C	chrI:48890_C/T	BY	1	0	0	100	3	5526
YHR058C	chrI:48890_C/T	BY	0.742912	1.1818	3	97	141	5388
YPR065W	chrI:48890_C/T	BY	1	0.862552	1	99	64	5465
YBR112C	chrI:48890_C/T	BY	0.385761	1.55493	5	95	181	5348
YER159C	chrI:48890_C/T	BY	0.250739	1.49945	11	89	421	5108
YLR098C	chrI:48890_C/T	BY	0.627954	0	0	100	60	5469
YDR443C	chrI:48890_C/T	BY	0.373178	2.2235	1	99	25	5504
YJR127C	chrI:48890_C/T	BY	0.732798	0.413038	1	99	132	5397
YPR133C	chrI:48890_C/T	BY	0.433677	1.66194	3	97	101	5428
YOR162C	chrI:48890_C/T	BY	0.193709	5.06348	1	99	11	5518
YJL103C	chrI:48890_C/T	BY	1	0	0	100	5	5524
YGL181W	chrI:48890_C/T	BY	1	0	0	100	35	5494
YDR451C	chrI:48890_C/T	BY	1	0	0	100	16	5513
YML027W	chrI:48890_C/T	BY	1	0	0	100	14	5515
YGR044C	chrI:48890_C/T	BY	1	0	0	100	11	5518
YOR363C	chrI:48890_C/T	BY	1	0	0	100	38	5491
YLR418C	chrI:48890_C/T	BY	0.386399	1.52513	2	98	73	5456
YKL015W	chrI:48890_C/T	BY	1	0	0	100	52	5477
YDR362C	chrI:48890_C/T	BY	0.314151	2.78144	1	99	20	5509
YBL005W	chrI:48890_C/T	BY	1	0	0	100	3	5526
YLR223C	chrI:48890_C/T	BY	0.523418	0.369863	1	99	147	5382
YGR116W	chrI:48890_C/T	BY	0.439235	0.499613	2	98	217	5312
YKL109W	chrI:48890_C/T	BY	0.53869	1.31955	1	99	42	5487
YNL167C	chrI:48890_C/T	BY	0.373178	2.2235	1	99	25	5504
YDR397C	chrI:48890_C/T	BY	0.68855	1.17994	2	98	94	5435
YOL145C	chrI:48890_C/T	BY	1	0	0	100	11	5518
YOL108C	chrI:48890_C/T	BY	0.000718855	5.25608	7	93	78	5451
YBR279W	chrI:48890_C/T	BY	0.607955	1.08494	1	99	51	5478
YER169W	chrI:48890_C/T	BY	1	0	0	100	32	5497
YBR240C	chrI:48890_C/T	BY	1	0	0	100	30	5499
YDR176W	chrI:48890_C/T	BY	1	0	0	100	7	5522
YPL248C	chrI:48890_C/T	BY	1	0	0	100	36	5493
YLR055C	chrI:48890_C/T	BY	1	0	0	100	35	5494
YOR038C	chrI:48890_C/T	BY	1	0	0	100	6	5523
YBR182C	chrI:48890_C/T	BY	1	0	0	100	11	5518
YER109C	chrI:48890_C/T	BY	1	0	0	100	29	5500
YLR013W	chrI:48890_C/T	BY	1	0	0	100	13	5516
YBL008W	chrI:48890_C/T	BY	1	0	0	100	7	5522
YOR298C-A	chrI:48890_C/T	BY	1	0	0	100	13	5516
YER028C	chrI:48890_C/T	BY	1	0	0	100	9	5520
YOR229W	chrI:48890_C/T	BY	0.476557	1.58539	1	99	35	5494
YPR052C	chrI:48890_C/T	BY	1	0	0	100	35	5494
YOL051W	chrI:48890_C/T	BY	1	0	0	100	8	5521
YFR034C	chrI:48890_C/T	BY	0.495109	1.49915	1	99	37	5492
YHR006W	chrI:48890_C/T	BY	0.0857547	13.9299	1	99	4	5525
YKL058W	chrI:48890_C/T	BY	0.102011	11.1412	1	99	5	5524
YDR448W	chrI:48890_C/T	BY	1	0	0	100	48	5481
YNL229C	chrI:48890_C/T	BY	1	0	0	100	17	5512
YMR223W	chrI:48890_C/T	BY	1	0	0	100	1	5528
YMR070W	chrI:48890_C/T	BY	0.476557	1.58539	1	99	35	5494
YLR131C	chrI:48890_C/T	BY	1	0.823484	1	99	67	5462
YLR014C	chrI:48890_C/T	BY	1	0	0	100	20	5509
YGR246C	chrI:48890_C/T	BY	1	0	0	100	16	5513
YHL027W	chrI:48890_C/T	BY	0.0901681	2.96805	3	97	57	5472
YOL116W	chrI:48890_C/T	BY	1	0	0	100	23	5506
YLR266C	chrI:48890_C/T	BY	1	0	0	100	4	5525
YOR230W	chrI:48890_C/T	BY	1	0	0	100	34	5495
YNR010W	chrI:48890_C/T	BY	0.338395	2.5278	1	99	22	5507
YNL309W	chrI:48890_C/T	BY	0.53869	1.31955	1	99	42	5487
YOR113W	chrI:48890_C/T	BY	0.0523634	27.8453	1	99	2	5527
YMR280C	chrI:48890_C/T	BY	1	0	0	100	6	5523
YPL177C	chrI:48890_C/T	BY	1	0	0	100	8	5521
YGL209W	chrI:48890_C/T	BY	1	0	0	100	0	5529
YMR164C	chrI:48890_C/T	BY	1	0	0	100	18	5511
YPL133C	chrI:48890_C/T	BY	1	0	0	100	9	5520
YHR178W	chrI:48890_C/T	BY	0.0439101	6.61105	2	98	17	5512
YOR032C	chrI:48890_C/T	BY	1	0	0	100	27	5502
YHL009C	chrI:48890_C/T	BY	1	0	0	100	3	5526
YML099C	chrI:48890_C/T	BY	1	0	0	100	25	5504
YCR065W	chrI:48890_C/T	BY	1	0	0	100	5	5524
YDR169C	chrI:48890_C/T	BY	1	0	0	100	6	5523
YCR081W	chrI:48890_C/T	BY	0.384366	2.13751	1	99	26	5503
YCL058W-A	chrI:48890_C/T	BY	1	0	0	100	10	5519
YOL089C	chrI:48890_C/T	BY	1	0	0	100	10	5519
YPL042C	chrI:48890_C/T	BY	0.133669	7.95993	1	99	7	5522
YKR034W	chrI:48890_C/T	BY	0.193709	5.06348	1	99	11	5518
YLR228C	chrI:48890_C/T	BY	1	0	0	100	6	5523
YHR124W	chrI:48890_C/T	BY	0.0692073	18.5624	1	99	3	5526
YGL244W	chrI:48890_C/T	BY	1	0	0	100	6	5523
YNL257C	chrI:48890_C/T	BY	1	0	0	100	9	5520
YBL054W	chrI:48890_C/T	BY	1	0	0	100	8	5521
YER088C	chrI:48890_C/T	BY	1	0	0	100	7	5522
YFL031W	chrI:48890_C/T	BY	1	0	0	100	13	5516
YFL021W	chrI:48890_C/T	BY	0.289028	3.09143	1	99	18	5511
YGL254W	chrI:48890_C/T	BY	1	0	0	100	2	5527
YJL089W	chrI:48890_C/T	BY	1	0	0	100	8	5521
YJR140C	chrI:48890_C/T	BY	0.133669	7.95993	1	99	7	5522
YPL230W	chrI:48890_C/T	BY	1	0	0	100	4	5525
YDR213W	chrI:48890_C/T	BY	1	0	0	100	3	5526
YKL038W	chrI:48890_C/T	BY	1	0	0	100	8	5521
YCL055W	chrI:48890_C/T	BY	1	0	0	100	3	5526
YOR140W	chrI:48890_C/T	BY	1	0	0	100	5	5524
YOL067C	chrI:48890_C/T	BY	1	0	0	100	2	5527
YML076C	chrI:48890_C/T	BY	1	0	0	100	0	5529
YGR249W	chrI:48890_C/T	BY	1	0	0	100	1	5528
YPL007C	chrI:48890_C/T	BY	1	0	0	100	2	5527
YDL020C	chrI:109735_A/G	RM	0.634716	0	0	63	108	5458
YIR018W	chrI:109735_A/G	RM	0.0135518	0	0	63	406	5160
YEL009C	chrI:109735_A/G	RM	0.39455	1.49203	5	58	304	5262
YJL127C	chrI:109735_A/G	RM	0.013207	2.07893	17	46	840	4726
YKL112W	chrI:109735_A/G	RM	0.0866425	2.1335	7	56	308	5258
YDR421W	chrI:109735_A/G	RM	1	0	0	63	14	5552
YKR099W	chrI:109735_A/G	RM	0.0940698	2.90966	3	60	94	5472
YPL075W	chrI:109735_A/G	RM	4.8462e-14	8.01174	31	32	600	4966
YGL073W	chrI:109735_A/G	RM	5.23223e-05	3.897	15	48	413	5153
YGL035C	chrI:109735_A/G	RM	1	0	0	63	25	5541
YGL025C	chrI:109735_A/G	RM	1	0	0	63	14	5552
YNL216W	chrI:109735_A/G	RM	0.00500997	2.33642	17	46	760	4806
YOR380W	chrI:109735_A/G	RM	1	0	0	63	6	5560
YBR049C	chrI:109735_A/G	RM	0.00523045	2.25325	19	44	895	4671
YNL236W	chrI:109735_A/G	RM	0.010482	2.72271	9	54	321	5245
YER161C	chrI:109735_A/G	RM	1	0	0	63	66	5500
YDR463W	chrI:109735_A/G	RM	0.147245	1.63755	10	53	575	4991
YDR146C	chrI:109735_A/G	RM	0.382273	1.54025	2	61	116	5450
YPL139C	chrI:109735_A/G	RM	1	0	0	63	24	5542
YNL199C	chrI:109735_A/G	RM	0.526303	1.3649	1	62	65	5501
YMR021C	chrI:109735_A/G	RM	0.43819	1.77909	1	62	50	5516
YPL089C	chrI:109735_A/G	RM	1	0	0	63	26	5540
YPR104C	chrI:109735_A/G	RM	0.277689	1.64349	6	57	335	5231
YDR123C	chrI:109735_A/G	RM	0.562621	1.23068	1	62	72	5494
YLR403W	chrI:109735_A/G	RM	0.00217618	2.21459	35	28	2008	3558
YMR037C	chrI:109735_A/G	RM	0.111439	1.9032	7	56	343	5223
YKL062W	chrI:109735_A/G	RM	1	0	0	63	49	5517
YKL043W	chrI:109735_A/G	RM	1	0	0	63	80	5486
YMR016C	chrI:109735_A/G	RM	1	0	0	63	61	5505
YDR259C	chrI:109735_A/G	RM	0.335114	1.32526	15	48	1062	4504
YJR060W	chrI:109735_A/G	RM	1	0.884275	2	61	199	5367
YDR253C	chrI:109735_A/G	RM	0.60563	1.23195	5	58	364	5202
YNL103W	chrI:109735_A/G	RM	0.576399	1.21133	4	59	295	5271
YHR206W	chrI:109735_A/G	RM	0.68933	1.17573	2	61	151	5415
YDR216W	chrI:109735_A/G	RM	1	0	0	63	16	5550
YNL314W	chrI:109735_A/G	RM	1	0	0	63	53	5513
YPL038W	chrI:109735_A/G	RM	1	0	0	63	22	5544
YIL036W	chrI:109735_A/G	RM	1.71808e-09	5.83178	24	39	531	5035
YOL148C	chrI:109735_A/G	RM	0.00165965	3.22007	11	52	343	5223
YCR084C	chrI:109735_A/G	RM	0.000647773	3.4422	12	51	356	5210
YER040W	chrI:109735_A/G	RM	0.646685	0	0	63	121	5445
YBR083W	chrI:109735_A/G	RM	0.155648	2.28815	3	60	119	5447
YLR256W	chrI:109735_A/G	RM	0.542217	1.30401	1	62	68	5498
YLR451W	chrI:109735_A/G	RM	1	0.725841	1	62	121	5445
YDL056W	chrI:109735_A/G	RM	1	0.81514	1	62	108	5458
YMR043W	chrI:109735_A/G	RM	1	0	0	63	56	5510
YOR372C	chrI:109735_A/G	RM	1	0	0	63	56	5510
YLR182W	chrI:109735_A/G	RM	0.161037	2.24938	3	60	121	5445
YKL185W	chrI:109735_A/G	RM	0.176249	2.7314	2	61	66	5500
YHR084W	chrI:109735_A/G	RM	0.427805	1.71118	3	60	158	5408
YHL020C	chrI:109735_A/G	RM	1	0	0	63	42	5524
YER111C	chrI:109735_A/G	RM	0.00732785	3.40539	7	56	197	5369
YOR028C	chrI:109735_A/G	RM	1	0.538074	1	62	162	5404
YDL106C	chrI:109735_A/G	RM	1	0.690791	1	62	127	5439
YJL110C	chrI:109735_A/G	RM	1	0	0	63	13	5553
YGL013C	chrI:109735_A/G	RM	0.341496	2.47696	1	62	36	5530
YGL071W	chrI:109735_A/G	RM	0.648886	0	0	63	123	5443
YPL202C	chrI:109735_A/G	RM	1	0	0	63	71	5495
YIL131C	chrI:109735_A/G	RM	0.856961	0.864055	8	55	802	4764
YNL068C	chrI:109735_A/G	RM	0.145622	2.05173	4	59	178	5388
YIL101C	chrI:109735_A/G	RM	0.159519	1.51588	18	45	1162	4404
YDR207C	chrI:109735_A/G	RM	0.374865	1.445	8	55	509	5057
YMR042W	chrI:109735_A/G	RM	1	0	0	63	36	5530
YDR423C	chrI:109735_A/G	RM	0.524556	0.35642	1	62	241	5325
YNL027W	chrI:109735_A/G	RM	1	0	0	63	15	5551
YGL166W	chrI:109735_A/G	RM	1	0	0	63	30	5536
YIR023W	chrI:109735_A/G	RM	1	0	0	63	15	5551
YPR008W	chrI:109735_A/G	RM	0.245714	3.72289	1	62	24	5542
YPL254W	chrI:109735_A/G	RM	0.594825	1.29651	5	58	347	5219
YDR043C	chrI:109735_A/G	RM	0.614229	1.06545	1	62	83	5483
YAL051W	chrI:109735_A/G	RM	1	0	0	63	15	5551
YLR176C	chrI:109735_A/G	RM	0.286673	1.50166	9	54	556	5010
YMR182C	chrI:109735_A/G	RM	1	0	0	63	38	5528
YBL103C	chrI:109735_A/G	RM	0.531667	1.344	1	62	66	5500
YOL004W	chrI:109735_A/G	RM	0.693878	1.15219	2	61	154	5412
YHR041C	chrI:109735_A/G	RM	1	0	0	63	40	5526
YDR310C	chrI:109735_A/G	RM	1	0	0	63	78	5488
YDL170W	chrI:109735_A/G	RM	0.806595	1.0898	5	58	408	5158
YNL330C	chrI:109735_A/G	RM	0.253222	1.61513	5	58	282	5284
YKL032C	chrI:109735_A/G	RM	1	0.951567	8	55	738	4828
YLR071C	chrI:109735_A/G	RM	0.0380253	2.28685	9	54	378	5188
YDL005C	chrI:109735_A/G	RM	0.306386	0.628839	7	56	923	4643
YOR110W	chrI:109735_A/G	RM	0.856995	0.861542	8	55	804	4762
YDR392W	chrI:109735_A/G	RM	0.24454	1.61055	8	55	461	5105
YBR081C	chrI:109735_A/G	RM	0.145052	2.36941	3	60	115	5451
YGR104C	chrI:109735_A/G	RM	0.415276	0	0	63	149	5417
YPR086W	chrI:109735_A/G	RM	0.0799904	0.352794	3	60	691	4875
YGR252W	chrI:109735_A/G	RM	0.47417	1.2456	11	52	808	4758
YOR344C	chrI:109735_A/G	RM	0.312738	1.81023	2	61	99	5467
YOR174W	chrI:109735_A/G	RM	0.697114	0.76405	6	57	674	4892
YML007W	chrI:109735_A/G	RM	0.121268	0.327911	2	61	506	5060
YJL056C	chrI:109735_A/G	RM	0.655958	1.40403	2	61	127	5439
YPR199C	chrI:109735_A/G	RM	1	0	0	63	12	5554
YER045C	chrI:109735_A/G	RM	1	0	0	63	3	5563
YHR058C	chrI:109735_A/G	RM	0.217713	1.92347	3	60	141	5425
YPR065W	chrI:109735_A/G	RM	1	0	0	63	65	5501
YBR112C	chrI:109735_A/G	RM	0.0561372	2.56421	5	58	181	5385
YER159C	chrI:109735_A/G	RM	0.481101	1.27002	6	57	426	5140
YLR098C	chrI:109735_A/G	RM	0.492822	1.5053	1	62	59	5507
YDR443C	chrI:109735_A/G	RM	1	0	0	63	26	5540
YJR127C	chrI:109735_A/G	RM	1	0.664017	1	62	132	5434
YPR133C	chrI:109735_A/G	RM	1	0.855487	1	62	103	5463
YOR162C	chrI:109735_A/G	RM	1	0	0	63	12	5554
YJL103C	chrI:109735_A/G	RM	0.0547405	22.3697	1	62	4	5562
YGL181W	chrI:109735_A/G	RM	0.326408	2.6235	1	62	34	5532
YDR451C	chrI:109735_A/G	RM	1	0	0	63	16	5550
YML027W	chrI:109735_A/G	RM	1	0	0	63	14	5552
YGR044C	chrI:109735_A/G	RM	1	0	0	63	11	5555
YOR363C	chrI:109735_A/G	RM	0.348915	2.40944	1	62	37	5529
YLR418C	chrI:109735_A/G	RM	0.572485	1.19699	1	62	74	5492
YKL015W	chrI:109735_A/G	RM	1	0	0	63	52	5514
YDR362C	chrI:109735_A/G	RM	1	0	0	63	21	5545
YBL005W	chrI:109735_A/G	RM	1	0	0	63	3	5563
YLR223C	chrI:109735_A/G	RM	0.22954	1.86908	3	60	145	5421
YGR116W	chrI:109735_A/G	RM	0.51866	0.395723	1	62	218	5348
YKL109W	chrI:109735_A/G	RM	1	0	0	63	43	5523
YNL167C	chrI:109735_A/G	RM	1	0	0	63	26	5540
YDR397C	chrI:109735_A/G	RM	0.091864	2.94147	3	60	93	5473
YOL145C	chrI:109735_A/G	RM	1	0	0	63	11	5555
YOL108C	chrI:109735_A/G	RM	1	0	0	63	85	5481
YBR279W	chrI:109735_A/G	RM	1	0	0	63	52	5514
YER169W	chrI:109735_A/G	RM	1	0	0	63	32	5534
YBR240C	chrI:109735_A/G	RM	0.287184	3.07837	1	62	29	5537
YDR176W	chrI:109735_A/G	RM	1	0	0	63	7	5559
YPL248C	chrI:109735_A/G	RM	1	0	0	63	36	5530
YLR055C	chrI:109735_A/G	RM	1	0	0	63	35	5531
YOR038C	chrI:109735_A/G	RM	1	0	0	63	6	5560
YBR182C	chrI:109735_A/G	RM	1	0	0	63	11	5555
YER109C	chrI:109735_A/G	RM	1	0	0	63	29	5537
YLR013W	chrI:109735_A/G	RM	1	0	0	63	13	5553
YBL008W	chrI:109735_A/G	RM	1	0	0	63	7	5559
YOR298C-A	chrI:109735_A/G	RM	1	0	0	63	13	5553
YER028C	chrI:109735_A/G	RM	1	0	0	63	9	5557
YOR229W	chrI:109735_A/G	RM	1	0	0	63	36	5530
YPR052C	chrI:109735_A/G	RM	1	0	0	63	35	5531
YOL051W	chrI:109735_A/G	RM	1	0	0	63	8	5558
YFR034C	chrI:109735_A/G	RM	1	0	0	63	38	5528
YHR006W	chrI:109735_A/G	RM	1	0	0	63	5	5561
YKL058W	chrI:109735_A/G	RM	0.0653293	17.8939	1	62	5	5561
YDR448W	chrI:109735_A/G	RM	0.418723	1.89368	1	62	47	5519
YNL229C	chrI:109735_A/G	RM	0.174372	5.59042	1	62	16	5550
YMR223W	chrI:109735_A/G	RM	1	0	0	63	1	5565
YMR070W	chrI:109735_A/G	RM	1	0	0	63	36	5530
YLR131C	chrI:109735_A/G	RM	1	0	0	63	68	5498
YLR014C	chrI:109735_A/G	RM	1	0	0	63	20	5546
YGR246C	chrI:109735_A/G	RM	1	0	0	63	16	5550
YHL027W	chrI:109735_A/G	RM	1	0	0	63	60	5506
YOL116W	chrI:109735_A/G	RM	1	0	0	63	23	5543
YLR266C	chrI:109735_A/G	RM	1	0	0	63	4	5562
YOR230W	chrI:109735_A/G	RM	0.318737	2.70341	1	62	33	5533
YNR010W	chrI:109735_A/G	RM	1	0	0	63	23	5543
YNL309W	chrI:109735_A/G	RM	0.384793	2.12095	1	62	42	5524
YOR113W	chrI:109735_A/G	RM	1	0	0	63	3	5563
YMR280C	chrI:109735_A/G	RM	1	0	0	63	6	5560
YPL177C	chrI:109735_A/G	RM	1	0	0	63	8	5558
YGL209W	chrI:109735_A/G	RM	1	0	0	63	0	5566
YMR164C	chrI:109735_A/G	RM	1	0	0	63	18	5548
YPL133C	chrI:109735_A/G	RM	1	0	0	63	9	5557
YHR178W	chrI:109735_A/G	RM	1	0	0	63	19	5547
YOR032C	chrI:109735_A/G	RM	1	0	0	63	27	5539
YHL009C	chrI:109735_A/G	RM	1	0	0	63	3	5563
YML099C	chrI:109735_A/G	RM	1	0	0	63	25	5541
YCR065W	chrI:109735_A/G	RM	1	0	0	63	5	5561
YDR169C	chrI:109735_A/G	RM	1	0	0	63	6	5560
YCR081W	chrI:109735_A/G	RM	1	0	0	63	27	5539
YCL058W-A	chrI:109735_A/G	RM	1	0	0	63	10	5556
YOL089C	chrI:109735_A/G	RM	1	0	0	63	10	5556
YPL042C	chrI:109735_A/G	RM	1	0	0	63	8	5558
YKR034W	chrI:109735_A/G	RM	1	0	0	63	12	5554
YLR228C	chrI:109735_A/G	RM	1	0	0	63	6	5560
YHR124W	chrI:109735_A/G	RM	1	0	0	63	4	5562
YGL244W	chrI:109735_A/G	RM	1	0	0	63	6	5560
YNL257C	chrI:109735_A/G	RM	1	0	0	63	9	5557
YBL054W	chrI:109735_A/G	RM	1	0	0	63	8	5558
YER088C	chrI:109735_A/G	RM	1	0	0	63	7	5559
YFL031W	chrI:109735_A/G	RM	1	0	0	63	13	5553
YFL021W	chrI:109735_A/G	RM	1	0	0	63	19	5547
YGL254W	chrI:109735_A/G	RM	1	0	0	63	2	5564
YJL089W	chrI:109735_A/G	RM	1	0	0	63	8	5558
YJR140C	chrI:109735_A/G	RM	1	0	0	63	8	5558
YPL230W	chrI:109735_A/G	RM	1	0	0	63	4	5562
YDR213W	chrI:109735_A/G	RM	1	0	0	63	3	5563
YKL038W	chrI:109735_A/G	RM	1	0	0	63	8	5558
YCL055W	chrI:109735_A/G	RM	1	0	0	63	3	5563
YOR140W	chrI:109735_A/G	RM	1	0	0	63	5	5561
YOL067C	chrI:109735_A/G	RM	1	0	0	63	2	5564
YML076C	chrI:109735_A/G	RM	1	0	0	63	0	5566
YGR249W	chrI:109735_A/G	RM	1	0	0	63	1	5565
YPL007C	chrI:109735_A/G	RM	1	0	0	63	2	5564
YDL020C	chrI:109735_A/G	BY	0.265706	0	0	98	108	5423
YIR018W	chrI:109735_A/G	BY	0.844089	0.836589	6	92	400	5131
YEL009C	chrI:109735_A/G	BY	0.37385	0.539241	3	95	306	5225
YJL127C	chrI:109735_A/G	BY	0.0473881	0.490249	8	90	849	4682
YKL112W	chrI:109735_A/G	BY	1	0.905493	5	93	310	5221
YDR421W	chrI:109735_A/G	BY	1	0	0	98	14	5517
YKR099W	chrI:109735_A/G	BY	1	0.583697	1	97	96	5435
YPL075W	chrI:109735_A/G	BY	0.41937	0.700307	8	90	623	4908
YGL073W	chrI:109735_A/G	BY	1	0.933683	7	91	421	5110
YGL035C	chrI:109735_A/G	BY	0.355981	2.36495	1	97	24	5507
YGL025C	chrI:109735_A/G	BY	1	0	0	98	14	5517
YNL216W	chrI:109735_A/G	BY	0.882413	1.0415	14	84	763	4768
YOR380W	chrI:109735_A/G	BY	1	0	0	98	6	5525
YBR049C	chrI:109735_A/G	BY	0.781963	1.08425	17	81	897	4634
YNL236W	chrI:109735_A/G	BY	0.515828	1.24024	7	91	323	5208
YER161C	chrI:109735_A/G	BY	0.631257	0	0	98	66	5465
YDR463W	chrI:109735_A/G	BY	0.183742	0.55783	6	92	579	4952
YDR146C	chrI:109735_A/G	BY	1	0.972526	2	96	116	5415
YPL139C	chrI:109735_A/G	BY	1	0	0	98	24	5507
YNL199C	chrI:109735_A/G	BY	1	0.866951	1	97	65	5466
YMR021C	chrI:109735_A/G	BY	0.222502	2.33023	2	96	49	5482
YPL089C	chrI:109735_A/G	BY	0.367243	2.27001	1	97	25	5506
YPR104C	chrI:109735_A/G	BY	0.832816	0.831271	5	93	336	5195
YDR123C	chrI:109735_A/G	BY	0.639423	0	0	98	73	5458
YLR403W	chrI:109735_A/G	BY	0.0259001	0.596226	25	73	2018	3513
YMR037C	chrI:109735_A/G	BY	0.396048	1.34858	8	90	342	5189
YKL062W	chrI:109735_A/G	BY	0.209654	2.43011	2	96	47	5484
YKL043W	chrI:109735_A/G	BY	0.405277	0	0	98	80	5451
YMR016C	chrI:109735_A/G	BY	0.627877	0	0	98	61	5470
YDR259C	chrI:109735_A/G	BY	0.367057	0.760536	15	83	1062	4469
YJR060W	chrI:109735_A/G	BY	1	0.850579	3	95	198	5333
YDR253C	chrI:109735_A/G	BY	0.835443	1.09834	7	91	362	5169
YNL103W	chrI:109735_A/G	BY	0.648392	1.16586	6	92	293	5238
YHR206W	chrI:109735_A/G	BY	0.749501	1.13281	3	95	150	5381
YDR216W	chrI:109735_A/G	BY	1	0	0	98	16	5515
YNL314W	chrI:109735_A/G	BY	1	0	0	98	53	5478
YPL038W	chrI:109735_A/G	BY	1	0	0	98	22	5509
YIL036W	chrI:109735_A/G	BY	0.864212	1.03962	10	88	545	4986
YOL148C	chrI:109735_A/G	BY	0.288333	0.466083	3	95	351	5180
YCR084C	chrI:109735_A/G	BY	0.835238	1.1016	7	91	361	5170
YER040W	chrI:109735_A/G	BY	1	0.947488	2	96	119	5412
YBR083W	chrI:109735_A/G	BY	0.472046	1.43605	3	95	119	5412
YLR256W	chrI:109735_A/G	BY	0.33888	1.69879	2	96	67	5464
YLR451W	chrI:109735_A/G	BY	0.060785	2.48735	5	93	117	5414
YDL056W	chrI:109735_A/G	BY	1	0.517702	1	97	108	5423
YMR043W	chrI:109735_A/G	BY	1	1.02643	1	97	55	5476
YOR372C	chrI:109735_A/G	BY	0.627019	0	0	98	56	5475
YLR182W	chrI:109735_A/G	BY	0.726008	0.453318	1	97	123	5408
YKL185W	chrI:109735_A/G	BY	0.332482	1.72484	2	96	66	5465
YHR084W	chrI:109735_A/G	BY	0.205119	1.85222	5	93	156	5375
YHL020C	chrI:109735_A/G	BY	1	0	0	98	42	5489
YER111C	chrI:109735_A/G	BY	0.781417	1.13423	4	94	200	5331
YOR028C	chrI:109735_A/G	BY	0.370283	1.43758	4	94	159	5372
YDL106C	chrI:109735_A/G	BY	1	0.8937	2	96	126	5405
YJL110C	chrI:109735_A/G	BY	1	0	0	98	13	5518
YGL013C	chrI:109735_A/G	BY	1	0	0	98	37	5494
YGL071W	chrI:109735_A/G	BY	0.278471	0	0	98	123	5408
YPL202C	chrI:109735_A/G	BY	1	0.804299	1	97	70	5461
YIL131C	chrI:109735_A/G	BY	0.0574669	1.63895	21	77	789	4742
YNL068C	chrI:109735_A/G	BY	0.378129	0.304761	1	97	181	5350
YIL101C	chrI:109735_A/G	BY	0.26101	1.29745	25	73	1155	4376
YDR207C	chrI:109735_A/G	BY	0.287883	1.38862	12	86	505	5026
YMR042W	chrI:109735_A/G	BY	1	0	0	98	36	5495
YDR423C	chrI:109735_A/G	BY	0.61355	1.2009	5	93	237	5294
YNL027W	chrI:109735_A/G	BY	1	0	0	98	15	5516
YGL166W	chrI:109735_A/G	BY	0.410375	1.9556	1	97	29	5502
YIR023W	chrI:109735_A/G	BY	1	0	0	98	15	5516
YPR008W	chrI:109735_A/G	BY	0.355981	2.36495	1	97	24	5507
YPL254W	chrI:109735_A/G	BY	0.134212	1.72393	10	88	342	5189
YDR043C	chrI:109735_A/G	BY	0.0579874	2.89851	4	94	80	5451
YAL051W	chrI:109735_A/G	BY	1	0	0	98	15	5516
YLR176C	chrI:109735_A/G	BY	0.305849	1.37942	13	85	552	4979
YMR182C	chrI:109735_A/G	BY	0.141116	3.17876	2	96	36	5495
YBL103C	chrI:109735_A/G	BY	0.632197	0	0	98	67	5464
YOL004W	chrI:109735_A/G	BY	0.0184772	2.77769	7	91	149	5382
YHR041C	chrI:109735_A/G	BY	1	0	0	98	40	5491
YDR310C	chrI:109735_A/G	BY	1	0.730253	1	97	77	5454
YDL170W	chrI:109735_A/G	BY	1	0.971016	7	91	406	5125
YNL330C	chrI:109735_A/G	BY	0.818297	0.789136	4	94	283	5248
YKL032C	chrI:109735_A/G	BY	0.763268	1.09268	14	84	732	4799
YLR071C	chrI:109735_A/G	BY	1	0.88156	6	92	381	5150
YDL005C	chrI:109735_A/G	BY	0.129573	1.47371	22	76	908	4623
YOR110W	chrI:109735_A/G	BY	0.467398	0.74666	11	87	801	4730
YDR392W	chrI:109735_A/G	BY	0.853366	0.843998	7	91	462	5069
YBR081C	chrI:109735_A/G	BY	0.724392	0.477092	1	97	117	5414
YGR104C	chrI:109735_A/G	BY	0.115229	0	0	98	149	5382
YPR086W	chrI:109735_A/G	BY	7.87121e-11	4.49808	37	61	657	4874
YGR252W	chrI:109735_A/G	BY	0.468598	0.739097	11	87	808	4723
YOR344C	chrI:109735_A/G	BY	0.424015	0	0	98	101	5430
YOR174W	chrI:109735_A/G	BY	0.00729921	2.01599	21	77	659	4872
YML007W	chrI:109735_A/G	BY	0.473939	1.28059	11	87	497	5034
YJL056C	chrI:109735_A/G	BY	0.491898	1.35454	3	95	126	5405
YPR199C	chrI:109735_A/G	BY	1	0	0	98	12	5519
YER045C	chrI:109735_A/G	BY	1	0	0	98	3	5528
YHR058C	chrI:109735_A/G	BY	0.520739	0.38848	1	97	143	5388
YPR065W	chrI:109735_A/G	BY	0.6304	0	0	98	65	5466
YBR112C	chrI:109735_A/G	BY	0.00482693	3.0578	9	89	177	5354
YER159C	chrI:109735_A/G	BY	0.0201509	2.03834	14	84	418	5113
YLR098C	chrI:109735_A/G	BY	1	0.956149	1	97	59	5472
YDR443C	chrI:109735_A/G	BY	0.0744233	4.77687	2	96	24	5507
YJR127C	chrI:109735_A/G	BY	0.503792	1.31191	3	95	130	5401
YPR133C	chrI:109735_A/G	BY	1	0.543332	1	97	103	5428
YOR162C	chrI:109735_A/G	BY	1	0	0	98	12	5519
YJL103C	chrI:109735_A/G	BY	1	0	0	98	5	5526
YGL181W	chrI:109735_A/G	BY	1	0	0	98	35	5496
YDR451C	chrI:109735_A/G	BY	1	0	0	98	16	5515
YML027W	chrI:109735_A/G	BY	1	0	0	98	14	5517
YGR044C	chrI:109735_A/G	BY	1	0	0	98	11	5520
YOR363C	chrI:109735_A/G	BY	1	0	0	98	38	5493
YLR418C	chrI:109735_A/G	BY	1	0.760272	1	97	74	5457
YKL015W	chrI:109735_A/G	BY	0.22895	2.28324	2	96	50	5481
YDR362C	chrI:109735_A/G	BY	1	0	0	98	21	5510
YBL005W	chrI:109735_A/G	BY	1	0	0	98	3	5528
YLR223C	chrI:109735_A/G	BY	0.521942	0.377629	1	97	147	5384
YGR116W	chrI:109735_A/G	BY	0.185813	0.251288	1	97	218	5313
YKL109W	chrI:109735_A/G	BY	0.171704	2.78875	2	96	41	5490
YNL167C	chrI:109735_A/G	BY	0.367243	2.27001	1	97	25	5506
YDR397C	chrI:109735_A/G	BY	0.684017	1.20496	2	96	94	5437
YOL145C	chrI:109735_A/G	BY	1	0	0	98	11	5520
YOL108C	chrI:109735_A/G	BY	0.406114	0	0	98	85	5446
YBR279W	chrI:109735_A/G	BY	0.600477	1.10772	1	97	51	5480
YER169W	chrI:109735_A/G	BY	1	0	0	98	32	5499
YBR240C	chrI:109735_A/G	BY	1	0	0	98	30	5501
YDR176W	chrI:109735_A/G	BY	1	0	0	98	7	5524
YPL248C	chrI:109735_A/G	BY	1	0	0	98	36	5495
YLR055C	chrI:109735_A/G	BY	1	0	0	98	35	5496
YOR038C	chrI:109735_A/G	BY	1	0	0	98	6	5525
YBR182C	chrI:109735_A/G	BY	1	0	0	98	11	5520
YER109C	chrI:109735_A/G	BY	0.0899405	4.24453	2	96	27	5504
YLR013W	chrI:109735_A/G	BY	0.204327	4.7391	1	97	12	5519
YBL008W	chrI:109735_A/G	BY	1	0	0	98	7	5524
YOR298C-A	chrI:109735_A/G	BY	0.204327	4.7391	1	97	12	5519
YER028C	chrI:109735_A/G	BY	1	0	0	98	9	5522
YOR229W	chrI:109735_A/G	BY	0.469675	1.61866	1	97	35	5496
YPR052C	chrI:109735_A/G	BY	0.0223895	5.42276	3	95	32	5499
YOL051W	chrI:109735_A/G	BY	1	0	0	98	8	5523
YFR034C	chrI:109735_A/G	BY	1	0	0	98	38	5493
YHR006W	chrI:109735_A/G	BY	1	0	0	98	5	5526
YKL058W	chrI:109735_A/G	BY	1	0	0	98	6	5525
YDR448W	chrI:109735_A/G	BY	1	0	0	98	48	5483
YNL229C	chrI:109735_A/G	BY	1	0	0	98	17	5514
YMR223W	chrI:109735_A/G	BY	1	0	0	98	1	5530
YMR070W	chrI:109735_A/G	BY	1	0	0	98	36	5495
YLR131C	chrI:109735_A/G	BY	0.332482	1.72484	2	96	66	5465
YLR014C	chrI:109735_A/G	BY	1	0	0	98	20	5511
YGR246C	chrI:109735_A/G	BY	0.245265	3.78943	1	97	15	5516
YHL027W	chrI:109735_A/G	BY	0.0860628	3.0316	3	95	57	5474
YOL116W	chrI:109735_A/G	BY	1	0	0	98	23	5508
YLR266C	chrI:109735_A/G	BY	1	0	0	98	4	5527
YOR230W	chrI:109735_A/G	BY	0.450596	1.71737	1	97	33	5498
YNR010W	chrI:109735_A/G	BY	1	0	0	98	23	5508
YNL309W	chrI:109735_A/G	BY	1	0	0	98	43	5488
YOR113W	chrI:109735_A/G	BY	1	0	0	98	3	5528
YMR280C	chrI:109735_A/G	BY	1	0	0	98	6	5525
YPL177C	chrI:109735_A/G	BY	1	0	0	98	8	5523
YGL209W	chrI:109735_A/G	BY	1	0	0	98	0	5531
YMR164C	chrI:109735_A/G	BY	1	0	0	98	18	5513
YPL133C	chrI:109735_A/G	BY	1	0	0	98	9	5522
YHR178W	chrI:109735_A/G	BY	1	0	0	98	19	5512
YOR032C	chrI:109735_A/G	BY	0.37831	2.18239	1	97	26	5505
YHL009C	chrI:109735_A/G	BY	1	0	0	98	3	5528
YML099C	chrI:109735_A/G	BY	1	0	0	98	25	5506
YCR065W	chrI:109735_A/G	BY	1	0	0	98	5	5526
YDR169C	chrI:109735_A/G	BY	1	0	0	98	6	5525
YCR081W	chrI:109735_A/G	BY	0.37831	2.18239	1	97	26	5505
YCL058W-A	chrI:109735_A/G	BY	1	0	0	98	10	5521
YOL089C	chrI:109735_A/G	BY	1	0	0	98	10	5521
YPL042C	chrI:109735_A/G	BY	1	0	0	98	8	5523
YKR034W	chrI:109735_A/G	BY	1	0	0	98	12	5519
YLR228C	chrI:109735_A/G	BY	1	0	0	98	6	5525
YHR124W	chrI:109735_A/G	BY	1	0	0	98	4	5527
YGL244W	chrI:109735_A/G	BY	0.100059	11.3758	1	97	5	5526
YNL257C	chrI:109735_A/G	BY	1	0	0	98	9	5522
YBL054W	chrI:109735_A/G	BY	1	0	0	98	8	5523
YER088C	chrI:109735_A/G	BY	1	0	0	98	7	5524
YFL031W	chrI:109735_A/G	BY	0.204327	4.7391	1	97	12	5519
YFL021W	chrI:109735_A/G	BY	0.0423308	6.7511	2	96	17	5514
YGL254W	chrI:109735_A/G	BY	1	0	0	98	2	5529
YJL089W	chrI:109735_A/G	BY	1	0	0	98	8	5523
YJR140C	chrI:109735_A/G	BY	1	0	0	98	8	5523
YPL230W	chrI:109735_A/G	BY	1	0	0	98	4	5527
YDR213W	chrI:109735_A/G	BY	1	0	0	98	3	5528
YKL038W	chrI:109735_A/G	BY	1	0	0	98	8	5523
YCL055W	chrI:109735_A/G	BY	1	0	0	98	3	5528
YOR140W	chrI:109735_A/G	BY	1	0	0	98	5	5526
YOL067C	chrI:109735_A/G	BY	1	0	0	98	2	5529
YML076C	chrI:109735_A/G	BY	1	0	0	98	0	5531
YGR249W	chrI:109735_A/G	BY	1	0	0	98	1	5530
YPL007C	chrI:109735_A/G	BY	1	0	0	98	2	5529
YDL020C	chrI:159467_G/A	RM	0.266574	0	0	100	108	5421
YIR018W	chrI:159467_G/A	RM	1	0.967747	7	93	399	5130
YEL009C	chrI:159467_G/A	RM	0.822836	1.10087	6	94	303	5226
YJL127C	chrI:159467_G/A	RM	7.10809e-07	3.08252	35	65	822	4707
YKL112W	chrI:159467_G/A	RM	0.180816	1.6879	9	91	306	5223
YDR421W	chrI:159467_G/A	RM	1	0	0	100	14	5515
YKR099W	chrI:159467_G/A	RM	0.247556	1.78793	3	97	94	5435
YPL075W	chrI:159467_G/A	RM	4.40094e-11	4.6625	36	64	595	4934
YGL073W	chrI:159467_G/A	RM	1.9755e-15	7.03195	35	65	393	5136
YGL035C	chrI:159467_G/A	RM	1	0	0	100	25	5504
YGL025C	chrI:159467_G/A	RM	0.222165	4.28306	1	99	13	5516
YNL216W	chrI:159467_G/A	RM	6.51975e-06	2.87979	31	69	746	4783
YOR380W	chrI:159467_G/A	RM	1	0	0	100	6	5523
YBR049C	chrI:159467_G/A	RM	0.130877	1.46611	22	78	892	4637
YNL236W	chrI:159467_G/A	RM	0.000640331	2.92012	15	85	315	5214
YER161C	chrI:159467_G/A	RM	1	0.849129	1	99	65	5464
YDR463W	chrI:159467_G/A	RM	0.868116	1.06694	11	89	574	4955
YDR146C	chrI:159467_G/A	RM	0.724883	0.467282	1	99	117	5412
YPL139C	chrI:159467_G/A	RM	1	0	0	100	24	5505
YNL199C	chrI:159467_G/A	RM	0.328298	1.74244	2	98	64	5465
YMR021C	chrI:159467_G/A	RM	0.229211	2.28187	2	98	49	5480
YPL089C	chrI:159467_G/A	RM	0.373178	2.2235	1	99	25	5504
YPR104C	chrI:159467_G/A	RM	0.00259334	2.58902	14	86	327	5202
YDR123C	chrI:159467_G/A	RM	0.373653	1.56866	2	98	71	5458
YLR403W	chrI:159467_G/A	RM	4.4196e-22	8.88809	83	17	1960	3569
YMR037C	chrI:159467_G/A	RM	1	0.962092	6	94	344	5185
YKL062W	chrI:159467_G/A	RM	0.586095	1.15338	1	99	48	5481
YKL043W	chrI:159467_G/A	RM	1	0.696879	1	99	79	5450
YMR016C	chrI:159467_G/A	RM	1	0.92072	1	99	60	5469
YDR259C	chrI:159467_G/A	RM	0.201939	1.34225	24	76	1053	4476
YJR060W	chrI:159467_G/A	RM	1	0.832731	3	97	198	5331
YDR253C	chrI:159467_G/A	RM	0.216297	0.436331	3	97	366	5163
YNL103W	chrI:159467_G/A	RM	0.175364	0.359556	2	98	297	5232
YHR206W	chrI:159467_G/A	RM	1	0.726888	2	98	151	5378
YDR216W	chrI:159467_G/A	RM	1	0	0	100	16	5513
YNL314W	chrI:159467_G/A	RM	1	0	0	100	53	5476
YPL038W	chrI:159467_G/A	RM	1	0	0	100	22	5507
YIL036W	chrI:159467_G/A	RM	4.70216e-15	6.20751	39	61	516	5013
YOL148C	chrI:159467_G/A	RM	1.25191e-09	5.26528	25	75	329	5200
YCR084C	chrI:159467_G/A	RM	0.000678324	2.80077	16	84	352	5177
YER040W	chrI:159467_G/A	RM	0.476105	1.4181	3	97	118	5411
YBR083W	chrI:159467_G/A	RM	0.726211	0.451502	1	99	121	5408
YLR256W	chrI:159467_G/A	RM	1	0.811227	1	99	68	5461
YLR451W	chrI:159467_G/A	RM	0.170971	1.91038	4	96	118	5411
YDL056W	chrI:159467_G/A	RM	0.720425	1.03415	2	98	107	5422
YMR043W	chrI:159467_G/A	RM	0.62694	0	0	100	56	5473
YOR372C	chrI:159467_G/A	RM	0.62694	0	0	100	56	5473
YLR182W	chrI:159467_G/A	RM	0.727102	0.443997	1	99	123	5406
YKL185W	chrI:159467_G/A	RM	1	0.823484	1	99	67	5462
YHR084W	chrI:159467_G/A	RM	1	0.689292	2	98	159	5370
YHL020C	chrI:159467_G/A	RM	0.530282	1.35197	1	99	41	5488
YER111C	chrI:159467_G/A	RM	0.586814	0.538227	2	98	202	5327
YOR028C	chrI:159467_G/A	RM	0.371365	0.334684	1	99	162	5367
YDL106C	chrI:159467_G/A	RM	0.496659	1.33699	3	97	125	5404
YJL110C	chrI:159467_G/A	RM	1	0	0	100	13	5516
YGL013C	chrI:159467_G/A	RM	1	0	0	100	37	5492
YGL071W	chrI:159467_G/A	RM	0.174465	1.89399	4	96	119	5410
YPL202C	chrI:159467_G/A	RM	0.638642	0	0	100	71	5458
YIL131C	chrI:159467_G/A	RM	0.082619	0.512573	8	92	802	4727
YNL068C	chrI:159467_G/A	RM	0.772694	0.6065	2	98	180	5349
YIL101C	chrI:159467_G/A	RM	0.264225	0.714331	16	84	1164	4365
YDR207C	chrI:159467_G/A	RM	0.217473	1.48967	13	87	504	5025
YMR042W	chrI:159467_G/A	RM	1	0	0	100	36	5493
YDR423C	chrI:159467_G/A	RM	0.801202	0.684584	3	97	239	5290
YNL027W	chrI:159467_G/A	RM	1	0	0	100	15	5514
YGL166W	chrI:159467_G/A	RM	1	0	0	100	30	5499
YIR023W	chrI:159467_G/A	RM	1	0	0	100	15	5514
YPR008W	chrI:159467_G/A	RM	0.36179	2.31638	1	99	24	5505
YPL254W	chrI:159467_G/A	RM	0.406616	1.3106	8	92	344	5185
YDR043C	chrI:159467_G/A	RM	0.406429	0	0	100	84	5445
YAL051W	chrI:159467_G/A	RM	1	0	0	100	15	5514
YLR176C	chrI:159467_G/A	RM	0.312691	1.34718	13	87	552	4977
YMR182C	chrI:159467_G/A	RM	1	0	0	100	38	5491
YBL103C	chrI:159467_G/A	RM	1	0.836112	1	99	66	5463
YOL004W	chrI:159467_G/A	RM	8.78941e-05	4.58642	11	89	145	5384
YHR041C	chrI:159467_G/A	RM	1	0	0	100	40	5489
YDR310C	chrI:159467_G/A	RM	0.64997	0	0	100	78	5451
YDL170W	chrI:159467_G/A	RM	0.328621	1.41318	10	90	403	5126
YNL330C	chrI:159467_G/A	RM	0.0354366	2.10631	10	90	277	5252
YKL032C	chrI:159467_G/A	RM	0.881441	0.890811	12	88	734	4795
YLR071C	chrI:159467_G/A	RM	0.420602	1.34764	9	91	378	5151
YDL005C	chrI:159467_G/A	RM	0.683543	1.11129	18	82	912	4617
YOR110W	chrI:159467_G/A	RM	0.149413	0.582124	9	91	803	4726
YDR392W	chrI:159467_G/A	RM	0.469337	1.22726	10	90	459	5070
YBR081C	chrI:159467_G/A	RM	0.0580852	2.52194	5	95	113	5416
YGR104C	chrI:159467_G/A	RM	0.524003	0.367296	1	99	148	5381
YPR086W	chrI:159467_G/A	RM	0.00818459	0.292251	4	96	690	4839
YGR252W	chrI:159467_G/A	RM	0.474268	1.20715	17	83	802	4727
YOR344C	chrI:159467_G/A	RM	0.42771	1.71375	3	97	98	5431
YOR174W	chrI:159467_G/A	RM	0.642232	0.805834	10	90	670	4859
YML007W	chrI:159467_G/A	RM	0.158873	1.51947	13	87	495	5034
YJL056C	chrI:159467_G/A	RM	1	0.86809	2	98	127	5402
YPR199C	chrI:159467_G/A	RM	1	0	0	100	12	5517
YER045C	chrI:159467_G/A	RM	1	0	0	100	3	5526
YHR058C	chrI:159467_G/A	RM	1	0.774246	2	98	142	5387
YPR065W	chrI:159467_G/A	RM	1	0.862552	1	99	64	5465
YBR112C	chrI:159467_G/A	RM	1	0.903513	3	97	183	5346
YER159C	chrI:159467_G/A	RM	0.00661038	0.119498	1	99	431	5098
YLR098C	chrI:159467_G/A	RM	0.288772	1.92475	2	98	58	5471
YDR443C	chrI:159467_G/A	RM	1	0	0	100	26	5503
YJR127C	chrI:159467_G/A	RM	0.176622	0	0	100	133	5396
YPR133C	chrI:159467_G/A	RM	1	0.53216	1	99	103	5426
YOR162C	chrI:159467_G/A	RM	1	0	0	100	12	5517
YJL103C	chrI:159467_G/A	RM	0.0857547	13.9299	1	99	4	5525
YGL181W	chrI:159467_G/A	RM	0.127558	3.3975	2	98	33	5496
YDR451C	chrI:159467_G/A	RM	1	0	0	100	16	5513
YML027W	chrI:159467_G/A	RM	1	0	0	100	14	5515
YGR044C	chrI:159467_G/A	RM	1	0	0	100	11	5518
YOR363C	chrI:159467_G/A	RM	0.495109	1.49915	1	99	37	5492
YLR418C	chrI:159467_G/A	RM	0.64477	0	0	100	75	5454
YKL015W	chrI:159467_G/A	RM	1	0	0	100	52	5477
YDR362C	chrI:159467_G/A	RM	1	0	0	100	21	5508
YBL005W	chrI:159467_G/A	RM	1	0	0	100	3	5526
YLR223C	chrI:159467_G/A	RM	5.43138e-05	4.86189	11	89	137	5392
YGR116W	chrI:159467_G/A	RM	0.595272	1.30711	5	95	214	5315
YKL109W	chrI:159467_G/A	RM	1	0	0	100	43	5486
YNL167C	chrI:159467_G/A	RM	1	0	0	100	26	5503
YDR397C	chrI:159467_G/A	RM	0.242783	1.80744	3	97	93	5436
YOL145C	chrI:159467_G/A	RM	1	0	0	100	11	5518
YOL108C	chrI:159467_G/A	RM	0.19157	2.05419	3	97	82	5447
YBR279W	chrI:159467_G/A	RM	0.235806	2.23572	2	98	50	5479
YER169W	chrI:159467_G/A	RM	1	0	0	100	32	5497
YBR240C	chrI:159467_G/A	RM	1	0	0	100	30	5499
YDR176W	chrI:159467_G/A	RM	1	0	0	100	7	5522
YPL248C	chrI:159467_G/A	RM	0.133566	3.29701	2	98	34	5495
YLR055C	chrI:159467_G/A	RM	1	0	0	100	35	5494
YOR038C	chrI:159467_G/A	RM	1	0	0	100	6	5523
YBR182C	chrI:159467_G/A	RM	1	0	0	100	11	5518
YER109C	chrI:159467_G/A	RM	1	0	0	100	29	5500
YLR013W	chrI:159467_G/A	RM	1	0	0	100	13	5516
YBL008W	chrI:159467_G/A	RM	1	0	0	100	7	5522
YOR298C-A	chrI:159467_G/A	RM	1	0	0	100	13	5516
YER028C	chrI:159467_G/A	RM	1	0	0	100	9	5520
YOR229W	chrI:159467_G/A	RM	1	0	0	100	36	5493
YPR052C	chrI:159467_G/A	RM	1	0	0	100	35	5494
YOL051W	chrI:159467_G/A	RM	1	0	0	100	8	5521
YFR034C	chrI:159467_G/A	RM	1	0	0	100	38	5491
YHR006W	chrI:159467_G/A	RM	1	0	0	100	5	5524
YKL058W	chrI:159467_G/A	RM	1	0	0	100	6	5523
YDR448W	chrI:159467_G/A	RM	0.578543	1.17813	1	99	47	5482
YNL229C	chrI:159467_G/A	RM	0.262995	3.47896	1	99	16	5513
YMR223W	chrI:159467_G/A	RM	1	0	0	100	1	5528
YMR070W	chrI:159467_G/A	RM	0.476557	1.58539	1	99	35	5494
YLR131C	chrI:159467_G/A	RM	0.634745	0	0	100	68	5461
YLR014C	chrI:159467_G/A	RM	0.301702	2.92828	1	99	19	5510
YGR246C	chrI:159467_G/A	RM	0.249626	3.7117	1	99	15	5514
YHL027W	chrI:159467_G/A	RM	1	0.936494	1	99	59	5470
YOL116W	chrI:159467_G/A	RM	1	0	0	100	23	5506
YLR266C	chrI:159467_G/A	RM	1	0	0	100	4	5525
YOR230W	chrI:159467_G/A	RM	1	0	0	100	34	5495
YNR010W	chrI:159467_G/A	RM	0.338395	2.5278	1	99	22	5507
YNL309W	chrI:159467_G/A	RM	1	0	0	100	43	5486
YOR113W	chrI:159467_G/A	RM	1	0	0	100	3	5526
YMR280C	chrI:159467_G/A	RM	1	0	0	100	6	5523
YPL177C	chrI:159467_G/A	RM	1	0	0	100	8	5521
YGL209W	chrI:159467_G/A	RM	1	0	0	100	0	5529
YMR164C	chrI:159467_G/A	RM	1	0	0	100	18	5511
YPL133C	chrI:159467_G/A	RM	1	0	0	100	9	5520
YHR178W	chrI:159467_G/A	RM	1	0	0	100	19	5510
YOR032C	chrI:159467_G/A	RM	1	0	0	100	27	5502
YHL009C	chrI:159467_G/A	RM	1	0	0	100	3	5526
YML099C	chrI:159467_G/A	RM	1	0	0	100	25	5504
YCR065W	chrI:159467_G/A	RM	1	0	0	100	5	5524
YDR169C	chrI:159467_G/A	RM	1	0	0	100	6	5523
YCR081W	chrI:159467_G/A	RM	1	0	0	100	27	5502
YCL058W-A	chrI:159467_G/A	RM	1	0	0	100	10	5519
YOL089C	chrI:159467_G/A	RM	1	0	0	100	10	5519
YPL042C	chrI:159467_G/A	RM	0.133669	7.95993	1	99	7	5522
YKR034W	chrI:159467_G/A	RM	1	0	0	100	12	5517
YLR228C	chrI:159467_G/A	RM	1	0	0	100	6	5523
YHR124W	chrI:159467_G/A	RM	1	0	0	100	4	5525
YGL244W	chrI:159467_G/A	RM	1	0	0	100	6	5523
YNL257C	chrI:159467_G/A	RM	1	0	0	100	9	5520
YBL054W	chrI:159467_G/A	RM	1	0	0	100	8	5521
YER088C	chrI:159467_G/A	RM	1	0	0	100	7	5522
YFL031W	chrI:159467_G/A	RM	1	0	0	100	13	5516
YFL021W	chrI:159467_G/A	RM	1	0	0	100	19	5510
YGL254W	chrI:159467_G/A	RM	1	0	0	100	2	5527
YJL089W	chrI:159467_G/A	RM	1	0	0	100	8	5521
YJR140C	chrI:159467_G/A	RM	1	0	0	100	8	5521
YPL230W	chrI:159467_G/A	RM	1	0	0	100	4	5525
YDR213W	chrI:159467_G/A	RM	1	0	0	100	3	5526
YKL038W	chrI:159467_G/A	RM	1	0	0	100	8	5521
YCL055W	chrI:159467_G/A	RM	1	0	0	100	3	5526
YOR140W	chrI:159467_G/A	RM	1	0	0	100	5	5524
YOL067C	chrI:159467_G/A	RM	1	0	0	100	2	5527
YML076C	chrI:159467_G/A	RM	1	0	0	100	0	5529
YGR249W	chrI:159467_G/A	RM	1	0	0	100	1	5528
YPL007C	chrI:159467_G/A	RM	1	0	0	100	2	5527
YDL020C	chrI:159467_G/A	BY	0.442444	1.59746	3	97	105	5424
YIR018W	chrI:159467_G/A	BY	0.117446	0.393435	3	97	403	5126
YEL009C	chrI:159467_G/A	BY	0.374568	0.527921	3	97	306	5223
YJL127C	chrI:159467_G/A	BY	1	0.982327	15	85	842	4687
YKL112W	chrI:159467_G/A	BY	0.507047	1.27584	7	93	308	5221
YDR421W	chrI:159467_G/A	BY	1	0	0	100	14	5515
YKR099W	chrI:159467_G/A	BY	0.0932322	2.43476	4	96	93	5436
YPL075W	chrI:159467_G/A	BY	0.421853	0.684805	8	92	623	4906
YGL073W	chrI:159467_G/A	BY	0.0860195	0.371469	3	97	425	5104
YGL035C	chrI:159467_G/A	BY	1	0	0	100	25	5504
YGL025C	chrI:159467_G/A	BY	1	0	0	100	14	5515
YNL216W	chrI:159467_G/A	BY	0.467613	0.768552	11	89	766	4763
YOR380W	chrI:159467_G/A	BY	1	0	0	100	6	5523
YBR049C	chrI:159467_G/A	BY	0.0743091	1.55471	23	77	891	4638
YNL236W	chrI:159467_G/A	BY	0.523934	1.21311	7	93	323	5206
YER161C	chrI:159467_G/A	BY	0.111948	2.68248	3	97	63	5466
YDR463W	chrI:159467_G/A	BY	0.510691	0.746325	8	92	577	4952
YDR146C	chrI:159467_G/A	BY	0.724883	0.467282	1	99	117	5412
YPL139C	chrI:159467_G/A	BY	1	0	0	100	24	5505
YNL199C	chrI:159467_G/A	BY	0.632524	0	0	100	66	5463
YMR021C	chrI:159467_G/A	BY	0.0613859	3.52994	3	97	48	5481
YPL089C	chrI:159467_G/A	BY	1	0	0	100	26	5503
YPR104C	chrI:159467_G/A	BY	0.0911353	0.312484	2	98	339	5190
YDR123C	chrI:159467_G/A	BY	0.641582	0	0	100	73	5456
YLR403W	chrI:159467_G/A	BY	0.00456231	0.518937	23	77	2020	3509
YMR037C	chrI:159467_G/A	BY	0.675644	1.138	7	93	343	5186
YKL062W	chrI:159467_G/A	BY	0.586095	1.15338	1	99	48	5481
YKL043W	chrI:159467_G/A	BY	0.653687	1.42608	2	98	78	5451
YMR016C	chrI:159467_G/A	BY	0.628477	0	0	100	61	5468
YDR259C	chrI:159467_G/A	BY	0.156864	1.41847	25	75	1052	4477
YJR060W	chrI:159467_G/A	BY	0.268195	0.269178	1	99	200	5329
YDR253C	chrI:159467_G/A	BY	0.0651071	0.287087	2	98	367	5162
YNL103W	chrI:159467_G/A	BY	0.175364	0.359556	2	98	297	5232
YHR206W	chrI:159467_G/A	BY	0.350391	1.50432	4	96	149	5380
YDR216W	chrI:159467_G/A	BY	1	0	0	100	16	5513
YNL314W	chrI:159467_G/A	BY	1	0	0	100	53	5476
YPL038W	chrI:159467_G/A	BY	1	0	0	100	22	5507
YIL036W	chrI:159467_G/A	BY	0.306906	1.37478	13	87	542	4987
YOL148C	chrI:159467_G/A	BY	0.409149	1.30252	8	92	346	5183
YCR084C	chrI:159467_G/A	BY	0.304513	1.42417	9	91	359	5170
YER040W	chrI:159467_G/A	BY	0.167502	1.92705	4	96	117	5412
YBR083W	chrI:159467_G/A	BY	0.0208799	2.97753	6	94	116	5413
YLR256W	chrI:159467_G/A	BY	0.635972	0	0	100	69	5460
YLR451W	chrI:159467_G/A	BY	0.478957	1.40593	3	97	119	5410
YDL056W	chrI:159467_G/A	BY	1	0.507057	1	99	108	5421
YMR043W	chrI:159467_G/A	BY	1	1.00533	1	99	55	5474
YOR372C	chrI:159467_G/A	BY	0.62694	0	0	100	56	5473
YLR182W	chrI:159467_G/A	BY	0.48475	1.38218	3	97	121	5408
YKL185W	chrI:159467_G/A	BY	0.634745	0	0	100	68	5461
YHR084W	chrI:159467_G/A	BY	0.534583	1.42556	4	96	157	5372
YHL020C	chrI:159467_G/A	BY	1	0	0	100	42	5487
YER111C	chrI:159467_G/A	BY	0.412569	1.40956	5	95	199	5330
YOR028C	chrI:159467_G/A	BY	0.766076	1.03783	3	97	160	5369
YDL106C	chrI:159467_G/A	BY	0.729308	0.429695	1	99	127	5402
YJL110C	chrI:159467_G/A	BY	1	0	0	100	13	5516
YGL013C	chrI:159467_G/A	BY	1	0	0	100	37	5492
YGL071W	chrI:159467_G/A	BY	0.481839	1.39396	3	97	120	5409
YPL202C	chrI:159467_G/A	BY	0.638642	0	0	100	71	5458
YIL131C	chrI:159467_G/A	BY	0.312985	1.31284	18	82	792	4737
YNL068C	chrI:159467_G/A	BY	0.0786186	0	0	100	182	5347
YIL101C	chrI:159467_G/A	BY	0.321628	1.26228	25	75	1155	4374
YDR207C	chrI:159467_G/A	BY	0.485209	1.22687	11	89	506	5023
YMR042W	chrI:159467_G/A	BY	0.476557	1.58539	1	99	35	5494
YDR423C	chrI:159467_G/A	BY	0.203902	1.69542	7	93	235	5294
YNL027W	chrI:159467_G/A	BY	1	0	0	100	15	5514
YGL166W	chrI:159467_G/A	BY	0.0986212	4.00748	2	98	28	5501
YIR023W	chrI:159467_G/A	BY	1	0	0	100	15	5514
YPR008W	chrI:159467_G/A	BY	0.36179	2.31638	1	99	24	5505
YPL254W	chrI:159467_G/A	BY	0.406616	1.3106	8	92	344	5185
YDR043C	chrI:159467_G/A	BY	0.661642	1.35556	2	98	82	5447
YAL051W	chrI:159467_G/A	BY	1	0	0	100	15	5514
YLR176C	chrI:159467_G/A	BY	0.614746	0.776256	8	92	557	4972
YMR182C	chrI:159467_G/A	BY	0.0292881	4.85168	3	97	35	5494
YBL103C	chrI:159467_G/A	BY	0.633595	0	0	100	67	5462
YOL004W	chrI:159467_G/A	BY	0.359107	1.47381	4	96	152	5377
YHR041C	chrI:159467_G/A	BY	1	0	0	100	40	5489
YDR310C	chrI:159467_G/A	BY	1	0.71524	1	99	77	5452
YDL170W	chrI:159467_G/A	BY	1	0.949766	7	93	406	5123
YNL330C	chrI:159467_G/A	BY	0.169447	1.63609	8	92	279	5250
YKL032C	chrI:159467_G/A	BY	0.881441	0.890811	12	88	734	4795
YLR071C	chrI:159467_G/A	BY	0.55399	0.709162	5	95	382	5147
YDL005C	chrI:159467_G/A	BY	0.683543	1.11129	18	82	912	4617
YOR110W	chrI:159467_G/A	BY	0.774961	0.884622	13	87	799	4730
YDR392W	chrI:159467_G/A	BY	0.357508	1.36836	11	89	458	5071
YBR081C	chrI:159467_G/A	BY	1	0.95233	2	98	116	5413
YGR104C	chrI:159467_G/A	BY	0.339185	1.54696	4	96	145	5384
YPR086W	chrI:159467_G/A	BY	1.76382e-06	3.13916	30	70	664	4865
YGR252W	chrI:159467_G/A	BY	0.116975	1.47985	20	80	799	4730
YOR344C	chrI:159467_G/A	BY	0.104277	2.33279	4	96	97	5432
YOR174W	chrI:159467_G/A	BY	0.00466156	2.08761	22	78	658	4871
YML007W	chrI:159467_G/A	BY	1	0.996939	9	91	499	5030
YJL056C	chrI:159467_G/A	BY	0.729944	0.42626	1	99	128	5401
YPR199C	chrI:159467_G/A	BY	1	0	0	100	12	5517
YER045C	chrI:159467_G/A	BY	1	0	0	100	3	5526
YHR058C	chrI:159467_G/A	BY	1	0.774246	2	98	142	5387
YPR065W	chrI:159467_G/A	BY	0.108187	2.7262	3	97	62	5467
YBR112C	chrI:159467_G/A	BY	0.774125	0.592873	2	98	184	5345
YER159C	chrI:159467_G/A	BY	0.0553016	1.82206	13	87	419	5110
YLR098C	chrI:159467_G/A	BY	0.0901681	2.96805	3	97	57	5472
YDR443C	chrI:159467_G/A	BY	0.373178	2.2235	1	99	25	5504
YJR127C	chrI:159467_G/A	BY	1	0.840964	2	98	131	5398
YPR133C	chrI:159467_G/A	BY	0.433677	1.66194	3	97	101	5428
YOR162C	chrI:159467_G/A	BY	1	0	0	100	12	5517
YJL103C	chrI:159467_G/A	BY	0.0857547	13.9299	1	99	4	5525
YGL181W	chrI:159467_G/A	BY	0.0236038	5.30997	3	97	32	5497
YDR451C	chrI:159467_G/A	BY	1	0	0	100	16	5513
YML027W	chrI:159467_G/A	BY	0.222165	4.28306	1	99	13	5516
YGR044C	chrI:159467_G/A	BY	0.179097	5.57119	1	99	10	5519
YOR363C	chrI:159467_G/A	BY	1	0	0	100	38	5491
YLR418C	chrI:159467_G/A	BY	0.64477	0	0	100	75	5454
YKL015W	chrI:159467_G/A	BY	1	0	0	100	52	5477
YDR362C	chrI:159467_G/A	BY	1	0	0	100	21	5508
YBL005W	chrI:159467_G/A	BY	1	0	0	100	3	5526
YLR223C	chrI:159467_G/A	BY	0.115248	0	0	100	148	5381
YGR116W	chrI:159467_G/A	BY	0.595272	1.30711	5	95	214	5315
YKL109W	chrI:159467_G/A	BY	1	0	0	100	43	5486
YNL167C	chrI:159467_G/A	BY	1	0	0	100	26	5503
YDR397C	chrI:159467_G/A	BY	1	0.57782	1	99	95	5434
YOL145C	chrI:159467_G/A	BY	1	0	0	100	11	5518
YOL108C	chrI:159467_G/A	BY	0.406983	0	0	100	85	5444
YBR279W	chrI:159467_G/A	BY	0.607955	1.08494	1	99	51	5478
YER169W	chrI:159467_G/A	BY	0.109957	3.73931	2	98	30	5499
YBR240C	chrI:159467_G/A	BY	0.416755	1.91542	1	99	29	5500
YDR176W	chrI:159467_G/A	BY	1	0	0	100	7	5522
YPL248C	chrI:159467_G/A	BY	1	0	0	100	36	5493
YLR055C	chrI:159467_G/A	BY	1	0	0	100	35	5494
YOR038C	chrI:159467_G/A	BY	1	0	0	100	6	5523
YBR182C	chrI:159467_G/A	BY	0.179097	5.57119	1	99	10	5519
YER109C	chrI:159467_G/A	BY	0.0930867	4.15684	2	98	27	5502
YLR013W	chrI:159467_G/A	BY	0.208063	4.64137	1	99	12	5517
YBL008W	chrI:159467_G/A	BY	1	0	0	100	7	5522
YOR298C-A	chrI:159467_G/A	BY	1	0	0	100	13	5516
YER028C	chrI:159467_G/A	BY	1	0	0	100	9	5520
YOR229W	chrI:159467_G/A	BY	0.476557	1.58539	1	99	35	5494
YPR052C	chrI:159467_G/A	BY	0.467029	1.63231	1	99	34	5495
YOL051W	chrI:159467_G/A	BY	1	0	0	100	8	5521
YFR034C	chrI:159467_G/A	BY	1	0	0	100	38	5491
YHR006W	chrI:159467_G/A	BY	1	0	0	100	5	5524
YKL058W	chrI:159467_G/A	BY	1	0	0	100	6	5523
YDR448W	chrI:159467_G/A	BY	1	0	0	100	48	5481
YNL229C	chrI:159467_G/A	BY	1	0	0	100	17	5512
YMR223W	chrI:159467_G/A	BY	1	0	0	100	1	5528
YMR070W	chrI:159467_G/A	BY	1	0	0	100	36	5493
YLR131C	chrI:159467_G/A	BY	0.634745	0	0	100	68	5461
YLR014C	chrI:159467_G/A	BY	1	0	0	100	20	5509
YGR246C	chrI:159467_G/A	BY	1	0	0	100	16	5513
YHL027W	chrI:159467_G/A	BY	1	0.936494	1	99	59	5470
YOL116W	chrI:159467_G/A	BY	1	0	0	100	23	5506
YLR266C	chrI:159467_G/A	BY	1	0	0	100	4	5525
YOR230W	chrI:159467_G/A	BY	1	0	0	100	34	5495
YNR010W	chrI:159467_G/A	BY	1	0	0	100	23	5506
YNL309W	chrI:159467_G/A	BY	1	0	0	100	43	5486
YOR113W	chrI:159467_G/A	BY	1	0	0	100	3	5526
YMR280C	chrI:159467_G/A	BY	1	0	0	100	6	5523
YPL177C	chrI:159467_G/A	BY	1	0	0	100	8	5521
YGL209W	chrI:159467_G/A	BY	1	0	0	100	0	5529
YMR164C	chrI:159467_G/A	BY	1	0	0	100	18	5511
YPL133C	chrI:159467_G/A	BY	1	0	0	100	9	5520
YHR178W	chrI:159467_G/A	BY	0.0439101	6.61105	2	98	17	5512
YOR032C	chrI:159467_G/A	BY	1	0	0	100	27	5502
YHL009C	chrI:159467_G/A	BY	1	0	0	100	3	5526
YML099C	chrI:159467_G/A	BY	1	0	0	100	25	5504
YCR065W	chrI:159467_G/A	BY	1	0	0	100	5	5524
YDR169C	chrI:159467_G/A	BY	1	0	0	100	6	5523
YCR081W	chrI:159467_G/A	BY	0.384366	2.13751	1	99	26	5503
YCL058W-A	chrI:159467_G/A	BY	1	0	0	100	10	5519
YOL089C	chrI:159467_G/A	BY	1	0	0	100	10	5519
YPL042C	chrI:159467_G/A	BY	1	0	0	100	8	5521
YKR034W	chrI:159467_G/A	BY	1	0	0	100	12	5517
YLR228C	chrI:159467_G/A	BY	1	0	0	100	6	5523
YHR124W	chrI:159467_G/A	BY	1	0	0	100	4	5525
YGL244W	chrI:159467_G/A	BY	1	0	0	100	6	5523
YNL257C	chrI:159467_G/A	BY	1	0	0	100	9	5520
YBL054W	chrI:159467_G/A	BY	1	0	0	100	8	5521
YER088C	chrI:159467_G/A	BY	1	0	0	100	7	5522
YFL031W	chrI:159467_G/A	BY	1	0	0	100	13	5516
YFL021W	chrI:159467_G/A	BY	1	0	0	100	19	5510
YGL254W	chrI:159467_G/A	BY	1	0	0	100	2	5527
YJL089W	chrI:159467_G/A	BY	1	0	0	100	8	5521
YJR140C	chrI:159467_G/A	BY	1	0	0	100	8	5521
YPL230W	chrI:159467_G/A	BY	1	0	0	100	4	5525
YDR213W	chrI:159467_G/A	BY	1	0	0	100	3	5526
YKL038W	chrI:159467_G/A	BY	0.133669	7.95993	1	99	7	5522
YCL055W	chrI:159467_G/A	BY	1	0	0	100	3	5526
YOR140W	chrI:159467_G/A	BY	1	0	0	100	5	5524
YOL067C	chrI:159467_G/A	BY	1	0	0	100	2	5527
YML076C	chrI:159467_G/A	BY	1	0	0	100	0	5529
YGR249W	chrI:159467_G/A	BY	1	0	0	100	1	5528
YPL007C	chrI:159467_G/A	BY	1	0	0	100	2	5527
YDL020C	chrI:189123_C/T	RM	0.266834	3.42911	1	15	107	5506
YIR018W	chrI:189123_C/T	RM	0.624098	0	0	16	406	5207
YEL009C	chrI:189123_C/T	RM	0.218114	2.46845	2	14	307	5306
YJL127C	chrI:189123_C/T	RM	0.288688	1.85982	4	12	853	4760
YKL112W	chrI:189123_C/T	RM	0.0565282	3.9195	3	13	312	5301
YDR421W	chrI:189123_C/T	RM	1	0	0	16	14	5599
YKR099W	chrI:189123_C/T	RM	1	0	0	16	97	5516
YPL075W	chrI:189123_C/T	RM	0.000991165	6.21438	7	9	624	4989
YGL073W	chrI:189123_C/T	RM	0.346412	1.73922	2	14	426	5187
YGL035C	chrI:189123_C/T	RM	1	0	0	16	25	5588
YGL025C	chrI:189123_C/T	RM	1	0	0	16	14	5599
YNL216W	chrI:189123_C/T	RM	0.0584635	2.84958	5	11	772	4841
YOR380W	chrI:189123_C/T	RM	1	0	0	16	6	5607
YBR049C	chrI:189123_C/T	RM	0.313091	1.72251	4	12	910	4703
YNL236W	chrI:189123_C/T	RM	0.240565	2.30134	2	14	328	5285
YER161C	chrI:189123_C/T	RM	0.172182	5.68576	1	15	65	5548
YDR463W	chrI:189123_C/T	RM	0.679211	1.23249	2	14	583	5030
YDR146C	chrI:189123_C/T	RM	1	0	0	16	118	5495
YPL139C	chrI:189123_C/T	RM	1	0	0	16	24	5589
YNL199C	chrI:189123_C/T	RM	0.0146159	12.3649	2	14	64	5549
YMR021C	chrI:189123_C/T	RM	1	0	0	16	51	5562
YPL089C	chrI:189123_C/T	RM	1	0	0	16	26	5587
YPR104C	chrI:189123_C/T	RM	1	1.03393	1	15	340	5273
YDR123C	chrI:189123_C/T	RM	1	0	0	16	73	5540
YLR403W	chrI:189123_C/T	RM	0.605026	1.36634	7	9	2036	3577
YMR037C	chrI:189123_C/T	RM	1	1.00554	1	15	349	5264
YKL062W	chrI:189123_C/T	RM	1	0	0	16	49	5564
YKL043W	chrI:189123_C/T	RM	1	0	0	16	80	5533
YMR016C	chrI:189123_C/T	RM	1	0	0	16	61	5552
YDR259C	chrI:189123_C/T	RM	0.526829	1.41028	4	12	1073	4540
YJR060W	chrI:189123_C/T	RM	0.109741	3.885	2	14	199	5414
YDR253C	chrI:189123_C/T	RM	1	0.950189	1	15	368	5245
YNL103W	chrI:189123_C/T	RM	1	0	0	16	299	5314
YHR206W	chrI:189123_C/T	RM	1	0	0	16	153	5460
YDR216W	chrI:189123_C/T	RM	1	0	0	16	16	5597
YNL314W	chrI:189123_C/T	RM	1	0	0	16	53	5560
YPL038W	chrI:189123_C/T	RM	1	0	0	16	22	5591
YIL036W	chrI:189123_C/T	RM	0.667309	1.30709	2	14	553	5060
YOL148C	chrI:189123_C/T	RM	0.0750446	3.45824	3	13	351	5262
YCR084C	chrI:189123_C/T	RM	0.0823024	3.31682	3	13	365	5248
YER040W	chrI:189123_C/T	RM	1	0	0	16	121	5492
YBR083W	chrI:189123_C/T	RM	1	0	0	16	122	5491
YLR256W	chrI:189123_C/T	RM	1	0	0	16	69	5544
YLR451W	chrI:189123_C/T	RM	1	0	0	16	122	5491
YDL056W	chrI:189123_C/T	RM	1	0	0	16	109	5504
YMR043W	chrI:189123_C/T	RM	1	0	0	16	56	5557
YOR372C	chrI:189123_C/T	RM	1	0	0	16	56	5557
YLR182W	chrI:189123_C/T	RM	1	0	0	16	124	5489
YKL185W	chrI:189123_C/T	RM	1	0	0	16	68	5545
YHR084W	chrI:189123_C/T	RM	1	0	0	16	161	5452
YHL020C	chrI:189123_C/T	RM	0.113071	9.0483	1	15	41	5572
YER111C	chrI:189123_C/T	RM	1	0	0	16	204	5409
YOR028C	chrI:189123_C/T	RM	1	0	0	16	163	5450
YDL106C	chrI:189123_C/T	RM	0.308248	2.87884	1	15	127	5486
YJL110C	chrI:189123_C/T	RM	0.036366	30.9725	1	15	12	5601
YGL013C	chrI:189123_C/T	RM	1	0	0	16	37	5576
YGL071W	chrI:189123_C/T	RM	1	0	0	16	123	5490
YPL202C	chrI:189123_C/T	RM	1	0	0	16	71	5542
YIL131C	chrI:189123_C/T	RM	1	0.849571	2	14	808	4805
YNL068C	chrI:189123_C/T	RM	1	0	0	16	182	5431
YIL101C	chrI:189123_C/T	RM	0.219482	0.250758	1	15	1179	4434
YDR207C	chrI:189123_C/T	RM	0.390172	0	0	16	517	5096
YMR042W	chrI:189123_C/T	RM	1	0	0	16	36	5577
YDR423C	chrI:189123_C/T	RM	0.148943	3.19705	2	14	240	5373
YNL027W	chrI:189123_C/T	RM	1	0	0	16	15	5598
YGL166W	chrI:189123_C/T	RM	1	0	0	16	30	5583
YIR023W	chrI:189123_C/T	RM	1	0	0	16	15	5598
YPR008W	chrI:189123_C/T	RM	1	0	0	16	25	5588
YPL254W	chrI:189123_C/T	RM	0.0740335	3.47937	3	13	349	5264
YDR043C	chrI:189123_C/T	RM	1	0	0	16	84	5529
YAL051W	chrI:189123_C/T	RM	1	0	0	16	15	5598
YLR176C	chrI:189123_C/T	RM	0.671203	1.28134	2	14	563	5050
YMR182C	chrI:189123_C/T	RM	1	0	0	16	38	5575
YBL103C	chrI:189123_C/T	RM	1	0	0	16	67	5546
YOL004W	chrI:189123_C/T	RM	0.362555	2.34698	1	15	155	5458
YHR041C	chrI:189123_C/T	RM	0.00554834	20.9019	2	14	38	5575
YDR310C	chrI:189123_C/T	RM	0.200333	4.79	1	15	77	5536
YDL170W	chrI:189123_C/T	RM	0.33028	1.80789	2	14	411	5202
YNL330C	chrI:189123_C/T	RM	0.567622	1.24167	1	15	286	5327
YKL032C	chrI:189123_C/T	RM	1	0.93491	2	14	744	4869
YLR071C	chrI:189123_C/T	RM	0.302181	1.93963	2	14	385	5228
YDL005C	chrI:189123_C/T	RM	0.73836	1.16648	3	13	927	4686
YOR110W	chrI:189123_C/T	RM	0.717651	0.394785	1	15	811	4802
YDR392W	chrI:189123_C/T	RM	0.0386682	3.68886	4	12	465	5148
YBR081C	chrI:189123_C/T	RM	0.287823	3.13044	1	15	117	5496
YGR104C	chrI:189123_C/T	RM	1	0	0	16	149	5464
YPR086W	chrI:189123_C/T	RM	0.246465	0	0	16	694	4919
YGR252W	chrI:189123_C/T	RM	0.274846	1.96217	4	12	815	4798
YOR344C	chrI:189123_C/T	RM	1	0	0	16	101	5512
YOR174W	chrI:189123_C/T	RM	0.710813	0.484486	1	15	679	4934
YML007W	chrI:189123_C/T	RM	0.389836	0	0	16	508	5105
YJL056C	chrI:189123_C/T	RM	0.31026	2.85584	1	15	128	5485
YPR199C	chrI:189123_C/T	RM	1	0	0	16	12	5601
YER045C	chrI:189123_C/T	RM	1	0	0	16	3	5610
YHR058C	chrI:189123_C/T	RM	1	0	0	16	144	5469
YPR065W	chrI:189123_C/T	RM	1	0	0	16	65	5548
YBR112C	chrI:189123_C/T	RM	1	0	0	16	186	5427
YER159C	chrI:189123_C/T	RM	0.62891	0	0	16	432	5181
YLR098C	chrI:189123_C/T	RM	0.157761	6.27011	1	15	59	5554
YDR443C	chrI:189123_C/T	RM	1	0	0	16	26	5587
YJR127C	chrI:189123_C/T	RM	1	0	0	16	133	5480
YPR133C	chrI:189123_C/T	RM	0.258277	3.56462	1	15	103	5510
YOR162C	chrI:189123_C/T	RM	1	0	0	16	12	5601
YJL103C	chrI:189123_C/T	RM	1	0	0	16	5	5608
YGL181W	chrI:189123_C/T	RM	1	0	0	16	35	5578
YDR451C	chrI:189123_C/T	RM	1	0	0	16	16	5597
YML027W	chrI:189123_C/T	RM	1	0	0	16	14	5599
YGR044C	chrI:189123_C/T	RM	1	0	0	16	11	5602
YOR363C	chrI:189123_C/T	RM	1	0	0	16	38	5575
YLR418C	chrI:189123_C/T	RM	0.0186298	10.8247	2	14	73	5540
YKL015W	chrI:189123_C/T	RM	1	0	0	16	52	5561
YDR362C	chrI:189123_C/T	RM	1	0	0	16	21	5592
YBL005W	chrI:189123_C/T	RM	1	0	0	16	3	5610
YLR223C	chrI:189123_C/T	RM	1	0	0	16	148	5465
YGR116W	chrI:189123_C/T	RM	1	0	0	16	219	5394
YKL109W	chrI:189123_C/T	RM	1	0	0	16	43	5570
YNL167C	chrI:189123_C/T	RM	1	0	0	16	26	5587
YDR397C	chrI:189123_C/T	RM	1	0	0	16	96	5517
YOL145C	chrI:189123_C/T	RM	1	0	0	16	11	5602
YOL108C	chrI:189123_C/T	RM	1	0	0	16	85	5528
YBR279W	chrI:189123_C/T	RM	1	0	0	16	52	5561
YER169W	chrI:189123_C/T	RM	1	0	0	16	32	5581
YBR240C	chrI:189123_C/T	RM	1	0	0	16	30	5583
YDR176W	chrI:189123_C/T	RM	1	0	0	16	7	5606
YPL248C	chrI:189123_C/T	RM	1	0	0	16	36	5577
YLR055C	chrI:189123_C/T	RM	1	0	0	16	35	5578
YOR038C	chrI:189123_C/T	RM	1	0	0	16	6	5607
YBR182C	chrI:189123_C/T	RM	1	0	0	16	11	5602
YER109C	chrI:189123_C/T	RM	1	0	0	16	29	5584
YLR013W	chrI:189123_C/T	RM	1	0	0	16	13	5600
YBL008W	chrI:189123_C/T	RM	1	0	0	16	7	5606
YOR298C-A	chrI:189123_C/T	RM	1	0	0	16	13	5600
YER028C	chrI:189123_C/T	RM	1	0	0	16	9	5604
YOR229W	chrI:189123_C/T	RM	1	0	0	16	36	5577
YPR052C	chrI:189123_C/T	RM	1	0	0	16	35	5578
YOL051W	chrI:189123_C/T	RM	1	0	0	16	8	5605
YFR034C	chrI:189123_C/T	RM	0.102842	10.0315	1	15	37	5576
YHR006W	chrI:189123_C/T	RM	1	0	0	16	5	5608
YKL058W	chrI:189123_C/T	RM	1	0	0	16	6	5607
YDR448W	chrI:189123_C/T	RM	1	0	0	16	48	5565
YNL229C	chrI:189123_C/T	RM	1	0	0	16	17	5596
YMR223W	chrI:189123_C/T	RM	1	0	0	16	1	5612
YMR070W	chrI:189123_C/T	RM	1	0	0	16	36	5577
YLR131C	chrI:189123_C/T	RM	1	0	0	16	68	5545
YLR014C	chrI:189123_C/T	RM	1	0	0	16	20	5593
YGR246C	chrI:189123_C/T	RM	1	0	0	16	16	5597
YHL027W	chrI:189123_C/T	RM	1	0	0	16	60	5553
YOL116W	chrI:189123_C/T	RM	1	0	0	16	23	5590
YLR266C	chrI:189123_C/T	RM	1	0	0	16	4	5609
YOR230W	chrI:189123_C/T	RM	1	0	0	16	34	5579
YNR010W	chrI:189123_C/T	RM	1	0	0	16	23	5590
YNL309W	chrI:189123_C/T	RM	1	0	0	16	43	5570
YOR113W	chrI:189123_C/T	RM	1	0	0	16	3	5610
YMR280C	chrI:189123_C/T	RM	1	0	0	16	6	5607
YPL177C	chrI:189123_C/T	RM	1	0	0	16	8	5605
YGL209W	chrI:189123_C/T	RM	1	0	0	16	0	5613
YMR164C	chrI:189123_C/T	RM	1	0	0	16	18	5595
YPL133C	chrI:189123_C/T	RM	1	0	0	16	9	5604
YHR178W	chrI:189123_C/T	RM	1	0	0	16	19	5594
YOR032C	chrI:189123_C/T	RM	1	0	0	16	27	5586
YHL009C	chrI:189123_C/T	RM	1	0	0	16	3	5610
YML099C	chrI:189123_C/T	RM	1	0	0	16	25	5588
YCR065W	chrI:189123_C/T	RM	1	0	0	16	5	5608
YDR169C	chrI:189123_C/T	RM	1	0	0	16	6	5607
YCR081W	chrI:189123_C/T	RM	1	0	0	16	27	5586
YCL058W-A	chrI:189123_C/T	RM	1	0	0	16	10	5603
YOL089C	chrI:189123_C/T	RM	1	0	0	16	10	5603
YPL042C	chrI:189123_C/T	RM	1	0	0	16	8	5605
YKR034W	chrI:189123_C/T	RM	1	0	0	16	12	5601
YLR228C	chrI:189123_C/T	RM	1	0	0	16	6	5607
YHR124W	chrI:189123_C/T	RM	1	0	0	16	4	5609
YGL244W	chrI:189123_C/T	RM	1	0	0	16	6	5607
YNL257C	chrI:189123_C/T	RM	1	0	0	16	9	5604
YBL054W	chrI:189123_C/T	RM	1	0	0	16	8	5605
YER088C	chrI:189123_C/T	RM	1	0	0	16	7	5606
YFL031W	chrI:189123_C/T	RM	1	0	0	16	13	5600
YFL021W	chrI:189123_C/T	RM	1	0	0	16	19	5594
YGL254W	chrI:189123_C/T	RM	1	0	0	16	2	5611
YJL089W	chrI:189123_C/T	RM	1	0	0	16	8	5605
YJR140C	chrI:189123_C/T	RM	1	0	0	16	8	5605
YPL230W	chrI:189123_C/T	RM	1	0	0	16	4	5609
YDR213W	chrI:189123_C/T	RM	1	0	0	16	3	5610
YKL038W	chrI:189123_C/T	RM	1	0	0	16	8	5605
YCL055W	chrI:189123_C/T	RM	1	0	0	16	3	5610
YOR140W	chrI:189123_C/T	RM	1	0	0	16	5	5608
YOL067C	chrI:189123_C/T	RM	1	0	0	16	2	5611
YML076C	chrI:189123_C/T	RM	1	0	0	16	0	5613
YGR249W	chrI:189123_C/T	RM	1	0	0	16	1	5612
YPL007C	chrI:189123_C/T	RM	1	0	0	16	2	5611
YDL020C	chrI:189123_C/T	BY	0.408024	1.97486	1	26	107	5495
YIR018W	chrI:189123_C/T	BY	0.440188	1.61241	3	24	403	5199
YEL009C	chrI:189123_C/T	BY	1	0.661119	1	26	308	5294
YJL127C	chrI:189123_C/T	BY	0.788318	0.695006	3	24	854	4748
YKL112W	chrI:189123_C/T	BY	0.189876	2.11899	3	24	312	5290
YDR421W	chrI:189123_C/T	BY	1	0	0	27	14	5588
YKR099W	chrI:189123_C/T	BY	1	0	0	27	97	5505
YPL075W	chrI:189123_C/T	BY	1	0.990049	3	24	628	4974
YGL073W	chrI:189123_C/T	BY	0.262542	0	0	27	428	5174
YGL035C	chrI:189123_C/T	BY	1	0	0	27	25	5577
YGL025C	chrI:189123_C/T	BY	1	0	0	27	14	5588
YNL216W	chrI:189123_C/T	BY	0.409263	1.42182	5	22	772	4830
YOR380W	chrI:189123_C/T	BY	1	0	0	27	6	5596
YBR049C	chrI:189123_C/T	BY	0.428764	1.47691	6	21	908	4694
YNL236W	chrI:189123_C/T	BY	0.670603	1.28628	2	25	328	5274
YER161C	chrI:189123_C/T	BY	1	0	0	27	66	5536
YDR463W	chrI:189123_C/T	BY	0.519338	1.50282	4	23	581	5021
YDR146C	chrI:189123_C/T	BY	1	0	0	27	118	5484
YPL139C	chrI:189123_C/T	BY	1	0	0	27	24	5578
YNL199C	chrI:189123_C/T	BY	1	0	0	27	66	5536
YMR021C	chrI:189123_C/T	BY	0.0244517	9.05444	2	25	49	5553
YPL089C	chrI:189123_C/T	BY	1	0	0	27	26	5576
YPR104C	chrI:189123_C/T	BY	0.677566	1.24195	2	25	339	5263
YDR123C	chrI:189123_C/T	BY	1	0	0	27	73	5529
YLR403W	chrI:189123_C/T	BY	0.318722	0.613065	7	20	2036	3566
YMR037C	chrI:189123_C/T	BY	0.234081	1.8928	3	24	347	5255
YKL062W	chrI:189123_C/T	BY	1	0	0	27	49	5553
YKL043W	chrI:189123_C/T	BY	1	0	0	27	80	5522
YMR016C	chrI:189123_C/T	BY	1	0	0	27	61	5541
YDR259C	chrI:189123_C/T	BY	0.334318	1.48231	7	20	1070	4532
YJR060W	chrI:189123_C/T	BY	1	1.03885	1	26	200	5402
YDR253C	chrI:189123_C/T	BY	0.256353	0	0	27	369	5233
YNL103W	chrI:189123_C/T	BY	0.398815	0	0	27	299	5303
YHR206W	chrI:189123_C/T	BY	0.16608	2.887	2	25	151	5451
YDR216W	chrI:189123_C/T	BY	1	0	0	27	16	5586
YNL314W	chrI:189123_C/T	BY	0.225872	4.10283	1	26	52	5550
YPL038W	chrI:189123_C/T	BY	1	0	0	27	22	5580
YIL036W	chrI:189123_C/T	BY	0.10421	0	0	27	555	5047
YOL148C	chrI:189123_C/T	BY	0.0859802	2.60897	4	23	350	5252
YCR084C	chrI:189123_C/T	BY	1	0.548651	1	26	367	5235
YER040W	chrI:189123_C/T	BY	0.444613	1.75682	1	26	120	5482
YBR083W	chrI:189123_C/T	BY	0.0198876	5.75509	3	24	119	5483
YLR256W	chrI:189123_C/T	BY	0.0426847	6.60286	2	25	67	5535
YLR451W	chrI:189123_C/T	BY	0.447336	1.74198	1	26	121	5481
YDL056W	chrI:189123_C/T	BY	1	0	0	27	109	5493
YMR043W	chrI:189123_C/T	BY	1	0	0	27	56	5546
YOR372C	chrI:189123_C/T	BY	0.0291045	8.2097	2	25	54	5548
YLR182W	chrI:189123_C/T	BY	0.118334	3.59167	2	25	122	5480
YKL185W	chrI:189123_C/T	BY	1	0	0	27	68	5534
YHR084W	chrI:189123_C/T	BY	1	0	0	27	161	5441
YHL020C	chrI:189123_C/T	BY	1	0	0	27	42	5560
YER111C	chrI:189123_C/T	BY	0.256091	2.13817	2	25	202	5400
YOR028C	chrI:189123_C/T	BY	1	0	0	27	163	5439
YDL106C	chrI:189123_C/T	BY	1	0	0	27	128	5474
YJL110C	chrI:189123_C/T	BY	1	0	0	27	13	5589
YGL013C	chrI:189123_C/T	BY	1	0	0	27	37	5565
YGL071W	chrI:189123_C/T	BY	0.450045	1.72739	1	26	122	5480
YPL202C	chrI:189123_C/T	BY	1	0	0	27	71	5531
YIL131C	chrI:189123_C/T	BY	0.578682	1.35424	5	22	805	4797
YNL068C	chrI:189123_C/T	BY	1	0	0	27	182	5420
YIL101C	chrI:189123_C/T	BY	1	0.85631	5	22	1175	4427
YDR207C	chrI:189123_C/T	BY	0.305855	1.72502	4	23	513	5089
YMR042W	chrI:189123_C/T	BY	1	0	0	27	36	5566
YDR423C	chrI:189123_C/T	BY	1	0.85559	1	26	241	5361
YNL027W	chrI:189123_C/T	BY	1	0	0	27	15	5587
YGL166W	chrI:189123_C/T	BY	1	0	0	27	30	5572
YIR023W	chrI:189123_C/T	BY	1	0	0	27	15	5587
YPR008W	chrI:189123_C/T	BY	1	0	0	27	25	5577
YPL254W	chrI:189123_C/T	BY	0.236672	1.88125	3	24	349	5253
YDR043C	chrI:189123_C/T	BY	1	0	0	27	84	5518
YAL051W	chrI:189123_C/T	BY	1	0	0	27	15	5587
YLR176C	chrI:189123_C/T	BY	1	0.71607	2	25	563	5039
YMR182C	chrI:189123_C/T	BY	0.167493	5.78007	1	26	37	5565
YBL103C	chrI:189123_C/T	BY	1	0	0	27	67	5535
YOL004W	chrI:189123_C/T	BY	0.532621	1.35153	1	26	155	5447
YHR041C	chrI:189123_C/T	BY	1	0	0	27	40	5562
YDR310C	chrI:189123_C/T	BY	1	0	0	27	78	5524
YDL170W	chrI:189123_C/T	BY	1	1.01041	2	25	411	5191
YNL330C	chrI:189123_C/T	BY	0.646359	1.49234	2	25	285	5317
YKL032C	chrI:189123_C/T	BY	0.159324	1.8769	6	21	740	4862
YLR071C	chrI:189123_C/T	BY	1	0.519749	1	26	386	5216
YDL005C	chrI:189123_C/T	BY	1	0.878228	4	23	926	4676
YOR110W	chrI:189123_C/T	BY	0.415034	0.473334	2	25	810	4792
YDR392W	chrI:189123_C/T	BY	0.488409	1.37759	3	24	466	5136
YBR081C	chrI:189123_C/T	BY	1	0	0	27	118	5484
YGR104C	chrI:189123_C/T	BY	0.159286	2.96769	2	25	147	5455
YPR086W	chrI:189123_C/T	BY	0.134694	2.04039	6	21	688	4914
YGR252W	chrI:189123_C/T	BY	0.788084	0.733186	3	24	816	4786
YOR344C	chrI:189123_C/T	BY	1	0	0	27	101	5501
YOR174W	chrI:189123_C/T	BY	1	0.909344	3	24	677	4925
YML007W	chrI:189123_C/T	BY	1	0.805699	2	25	506	5096
YJL056C	chrI:189123_C/T	BY	1	0	0	27	129	5473
YPR199C	chrI:189123_C/T	BY	1	0	0	27	12	5590
YER045C	chrI:189123_C/T	BY	1	0	0	27	3	5599
YHR058C	chrI:189123_C/T	BY	0.504079	1.46811	1	26	143	5459
YPR065W	chrI:189123_C/T	BY	1	0	0	27	65	5537
YBR112C	chrI:189123_C/T	BY	0.597225	1.12617	1	26	185	5417
YER159C	chrI:189123_C/T	BY	0.718514	0.461495	1	26	431	5171
YLR098C	chrI:189123_C/T	BY	1	0	0	27	60	5542
YDR443C	chrI:189123_C/T	BY	1	0	0	27	26	5576
YJR127C	chrI:189123_C/T	BY	1	0	0	27	133	5469
YPR133C	chrI:189123_C/T	BY	0.396306	2.05293	1	26	103	5499
YOR162C	chrI:189123_C/T	BY	1	0	0	27	12	5590
YJL103C	chrI:189123_C/T	BY	1	0	0	27	5	5597
YGL181W	chrI:189123_C/T	BY	1	0	0	27	35	5567
YDR451C	chrI:189123_C/T	BY	1	0	0	27	16	5586
YML027W	chrI:189123_C/T	BY	1	0	0	27	14	5588
YGR044C	chrI:189123_C/T	BY	1	0	0	27	11	5591
YOR363C	chrI:189123_C/T	BY	1	0	0	27	38	5564
YLR418C	chrI:189123_C/T	BY	1	0	0	27	75	5527
YKL015W	chrI:189123_C/T	BY	0.222106	4.18404	1	26	51	5551
YDR362C	chrI:189123_C/T	BY	1	0	0	27	21	5581
YBL005W	chrI:189123_C/T	BY	1	0	0	27	3	5599
YLR223C	chrI:189123_C/T	BY	1	0	0	27	148	5454
YGR116W	chrI:189123_C/T	BY	1	0.949902	1	26	218	5384
YKL109W	chrI:189123_C/T	BY	1	0	0	27	43	5559
YNL167C	chrI:189123_C/T	BY	1	0	0	27	26	5576
YDR397C	chrI:189123_C/T	BY	1	0	0	27	96	5506
YOL145C	chrI:189123_C/T	BY	1	0	0	27	11	5591
YOL108C	chrI:189123_C/T	BY	0.337529	2.52589	1	26	84	5518
YBR279W	chrI:189123_C/T	BY	1	0	0	27	52	5550
YER169W	chrI:189123_C/T	BY	0.142973	6.90377	1	26	31	5571
YBR240C	chrI:189123_C/T	BY	1	0	0	27	30	5572
YDR176W	chrI:189123_C/T	BY	1	0	0	27	7	5595
YPL248C	chrI:189123_C/T	BY	1	0	0	27	36	5566
YLR055C	chrI:189123_C/T	BY	1	0	0	27	35	5567
YOR038C	chrI:189123_C/T	BY	1	0	0	27	6	5596
YBR182C	chrI:189123_C/T	BY	1	0	0	27	11	5591
YER109C	chrI:189123_C/T	BY	0.130454	7.6482	1	26	28	5574
YLR013W	chrI:189123_C/T	BY	1	0	0	27	13	5589
YBL008W	chrI:189123_C/T	BY	1	0	0	27	7	5595
YOR298C-A	chrI:189123_C/T	BY	1	0	0	27	13	5589
YER028C	chrI:189123_C/T	BY	1	0	0	27	9	5593
YOR229W	chrI:189123_C/T	BY	1	0	0	27	36	5566
YPR052C	chrI:189123_C/T	BY	1	0	0	27	35	5567
YOL051W	chrI:189123_C/T	BY	1	0	0	27	8	5594
YFR034C	chrI:189123_C/T	BY	1	0	0	27	38	5564
YHR006W	chrI:189123_C/T	BY	1	0	0	27	5	5597
YKL058W	chrI:189123_C/T	BY	1	0	0	27	6	5596
YDR448W	chrI:189123_C/T	BY	1	0	0	27	48	5554
YNL229C	chrI:189123_C/T	BY	1	0	0	27	17	5585
YMR223W	chrI:189123_C/T	BY	1	0	0	27	1	5601
YMR070W	chrI:189123_C/T	BY	0.012626	13.0719	2	25	34	5568
YLR131C	chrI:189123_C/T	BY	1	0	0	27	68	5534
YLR014C	chrI:189123_C/T	BY	1	0	0	27	20	5582
YGR246C	chrI:189123_C/T	BY	1	0	0	27	16	5586
YHL027W	chrI:189123_C/T	BY	1	0	0	27	60	5542
YOL116W	chrI:189123_C/T	BY	1	0	0	27	23	5579
YLR266C	chrI:189123_C/T	BY	1	0	0	27	4	5598
YOR230W	chrI:189123_C/T	BY	1	0	0	27	34	5568
YNR010W	chrI:189123_C/T	BY	1	0	0	27	23	5579
YNL309W	chrI:189123_C/T	BY	0.187408	5.08814	1	26	42	5560
YOR113W	chrI:189123_C/T	BY	1	0	0	27	3	5599
YMR280C	chrI:189123_C/T	BY	1	0	0	27	6	5596
YPL177C	chrI:189123_C/T	BY	1	0	0	27	8	5594
YGL209W	chrI:189123_C/T	BY	1	0	0	27	0	5602
YMR164C	chrI:189123_C/T	BY	1	0	0	27	18	5584
YPL133C	chrI:189123_C/T	BY	1	0	0	27	9	5593
YHR178W	chrI:189123_C/T	BY	1	0	0	27	19	5583
YOR032C	chrI:189123_C/T	BY	1	0	0	27	27	5575
YHL009C	chrI:189123_C/T	BY	1	0	0	27	3	5599
YML099C	chrI:189123_C/T	BY	1	0	0	27	25	5577
YCR065W	chrI:189123_C/T	BY	1	0	0	27	5	5597
YDR169C	chrI:189123_C/T	BY	1	0	0	27	6	5596
YCR081W	chrI:189123_C/T	BY	1	0	0	27	27	5575
YCL058W-A	chrI:189123_C/T	BY	1	0	0	27	10	5592
YOL089C	chrI:189123_C/T	BY	1	0	0	27	10	5592
YPL042C	chrI:189123_C/T	BY	0.0377577	30.6076	1	26	7	5595
YKR034W	chrI:189123_C/T	BY	1	0	0	27	12	5590
YLR228C	chrI:189123_C/T	BY	1	0	0	27	6	5596
YHR124W	chrI:189123_C/T	BY	1	0	0	27	4	5598
YGL244W	chrI:189123_C/T	BY	1	0	0	27	6	5596
YNL257C	chrI:189123_C/T	BY	1	0	0	27	9	5593
YBL054W	chrI:189123_C/T	BY	1	0	0	27	8	5594
YER088C	chrI:189123_C/T	BY	1	0	0	27	7	5595
YFL031W	chrI:189123_C/T	BY	1	0	0	27	13	5589
YFL021W	chrI:189123_C/T	BY	1	0	0	27	19	5583
YGL254W	chrI:189123_C/T	BY	1	0	0	27	2	5600
YJL089W	chrI:189123_C/T	BY	1	0	0	27	8	5594
YJR140C	chrI:189123_C/T	BY	1	0	0	27	8	5594
YPL230W	chrI:189123_C/T	BY	1	0	0	27	4	5598
YDR213W	chrI:189123_C/T	BY	1	0	0	27	3	5599
YKL038W	chrI:189123_C/T	BY	1	0	0	27	8	5594
YCL055W	chrI:189123_C/T	BY	1	0	0	27	3	5599
YOR140W	chrI:189123_C/T	BY	1	0	0	27	5	5597
YOL067C	chrI:189123_C/T	BY	1	0	0	27	2	5600
YML076C	chrI:189123_C/T	BY	1	0	0	27	0	5602
YGR249W	chrI:189123_C/T	BY	1	0	0	27	1	5601
YPL007C	chrI:189123_C/T	BY	1	0	0	27	2	5600
YDL020C	chrII:13061_G/T	RM	1	0	0	17	108	5504
YIR018W	chrII:13061_G/T	RM	1	0.803567	1	16	405	5207
YEL009C	chrII:13061_G/T	RM	0.617567	1.07625	1	16	308	5304
YJL127C	chrII:13061_G/T	RM	0.033815	3.05075	6	11	851	4761
YKL112W	chrII:13061_G/T	RM	0.0658951	3.63862	3	14	312	5300
YDR421W	chrII:13061_G/T	RM	1	0	0	17	14	5598
YKR099W	chrII:13061_G/T	RM	0.0337861	7.73559	2	15	95	5517
YPL075W	chrII:13061_G/T	RM	0.712332	0.494294	1	16	630	4982
YGL073W	chrII:13061_G/T	RM	0.374706	1.62298	2	15	426	5186
YGL035C	chrII:13061_G/T	RM	0.072978	14.522	1	16	24	5588
YGL025C	chrII:13061_G/T	RM	1	0	0	17	14	5598
YNL216W	chrII:13061_G/T	RM	1	0.832201	2	15	775	4837
YOR380W	chrII:13061_G/T	RM	1	0	0	17	6	5606
YBR049C	chrII:13061_G/T	RM	1	0.687176	2	15	912	4700
YNL236W	chrII:13061_G/T	RM	1	1.00361	1	16	329	5283
YER161C	chrII:13061_G/T	RM	1	0	0	17	66	5546
YDR463W	chrII:13061_G/T	RM	0.694624	1.15011	2	15	583	5029
YDR146C	chrII:13061_G/T	RM	1	0	0	17	118	5494
YPL139C	chrII:13061_G/T	RM	1	0	0	17	24	5588
YNL199C	chrII:13061_G/T	RM	1	0	0	17	66	5546
YMR021C	chrII:13061_G/T	RM	1	0	0	17	51	5561
YPL089C	chrII:13061_G/T	RM	1	0	0	17	26	5586
YPR104C	chrII:13061_G/T	RM	0.620534	0	0	17	341	5271
YDR123C	chrII:13061_G/T	RM	0.0198949	10.3884	2	15	71	5541
YLR403W	chrII:13061_G/T	RM	0.322583	0.539232	4	13	2039	3573
YMR037C	chrII:13061_G/T	RM	0.285769	2.01652	2	15	348	5264
YKL062W	chrII:13061_G/T	RM	1	0	0	17	49	5563
YKL043W	chrII:13061_G/T	RM	1	0	0	17	80	5532
YMR016C	chrII:13061_G/T	RM	0.169307	5.77865	1	16	60	5552
YDR259C	chrII:13061_G/T	RM	1	0.905448	3	14	1074	4538
YJR060W	chrII:13061_G/T	RM	1	0	0	17	201	5411
YDR253C	chrII:13061_G/T	RM	0.307587	1.90532	2	15	367	5245
YNL103W	chrII:13061_G/T	RM	0.227447	2.38541	2	15	297	5315
YHR206W	chrII:13061_G/T	RM	1	0	0	17	153	5459
YDR216W	chrII:13061_G/T	RM	1	0	0	17	16	5596
YNL314W	chrII:13061_G/T	RM	1	0	0	17	53	5559
YPL038W	chrII:13061_G/T	RM	1	0	0	17	22	5590
YIL036W	chrII:13061_G/T	RM	0.681405	1.21972	2	15	553	5059
YOL148C	chrII:13061_G/T	RM	0.0870476	3.21073	3	14	351	5261
YCR084C	chrII:13061_G/T	RM	0.0216578	4.43403	4	13	364	5248
YER040W	chrII:13061_G/T	RM	1	0	0	17	121	5491
YBR083W	chrII:13061_G/T	RM	0.0512547	6.09726	2	15	120	5492
YLR256W	chrII:13061_G/T	RM	1	0	0	17	69	5543
YLR451W	chrII:13061_G/T	RM	0.31136	2.83534	1	16	121	5491
YDL056W	chrII:13061_G/T	RM	0.283155	3.18396	1	16	108	5504
YMR043W	chrII:13061_G/T	RM	0.156516	6.30908	1	16	55	5557
YOR372C	chrII:13061_G/T	RM	0.156516	6.30908	1	16	55	5557
YLR182W	chrII:13061_G/T	RM	0.0527702	5.99522	2	15	122	5490
YKL185W	chrII:13061_G/T	RM	0.186908	5.16945	1	16	67	5545
YHR084W	chrII:13061_G/T	RM	1	0	0	17	161	5451
YHL020C	chrII:13061_G/T	RM	1	0	0	17	42	5570
YER111C	chrII:13061_G/T	RM	0.00274892	8.31849	4	13	200	5412
YOR028C	chrII:13061_G/T	RM	0.393628	2.10222	1	16	162	5450
YDL106C	chrII:13061_G/T	RM	1	0	0	17	128	5484
YJL110C	chrII:13061_G/T	RM	1	0	0	17	13	5599
YGL013C	chrII:13061_G/T	RM	1	0	0	17	37	5575
YGL071W	chrII:13061_G/T	RM	1	0	0	17	123	5489
YPL202C	chrII:13061_G/T	RM	1	0	0	17	71	5541
YIL131C	chrII:13061_G/T	RM	0.495303	0.371105	1	16	809	4803
YNL068C	chrII:13061_G/T	RM	0.428531	1.87512	1	16	181	5431
YIL101C	chrII:13061_G/T	RM	0.767189	1.16065	4	13	1176	4436
YDR207C	chrII:13061_G/T	RM	0.665528	1.31953	2	15	515	5097
YMR042W	chrII:13061_G/T	RM	1	0	0	17	36	5576
YDR423C	chrII:13061_G/T	RM	0.00509275	6.94189	4	13	238	5374
YNL027W	chrII:13061_G/T	RM	1	0	0	17	15	5597
YGL166W	chrII:13061_G/T	RM	1	0	0	17	30	5582
YIR023W	chrII:13061_G/T	RM	1	0	0	17	15	5597
YPR008W	chrII:13061_G/T	RM	1	0	0	17	25	5587
YPL254W	chrII:13061_G/T	RM	0.000392952	8.29259	6	11	346	5266
YDR043C	chrII:13061_G/T	RM	1	0	0	17	84	5528
YAL051W	chrII:13061_G/T	RM	1	0	0	17	15	5597
YLR176C	chrII:13061_G/T	RM	0.239781	1.92531	3	14	562	5050
YMR182C	chrII:13061_G/T	RM	1	0	0	17	38	5574
YBL103C	chrII:13061_G/T	RM	1	0	0	17	67	5545
YOL004W	chrII:13061_G/T	RM	0.380271	2.19998	1	16	155	5457
YHR041C	chrII:13061_G/T	RM	1	0	0	17	40	5572
YDR310C	chrII:13061_G/T	RM	1	0	0	17	78	5534
YDL170W	chrII:13061_G/T	RM	0.631047	0	0	17	413	5199
YNL330C	chrII:13061_G/T	RM	1	0	0	17	287	5325
YKL032C	chrII:13061_G/T	RM	0.0638068	2.73829	5	12	741	4871
YLR071C	chrII:13061_G/T	RM	1	0.846196	1	16	386	5226
YDL005C	chrII:13061_G/T	RM	0.048285	2.76664	6	11	924	4688
YOR110W	chrII:13061_G/T	RM	0.495293	0.370036	1	16	811	4801
YDR392W	chrII:13061_G/T	RM	0.163716	2.36594	3	14	466	5146
YBR081C	chrII:13061_G/T	RM	1	0	0	17	118	5494
YGR104C	chrII:13061_G/T	RM	0.366637	2.30691	1	16	148	5464
YPR086W	chrII:13061_G/T	RM	0.712352	0.443679	1	16	693	4919
YGR252W	chrII:13061_G/T	RM	0.295619	1.81081	4	13	815	4797
YOR344C	chrII:13061_G/T	RM	0.265261	3.44356	1	16	100	5512
YOR174W	chrII:13061_G/T	RM	0.14047	2.24627	4	13	676	4936
YML007W	chrII:13061_G/T	RM	0.0605696	3.11745	4	13	504	5108
YJL056C	chrII:13061_G/T	RM	0.326112	2.67687	1	16	128	5484
YPR199C	chrII:13061_G/T	RM	1	0	0	17	12	5600
YER045C	chrII:13061_G/T	RM	1	0	0	17	3	5609
YHR058C	chrII:13061_G/T	RM	0.356727	2.38969	1	16	143	5469
YPR065W	chrII:13061_G/T	RM	1	0	0	17	65	5547
YBR112C	chrII:13061_G/T	RM	1	0	0	17	186	5426
YER159C	chrII:13061_G/T	RM	0.635993	0	0	17	432	5180
YLR098C	chrII:13061_G/T	RM	1	0	0	17	60	5552
YDR443C	chrII:13061_G/T	RM	1	0	0	17	26	5586
YJR127C	chrII:13061_G/T	RM	1	0	0	17	133	5479
YPR133C	chrII:13061_G/T	RM	0.27202	3.34149	1	16	103	5509
YOR162C	chrII:13061_G/T	RM	1	0	0	17	12	5600
YJL103C	chrII:13061_G/T	RM	1	0	0	17	5	5607
YGL181W	chrII:13061_G/T	RM	1	0	0	17	35	5577
YDR451C	chrII:13061_G/T	RM	1	0	0	17	16	5596
YML027W	chrII:13061_G/T	RM	1	0	0	17	14	5598
YGR044C	chrII:13061_G/T	RM	1	0	0	17	11	5601
YOR363C	chrII:13061_G/T	RM	1	0	0	17	38	5574
YLR418C	chrII:13061_G/T	RM	1	0	0	17	75	5537
YKL015W	chrII:13061_G/T	RM	1	0	0	17	52	5560
YDR362C	chrII:13061_G/T	RM	1	0	0	17	21	5591
YBL005W	chrII:13061_G/T	RM	1	0	0	17	3	5609
YLR223C	chrII:13061_G/T	RM	0.364667	2.32302	1	16	147	5465
YGR116W	chrII:13061_G/T	RM	0.491142	1.54627	1	16	218	5394
YKL109W	chrII:13061_G/T	RM	1	0	0	17	43	5569
YNL167C	chrII:13061_G/T	RM	1	0	0	17	26	5586
YDR397C	chrII:13061_G/T	RM	1	0	0	17	96	5516
YOL145C	chrII:13061_G/T	RM	1	0	0	17	11	5601
YOL108C	chrII:13061_G/T	RM	0.228204	4.11094	1	16	84	5528
YBR279W	chrII:13061_G/T	RM	0.0104181	14.8033	2	15	50	5562
YER169W	chrII:13061_G/T	RM	1	0	0	17	32	5580
YBR240C	chrII:13061_G/T	RM	1	0	0	17	30	5582
YDR176W	chrII:13061_G/T	RM	1	0	0	17	7	5605
YPL248C	chrII:13061_G/T	RM	1	0	0	17	36	5576
YLR055C	chrII:13061_G/T	RM	1	0	0	17	35	5577
YOR038C	chrII:13061_G/T	RM	1	0	0	17	6	5606
YBR182C	chrII:13061_G/T	RM	1	0	0	17	11	5601
YER109C	chrII:13061_G/T	RM	1	0	0	17	29	5583
YLR013W	chrII:13061_G/T	RM	1	0	0	17	13	5599
YBL008W	chrII:13061_G/T	RM	1	0	0	17	7	5605
YOR298C-A	chrII:13061_G/T	RM	1	0	0	17	13	5599
YER028C	chrII:13061_G/T	RM	1	0	0	17	9	5603
YOR229W	chrII:13061_G/T	RM	1	0	0	17	36	5576
YPR052C	chrII:13061_G/T	RM	0.100741	10.237	1	16	34	5578
YOL051W	chrII:13061_G/T	RM	1	0	0	17	8	5604
YFR034C	chrII:13061_G/T	RM	0.108916	9.40557	1	16	37	5575
YHR006W	chrII:13061_G/T	RM	1	0	0	17	5	5607
YKL058W	chrII:13061_G/T	RM	1	0	0	17	6	5606
YDR448W	chrII:13061_G/T	RM	1	0	0	17	48	5564
YNL229C	chrII:13061_G/T	RM	1	0	0	17	17	5595
YMR223W	chrII:13061_G/T	RM	1	0	0	17	1	5611
YMR070W	chrII:13061_G/T	RM	1	0	0	17	36	5576
YLR131C	chrII:13061_G/T	RM	1	0	0	17	68	5544
YLR014C	chrII:13061_G/T	RM	1	0	0	17	20	5592
YGR246C	chrII:13061_G/T	RM	1	0	0	17	16	5596
YHL027W	chrII:13061_G/T	RM	1	0	0	17	60	5552
YOL116W	chrII:13061_G/T	RM	1	0	0	17	23	5589
YLR266C	chrII:13061_G/T	RM	1	0	0	17	4	5608
YOR230W	chrII:13061_G/T	RM	1	0	0	17	34	5578
YNR010W	chrII:13061_G/T	RM	1	0	0	17	23	5589
YNL309W	chrII:13061_G/T	RM	0.122386	8.28056	1	16	42	5570
YOR113W	chrII:13061_G/T	RM	0.00903449	171.236	1	16	2	5610
YMR280C	chrII:13061_G/T	RM	1	0	0	17	6	5606
YPL177C	chrII:13061_G/T	RM	1	0	0	17	8	5604
YGL209W	chrII:13061_G/T	RM	1	0	0	17	0	5612
YMR164C	chrII:13061_G/T	RM	1	0	0	17	18	5594
YPL133C	chrII:13061_G/T	RM	1	0	0	17	9	5603
YHR178W	chrII:13061_G/T	RM	1	0	0	17	19	5593
YOR032C	chrII:13061_G/T	RM	1	0	0	17	27	5585
YHL009C	chrII:13061_G/T	RM	1	0	0	17	3	5609
YML099C	chrII:13061_G/T	RM	1	0	0	17	25	5587
YCR065W	chrII:13061_G/T	RM	1	0	0	17	5	5607
YDR169C	chrII:13061_G/T	RM	1	0	0	17	6	5606
YCR081W	chrII:13061_G/T	RM	1	0	0	17	27	5585
YCL058W-A	chrII:13061_G/T	RM	1	0	0	17	10	5602
YOL089C	chrII:13061_G/T	RM	1	0	0	17	10	5602
YPL042C	chrII:13061_G/T	RM	1	0	0	17	8	5604
YKR034W	chrII:13061_G/T	RM	1	0	0	17	12	5600
YLR228C	chrII:13061_G/T	RM	1	0	0	17	6	5606
YHR124W	chrII:13061_G/T	RM	1	0	0	17	4	5608
YGL244W	chrII:13061_G/T	RM	1	0	0	17	6	5606
YNL257C	chrII:13061_G/T	RM	1	0	0	17	9	5603
YBL054W	chrII:13061_G/T	RM	1	0	0	17	8	5604
YER088C	chrII:13061_G/T	RM	1	0	0	17	7	5605
YFL031W	chrII:13061_G/T	RM	1	0	0	17	13	5599
YFL021W	chrII:13061_G/T	RM	1	0	0	17	19	5593
YGL254W	chrII:13061_G/T	RM	1	0	0	17	2	5610
YJL089W	chrII:13061_G/T	RM	1	0	0	17	8	5604
YJR140C	chrII:13061_G/T	RM	1	0	0	17	8	5604
YPL230W	chrII:13061_G/T	RM	1	0	0	17	4	5608
YDR213W	chrII:13061_G/T	RM	1	0	0	17	3	5609
YKL038W	chrII:13061_G/T	RM	1	0	0	17	8	5604
YCL055W	chrII:13061_G/T	RM	1	0	0	17	3	5609
YOR140W	chrII:13061_G/T	RM	1	0	0	17	5	5607
YOL067C	chrII:13061_G/T	RM	1	0	0	17	2	5610
YML076C	chrII:13061_G/T	RM	1	0	0	17	0	5612
YGR249W	chrII:13061_G/T	RM	1	0	0	17	1	5611
YPL007C	chrII:13061_G/T	RM	1	0	0	17	2	5610
YDL020C	chrII:13061_G/T	BY	0.237792	3.95781	1	13	107	5508
YIR018W	chrII:13061_G/T	BY	1	0.989555	1	13	405	5210
YEL009C	chrII:13061_G/T	BY	0.000640472	9.69608	5	9	304	5311
YJL127C	chrII:13061_G/T	BY	0.460067	1.5203	3	11	854	4761
YKL112W	chrII:13061_G/T	BY	0.553884	1.29856	1	13	314	5301
YDR421W	chrII:13061_G/T	BY	1	0	0	14	14	5601
YKR099W	chrII:13061_G/T	BY	1	0	0	14	97	5518
YPL075W	chrII:13061_G/T	BY	1	0.608714	1	13	630	4985
YGL073W	chrII:13061_G/T	BY	0.618784	0	0	14	428	5187
YGL035C	chrII:13061_G/T	BY	1	0	0	14	25	5590
YGL025C	chrII:13061_G/T	BY	1	0	0	14	14	5601
YNL216W	chrII:13061_G/T	BY	0.116045	2.50499	4	10	773	4842
YOR380W	chrII:13061_G/T	BY	0.0148368	85.2304	1	13	5	5610
YBR049C	chrII:13061_G/T	BY	0.713487	0.396203	1	13	913	4702
YNL236W	chrII:13061_G/T	BY	0.00726056	6.48486	4	10	326	5289
YER161C	chrII:13061_G/T	BY	0.152371	6.56194	1	13	65	5550
YDR463W	chrII:13061_G/T	BY	1	0.662713	1	13	584	5031
YDR146C	chrII:13061_G/T	BY	0.256916	3.61286	1	13	117	5498
YPL139C	chrII:13061_G/T	BY	0.0581298	18.6503	1	13	23	5592
YNL199C	chrII:13061_G/T	BY	0.152371	6.56194	1	13	65	5550
YMR021C	chrII:13061_G/T	BY	1	0	0	14	51	5564
YPL089C	chrII:13061_G/T	BY	1	0	0	14	26	5589
YPR104C	chrII:13061_G/T	BY	1	0	0	14	341	5274
YDR123C	chrII:13061_G/T	BY	1	0	0	14	73	5542
YLR403W	chrII:13061_G/T	BY	0.282075	1.75758	7	7	2036	3579
YMR037C	chrII:13061_G/T	BY	0.0519945	4.1387	3	11	347	5268
YKL062W	chrII:13061_G/T	BY	1	0	0	14	49	5566
YKL043W	chrII:13061_G/T	BY	1	0	0	14	80	5535
YMR016C	chrII:13061_G/T	BY	1	0	0	14	61	5554
YDR259C	chrII:13061_G/T	BY	1	0.703918	2	12	1075	4540
YJR060W	chrII:13061_G/T	BY	0.399297	2.0823	1	13	200	5415
YDR253C	chrII:13061_G/T	BY	1	0	0	14	369	5246
YNL103W	chrII:13061_G/T	BY	1	0	0	14	299	5316
YHR206W	chrII:13061_G/T	BY	0.320399	2.7637	1	13	152	5463
YDR216W	chrII:13061_G/T	BY	0.0391113	28.599	1	13	15	5600
YNL314W	chrII:13061_G/T	BY	0.124181	8.21954	1	13	52	5563
YPL038W	chrII:13061_G/T	BY	1	0	0	14	22	5593
YIL036W	chrII:13061_G/T	BY	0.15336	2.5009	3	11	552	5063
YOL148C	chrII:13061_G/T	BY	1	0	0	14	354	5261
YCR084C	chrII:13061_G/T	BY	0.0014214	8.0301	5	9	363	5252
YER040W	chrII:13061_G/T	BY	1	0	0	14	121	5494
YBR083W	chrII:13061_G/T	BY	1	0	0	14	122	5493
YLR256W	chrII:13061_G/T	BY	1	0	0	14	69	5546
YLR451W	chrII:13061_G/T	BY	1	0	0	14	122	5493
YDL056W	chrII:13061_G/T	BY	0.239725	3.9205	1	13	108	5507
YMR043W	chrII:13061_G/T	BY	1	0	0	14	56	5559
YOR372C	chrII:13061_G/T	BY	1	0	0	14	56	5559
YLR182W	chrII:13061_G/T	BY	0.268176	3.43323	1	13	123	5492
YKL185W	chrII:13061_G/T	BY	1	0	0	14	68	5547
YHR084W	chrII:13061_G/T	BY	1	0	0	14	161	5454
YHL020C	chrII:13061_G/T	BY	1	0	0	14	42	5573
YER111C	chrII:13061_G/T	BY	0.0127029	7.33812	3	11	201	5414
YOR028C	chrII:13061_G/T	BY	1	0	0	14	163	5452
YDL106C	chrII:13061_G/T	BY	1	0	0	14	128	5487
YJL110C	chrII:13061_G/T	BY	1	0	0	14	13	5602
YGL013C	chrII:13061_G/T	BY	1	0	0	14	37	5578
YGL071W	chrII:13061_G/T	BY	0.26631	3.46198	1	13	122	5493
YPL202C	chrII:13061_G/T	BY	0.162987	6.0882	1	13	70	5545
YIL131C	chrII:13061_G/T	BY	0.707589	0.457021	1	13	809	4806
YNL068C	chrII:13061_G/T	BY	1	0	0	14	182	5433
YIL101C	chrII:13061_G/T	BY	0.747568	0.627812	2	12	1178	4437
YDR207C	chrII:13061_G/T	BY	0.373029	1.6503	2	12	515	5100
YMR042W	chrII:13061_G/T	BY	1	0	0	14	36	5579
YDR423C	chrII:13061_G/T	BY	0.459863	1.71507	1	13	241	5374
YNL027W	chrII:13061_G/T	BY	0.0367091	30.6337	1	13	14	5601
YGL166W	chrII:13061_G/T	BY	0.0721636	14.7857	1	13	29	5586
YIR023W	chrII:13061_G/T	BY	0.0367091	30.6337	1	13	14	5601
YPR008W	chrII:13061_G/T	BY	0.0604824	17.8706	1	13	24	5591
YPL254W	chrII:13061_G/T	BY	0.595505	1.15359	1	13	351	5264
YDR043C	chrII:13061_G/T	BY	0.190014	5.12299	1	13	83	5532
YAL051W	chrII:13061_G/T	BY	0.0367091	30.6337	1	13	14	5601
YLR176C	chrII:13061_G/T	BY	0.159428	2.45167	3	11	562	5053
YMR182C	chrII:13061_G/T	BY	0.0905735	11.5766	1	13	37	5578
YBL103C	chrII:13061_G/T	BY	0.154504	6.46144	1	13	66	5549
YOL004W	chrII:13061_G/T	BY	0.0558383	5.90565	2	12	154	5461
YHR041C	chrII:13061_G/T	BY	1	0	0	14	40	5575
YDR310C	chrII:13061_G/T	BY	0.177642	5.52895	1	13	77	5538
YDL170W	chrII:13061_G/T	BY	1	0.971439	1	13	412	5203
YNL330C	chrII:13061_G/T	BY	0.519781	1.43317	1	13	286	5329
YKL032C	chrII:13061_G/T	BY	1	0.502888	1	13	745	4870
YLR071C	chrII:13061_G/T	BY	0.618212	0	0	14	387	5228
YDL005C	chrII:13061_G/T	BY	0.489752	0.388055	1	13	929	4686
YOR110W	chrII:13061_G/T	BY	0.707604	0.455704	1	13	811	4804
YDR392W	chrII:13061_G/T	BY	0.623152	0	0	14	469	5146
YBR081C	chrII:13061_G/T	BY	1	0	0	14	118	5497
YGR104C	chrII:13061_G/T	BY	1	0	0	14	149	5466
YPR086W	chrII:13061_G/T	BY	0.402268	1.94323	3	11	691	4924
YGR252W	chrII:13061_G/T	BY	0.707689	0.451147	1	13	818	4797
YOR344C	chrII:13061_G/T	BY	1	0	0	14	101	5514
YOR174W	chrII:13061_G/T	BY	1	0.55924	1	13	679	4936
YML007W	chrII:13061_G/T	BY	1	0.775003	1	13	507	5108
YJL056C	chrII:13061_G/T	BY	0.277438	3.29617	1	13	128	5487
YPR199C	chrII:13061_G/T	BY	1	0	0	14	12	5603
YER045C	chrII:13061_G/T	BY	1	0	0	14	3	5612
YHR058C	chrII:13061_G/T	BY	1	0	0	14	144	5471
YPR065W	chrII:13061_G/T	BY	0.150233	6.66557	1	13	64	5551
YBR112C	chrII:13061_G/T	BY	0.375606	2.2574	1	13	185	5430
YER159C	chrII:13061_G/T	BY	1	0.925229	1	13	431	5184
YLR098C	chrII:13061_G/T	BY	0.000385566	26.4948	3	11	57	5558
YDR443C	chrII:13061_G/T	BY	1	0	0	14	26	5589
YJR127C	chrII:13061_G/T	BY	0.284769	3.194	1	13	132	5483
YPR133C	chrII:13061_G/T	BY	1	0	0	14	104	5511
YOR162C	chrII:13061_G/T	BY	1	0	0	14	12	5603
YJL103C	chrII:13061_G/T	BY	1	0	0	14	5	5610
YGL181W	chrII:13061_G/T	BY	1	0	0	14	35	5580
YDR451C	chrII:13061_G/T	BY	0.0391113	28.599	1	13	15	5600
YML027W	chrII:13061_G/T	BY	1	0	0	14	14	5601
YGR044C	chrII:13061_G/T	BY	0.0270444	42.8081	1	13	10	5605
YOR363C	chrII:13061_G/T	BY	0.0905735	11.5766	1	13	37	5578
YLR418C	chrII:13061_G/T	BY	6.69203e-07	43.799	5	9	70	5545
YKL015W	chrII:13061_G/T	BY	1	0	0	14	52	5563
YDR362C	chrII:13061_G/T	BY	1	0	0	14	21	5594
YBL005W	chrII:13061_G/T	BY	1	0	0	14	3	5612
YLR223C	chrII:13061_G/T	BY	1	0	0	14	148	5467
YGR116W	chrII:13061_G/T	BY	0.426624	1.90412	1	13	218	5397
YKL109W	chrII:13061_G/T	BY	1	0	0	14	43	5572
YNL167C	chrII:13061_G/T	BY	0.0628295	17.1512	1	13	25	5590
YDR397C	chrII:13061_G/T	BY	1	0	0	14	96	5519
YOL145C	chrII:13061_G/T	BY	1	0	0	14	11	5604
YOL108C	chrII:13061_G/T	BY	1	0	0	14	85	5530
YBR279W	chrII:13061_G/T	BY	1	0	0	14	52	5563
YER169W	chrII:13061_G/T	BY	0.0767983	13.8317	1	13	31	5584
YBR240C	chrII:13061_G/T	BY	1	0	0	14	30	5585
YDR176W	chrII:13061_G/T	BY	1	0	0	14	7	5608
YPL248C	chrII:13061_G/T	BY	1	0	0	14	36	5579
YLR055C	chrII:13061_G/T	BY	1	0	0	14	35	5580
YOR038C	chrII:13061_G/T	BY	0.0148368	85.2304	1	13	5	5610
YBR182C	chrII:13061_G/T	BY	0.000311953	102.186	2	12	9	5606
YER109C	chrII:13061_G/T	BY	0.0698382	15.3142	1	13	28	5587
YLR013W	chrII:13061_G/T	BY	1	0	0	14	13	5602
YBL008W	chrII:13061_G/T	BY	1	0	0	14	7	5608
YOR298C-A	chrII:13061_G/T	BY	0.0318879	35.6949	1	13	12	5603
YER028C	chrII:13061_G/T	BY	1	0	0	14	9	5606
YOR229W	chrII:13061_G/T	BY	1	0	0	14	36	5579
YPR052C	chrII:13061_G/T	BY	1	0	0	14	35	5580
YOL051W	chrII:13061_G/T	BY	1	0	0	14	8	5607
YFR034C	chrII:13061_G/T	BY	0.0905735	11.5766	1	13	37	5578
YHR006W	chrII:13061_G/T	BY	1	0	0	14	5	5610
YKL058W	chrII:13061_G/T	BY	1	0	0	14	6	5609
YDR448W	chrII:13061_G/T	BY	1	0	0	14	48	5567
YNL229C	chrII:13061_G/T	BY	1	0	0	14	17	5598
YMR223W	chrII:13061_G/T	BY	1	0	0	14	1	5614
YMR070W	chrII:13061_G/T	BY	1	0	0	14	36	5579
YLR131C	chrII:13061_G/T	BY	1	0	0	14	68	5547
YLR014C	chrII:13061_G/T	BY	0.0486647	22.5935	1	13	19	5596
YGR246C	chrII:13061_G/T	BY	1	0	0	14	16	5599
YHL027W	chrII:13061_G/T	BY	0.00936419	15.9338	2	12	58	5557
YOL116W	chrII:13061_G/T	BY	1	0	0	14	23	5592
YLR266C	chrII:13061_G/T	BY	1	0	0	14	4	5611
YOR230W	chrII:13061_G/T	BY	1	0	0	14	34	5581
YNR010W	chrII:13061_G/T	BY	1	0	0	14	23	5592
YNL309W	chrII:13061_G/T	BY	1	0	0	14	43	5572
YOR113W	chrII:13061_G/T	BY	1	0	0	14	3	5612
YMR280C	chrII:13061_G/T	BY	1	0	0	14	6	5609
YPL177C	chrII:13061_G/T	BY	0.0197368	61.0888	1	13	7	5608
YGL209W	chrII:13061_G/T	BY	1	0	0	14	0	5615
YMR164C	chrII:13061_G/T	BY	1	0	0	14	18	5597
YPL133C	chrII:13061_G/T	BY	1	0	0	14	9	5606
YHR178W	chrII:13061_G/T	BY	1	0	0	14	19	5596
YOR032C	chrII:13061_G/T	BY	1	0	0	14	27	5588
YHL009C	chrII:13061_G/T	BY	1	0	0	14	3	5612
YML099C	chrII:13061_G/T	BY	1	0	0	14	25	5590
YCR065W	chrII:13061_G/T	BY	1	0	0	14	5	5610
YDR169C	chrII:13061_G/T	BY	1	0	0	14	6	5609
YCR081W	chrII:13061_G/T	BY	1	0	0	14	27	5588
YCL058W-A	chrII:13061_G/T	BY	1	0	0	14	10	5605
YOL089C	chrII:13061_G/T	BY	1	0	0	14	10	5605
YPL042C	chrII:13061_G/T	BY	1	0	0	14	8	5607
YKR034W	chrII:13061_G/T	BY	1	0	0	14	12	5603
YLR228C	chrII:13061_G/T	BY	1	0	0	14	6	5609
YHR124W	chrII:13061_G/T	BY	1	0	0	14	4	5611
YGL244W	chrII:13061_G/T	BY	1	0	0	14	6	5609
YNL257C	chrII:13061_G/T	BY	0.0221783	53.5138	1	13	8	5607
YBL054W	chrII:13061_G/T	BY	1	0	0	14	8	5607
YER088C	chrII:13061_G/T	BY	0.0172896	71.0958	1	13	6	5609
YFL031W	chrII:13061_G/T	BY	1	0	0	14	13	5602
YFL021W	chrII:13061_G/T	BY	1	0	0	14	19	5596
YGL254W	chrII:13061_G/T	BY	1	0	0	14	2	5613
YJL089W	chrII:13061_G/T	BY	0.0197368	61.0888	1	13	7	5608
YJR140C	chrII:13061_G/T	BY	1	0	0	14	8	5607
YPL230W	chrII:13061_G/T	BY	1	0	0	14	4	5611
YDR213W	chrII:13061_G/T	BY	1	0	0	14	3	5612
YKL038W	chrII:13061_G/T	BY	1	0	0	14	8	5607
YCL055W	chrII:13061_G/T	BY	1	0	0	14	3	5612
YOR140W	chrII:13061_G/T	BY	1	0	0	14	5	5610
YOL067C	chrII:13061_G/T	BY	1	0	0	14	2	5613
YML076C	chrII:13061_G/T	BY	1	0	0	14	0	5615
YGR249W	chrII:13061_G/T	BY	1	0	0	14	1	5614
YPL007C	chrII:13061_G/T	BY	1	0	0	14	2	5613
YDL020C	chrII:123764_G/A	RM	0.150393	2.32526	3	67	105	5454
YIR018W	chrII:123764_G/A	RM	0.816841	0.777491	4	66	402	5157
YEL009C	chrII:123764_G/A	RM	0.000362071	3.664	12	58	297	5262
YJL127C	chrII:123764_G/A	RM	0.00382823	2.25621	20	50	837	4722
YKL112W	chrII:123764_G/A	RM	0.796864	1.0227	4	66	311	5248
YDR421W	chrII:123764_G/A	RM	1	0	0	70	14	5545
YKR099W	chrII:123764_G/A	RM	0.119246	2.60241	3	67	94	5465
YPL075W	chrII:123764_G/A	RM	0.850343	1.02232	8	62	623	4936
YGL073W	chrII:123764_G/A	RM	0.0413494	2.04949	10	60	418	5141
YGL035C	chrII:123764_G/A	RM	0.269125	3.34103	1	69	24	5535
YGL025C	chrII:123764_G/A	RM	1	0	0	70	14	5545
YNL216W	chrII:123764_G/A	RM	0.726808	0.803754	8	62	769	4790
YOR380W	chrII:123764_G/A	RM	1	0	0	70	6	5553
YBR049C	chrII:123764_G/A	RM	0.191327	0.569939	7	63	907	4652
YNL236W	chrII:123764_G/A	RM	0.302669	1.51461	6	64	324	5235
YER161C	chrII:123764_G/A	RM	0.56427	1.22492	1	69	65	5494
YDR463W	chrII:123764_G/A	RM	0.112563	0.38295	3	67	582	4977
YDR146C	chrII:123764_G/A	RM	0.658697	1.37996	2	68	116	5443
YPL139C	chrII:123764_G/A	RM	1	0	0	70	24	5535
YNL199C	chrII:123764_G/A	RM	0.197857	2.52461	2	68	64	5495
YMR021C	chrII:123764_G/A	RM	1	0	0	70	51	5508
YPL089C	chrII:123764_G/A	RM	0.278254	3.20686	1	69	25	5534
YPR104C	chrII:123764_G/A	RM	0.197677	1.73797	7	63	334	5225
YDR123C	chrII:123764_G/A	RM	1	0	0	70	73	5486
YLR403W	chrII:123764_G/A	RM	0.317379	0.749719	21	49	2022	3537
YMR037C	chrII:123764_G/A	RM	0.447711	1.42112	6	64	344	5215
YKL062W	chrII:123764_G/A	RM	0.459797	1.66375	1	69	48	5511
YKL043W	chrII:123764_G/A	RM	0.0768682	3.18662	3	67	77	5482
YMR016C	chrII:123764_G/A	RM	0.00671598	5.84548	4	66	57	5502
YDR259C	chrII:123764_G/A	RM	0.76112	0.873066	12	58	1065	4494
YJR060W	chrII:123764_G/A	RM	0.739062	1.2123	3	67	198	5361
YDR253C	chrII:123764_G/A	RM	0.136031	1.85755	8	62	361	5198
YNL103W	chrII:123764_G/A	RM	0.27267	1.68474	6	64	293	5266
YHR206W	chrII:123764_G/A	RM	0.0409035	2.8115	5	65	148	5411
YDR216W	chrII:123764_G/A	RM	0.181667	5.35327	1	69	15	5544
YNL314W	chrII:123764_G/A	RM	0.140403	3.17525	2	68	51	5508
YPL038W	chrII:123764_G/A	RM	1	0	0	70	22	5537
YIL036W	chrII:123764_G/A	RM	0.842084	0.855536	6	64	549	5010
YOL148C	chrII:123764_G/A	RM	0.208114	1.66871	7	63	347	5212
YCR084C	chrII:123764_G/A	RM	0.222066	1.5997	7	63	361	5198
YER040W	chrII:123764_G/A	RM	0.190139	2.06436	3	67	118	5441
YBR083W	chrII:123764_G/A	RM	0.0645455	2.79369	4	66	118	5441
YLR256W	chrII:123764_G/A	RM	0.580515	1.17025	1	69	68	5491
YLR451W	chrII:123764_G/A	RM	0.193305	2.04654	3	67	119	5440
YDL056W	chrII:123764_G/A	RM	0.394655	1.49846	2	68	107	5452
YMR043W	chrII:123764_G/A	RM	0.153329	2.9973	2	68	54	5505
YOR372C	chrII:123764_G/A	RM	0.153329	2.9973	2	68	54	5505
YLR182W	chrII:123764_G/A	RM	0.00419856	4.32023	6	64	118	5441
YKL185W	chrII:123764_G/A	RM	1	0	0	70	68	5491
YHR084W	chrII:123764_G/A	RM	0.0144638	3.26731	6	64	155	5404
YHL020C	chrII:123764_G/A	RM	0.409925	1.95019	1	69	41	5518
YER111C	chrII:123764_G/A	RM	0.000185797	4.60654	10	60	194	5365
YOR028C	chrII:123764_G/A	RM	0.456921	1.51075	3	67	160	5399
YDL106C	chrII:123764_G/A	RM	0.673635	1.26815	2	68	126	5433
YJL110C	chrII:123764_G/A	RM	1	0	0	70	13	5546
YGL013C	chrII:123764_G/A	RM	1	0	0	70	37	5522
YGL071W	chrII:123764_G/A	RM	0.066112	2.76972	4	66	119	5440
YPL202C	chrII:123764_G/A	RM	0.220695	2.33958	2	68	69	5490
YIL131C	chrII:123764_G/A	RM	1	0.99146	10	60	800	4759
YNL068C	chrII:123764_G/A	RM	0.00707423	3.41706	7	63	175	5384
YIL101C	chrII:123764_G/A	RM	0.235663	1.41116	19	51	1161	4398
YDR207C	chrII:123764_G/A	RM	0.000462718	2.99026	16	54	501	5058
YMR042W	chrII:123764_G/A	RM	0.0732576	4.77637	2	68	34	5525
YDR423C	chrII:123764_G/A	RM	0.37089	0.319843	1	69	241	5318
YNL027W	chrII:123764_G/A	RM	1	0	0	70	15	5544
YGL166W	chrII:123764_G/A	RM	0.313661	2.76274	1	69	29	5530
YIR023W	chrII:123764_G/A	RM	1	0	0	70	15	5544
YPR008W	chrII:123764_G/A	RM	1	0	0	70	25	5534
YPL254W	chrII:123764_G/A	RM	0.0110368	2.54175	10	60	342	5217
YDR043C	chrII:123764_G/A	RM	0.280821	1.96416	2	68	82	5477
YAL051W	chrII:123764_G/A	RM	1	0	0	70	15	5544
YLR176C	chrII:123764_G/A	RM	0.548549	0.686716	5	65	560	4999
YMR182C	chrII:123764_G/A	RM	0.379417	2.16255	1	69	37	5522
YBL103C	chrII:123764_G/A	RM	0.00933029	5.28348	4	66	63	5496
YOL004W	chrII:123764_G/A	RM	1	0.505325	1	69	155	5404
YHR041C	chrII:123764_G/A	RM	1	0	0	70	40	5519
YDR310C	chrII:123764_G/A	RM	0.00269132	5.77639	5	65	73	5486
YDL170W	chrII:123764_G/A	RM	0.817174	0.763147	4	66	409	5150
YNL330C	chrII:123764_G/A	RM	0.781241	1.12986	4	66	283	5276
YKL032C	chrII:123764_G/A	RM	0.481987	1.22361	11	59	735	4824
YLR071C	chrII:123764_G/A	RM	0.00765263	2.56935	11	59	376	5183
YDL005C	chrII:123764_G/A	RM	0.871415	1.04598	12	58	918	4641
YOR110W	chrII:123764_G/A	RM	0.305581	1.35863	13	57	799	4760
YDR392W	chrII:123764_G/A	RM	0.378566	1.4268	8	62	461	5098
YBR081C	chrII:123764_G/A	RM	1	0.674137	1	69	117	5442
YGR104C	chrII:123764_G/A	RM	0.708694	1.0828	2	68	147	5412
YPR086W	chrII:123764_G/A	RM	0.36139	1.33094	11	59	683	4876
YGR252W	chrII:123764_G/A	RM	0.391679	0.649606	7	63	812	4747
YOR344C	chrII:123764_G/A	RM	0.0363369	3.4113	4	66	97	5462
YOR174W	chrII:123764_G/A	RM	0.852949	1.07479	9	61	671	4888
YML007W	chrII:123764_G/A	RM	0.288579	1.49597	9	61	499	5060
YJL056C	chrII:123764_G/A	RM	1	0.614964	1	69	128	5431
YPR199C	chrII:123764_G/A	RM	0.139559	7.30327	1	69	11	5548
YER045C	chrII:123764_G/A	RM	1	0	0	70	3	5556
YHR058C	chrII:123764_G/A	RM	0.426903	1.72033	3	67	141	5418
YPR065W	chrII:123764_G/A	RM	0.193325	2.56504	2	68	63	5496
YBR112C	chrII:123764_G/A	RM	0.503036	1.31532	3	67	183	5376
YER159C	chrII:123764_G/A	RM	0.655505	1.12959	6	64	426	5133
YLR098C	chrII:123764_G/A	RM	1	0	0	70	60	5499
YDR443C	chrII:123764_G/A	RM	0.278254	3.20686	1	69	25	5534
YJR127C	chrII:123764_G/A	RM	0.0828593	2.55042	4	66	129	5430
YPR133C	chrII:123764_G/A	RM	0.641249	0	0	70	104	5455
YOR162C	chrII:123764_G/A	RM	1	0	0	70	12	5547
YJL103C	chrII:123764_G/A	RM	1	0	0	70	5	5554
YGL181W	chrII:123764_G/A	RM	1	0	0	70	35	5524
YDR451C	chrII:123764_G/A	RM	1	0	0	70	16	5543
YML027W	chrII:123764_G/A	RM	1	0	0	70	14	5545
YGR044C	chrII:123764_G/A	RM	1	0	0	70	11	5548
YOR363C	chrII:123764_G/A	RM	0.379417	2.16255	1	69	37	5522
[truncated: 36,557 more rows]
