# Supplementary material for: Genetics of trans-regulatory variation in gene expression
Source: eLife. 2018 Jul 17;7:e35471. doi: 10.7554/eLife.35471 (PMC6072440; doi:10.7554/eLife.35471)
Supplement: Source data 12. — This xlsx file contains the results of a GO enrichment analysis of genes physically located in hotspot regions. [file elife-35471-data12.xlsx]

## Sheet: BiologicalProcess
GO.ID	Term	Annotated	Significant	Expected	pValue
GO:0006357	regulation of transcription from RNA polymerase II promoter	457	19	3.99	3.7e-09
GO:0006355	regulation of transcription, DNA-templated	719	23	6.27	7.8e-09
GO:1903506	regulation of nucleic acid-templated transcription	720	23	6.28	8e-09
GO:2001141	regulation of RNA biosynthetic process	720	23	6.28	8e-09
GO:0051252	regulation of RNA metabolic process	737	23	6.43	1.3e-08
GO:0006351	transcription, DNA-templated	778	23	6.79	3.6e-08
GO:0006366	transcription from RNA polymerase II promoter	524	19	4.57	3.6e-08
GO:0097659	nucleic acid-templated transcription	779	23	6.8	3.7e-08
GO:0032774	RNA biosynthetic process	783	23	6.83	4e-08
GO:0045893	positive regulation of transcription, DNA-templated	316	15	2.76	4.4e-08
GO:1902680	positive regulation of RNA biosynthetic process	316	15	2.76	4.4e-08
GO:1903508	positive regulation of nucleic acid-templated transcription	316	15	2.76	4.4e-08
GO:0051254	positive regulation of RNA metabolic process	325	15	2.84	6.4e-08
GO:0019219	regulation of nucleobase-containing compound metabolic process	803	23	7.01	6.5e-08
GO:0034654	nucleobase-containing compound biosynthetic process	991	25	8.65	1.6e-07
GO:0045935	positive regulation of nucleobase-containing compound metabolic process	350	15	3.05	1.7e-07
GO:0010628	positive regulation of gene expression	360	15	3.14	2.5e-07
GO:0010557	positive regulation of macromolecule biosynthetic process	363	15	3.17	2.7e-07
GO:0010468	regulation of gene expression	872	23	7.61	3e-07
GO:0045944	positive regulation of transcription from RNA polymerase II promoter	270	13	2.36	3.5e-07
GO:2000112	regulation of cellular macromolecule biosynthetic process	889	23	7.76	4.3e-07
GO:1901362	organic cyclic compound biosynthetic process	1122	26	9.79	4.4e-07
GO:0009891	positive regulation of biosynthetic process	378	15	3.3	4.6e-07
GO:0031328	positive regulation of cellular biosynthetic process	378	15	3.3	4.6e-07
GO:0010556	regulation of macromolecule biosynthetic process	897	23	7.83	5.1e-07
GO:0019438	aromatic compound biosynthetic process	1060	25	9.25	6.1e-07
GO:0050896	response to stimulus	1224	27	10.68	6.3e-07
GO:0051173	positive regulation of nitrogen compound metabolic process	391	15	3.41	7.2e-07
GO:0018130	heterocycle biosynthetic process	1077	25	9.4	8.4e-07
GO:0031326	regulation of cellular biosynthetic process	924	23	8.06	8.7e-07
GO:0009889	regulation of biosynthetic process	926	23	8.08	9.1e-07
GO:0051171	regulation of nitrogen compound metabolic process	944	23	8.24	1.3e-06
GO:0051716	cellular response to stimulus	1066	24	9.3	2.8e-06
GO:0031667	response to nutrient levels	143	9	1.25	3.2e-06
GO:0010604	positive regulation of macromolecule metabolic process	453	15	3.95	4.6e-06
GO:0009991	response to extracellular stimulus	151	9	1.32	5.1e-06
GO:0031669	cellular response to nutrient levels	116	8	1.01	6.1e-06
GO:0009605	response to external stimulus	157	9	1.37	7e-06
GO:0031325	positive regulation of cellular metabolic process	478	15	4.17	8.9e-06
GO:0050789	regulation of biological process	1678	30	14.64	9.8e-06
GO:0031668	cellular response to extracellular stimulus	124	8	1.08	1e-05
GO:0071496	cellular response to external stimulus	124	8	1.08	1e-05
GO:0050794	regulation of cellular process	1589	29	13.87	1.1e-05
GO:0006725	cellular aromatic compound metabolic process	2094	34	18.28	1.2e-05
GO:0016070	RNA metabolic process	1509	28	13.17	1.2e-05
GO:0046483	heterocycle metabolic process	2106	34	18.38	1.4e-05
GO:0065007	biological regulation	1925	32	16.8	1.8e-05
GO:0045892	negative regulation of transcription, DNA-templated	279	11	2.43	2.2e-05
GO:1902679	negative regulation of RNA biosynthetic process	280	11	2.44	2.3e-05
GO:1903507	negative regulation of nucleic acid-templated transcription	280	11	2.44	2.3e-05
GO:0060255	regulation of macromolecule metabolic process	1114	23	9.72	2.3e-05
GO:0048522	positive regulation of cellular process	586	16	5.11	2.4e-05
GO:0051253	negative regulation of RNA metabolic process	283	11	2.47	2.5e-05
GO:1901360	organic cyclic compound metabolic process	2164	34	18.89	2.7e-05
GO:0090304	nucleic acid metabolic process	1760	30	15.36	2.7e-05
GO:0080090	regulation of primary metabolic process	1126	23	9.83	2.7e-05
GO:0031323	regulation of cellular metabolic process	1145	23	9.99	3.6e-05
GO:0000122	negative regulation of transcription from RNA polymerase II promoter	148	8	1.29	3.7e-05
GO:0006139	nucleobase-containing compound metabolic process	2010	32	17.54	4.8e-05
GO:0019216	regulation of lipid metabolic process	48	5	0.42	5.4e-05
GO:0009893	positive regulation of metabolic process	564	15	4.92	6.3e-05
GO:0010629	negative regulation of gene expression	314	11	2.74	6.6e-05
GO:0031670	cellular response to nutrient	50	5	0.44	6.6e-05
GO:0006950	response to stress	787	18	6.87	7.1e-05
GO:0045934	negative regulation of nucleobase-containing compound metabolic process	318	11	2.78	7.4e-05
GO:0007584	response to nutrient	52	5	0.45	8e-05
GO:2000113	negative regulation of cellular macromolecule biosynthetic process	330	11	2.88	0.0001
GO:0010558	negative regulation of macromolecule biosynthetic process	331	11	2.89	0.00011
GO:0006970	response to osmotic stress	90	6	0.79	0.00012
GO:0048518	positive regulation of biological process	671	16	5.86	0.00013
GO:0007154	cell communication	464	13	4.05	0.00013
GO:0044271	cellular nitrogen compound biosynthetic process	1803	29	15.74	0.00014
GO:0019222	regulation of metabolic process	1258	23	10.98	0.00017
GO:0009651	response to salt stress	33	4	0.29	0.00018
GO:0009890	negative regulation of biosynthetic process	352	11	3.07	0.00018
GO:0031327	negative regulation of cellular biosynthetic process	352	11	3.07	0.00018
GO:0051172	negative regulation of nitrogen compound metabolic process	353	11	3.08	0.00019
GO:0046890	regulation of lipid biosynthetic process	34	4	0.3	0.0002
GO:1900460	negative regulation of invasive growth in response to glucose limitation by negative regulation of transcription from RNA polymerase II prom...	3	2	0.03	0.00022
GO:0009058	biosynthetic process	2404	34	20.98	0.0003
GO:0044249	cellular biosynthetic process	2332	33	20.35	0.00042
GO:1901576	organic substance biosynthetic process	2373	33	20.71	0.00061
GO:0009628	response to abiotic stimulus	181	7	1.58	0.00091
GO:0070887	cellular response to chemical stimulus	362	10	3.16	0.00099
GO:0043618	regulation of transcription from RNA polymerase II promoter in response to stress	52	4	0.45	0.00103
GO:0043620	regulation of DNA-templated transcription in response to stress	52	4	0.45	0.00103
GO:0010605	negative regulation of macromolecule metabolic process	432	11	3.77	0.00105
GO:2000218	negative regulation of invasive growth in response to glucose limitation	6	2	0.05	0.0011
GO:0071470	cellular response to osmotic stress	53	4	0.46	0.00111
GO:0010243	response to organonitrogen compound	25	3	0.22	0.00126
GO:0034645	cellular macromolecule biosynthetic process	1841	27	16.07	0.00141
GO:0009059	macromolecule biosynthetic process	1852	27	16.16	0.00156
GO:0010467	gene expression	2064	29	18.01	0.00166
GO:1901698	response to nitrogen compound	28	3	0.24	0.00177
GO:0008610	lipid biosynthetic process	203	7	1.77	0.00177
GO:0031324	negative regulation of cellular metabolic process	461	11	4.02	0.00179
GO:0033554	cellular response to stress	692	14	6.04	0.00193
GO:0043901	negative regulation of multi-organism process	8	2	0.07	0.00202
GO:0010565	regulation of cellular ketone metabolic process	30	3	0.26	0.00216
GO:0009892	negative regulation of metabolic process	475	11	4.15	0.00227
GO:0044237	cellular metabolic process	3884	44	33.9	0.00274
GO:0048523	negative regulation of cellular process	562	12	4.9	0.00277
GO:0006631	fatty acid metabolic process	68	4	0.59	0.0028
GO:0009719	response to endogenous stimulus	33	3	0.29	0.00285
GO:0071214	cellular response to abiotic stimulus	69	4	0.6	0.00295
GO:0000429	carbon catabolite regulation of transcription from RNA polymerase II promoter	34	3	0.3	0.00311
GO:0019217	regulation of fatty acid metabolic process	10	2	0.09	0.00322
GO:0042221	response to chemical	499	11	4.35	0.00334
GO:0006633	fatty acid biosynthetic process	35	3	0.31	0.00338
GO:0048519	negative regulation of biological process	576	12	5.03	0.0034
GO:0042594	response to starvation	72	4	0.63	0.00344
GO:0044238	primary metabolic process	3799	43	33.16	0.00379
GO:0070785	negative regulation of growth of unicellular organism as a thread of attached cells	11	2	0.1	0.00391
GO:0071474	cellular hyperosmotic response	11	2	0.1	0.00391
GO:0045990	carbon catabolite regulation of transcription	39	3	0.34	0.0046
GO:0071704	organic substance metabolic process	3965	44	34.6	0.00484
GO:0044255	cellular lipid metabolic process	308	8	2.69	0.00486
GO:0034641	cellular nitrogen compound metabolic process	2757	34	24.06	0.00513
GO:0051055	negative regulation of lipid biosynthetic process	13	2	0.11	0.00548
GO:1900429	negative regulation of filamentous growth of a population of unicellular organisms	13	2	0.11	0.00548
GO:0016568	chromatin modification	249	7	2.17	0.00554
GO:0046165	alcohol biosynthetic process	84	4	0.73	0.00598
GO:0045833	negative regulation of lipid metabolic process	14	2	0.12	0.00636
GO:0045926	negative regulation of growth	14	2	0.12	0.00636
GO:0060258	negative regulation of filamentous growth	14	2	0.12	0.00636
GO:0006066	alcohol metabolic process	137	5	1.2	0.00657
GO:0035690	cellular response to drug	15	2	0.13	0.0073
GO:1902930	regulation of alcohol biosynthetic process	15	2	0.13	0.0073
GO:0006807	nitrogen compound metabolic process	2930	35	25.57	0.00761
GO:0006338	chromatin remodeling	91	4	0.79	0.00792
GO:0006629	lipid metabolic process	335	8	2.92	0.00799
GO:1901617	organic hydroxy compound biosynthetic process	94	4	0.82	0.00886
GO:0006325	chromatin organization	342	8	2.98	0.00901
GO:0071417	cellular response to organonitrogen compound	17	2	0.15	0.00935
GO:0051276	chromosome organization	577	11	5.04	0.00992
GO:0008152	metabolic process	4345	46	37.92	0.01024
GO:0071472	cellular response to salt stress	18	2	0.16	0.01046
GO:1901699	cellular response to nitrogen compound	19	2	0.17	0.01163
GO:2000217	regulation of invasive growth in response to glucose limitation	19	2	0.17	0.01163
GO:0044283	small molecule biosynthetic process	362	8	3.16	0.01247
GO:1901615	organic hydroxy compound metabolic process	161	5	1.41	0.01272
GO:0006972	hyperosmotic response	20	2	0.17	0.01285
GO:1903310	positive regulation of chromatin modification	20	2	0.17	0.01285
GO:0072330	monocarboxylic acid biosynthetic process	57	3	0.5	0.0132
GO:0040008	regulation of growth	58	3	0.51	0.01384
GO:0009308	amine metabolic process	60	3	0.52	0.01516
GO:0042180	cellular ketone metabolic process	60	3	0.52	0.01516
GO:0000436	carbon catabolite activation of transcription from RNA polymerase II promoter	22	2	0.19	0.01545
GO:0009267	cellular response to starvation	63	3	0.55	0.01727
GO:1902275	regulation of chromatin organization	63	3	0.55	0.01727
GO:1903308	regulation of chromatin modification	63	3	0.55	0.01727
GO:0043900	regulation of multi-organism process	24	2	0.21	0.01825
GO:0071495	cellular response to endogenous stimulus	25	2	0.22	0.01973
GO:0045991	carbon catabolite activation of transcription	26	2	0.23	0.02126
GO:0000455	enzyme-directed rRNA pseudouridine synthesis	3	1	0.03	0.02596
GO:0006311	meiotic gene conversion	3	1	0.03	0.02596
GO:0006971	hypotonic response	3	1	0.03	0.02596
GO:0009593	detection of chemical stimulus	3	1	0.03	0.02596
GO:0009730	detection of carbohydrate stimulus	3	1	0.03	0.02596
GO:0009732	detection of hexose stimulus	3	1	0.03	0.02596
GO:0031937	positive regulation of chromatin silencing	3	1	0.03	0.02596
GO:0031998	regulation of fatty acid beta-oxidation	3	1	0.03	0.02596
GO:0032000	positive regulation of fatty acid beta-oxidation	3	1	0.03	0.02596
GO:0034224	cellular response to zinc ion starvation	3	1	0.03	0.02596
GO:0034225	regulation of transcription from RNA polymerase II promoter in response to zinc ion starvation	3	1	0.03	0.02596
GO:0034287	detection of monosaccharide stimulus	3	1	0.03	0.02596
GO:0035950	regulation of oligopeptide transport by regulation of transcription from RNA polymerase II promoter	3	1	0.03	0.02596
GO:0035952	negative regulation of oligopeptide transport by negative regulation of transcription from RNA polymerase II promoter	3	1	0.03	0.02596
GO:0035953	regulation of dipeptide transport by regulation of transcription from RNA polymerase II promoter	3	1	0.03	0.02596
GO:0035955	negative regulation of dipeptide transport by negative regulation of transcription from RNA polymerase II promoter	3	1	0.03	0.02596
GO:0042744	hydrogen peroxide catabolic process	3	1	0.03	0.02596
GO:0042759	long-chain fatty acid biosynthetic process	3	1	0.03	0.02596
GO:0045744	negative regulation of G-protein coupled receptor protein signaling pathway	3	1	0.03	0.02596
GO:0046320	regulation of fatty acid oxidation	3	1	0.03	0.02596
GO:0046321	positive regulation of fatty acid oxidation	3	1	0.03	0.02596
GO:0051594	detection of glucose	3	1	0.03	0.02596
GO:0060240	negative regulation of signal transduction involved in conjugation with cellular fusion	3	1	0.03	0.02596
GO:0060256	regulation of flocculation	3	1	0.03	0.02596
GO:0061418	regulation of transcription from RNA polymerase II promoter in response to hypoxia	3	1	0.03	0.02596
GO:0071476	cellular hypotonic response	3	1	0.03	0.02596
GO:0090029	negative regulation of pheromone-dependent signal transduction involved in conjugation with cellular fusion	3	1	0.03	0.02596
GO:0097201	negative regulation of transcription from RNA polymerase II promoter in response to stress	3	1	0.03	0.02596
GO:0097236	positive regulation of transcription from RNA polymerase II promoter in response to zinc ion starvation	3	1	0.03	0.02596
GO:0100024	regulation of carbohydrate metabolic process by transcription from RNA polymerase II promoter	3	1	0.03	0.02596
GO:1900088	regulation of inositol biosynthetic process	3	1	0.03	0.02596
GO:1900090	positive regulation of inositol biosynthetic process	3	1	0.03	0.02596
GO:1900402	regulation of carbohydrate metabolic process by regulation of transcription from RNA polymerase II promoter	3	1	0.03	0.02596
GO:2000877	negative regulation of oligopeptide transport	3	1	0.03	0.02596
GO:2000879	negative regulation of dipeptide transport	3	1	0.03	0.02596
GO:2001023	regulation of response to drug	3	1	0.03	0.02596
GO:2001025	positive regulation of response to drug	3	1	0.03	0.02596
GO:2001038	regulation of cellular response to drug	3	1	0.03	0.02596
GO:2001040	positive regulation of cellular response to drug	3	1	0.03	0.02596
GO:0044281	small molecule metabolic process	842	13	7.35	0.02635
GO:0006696	ergosterol biosynthetic process	30	2	0.26	0.02783
GO:0016129	phytosteroid biosynthetic process	30	2	0.26	0.02783
GO:0044108	cellular alcohol biosynthetic process	30	2	0.26	0.02783
GO:0097384	cellular lipid biosynthetic process	30	2	0.26	0.02783
GO:2001252	positive regulation of chromosome organization	30	2	0.26	0.02783
GO:0044260	cellular macromolecule metabolic process	3039	34	26.52	0.02909
GO:0043170	macromolecule metabolic process	3158	35	27.56	0.02958
GO:0019751	polyol metabolic process	31	2	0.27	0.02959
GO:1902653	secondary alcohol biosynthetic process	31	2	0.27	0.02959
GO:0033044	regulation of chromosome organization	135	4	1.18	0.02961
GO:0001558	regulation of cell growth	32	2	0.28	0.03138
GO:2000242	negative regulation of reproductive process	32	2	0.28	0.03138
GO:0009987	cellular process	5234	51	45.68	0.03204
GO:0008204	ergosterol metabolic process	33	2	0.29	0.03322
GO:0016128	phytosteroid metabolic process	33	2	0.29	0.03322
GO:0034249	negative regulation of cellular amide metabolic process	33	2	0.29	0.03322
GO:0070784	regulation of growth of unicellular organism as a thread of attached cells	33	2	0.29	0.03322
GO:1901700	response to oxygen-containing compound	82	3	0.72	0.03432
GO:0000715	nucleotide-excision repair, DNA damage recognition	4	1	0.03	0.03446
GO:0000949	aromatic amino acid family catabolic process to alcohol via Ehrlich pathway	4	1	0.03	0.03446
GO:0006432	phenylalanyl-tRNA aminoacylation	4	1	0.03	0.03446
GO:0006636	unsaturated fatty acid biosynthetic process	4	1	0.03	0.03446
GO:0015883	FAD transport	4	1	0.03	0.03446
GO:0016577	histone demethylation	4	1	0.03	0.03446
GO:0033559	unsaturated fatty acid metabolic process	4	1	0.03	0.03446
GO:0042743	hydrogen peroxide metabolic process	4	1	0.03	0.03446
GO:0045128	negative regulation of reciprocal meiotic recombination	4	1	0.03	0.03446
GO:0050994	regulation of lipid catabolic process	4	1	0.03	0.03446
GO:0050996	positive regulation of lipid catabolic process	4	1	0.03	0.03446
GO:0051176	positive regulation of sulfur metabolic process	4	1	0.03	0.03446
GO:0051606	detection of stimulus	4	1	0.03	0.03446
GO:0061421	positive regulation of transcription by oleic acid	4	1	0.03	0.03446
GO:0061429	positive regulation of transcription from RNA polymerase II promoter by oleic acid	4	1	0.03	0.03446
GO:0071169	establishment of protein localization to chromatin	4	1	0.03	0.03446
GO:0090155	negative regulation of sphingolipid biosynthetic process	4	1	0.03	0.03446
GO:0100070	regulation of fatty acid biosynthetic process by transcription from RNA polymerase II promoter	4	1	0.03	0.03446
GO:2000531	regulation of fatty acid biosynthetic process by regulation of transcription from RNA polymerase II promoter	4	1	0.03	0.03446
GO:0036003	positive regulation of transcription from RNA polymerase II promoter in response to stress	34	2	0.3	0.03511
GO:1902652	secondary alcohol metabolic process	34	2	0.3	0.03511
GO:0019752	carboxylic acid metabolic process	444	8	3.87	0.03729
GO:0055114	oxidation-reduction process	445	8	3.88	0.03772
GO:0044107	cellular alcohol metabolic process	36	2	0.31	0.03899
GO:0001308	negative regulation of chromatin silencing involved in replicative cell aging	5	1	0.04	0.0429
GO:0001666	response to hypoxia	5	1	0.04	0.0429
GO:0006015	5-phosphoribose 1-diphosphate biosynthetic process	5	1	0.04	0.0429
GO:0006482	protein demethylation	5	1	0.04	0.0429
GO:0006559	L-phenylalanine catabolic process	5	1	0.04	0.0429
GO:0008214	protein dealkylation	5	1	0.04	0.0429
GO:0031135	negative regulation of conjugation	5	1	0.04	0.0429
GO:0031138	negative regulation of conjugation with cellular fusion	5	1	0.04	0.0429
GO:0043270	positive regulation of ion transport	5	1	0.04	0.0429
GO:0043708	cell adhesion involved in biofilm formation	5	1	0.04	0.0429
GO:0043709	cell adhesion involved in single-species biofilm formation	5	1	0.04	0.0429
GO:0046391	5-phosphoribose 1-diphosphate metabolic process	5	1	0.04	0.0429
GO:0071168	protein localization to chromatin	5	1	0.04	0.0429
GO:0071456	cellular response to hypoxia	5	1	0.04	0.0429
GO:0090087	regulation of peptide transport	5	1	0.04	0.0429
GO:0090088	regulation of oligopeptide transport	5	1	0.04	0.0429
GO:0090089	regulation of dipeptide transport	5	1	0.04	0.0429
GO:0090605	submerged biofilm formation	5	1	0.04	0.0429
GO:0090609	single-species submerged biofilm formation	5	1	0.04	0.0429
GO:1902222	erythrose 4-phosphate/phosphoenolpyruvate family amino acid catabolic process	5	1	0.04	0.0429
GO:1902931	negative regulation of alcohol biosynthetic process	5	1	0.04	0.0429
GO:2000284	positive regulation of cellular amino acid biosynthetic process	5	1	0.04	0.0429
GO:0016049	cell growth	90	3	0.79	0.04338
GO:0043436	oxoacid metabolic process	460	8	4.01	0.04454
GO:0006082	organic acid metabolic process	462	8	4.03	0.04551
GO:0016126	sterol biosynthetic process	40	2	0.35	0.04723
GO:0031935	regulation of chromatin silencing	40	2	0.35	0.04723
GO:1901522	positive regulation of transcription from RNA polymerase II promoter involved in cellular response to chemical stimulus	40	2	0.35	0.04723
GO:0051704	multi-organism process	305	6	2.66	0.04845
GO:0016458	gene silencing	159	4	1.39	0.04927
GO:0006694	steroid biosynthetic process	41	2	0.36	0.04938
GO:1900428	regulation of filamentous growth of a population of unicellular organisms	41	2	0.36	0.04938
GO:0000735	removal of nonhomologous ends	6	1	0.05	0.05125
GO:0001080	nitrogen catabolite activation of transcription from RNA polymerase II promoter	6	1	0.05	0.05125
GO:0006021	inositol biosynthetic process	6	1	0.05	0.05125
GO:0007070	negative regulation of transcription from RNA polymerase II promoter during mitosis	6	1	0.05	0.05125
GO:0019218	regulation of steroid metabolic process	6	1	0.05	0.05125
GO:0032443	regulation of ergosterol biosynthetic process	6	1	0.05	0.05125
GO:0042304	regulation of fatty acid biosynthetic process	6	1	0.05	0.05125
GO:0045923	positive regulation of fatty acid metabolic process	6	1	0.05	0.05125
GO:0046021	regulation of transcription from RNA polymerase II promoter, mitotic	6	1	0.05	0.05125
GO:0050810	regulation of steroid biosynthetic process	6	1	0.05	0.05125
GO:0070199	establishment of protein localization to chromosome	6	1	0.05	0.05125
GO:0090294	nitrogen catabolite activation of transcription	6	1	0.05	0.05125
GO:0060968	regulation of gene silencing	42	2	0.37	0.05156
GO:0010570	regulation of filamentous growth	43	2	0.38	0.05378
GO:0000463	maturation of LSU-rRNA from tricistronic rRNA transcript (SSU-rRNA, 5.8S rRNA, LSU-rRNA)	44	2	0.38	0.05603
GO:0042493	response to drug	44	2	0.38	0.05603
GO:0000448	cleavage in ITS2 between 5.8S rRNA and LSU-rRNA of tricistronic rRNA transcript (SSU-rRNA, 5.8S rRNA, LSU-rRNA)	7	1	0.06	0.05954
GO:0001304	progressive alteration of chromatin involved in replicative cell aging	7	1	0.06	0.05954
GO:0007068	negative regulation of transcription during mitosis	7	1	0.06	0.05954
GO:0010969	regulation of pheromone-dependent signal transduction involved in conjugation with cellular fusion	7	1	0.06	0.05954
GO:0031589	cell-substrate adhesion	7	1	0.06	0.05954
GO:0042710	biofilm formation	7	1	0.06	0.05954
GO:0042938	dipeptide transport	7	1	0.06	0.05954
GO:0043457	regulation of cellular respiration	7	1	0.06	0.05954
GO:0044010	single-species biofilm formation	7	1	0.06	0.05954
GO:0045764	positive regulation of cellular amino acid metabolic process	7	1	0.06	0.05954
GO:0046513	ceramide biosynthetic process	7	1	0.06	0.05954
GO:0060238	regulation of signal transduction involved in conjugation with cellular fusion	7	1	0.06	0.05954
GO:0070988	demethylation	7	1	0.06	0.05954
GO:0071230	cellular response to amino acid stimulus	7	1	0.06	0.05954
GO:0071475	cellular hyperosmotic salinity response	7	1	0.06	0.05954
GO:2000282	regulation of cellular amino acid biosynthetic process	7	1	0.06	0.05954
GO:0000470	maturation of LSU-rRNA	48	2	0.42	0.06537
GO:0001079	nitrogen catabolite regulation of transcription from RNA polymerase II promoter	8	1	0.07	0.06776
GO:0001676	long-chain fatty acid metabolic process	8	1	0.07	0.06776
GO:0006020	inositol metabolic process	8	1	0.07	0.06776
GO:0006558	L-phenylalanine metabolic process	8	1	0.07	0.06776
GO:0008277	regulation of G-protein coupled receptor protein signaling pathway	8	1	0.07	0.06776
GO:0030308	negative regulation of cell growth	8	1	0.07	0.06776
GO:0035066	positive regulation of histone acetylation	8	1	0.07	0.06776
GO:0036293	response to decreased oxygen levels	8	1	0.07	0.06776
GO:0036294	cellular response to decreased oxygen levels	8	1	0.07	0.06776
GO:0036297	interstrand cross-link repair	8	1	0.07	0.06776
GO:0042762	regulation of sulfur metabolic process	8	1	0.07	0.06776
GO:0045896	regulation of transcription during mitosis	8	1	0.07	0.06776
GO:0070482	response to oxygen levels	8	1	0.07	0.06776
GO:0071453	cellular response to oxygen levels	8	1	0.07	0.06776
GO:1901985	positive regulation of protein acetylation	8	1	0.07	0.06776
GO:1902221	erythrose 4-phosphate/phosphoenolpyruvate family amino acid metabolic process	8	1	0.07	0.06776
GO:2000221	negative regulation of pseudohyphal growth	8	1	0.07	0.06776
GO:2000758	positive regulation of peptidyl-lysine acetylation	8	1	0.07	0.06776
GO:0032787	monocarboxylic acid metabolic process	178	4	1.55	0.06894
GO:0042273	ribosomal large subunit biogenesis	112	3	0.98	0.07373
GO:0016125	sterol metabolic process	52	2	0.45	0.07518
GO:0048583	regulation of response to stimulus	184	4	1.61	0.07589
GO:0000128	flocculation	9	1	0.08	0.07591
GO:0001301	progressive alteration of chromatin involved in cell aging	9	1	0.08	0.07591
GO:0006672	ceramide metabolic process	9	1	0.08	0.07591
GO:0009756	carbohydrate mediated signaling	9	1	0.08	0.07591
GO:0009757	hexose mediated signaling	9	1	0.08	0.07591
GO:0010182	sugar mediated signaling pathway	9	1	0.08	0.07591
GO:0010255	glucose mediated signaling pathway	9	1	0.08	0.07591
GO:0010520	regulation of reciprocal meiotic recombination	9	1	0.08	0.07591
GO:0035065	regulation of histone acetylation	9	1	0.08	0.07591
GO:0035822	gene conversion	9	1	0.08	0.07591
GO:0042538	hyperosmotic salinity response	9	1	0.08	0.07591
GO:0043619	regulation of transcription from RNA polymerase II promoter in response to oxidative stress	9	1	0.08	0.07591
GO:0090153	regulation of sphingolipid biosynthetic process	9	1	0.08	0.07591
GO:1901983	regulation of protein acetylation	9	1	0.08	0.07591
GO:1902932	positive regulation of alcohol biosynthetic process	9	1	0.08	0.07591
GO:2000756	regulation of peptidyl-lysine acetylation	9	1	0.08	0.07591
GO:0010033	response to organic substance	261	5	2.28	0.0761
GO:0051128	regulation of cellular component organization	428	7	3.74	0.07687
GO:0071310	cellular response to organic substance	185	4	1.61	0.07708
GO:0008202	steroid metabolic process	53	2	0.46	0.0777
GO:0048585	negative regulation of response to stimulus	53	2	0.46	0.0777
GO:0044764	multi-organism cellular process	186	4	1.62	0.07828
GO:0000433	negative regulation of transcription from RNA polymerase II promoter by glucose	10	1	0.09	0.08398
GO:0000947	amino acid catabolic process to alcohol via Ehrlich pathway	10	1	0.09	0.08398
GO:0006569	tryptophan catabolic process	10	1	0.09	0.08398
GO:0009410	response to xenobiotic stimulus	10	1	0.09	0.08398
GO:0014070	response to organic cyclic compound	10	1	0.09	0.08398
GO:0016584	nucleosome positioning	10	1	0.09	0.08398
GO:0033240	positive regulation of cellular amine metabolic process	10	1	0.09	0.08398
GO:0042436	indole-containing compound catabolic process	10	1	0.09	0.08398
GO:0043200	response to amino acid	10	1	0.09	0.08398
GO:0045014	negative regulation of transcription by glucose	10	1	0.09	0.08398
GO:0046218	indolalkylamine catabolic process	10	1	0.09	0.08398
GO:0051182	coenzyme transport	10	1	0.09	0.08398
GO:0071326	cellular response to monosaccharide stimulus	10	1	0.09	0.08398
GO:0071331	cellular response to hexose stimulus	10	1	0.09	0.08398
GO:0071333	cellular response to glucose stimulus	10	1	0.09	0.08398
GO:0090293	nitrogen catabolite regulation of transcription	10	1	0.09	0.08398
GO:0006312	mitotic recombination	56	2	0.49	0.08543
GO:1901701	cellular response to oxygen-containing compound	56	2	0.49	0.08543
GO:0071852	fungal-type cell wall organization or biogenesis	193	4	1.68	0.08696
GO:0000955	amino acid catabolic process via Ehrlich pathway	11	1	0.1	0.09199
GO:0007032	endosome organization	11	1	0.1	0.09199
GO:0009074	aromatic amino acid family catabolic process	11	1	0.1	0.09199
GO:0009083	branched-chain amino acid catabolic process	11	1	0.1	0.09199
GO:0019878	lysine biosynthetic process via aminoadipic acid	11	1	0.1	0.09199
GO:0042149	cellular response to glucose starvation	11	1	0.1	0.09199
GO:0071322	cellular response to carbohydrate stimulus	11	1	0.1	0.09199
GO:0044106	cellular amine metabolic process	59	2	0.51	0.09338
GO:0001403	invasive growth in response to glucose limitation	61	2	0.53	0.0988
GO:0000103	sulfate assimilation	12	1	0.1	0.09993
GO:0000430	regulation of transcription from RNA polymerase II promoter by glucose	12	1	0.1	0.09993
GO:0000437	carbon catabolite repression of transcription from RNA polymerase II promoter	12	1	0.1	0.09993
GO:0000710	meiotic mismatch repair	12	1	0.1	0.09993
GO:0015846	polyamine transport	12	1	0.1	0.09993
GO:0047484	regulation of response to osmotic stress	12	1	0.1	0.09993
GO:0055074	calcium ion homeostasis	12	1	0.1	0.09993
GO:0072364	regulation of cellular ketone metabolic process by regulation of transcription from RNA polymerase II promoter	12	1	0.1	0.09993
GO:0009085	lysine biosynthetic process	13	1	0.11	0.1078
GO:0009746	response to hexose	13	1	0.11	0.1078
GO:0009749	response to glucose	13	1	0.11	0.1078
GO:0034284	response to monosaccharide	13	1	0.11	0.1078
GO:0045013	carbon catabolite repression of transcription	13	1	0.11	0.1078
GO:0046015	regulation of transcription by glucose	13	1	0.11	0.1078
GO:0098630	aggregation of unicellular organisms	13	1	0.11	0.1078
GO:0098743	cell aggregation	13	1	0.11	0.1078
GO:0016053	organic acid biosynthetic process	209	4	1.82	0.10846
GO:0046394	carboxylic acid biosynthetic process	209	4	1.82	0.10846
GO:0036267	invasive filamentous growth	65	2	0.57	0.10989
GO:0006071	glycerol metabolic process	14	1	0.12	0.1156
GO:0006553	lysine metabolic process	14	1	0.12	0.1156
GO:0006635	fatty acid beta-oxidation	14	1	0.12	0.1156
GO:0006857	oligopeptide transport	14	1	0.12	0.1156
GO:0009743	response to carbohydrate	14	1	0.12	0.1156
GO:0010676	positive regulation of cellular carbohydrate metabolic process	14	1	0.12	0.1156
GO:0042402	cellular biogenic amine catabolic process	14	1	0.12	0.1156
GO:0045913	positive regulation of carbohydrate metabolic process	14	1	0.12	0.1156
GO:0001678	cellular glucose homeostasis	15	1	0.13	0.12334
GO:0006067	ethanol metabolic process	15	1	0.13	0.12334
GO:0006808	regulation of nitrogen utilization	15	1	0.13	0.12334
GO:0007155	cell adhesion	15	1	0.13	0.12334
GO:0019395	fatty acid oxidation	15	1	0.13	0.12334
GO:0022610	biological adhesion	15	1	0.13	0.12334
GO:0033500	carbohydrate homeostasis	15	1	0.13	0.12334
GO:0034087	establishment of mitotic sister chromatid cohesion	15	1	0.13	0.12334
GO:0034440	lipid oxidation	15	1	0.13	0.12334
GO:0042542	response to hydrogen peroxide	15	1	0.13	0.12334
GO:0042593	glucose homeostasis	15	1	0.13	0.12334
GO:0046173	polyol biosynthetic process	15	1	0.13	0.12334
GO:0060631	regulation of meiosis I	15	1	0.13	0.12334
GO:0071071	regulation of phospholipid biosynthetic process	15	1	0.13	0.12334
GO:0080135	regulation of cellular response to stress	70	2	0.61	0.12419
GO:2000241	regulation of reproductive process	72	2	0.63	0.13004
GO:0006521	regulation of cellular amino acid metabolic process	16	1	0.14	0.13101
GO:0006568	tryptophan metabolic process	16	1	0.14	0.13101
GO:0006586	indolalkylamine metabolic process	16	1	0.14	0.13101
GO:0019400	alditol metabolic process	16	1	0.14	0.13101
GO:0031058	positive regulation of histone modification	16	1	0.14	0.13101
GO:0034308	primary alcohol metabolic process	16	1	0.14	0.13101
GO:0042430	indole-containing compound metabolic process	16	1	0.14	0.13101
GO:0043269	regulation of ion transport	16	1	0.14	0.13101
GO:0045910	negative regulation of DNA recombination	16	1	0.14	0.13101
GO:0051051	negative regulation of transport	16	1	0.14	0.13101
GO:0032879	regulation of localization	148	3	1.29	0.13828
GO:0009310	amine catabolic process	17	1	0.15	0.13861
GO:0034085	establishment of sister chromatid cohesion	17	1	0.15	0.13861
GO:0072593	reactive oxygen species metabolic process	17	1	0.15	0.13861
GO:0007569	cell aging	75	2	0.65	0.13892
GO:0033043	regulation of organelle organization	316	5	2.76	0.13998
GO:0007124	pseudohyphal growth	76	2	0.66	0.14191
GO:0007568	aging	76	2	0.66	0.14191
GO:0031137	regulation of conjugation with cellular fusion	18	1	0.16	0.14615
GO:0046999	regulation of conjugation	18	1	0.16	0.14615
GO:0051181	cofactor transport	18	1	0.16	0.14615
GO:2001020	regulation of response to DNA damage stimulus	18	1	0.16	0.14615
GO:0006342	chromatin silencing	153	3	1.34	0.14843
GO:0045814	negative regulation of gene expression, epigenetic	153	3	1.34	0.14843
GO:0080134	regulation of response to stress	79	2	0.69	0.15097
GO:0006826	iron ion transport	19	1	0.17	0.15362
GO:0006862	nucleotide transport	19	1	0.17	0.15362
GO:0040029	regulation of gene expression, epigenetic	156	3	1.36	0.15465
GO:0044767	single-organism developmental process	330	5	2.88	0.15922
GO:0000920	cell separation after cytokinesis	20	1	0.17	0.16103
GO:0006637	acyl-CoA metabolic process	20	1	0.17	0.16103
GO:0035383	thioester metabolic process	20	1	0.17	0.16103
GO:2000220	regulation of pseudohyphal growth	20	1	0.17	0.16103
GO:0032502	developmental process	333	5	2.91	0.16348
GO:0009062	fatty acid catabolic process	21	1	0.18	0.16837
GO:0015833	peptide transport	21	1	0.18	0.16837
GO:0019740	nitrogen utilization	21	1	0.18	0.16837
GO:0033238	regulation of cellular amine metabolic process	21	1	0.18	0.16837
GO:0071229	cellular response to acid chemical	21	1	0.18	0.16837
GO:0006974	cellular response to DNA damage stimulus	338	5	2.95	0.17069
GO:0045834	positive regulation of lipid metabolic process	22	1	0.19	0.17566
GO:0031505	fungal-type cell wall organization	166	3	1.45	0.17593
GO:0007165	signal transduction	343	5	2.99	0.17802
GO:0044700	single organism signaling	343	5	2.99	0.17802
GO:0016054	organic acid catabolic process	89	2	0.78	0.18192
GO:0046395	carboxylic acid catabolic process	89	2	0.78	0.18192
GO:0044711	single-organism biosynthetic process	934	11	8.15	0.18257
GO:0031056	regulation of histone modification	23	1	0.2	0.18288
GO:0043570	maintenance of DNA repeat elements	23	1	0.2	0.18288
GO:1903725	regulation of phospholipid metabolic process	23	1	0.2	0.18288
GO:0023052	signaling	348	5	3.04	0.18548
GO:0044710	single-organism metabolic process	2111	22	18.42	0.18776
GO:0001101	response to acid chemical	24	1	0.21	0.19003
GO:0009081	branched-chain amino acid metabolic process	25	1	0.22	0.19713
GO:0043467	regulation of generation of precursor metabolites and energy	25	1	0.22	0.19713
GO:0045835	negative regulation of meiotic nuclear division	25	1	0.22	0.19713
GO:0040007	growth	177	3	1.54	0.20024
GO:0071554	cell wall organization or biogenesis	266	4	2.32	0.20132
GO:0051049	regulation of transport	96	2	0.84	0.20412
GO:0006298	mismatch repair	26	1	0.23	0.20416
GO:0031936	negative regulation of chromatin silencing	26	1	0.23	0.20416
GO:0051447	negative regulation of meiotic cell cycle	26	1	0.23	0.20416
GO:0098869	cellular oxidant detoxification	26	1	0.23	0.20416
GO:0044262	cellular carbohydrate metabolic process	179	3	1.56	0.20474
GO:0009072	aromatic amino acid family metabolic process	27	1	0.24	0.21114
GO:0031938	regulation of chromatin silencing at telomere	27	1	0.24	0.21114
GO:0045815	positive regulation of gene expression, epigenetic	27	1	0.24	0.21114
GO:0098754	detoxification	27	1	0.24	0.21114
GO:1990748	cellular detoxification	27	1	0.24	0.21114
GO:0000018	regulation of DNA recombination	28	1	0.24	0.21805
GO:0000302	response to reactive oxygen species	28	1	0.24	0.21805
GO:0060969	negative regulation of gene silencing	28	1	0.24	0.21805
GO:0072507	divalent inorganic cation homeostasis	28	1	0.24	0.21805
GO:0000001	mitochondrion inheritance	29	1	0.25	0.22491
GO:0006301	postreplication repair	29	1	0.25	0.22491
GO:0034502	protein localization to chromosome	29	1	0.25	0.22491
GO:0001300	chronological cell aging	30	1	0.26	0.2317
GO:0048311	mitochondrion distribution	30	1	0.26	0.2317
GO:0010638	positive regulation of organelle organization	105	2	0.92	0.23308
GO:0045333	cellular respiration	105	2	0.92	0.23308
GO:0070783	growth of unicellular organism as a thread of attached cells	106	2	0.93	0.23632
GO:0006099	tricarboxylic acid cycle	31	1	0.27	0.23844
GO:0006101	citrate metabolic process	31	1	0.27	0.23844
GO:0043255	regulation of carbohydrate biosynthetic process	31	1	0.27	0.23844
GO:0000750	pheromone-dependent signal transduction involved in conjugation with cellular fusion	32	1	0.28	0.24512
GO:0009142	nucleoside triphosphate biosynthetic process	32	1	0.28	0.24512
GO:0017148	negative regulation of translation	32	1	0.28	0.24512
GO:0032005	signal transduction involved in conjugation with cellular fusion	32	1	0.28	0.24512
GO:0072350	tricarboxylic acid metabolic process	32	1	0.28	0.24512
GO:0044763	single-organism cellular process	3548	34	30.96	0.24551
GO:0006979	response to oxidative stress	109	2	0.95	0.24605
GO:0006281	DNA repair	290	4	2.53	0.24611
GO:0030148	sphingolipid biosynthetic process	33	1	0.29	0.25174
GO:0035428	hexose transmembrane transport	33	1	0.29	0.25174
GO:0042886	amide transport	33	1	0.29	0.25174
GO:0051050	positive regulation of transport	33	1	0.29	0.25174
GO:0048878	chemical homeostasis	202	3	1.76	0.25809
GO:0031118	rRNA pseudouridine synthesis	34	1	0.3	0.25831
GO:0072329	monocarboxylic acid catabolic process	34	1	0.3	0.25831
GO:0044182	filamentous growth of a population of unicellular organisms	113	2	0.99	0.25905
GO:0034219	carbohydrate transmembrane transport	35	1	0.31	0.26482
GO:0042787	protein ubiquitination involved in ubiquitin-dependent protein catabolic process	35	1	0.31	0.26482
GO:1903309	negative regulation of chromatin modification	35	1	0.31	0.26482
GO:0000070	mitotic sister chromatid segregation	115	2	1	0.26556
GO:1901293	nucleoside phosphate biosynthetic process	116	2	1.01	0.26881
GO:0008361	regulation of cell size	36	1	0.31	0.27127
GO:0031929	TOR signaling	36	1	0.31	0.27127
GO:0030154	cell differentiation	209	3	1.82	0.27474
GO:0007059	chromosome segregation	210	3	1.83	0.27713
GO:0046323	glucose import	37	1	0.32	0.27766
GO:0051646	mitochondrion localization	37	1	0.32	0.27766
GO:0007064	mitotic sister chromatid cohesion	38	1	0.33	0.28401
GO:0007186	G-protein coupled receptor signaling pathway	38	1	0.33	0.28401
GO:0035556	intracellular signal transduction	214	3	1.87	0.28671
GO:0006418	tRNA aminoacylation for protein translation	39	1	0.34	0.29029
GO:0015758	glucose transport	39	1	0.34	0.29029
GO:0031497	chromatin assembly	39	1	0.34	0.29029
GO:0008645	hexose transport	40	1	0.35	0.29652
GO:0015749	monosaccharide transport	40	1	0.35	0.29652
GO:0016569	covalent chromatin modification	126	2	1.1	0.30133
GO:0016570	histone modification	126	2	1.1	0.30133
GO:0009968	negative regulation of signal transduction	41	1	0.36	0.3027
GO:0023057	negative regulation of signaling	41	1	0.36	0.3027
GO:0051783	regulation of nuclear division	127	2	1.11	0.30457
GO:0045229	external encapsulating structure organization	223	3	1.95	0.30836
GO:0071555	cell wall organization	223	3	1.95	0.30836
GO:0009636	response to toxic substance	42	1	0.37	0.30883
GO:0043038	amino acid activation	42	1	0.37	0.30883
GO:0043039	tRNA aminoacylation	42	1	0.37	0.30883
GO:0031331	positive regulation of cellular catabolic process	43	1	0.38	0.3149
GO:0042592	homeostatic process	325	4	2.84	0.31492
GO:0000819	sister chromatid segregation	131	2	1.14	0.31752
GO:0007067	mitotic nuclear division	228	3	1.99	0.32044
GO:0051053	negative regulation of DNA metabolic process	44	1	0.38	0.32092
GO:1901606	alpha-amino acid catabolic process	44	1	0.38	0.32092
GO:0001522	pseudouridine synthesis	45	1	0.39	0.32689
GO:0006576	cellular biogenic amine metabolic process	45	1	0.39	0.32689
GO:0006665	sphingolipid metabolic process	45	1	0.39	0.32689
GO:0010648	negative regulation of cell communication	45	1	0.39	0.32689
GO:0044242	cellular lipid catabolic process	45	1	0.39	0.32689
GO:0006790	sulfur compound metabolic process	134	2	1.17	0.3272
GO:0044282	small molecule catabolic process	135	2	1.18	0.33042
GO:0010675	regulation of cellular carbohydrate metabolic process	46	1	0.4	0.33281
GO:0040020	regulation of meiotic nuclear division	46	1	0.4	0.33281
GO:0030447	filamentous growth	136	2	1.19	0.33364
GO:0051302	regulation of cell division	136	2	1.19	0.33364
GO:0001302	replicative cell aging	47	1	0.41	0.33867
GO:0009896	positive regulation of catabolic process	47	1	0.41	0.33867
GO:0051445	regulation of meiotic cell cycle	47	1	0.41	0.33867
GO:0010639	negative regulation of organelle organization	138	2	1.2	0.34006
GO:0006109	regulation of carbohydrate metabolic process	48	1	0.42	0.34449
GO:0006364	rRNA processing	342	4	2.98	0.34913
GO:0000041	transition metal ion transport	49	1	0.43	0.35025
GO:0015748	organophosphate ester transport	49	1	0.43	0.35025
GO:0030258	lipid modification	49	1	0.43	0.35025
GO:0043648	dicarboxylic acid metabolic process	49	1	0.43	0.35025
GO:0044699	single-organism process	3911	36	34.13	0.35512
GO:0007062	sister chromatid cohesion	50	1	0.44	0.35597
GO:0051130	positive regulation of cellular component organization	143	2	1.25	0.35602
GO:0090407	organophosphate biosynthetic process	244	3	2.13	0.35909
GO:0044419	interspecies interaction between organisms	51	1	0.45	0.36163
GO:0000280	nuclear division	350	4	3.05	0.36529
GO:0030071	regulation of mitotic metaphase/anaphase transition	52	1	0.45	0.36725
GO:1902099	regulation of metaphase/anaphase transition of cell cycle	52	1	0.45	0.36725
GO:0071840	cellular component organization or biogenesis	2555	24	22.3	0.36744
GO:0051129	negative regulation of cellular component organization	147	2	1.28	0.36871
GO:0008643	carbohydrate transport	53	1	0.46	0.37282
GO:0030466	chromatin silencing at silent mating-type cassette	53	1	0.46	0.37282
GO:0034248	regulation of cellular amide metabolic process	149	2	1.3	0.37501
GO:0048869	cellular developmental process	251	3	2.19	0.37595
GO:0007091	metaphase/anaphase transition of mitotic cell cycle	54	1	0.47	0.37834
GO:0044784	metaphase/anaphase transition of cell cycle	54	1	0.47	0.37834
GO:0016072	rRNA metabolic process	357	4	3.12	0.37943
GO:0010965	regulation of mitotic sister chromatid separation	55	1	0.48	0.38381
GO:0016573	histone acetylation	55	1	0.48	0.38381
GO:0051306	mitotic sister chromatid separation	55	1	0.48	0.38381
GO:0048285	organelle fission	360	4	3.14	0.38548
GO:0042254	ribosome biogenesis	467	5	4.08	0.38643
GO:0000288	nuclear-transcribed mRNA catabolic process, deadenylation-dependent decay	56	1	0.49	0.38924
GO:0000478	endonucleolytic cleavage involved in rRNA processing	56	1	0.49	0.38924
GO:0000479	endonucleolytic cleavage of tricistronic rRNA transcript (SSU-rRNA, 5.8S rRNA, LSU-rRNA)	56	1	0.49	0.38924
GO:0006475	internal protein amino acid acetylation	56	1	0.49	0.38924
GO:0009067	aspartate family amino acid biosynthetic process	56	1	0.49	0.38924
GO:0018393	internal peptidyl-lysine acetylation	56	1	0.49	0.38924
GO:0018394	peptidyl-lysine acetylation	56	1	0.49	0.38924
GO:0033047	regulation of mitotic sister chromatid segregation	56	1	0.49	0.38924
GO:0045132	meiotic chromosome segregation	56	1	0.49	0.38924
GO:0015980	energy derivation by oxidation of organic compounds	155	2	1.35	0.39379
GO:0006289	nucleotide-excision repair	57	1	0.5	0.39461
GO:0009063	cellular amino acid catabolic process	57	1	0.5	0.39461
GO:0048308	organelle inheritance	58	1	0.51	0.39994
GO:0006323	DNA packaging	59	1	0.51	0.40523
GO:0016042	lipid catabolic process	59	1	0.51	0.40523
GO:0033045	regulation of sister chromatid segregation	59	1	0.51	0.40523
GO:0009156	ribonucleoside monophosphate biosynthetic process	60	1	0.52	0.41047
GO:0050801	ion homeostasis	161	2	1.41	0.41231
GO:0071705	nitrogen compound transport	269	3	2.35	0.4189
GO:0032535	regulation of cellular component size	62	1	0.54	0.42081
GO:0090066	regulation of anatomical structure size	62	1	0.54	0.42081
GO:1903047	mitotic cell cycle process	379	4	3.31	0.42368
GO:0044772	mitotic cell cycle phase transition	165	2	1.44	0.42452
GO:0007131	reciprocal meiotic recombination	63	1	0.55	0.42592
GO:0009124	nucleoside monophosphate biosynthetic process	63	1	0.55	0.42592
GO:0035825	reciprocal DNA recombination	63	1	0.55	0.42592
GO:0046467	membrane lipid biosynthetic process	63	1	0.55	0.42592
GO:0098813	nuclear chromosome segregation	166	2	1.45	0.42755
GO:0006520	cellular amino acid metabolic process	273	3	2.38	0.42834
GO:0044770	cell cycle phase transition	167	2	1.46	0.43057
GO:0000082	G1/S transition of mitotic cell cycle	64	1	0.56	0.43098
GO:0044843	cell cycle G1/S phase transition	64	1	0.56	0.43098
GO:0048584	positive regulation of response to stimulus	64	1	0.56	0.43098
GO:0006470	protein dephosphorylation	65	1	0.57	0.436
GO:0006473	protein acetylation	65	1	0.57	0.436
GO:0010035	response to inorganic substance	65	1	0.57	0.436
GO:0055082	cellular chemical homeostasis	170	2	1.48	0.4396
GO:0034637	cellular carbohydrate biosynthetic process	66	1	0.58	0.44097
GO:0051304	chromosome separation	66	1	0.58	0.44097
GO:0030435	sporulation resulting in formation of a cellular spore	171	2	1.49	0.44259
GO:1903046	meiotic cell cycle process	280	3	2.44	0.44473
GO:0032880	regulation of protein localization	67	1	0.58	0.4459
GO:0007126	meiotic nuclear division	173	2	1.51	0.44854
GO:0006333	chromatin assembly or disassembly	68	1	0.59	0.45079
GO:0043934	sporulation	174	2	1.52	0.45151
GO:0065008	regulation of biological quality	507	5	4.42	0.45724
GO:0000278	mitotic cell cycle	396	4	3.46	0.45743
GO:0002181	cytoplasmic translation	178	2	1.55	0.46328
GO:0010564	regulation of cell cycle process	179	2	1.56	0.4662
GO:0048646	anatomical structure formation involved in morphogenesis	179	2	1.56	0.4662
GO:0031401	positive regulation of protein modification process	72	1	0.63	0.46992
GO:0051784	negative regulation of nuclear division	72	1	0.63	0.46992
GO:0009066	aspartate family amino acid metabolic process	73	1	0.64	0.4746
GO:0051983	regulation of chromosome segregation	73	1	0.64	0.4746
GO:0043543	protein acylation	74	1	0.65	0.47924
GO:0034728	nucleosome organization	75	1	0.65	0.48384
GO:0051782	negative regulation of cell division	75	1	0.65	0.48384
GO:0019439	aromatic compound catabolic process	186	2	1.62	0.4864
GO:0046390	ribose phosphate biosynthetic process	78	1	0.68	0.4974
GO:0006091	generation of precursor metabolites and energy	190	2	1.66	0.49773
GO:0000469	cleavage involved in rRNA processing	79	1	0.69	0.50184
GO:0006643	membrane lipid metabolic process	79	1	0.69	0.50184
GO:0044270	cellular nitrogen compound catabolic process	193	2	1.68	0.50613
GO:0046700	heterocycle catabolic process	194	2	1.69	0.50891
GO:0051321	meiotic cell cycle	310	3	2.71	0.5128
GO:0000749	response to pheromone involved in conjugation with cellular fusion	82	1	0.72	0.51493
GO:0030001	metal ion transport	82	1	0.72	0.51493
GO:0009060	aerobic respiration	83	1	0.72	0.51922
GO:0009272	fungal-type cell wall biogenesis	84	1	0.73	0.52347
GO:0022402	cell cycle process	663	6	5.79	0.52721
GO:2001251	negative regulation of chromosome organization	85	1	0.74	0.52769
GO:1901361	organic cyclic compound catabolic process	201	2	1.75	0.52809
GO:0006348	chromatin silencing at telomere	86	1	0.75	0.53187
GO:0010948	negative regulation of cell cycle process	87	1	0.76	0.53601
GO:0007088	regulation of mitotic nuclear division	88	1	0.77	0.54012
GO:1901605	alpha-amino acid metabolic process	207	2	1.81	0.54414
GO:0000460	maturation of 5.8S rRNA	90	1	0.79	0.54822
GO:0000466	maturation of 5.8S rRNA from tricistronic rRNA transcript (SSU-rRNA, 5.8S rRNA, LSU-rRNA)	90	1	0.79	0.54822
GO:0010256	endomembrane system organization	90	1	0.79	0.54822
GO:0022613	ribonucleoprotein complex biogenesis	561	5	4.9	0.54926
GO:0071103	DNA conformation change	92	1	0.8	0.55619
GO:0034660	ncRNA metabolic process	566	5	4.94	0.55744
GO:0019725	cellular homeostasis	214	2	1.87	0.56239
GO:0000154	rRNA modification	94	1	0.82	0.56401
GO:1901990	regulation of mitotic cell cycle phase transition	94	1	0.82	0.56401
GO:0007264	small GTPase mediated signal transduction	95	1	0.83	0.56788
GO:0006468	protein phosphorylation	217	2	1.89	0.57006
GO:0034470	ncRNA processing	456	4	3.98	0.57061
GO:1901987	regulation of cell cycle phase transition	96	1	0.84	0.5717
GO:0009653	anatomical structure morphogenesis	218	2	1.9	0.57259
GO:0048856	anatomical structure development	218	2	1.9	0.57259
GO:0071444	cellular response to pheromone	97	1	0.85	0.5755
GO:0007127	meiosis I	100	1	0.87	0.58669
GO:0016236	macroautophagy	101	1	0.88	0.59036
GO:0034599	cellular response to oxidative stress	101	1	0.88	0.59036
GO:0005975	carbohydrate metabolic process	348	3	3.04	0.59258
GO:0008654	phospholipid biosynthetic process	103	1	0.9	0.59759
GO:0016051	carbohydrate biosynthetic process	103	1	0.9	0.59759
GO:0045786	negative regulation of cell cycle	106	1	0.93	0.60821
GO:0055065	metal ion homeostasis	106	1	0.93	0.60821
GO:0019236	response to pheromone	107	1	0.93	0.61169
GO:0022414	reproductive process	480	4	4.19	0.6123
GO:0032197	transposition, RNA-mediated	108	1	0.94	0.61513
GO:0030437	ascospore formation	109	1	0.95	0.61855
GO:0048468	cell development	109	1	0.95	0.61855
GO:0051052	regulation of DNA metabolic process	109	1	0.95	0.61855
GO:0019953	sexual reproduction	237	2	2.07	0.61874
GO:0044703	multi-organism reproductive process	237	2	2.07	0.61874
GO:0016310	phosphorylation	362	3	3.16	0.61987
GO:0006753	nucleoside phosphate metabolic process	238	2	2.08	0.62107
GO:1901565	organonitrogen compound catabolic process	110	1	0.96	0.62194
GO:0006310	DNA recombination	239	2	2.09	0.62338
GO:0044702	single organism reproductive process	365	3	3.19	0.62556
GO:0000956	nuclear-transcribed mRNA catabolic process	112	1	0.98	0.62863
GO:0042546	cell wall biogenesis	112	1	0.98	0.62863
GO:0051726	regulation of cell cycle	242	2	2.11	0.63025
GO:0009165	nucleotide biosynthetic process	113	1	0.99	0.63193
GO:0090305	nucleic acid phosphodiester bond hydrolysis	244	2	2.13	0.63478
GO:0006796	phosphate-containing compound metabolic process	737	6	6.43	0.63516
GO:0032196	transposition	114	1	0.99	0.6352
GO:0009141	nucleoside triphosphate metabolic process	115	1	1	0.63844
GO:0034293	sexual sporulation	115	1	1	0.63844
GO:0043935	sexual sporulation resulting in formation of a cellular spore	115	1	1	0.63844
GO:0000003	reproduction	497	4	4.34	0.64036
GO:0006402	mRNA catabolic process	116	1	1.01	0.64165
GO:0030490	maturation of SSU-rRNA	116	1	1.01	0.64165
GO:0006302	double-strand break repair	117	1	1.02	0.64484
GO:0006457	protein folding	117	1	1.02	0.64484
GO:0016311	dephosphorylation	118	1	1.03	0.648
GO:0018205	peptidyl-lysine modification	118	1	1.03	0.648
GO:0032270	positive regulation of cellular protein metabolic process	118	1	1.03	0.648
GO:0008104	protein localization	747	6	6.52	0.64868
GO:0032269	negative regulation of cellular protein metabolic process	119	1	1.04	0.65113
GO:0051248	negative regulation of protein metabolic process	119	1	1.04	0.65113
GO:0006623	protein targeting to vacuole	120	1	1.05	0.65423
GO:0072666	establishment of protein localization to vacuole	120	1	1.05	0.65423
GO:0043933	macromolecular complex subunit organization	993	8	8.67	0.65465
GO:0051247	positive regulation of protein metabolic process	122	1	1.06	0.66036
GO:0006793	phosphorus metabolic process	758	6	6.62	0.66322
GO:0090502	RNA phosphodiester bond hydrolysis, endonucleolytic	123	1	1.07	0.66338
GO:0007049	cell cycle	760	6	6.63	0.66583
GO:0072665	protein localization to vacuole	124	1	1.08	0.66638
GO:0000747	conjugation with cellular fusion	125	1	1.09	0.66935
GO:0000746	conjugation	126	1	1.1	0.67229
GO:0009966	regulation of signal transduction	126	1	1.1	0.67229
GO:0044712	single-organism catabolic process	392	3	3.42	0.67421
GO:0016043	cellular component organization	2194	18	19.15	0.67605
GO:0055086	nucleobase-containing small molecule metabolic process	264	2	2.3	0.67778
GO:0006996	organelle organization	1617	13	14.11	0.68451
GO:0023051	regulation of signaling	131	1	1.14	0.68663
GO:0051179	localization	1505	12	13.13	0.69087
GO:0006464	cellular protein modification process	782	6	6.82	0.6937
GO:0036211	protein modification process	782	6	6.82	0.6937
GO:0015711	organic anion transport	134	1	1.17	0.69494
GO:0006259	DNA metabolic process	534	4	4.66	0.69692
GO:0031329	regulation of cellular catabolic process	136	1	1.19	0.70035
GO:0009161	ribonucleoside monophosphate metabolic process	137	1	1.2	0.70302
GO:0043604	amide biosynthetic process	794	6	6.93	0.70827
GO:0006401	RNA catabolic process	140	1	1.22	0.7109
GO:0009123	nucleoside monophosphate metabolic process	140	1	1.22	0.7109
GO:0098771	inorganic ion homeostasis	140	1	1.22	0.7109
GO:0044248	cellular catabolic process	672	5	5.86	0.71229
GO:0019637	organophosphate metabolic process	416	3	3.63	0.71356
GO:0007346	regulation of mitotic cell cycle	142	1	1.24	0.71604
GO:0044087	regulation of cellular component biogenesis	142	1	1.24	0.71604
GO:0006873	cellular ion homeostasis	143	1	1.25	0.71858
GO:1901607	alpha-amino acid biosynthetic process	143	1	1.25	0.71858
GO:0006417	regulation of translation	144	1	1.26	0.72109
GO:0009894	regulation of catabolic process	144	1	1.26	0.72109
GO:0022413	reproductive process in single-celled organism	144	1	1.26	0.72109
GO:0042274	ribosomal small subunit biogenesis	144	1	1.26	0.72109
GO:0055080	cation homeostasis	147	1	1.28	0.7285
GO:0010646	regulation of cell communication	148	1	1.29	0.73092
GO:0006644	phospholipid metabolic process	150	1	1.31	0.73571
GO:0044723	single-organism carbohydrate metabolic process	297	2	2.59	0.73983
GO:0008652	cellular amino acid biosynthetic process	152	1	1.33	0.74042
GO:0043412	macromolecule modification	949	7	8.28	0.74215
GO:0010608	posttranscriptional regulation of gene expression	153	1	1.34	0.74274
GO:0015931	nucleobase-containing compound transport	156	1	1.36	0.74958
GO:0019220	regulation of phosphate metabolic process	156	1	1.36	0.74958
GO:0051174	regulation of phosphorus metabolic process	156	1	1.36	0.74958
GO:0003006	developmental process involved in reproduction	157	1	1.37	0.75182
GO:0051640	organelle localization	157	1	1.37	0.75182
GO:0016567	protein ubiquitination	158	1	1.38	0.75404
GO:0034655	nucleobase-containing compound catabolic process	166	1	1.45	0.77113
GO:0043603	cellular amide metabolic process	851	6	7.43	0.77129
GO:0090501	RNA phosphodiester bond hydrolysis	167	1	1.46	0.77318
GO:0006820	anion transport	168	1	1.47	0.77521
GO:0006914	autophagy	168	1	1.47	0.77521
GO:0031399	regulation of protein modification process	169	1	1.47	0.77723
GO:0072594	establishment of protein localization to organelle	322	2	2.81	0.77995
GO:0071824	protein-DNA complex subunit organization	171	1	1.49	0.7812
GO:0019693	ribose phosphate metabolic process	173	1	1.51	0.78511
GO:0007034	vacuolar transport	175	1	1.53	0.78895
GO:0006412	translation	743	5	6.48	0.79316
GO:0006399	tRNA metabolic process	179	1	1.56	0.79643
GO:0009451	RNA modification	179	1	1.56	0.79643
GO:0043043	peptide biosynthetic process	747	5	6.52	0.79716
GO:0032446	protein modification by small protein conjugation	183	1	1.6	0.80365
GO:0006812	cation transport	185	1	1.61	0.80716
GO:0033036	macromolecule localization	889	6	7.76	0.80757
GO:0006732	coenzyme metabolic process	187	1	1.63	0.81062
GO:0006811	ion transport	345	2	3.01	0.81207
GO:0032268	regulation of cellular protein metabolic process	350	2	3.05	0.81849
GO:0071702	organic substance transport	904	6	7.89	0.82066
GO:0018193	peptidyl-amino acid modification	196	1	1.71	0.82541
GO:0006518	peptide metabolic process	778	5	6.79	0.82619
GO:0006396	RNA processing	643	4	5.61	0.82675
GO:0032505	reproduction of a single-celled organism	197	1	1.72	0.82699
GO:0051246	regulation of protein metabolic process	358	2	3.12	0.82836
GO:0051301	cell division	361	2	3.15	0.83194
GO:0051186	cofactor metabolic process	211	1	1.84	0.8476
GO:0070647	protein modification by small protein conjugation or removal	220	1	1.92	0.85955
GO:0033365	protein localization to organelle	388	2	3.39	0.8613
GO:0034613	cellular protein localization	545	3	4.76	0.86628
GO:1901564	organonitrogen compound metabolic process	1361	9	11.88	0.86899
GO:0051234	establishment of localization	1363	9	11.9	0.87017
GO:0009056	catabolic process	837	5	7.3	0.8724
GO:0009117	nucleotide metabolic process	233	1	2.03	0.87521
GO:0044085	cellular component biogenesis	1244	8	10.86	0.87618
GO:1902589	single-organism organelle organization	1124	7	9.81	0.88292
GO:1901137	carbohydrate derivative biosynthetic process	241	1	2.1	0.88398
GO:0070727	cellular macromolecule localization	568	3	4.96	0.88453
GO:1901566	organonitrogen compound biosynthetic process	1132	7	9.88	0.8875
GO:1901575	organic substance catabolic process	726	4	6.34	0.89224
GO:0019538	protein metabolic process	1785	12	15.58	0.89237
GO:0044267	cellular protein metabolic process	1669	11	14.57	0.89698
GO:0044265	cellular macromolecule catabolic process	429	2	3.74	0.89716
GO:0006511	ubiquitin-dependent protein catabolic process	257	1	2.24	0.89974
GO:0019941	modification-dependent protein catabolic process	257	1	2.24	0.89974
GO:0055085	transmembrane transport	436	2	3.81	0.90236
GO:0006508	proteolysis	437	2	3.81	0.90308
GO:0006810	transport	1322	8	11.54	0.91558
GO:0051603	proteolysis involved in cellular protein catabolic process	276	1	2.41	0.91575
GO:0043632	modification-dependent macromolecule catabolic process	279	1	2.43	0.91804
GO:0045184	establishment of protein localization	623	3	5.44	0.91964
GO:0009057	macromolecule catabolic process	467	2	4.08	0.92264
GO:0044257	cellular protein catabolic process	293	1	2.56	0.92792
GO:1902578	single-organism localization	1218	7	10.63	0.92814
GO:1902580	single-organism cellular localization	480	2	4.19	0.92992
GO:0030163	protein catabolic process	310	1	2.71	0.93837
GO:0016071	mRNA metabolic process	318	1	2.78	0.94275
GO:0006605	protein targeting	321	1	2.8	0.94432
GO:0044765	single-organism transport	1148	6	10.02	0.95158
GO:0006414	translational elongation	350	1	3.05	0.95743
GO:1901135	carbohydrate derivative metabolic process	372	1	3.25	0.96531
GO:0016192	vesicle-mediated transport	388	1	3.39	0.97012
GO:0015031	protein transport	598	2	5.22	0.97235
GO:0006886	intracellular protein transport	414	1	3.61	0.97658
GO:0051641	cellular localization	961	4	8.39	0.97678
GO:0007005	mitochondrion organization	426	1	3.72	0.97907
GO:0071822	protein complex subunit organization	519	1	4.53	0.99133
GO:0016482	cytoplasmic transport	598	1	5.22	0.99595
GO:0065003	macromolecular complex assembly	613	1	5.35	0.9965
GO:1902582	single-organism intracellular transport	702	1	6.13	0.99853
GO:0046907	intracellular transport	739	1	6.45	0.99898
GO:0022607	cellular component assembly	798	1	6.96	0.99944
GO:0051649	establishment of localization in cell	812	1	7.09	0.99951
GO:0008150	biological_process	6302	55	55	1
GO:0000002	mitochondrial genome maintenance	45	0	0.39	1
GO:0000011	vacuole inheritance	18	0	0.16	1
GO:0000019	regulation of mitotic recombination	7	0	0.06	1
GO:0000022	mitotic spindle elongation	16	0	0.14	1
GO:0000023	maltose metabolic process	13	0	0.11	1
GO:0000027	ribosomal large subunit assembly	40	0	0.35	1
GO:0000028	ribosomal small subunit assembly	26	0	0.23	1
GO:0000032	cell wall mannoprotein biosynthetic process	23	0	0.2	1
GO:0000038	very long-chain fatty acid metabolic process	3	0	0.03	1
GO:0000042	protein targeting to Golgi	3	0	0.03	1
GO:0000045	autophagosome assembly	26	0	0.23	1
GO:0000050	urea cycle	6	0	0.05	1
GO:0000054	ribosomal subunit export from nucleus	49	0	0.43	1
GO:0000055	ribosomal large subunit export from nucleus	28	0	0.24	1
GO:0000056	ribosomal small subunit export from nucleus	14	0	0.12	1
GO:0000059	protein import into nucleus, docking	4	0	0.03	1
GO:0000060	protein import into nucleus, translocation	5	0	0.04	1
GO:0000073	spindle pole body separation	13	0	0.11	1
GO:0000075	cell cycle checkpoint	88	0	0.77	1
GO:0000076	DNA replication checkpoint	9	0	0.08	1
GO:0000077	DNA damage checkpoint	32	0	0.28	1
GO:0000079	regulation of cyclin-dependent protein serine/threonine kinase activity	32	0	0.28	1
GO:0000083	regulation of transcription involved in G1/S transition of mitotic cell cycle	27	0	0.24	1
GO:0000086	G2/M transition of mitotic cell cycle	32	0	0.28	1
GO:0000096	sulfur amino acid metabolic process	52	0	0.45	1
GO:0000097	sulfur amino acid biosynthetic process	42	0	0.37	1
GO:0000098	sulfur amino acid catabolic process	3	0	0.03	1
GO:0000101	sulfur amino acid transport	4	0	0.03	1
GO:0000105	histidine biosynthetic process	10	0	0.09	1
GO:0000117	regulation of transcription involved in G2/M transition of mitotic cell cycle	7	0	0.06	1
GO:0000132	establishment of mitotic spindle orientation	14	0	0.12	1
GO:0000147	actin cortical patch assembly	16	0	0.14	1
GO:0000160	phosphorelay signal transduction system	6	0	0.05	1
GO:0000161	MAPK cascade involved in osmosensory signaling pathway	6	0	0.05	1
GO:0000162	tryptophan biosynthetic process	5	0	0.04	1
GO:0000165	MAPK cascade	37	0	0.32	1
GO:0000173	inactivation of MAPK activity involved in osmosensory signaling pathway	6	0	0.05	1
GO:0000183	chromatin silencing at rDNA	32	0	0.28	1
GO:0000184	nuclear-transcribed mRNA catabolic process, nonsense-mediated decay	31	0	0.27	1
GO:0000186	activation of MAPKK activity	4	0	0.03	1
GO:0000187	activation of MAPK activity	4	0	0.03	1
GO:0000188	inactivation of MAPK activity	9	0	0.08	1
GO:0000196	MAPK cascade involved in cell wall organization or biogenesis	9	0	0.08	1
GO:0000200	inactivation of MAPK activity involved in cell wall organization or biogenesis	4	0	0.03	1
GO:0000209	protein polyubiquitination	29	0	0.25	1
GO:0000212	meiotic spindle organization	3	0	0.03	1
GO:0000226	microtubule cytoskeleton organization	109	0	0.95	1
GO:0000244	spliceosomal tri-snRNP complex assembly	6	0	0.05	1
GO:0000245	spliceosomal complex assembly	33	0	0.29	1
GO:0000255	allantoin metabolic process	7	0	0.06	1
GO:0000256	allantoin catabolic process	7	0	0.06	1
GO:0000266	mitochondrial fission	7	0	0.06	1
GO:0000271	polysaccharide biosynthetic process	54	0	0.47	1
GO:0000272	polysaccharide catabolic process	20	0	0.17	1
GO:0000281	mitotic cytokinesis	68	0	0.59	1
GO:0000282	cellular bud site selection	41	0	0.36	1
GO:0000289	nuclear-transcribed mRNA poly(A) tail shortening	14	0	0.12	1
GO:0000290	deadenylation-dependent decapping of nuclear-transcribed mRNA	11	0	0.1	1
GO:0000291	nuclear-transcribed mRNA catabolic process, exonucleolytic	19	0	0.17	1
GO:0000294	nuclear-transcribed mRNA catabolic process, endonucleolytic cleavage-dependent decay	10	0	0.09	1
GO:0000296	spermine transport	4	0	0.03	1
GO:0000301	retrograde transport, vesicle recycling within Golgi	7	0	0.06	1
GO:0000303	response to superoxide	9	0	0.08	1
GO:0000304	response to singlet oxygen	3	0	0.03	1
GO:0000305	response to oxygen radical	9	0	0.08	1
GO:0000320	re-entry into mitotic cell cycle	10	0	0.09	1
GO:0000321	re-entry into mitotic cell cycle after pheromone arrest	9	0	0.08	1
GO:0000338	protein deneddylation	6	0	0.05	1
GO:0000348	mRNA branch site recognition	3	0	0.03	1
GO:0000349	generation of catalytic spliceosome for first transesterification step	9	0	0.08	1
GO:0000350	generation of catalytic spliceosome for second transesterification step	13	0	0.11	1
GO:0000372	Group I intron splicing	10	0	0.09	1
GO:0000375	RNA splicing, via transesterification reactions	128	0	1.12	1
GO:0000376	RNA splicing, via transesterification reactions with guanosine as nucleophile	10	0	0.09	1
GO:0000377	RNA splicing, via transesterification reactions with bulged adenosine as nucleophile	119	0	1.04	1
GO:0000379	tRNA-type intron splice site recognition and cleavage	4	0	0.03	1
GO:0000387	spliceosomal snRNP assembly	15	0	0.13	1
GO:0000388	spliceosome conformational change to release U4 (or U4atac) and U1 (or U11)	4	0	0.03	1
GO:0000389	mRNA 3'-splice site recognition	6	0	0.05	1
GO:0000390	spliceosomal complex disassembly	6	0	0.05	1
GO:0000393	spliceosomal conformational changes to generate catalytic conformation	24	0	0.21	1
GO:0000394	RNA splicing, via endonucleolytic cleavage and ligation	14	0	0.12	1
GO:0000395	mRNA 5'-splice site recognition	8	0	0.07	1
GO:0000398	mRNA splicing, via spliceosome	118	0	1.03	1
GO:0000409	regulation of transcription by galactose	8	0	0.07	1
GO:0000411	positive regulation of transcription by galactose	8	0	0.07	1
GO:0000413	protein peptidyl-prolyl isomerization	16	0	0.14	1
GO:0000414	regulation of histone H3-K36 methylation	5	0	0.04	1
GO:0000416	positive regulation of histone H3-K36 methylation	3	0	0.03	1
GO:0000422	mitophagy	34	0	0.3	1
GO:0000431	regulation of transcription from RNA polymerase II promoter by galactose	4	0	0.03	1
GO:0000435	positive regulation of transcription from RNA polymerase II promoter by galactose	4	0	0.03	1
GO:0000447	endonucleolytic cleavage in ITS1 to separate SSU-rRNA from 5.8S rRNA and LSU-rRNA from tricistronic rRNA transcript (SSU-rRNA, 5.8S rRNA, LS...	46	0	0.4	1
GO:0000451	rRNA 2'-O-methylation	3	0	0.03	1
GO:0000453	enzyme-directed rRNA 2'-O-methylation	3	0	0.03	1
GO:0000454	snoRNA guided rRNA pseudouridine synthesis	6	0	0.05	1
GO:0000459	exonucleolytic trimming involved in rRNA processing	19	0	0.17	1
GO:0000461	endonucleolytic cleavage to generate mature 3'-end of SSU-rRNA from (SSU-rRNA, 5.8S rRNA, LSU-rRNA)	5	0	0.04	1
GO:0000462	maturation of SSU-rRNA from tricistronic rRNA transcript (SSU-rRNA, 5.8S rRNA, LSU-rRNA)	107	0	0.93	1
GO:0000467	exonucleolytic trimming to generate mature 3'-end of 5.8S rRNA from tricistronic rRNA transcript (SSU-rRNA, 5.8S rRNA, LSU-rRNA)	18	0	0.16	1
GO:0000472	endonucleolytic cleavage to generate mature 5'-end of SSU-rRNA from (SSU-rRNA, 5.8S rRNA, LSU-rRNA)	35	0	0.31	1
GO:0000480	endonucleolytic cleavage in 5'-ETS of tricistronic rRNA transcript (SSU-rRNA, 5.8S rRNA, LSU-rRNA)	33	0	0.29	1
GO:0000491	small nucleolar ribonucleoprotein complex assembly	10	0	0.09	1
GO:0000492	box C/D snoRNP assembly	8	0	0.07	1
GO:0000501	flocculation via cell wall protein-carbohydrate interaction	6	0	0.05	1
GO:0000706	meiotic DNA double-strand break processing	7	0	0.06	1
GO:0000707	meiotic DNA recombinase assembly	5	0	0.04	1
GO:0000709	meiotic joint molecule formation	4	0	0.03	1
GO:0000712	resolution of meiotic recombination intermediates	5	0	0.04	1
GO:0000722	telomere maintenance via recombination	32	0	0.28	1
GO:0000723	telomere maintenance	79	0	0.69	1
GO:0000724	double-strand break repair via homologous recombination	70	0	0.61	1
GO:0000725	recombinational repair	77	0	0.67	1
GO:0000726	non-recombinational repair	41	0	0.36	1
GO:0000727	double-strand break repair via break-induced replication	26	0	0.23	1
GO:0000729	DNA double-strand break processing	10	0	0.09	1
GO:0000730	DNA recombinase assembly	11	0	0.1	1
GO:0000733	DNA strand renaturation	9	0	0.08	1
GO:0000736	double-strand break repair via single-strand annealing, removal of nonhomologous ends	4	0	0.03	1
GO:0000737	DNA catabolic process, endonucleolytic	4	0	0.03	1
GO:0000741	karyogamy	22	0	0.19	1
GO:0000742	karyogamy involved in conjugation with cellular fusion	15	0	0.13	1
GO:0000743	nuclear migration involved in conjugation with cellular fusion	5	0	0.04	1
GO:0000751	mitotic cell cycle arrest in response to pheromone	3	0	0.03	1
GO:0000752	agglutination involved in conjugation with cellular fusion	4	0	0.03	1
GO:0000753	cell morphogenesis involved in conjugation with cellular fusion	15	0	0.13	1
GO:0000754	adaptation of signaling pathway by response to pheromone involved in conjugation with cellular fusion	24	0	0.21	1
GO:0000755	cytogamy	13	0	0.11	1
GO:0000767	cell morphogenesis involved in conjugation	16	0	0.14	1
GO:0000771	agglutination involved in conjugation	4	0	0.03	1
GO:0000820	regulation of glutamine family amino acid metabolic process	5	0	0.04	1
GO:0000821	regulation of arginine metabolic process	4	0	0.03	1
GO:0000902	cell morphogenesis	45	0	0.39	1
GO:0000910	cytokinesis	86	0	0.75	1
GO:0000912	assembly of actomyosin apparatus involved in cytokinesis	5	0	0.04	1
GO:0000915	actomyosin contractile ring assembly	5	0	0.04	1
GO:0000916	actomyosin contractile ring contraction	8	0	0.07	1
GO:0000917	barrier septum assembly	16	0	0.14	1
GO:0000921	septin ring assembly	16	0	0.14	1
GO:0000957	mitochondrial RNA catabolic process	3	0	0.03	1
GO:0000959	mitochondrial RNA metabolic process	29	0	0.25	1
GO:0000963	mitochondrial RNA processing	9	0	0.08	1
GO:0000966	RNA 5'-end processing	37	0	0.32	1
GO:0000967	rRNA 5'-end processing	36	0	0.31	1
GO:0000972	transcription-dependent tethering of RNA polymerase II gene DNA at nuclear periphery	19	0	0.17	1
GO:0000973	posttranscriptional tethering of RNA polymerase II gene DNA at nuclear periphery	16	0	0.14	1
GO:0001009	transcription from RNA polymerase III type 2 promoter	6	0	0.05	1
GO:0001015	snoRNA transcription from an RNA polymerase II promoter	4	0	0.03	1
GO:0001041	transcription from a RNA polymerase III hybrid type promoter	6	0	0.05	1
GO:0001100	negative regulation of exit from mitosis	20	0	0.17	1
GO:0001109	promoter clearance during DNA-templated transcription	4	0	0.03	1
GO:0001111	promoter clearance from RNA polymerase II promoter	4	0	0.03	1
GO:0001112	DNA-templated transcriptional open complex formation	7	0	0.06	1
GO:0001113	transcriptional open complex formation at RNA polymerase II promoter	5	0	0.04	1
GO:0001120	protein-DNA complex remodeling	7	0	0.06	1
GO:0001173	DNA-templated transcriptional start site selection	9	0	0.08	1
GO:0001174	transcriptional start site selection at RNA polymerase II promoter	9	0	0.08	1
GO:0001178	regulation of transcriptional start site selection at RNA polymerase II promoter	3	0	0.03	1
GO:0001192	maintenance of transcriptional fidelity during DNA-templated transcription elongation	4	0	0.03	1
GO:0001196	regulation of mating-type specific transcription from RNA polymerase II promoter	4	0	0.03	1
GO:0001198	negative regulation of mating-type specific transcription from RNA polymerase II promoter	4	0	0.03	1
GO:0001207	histone displacement	3	0	0.03	1
GO:0001306	age-dependent response to oxidative stress	8	0	0.07	1
GO:0001315	age-dependent response to reactive oxygen species	4	0	0.03	1
GO:0001323	age-dependent general metabolic decline involved in chronological cell aging	6	0	0.05	1
GO:0001324	age-dependent response to oxidative stress involved in chronological cell aging	6	0	0.05	1
GO:0001402	signal transduction involved in filamentous growth	12	0	0.1	1
GO:0001510	RNA methylation	82	0	0.72	1
GO:0001731	formation of translation preinitiation complex	14	0	0.12	1
GO:0001732	formation of cytoplasmic translation initiation complex	4	0	0.03	1
GO:0001881	receptor recycling	6	0	0.05	1
GO:0001927	exocyst assembly	4	0	0.03	1
GO:0001932	regulation of protein phosphorylation	92	0	0.8	1
GO:0001933	negative regulation of protein phosphorylation	26	0	0.23	1
GO:0001934	positive regulation of protein phosphorylation	40	0	0.35	1
GO:0002090	regulation of receptor internalization	3	0	0.03	1
GO:0002092	positive regulation of receptor internalization	3	0	0.03	1
GO:0002097	tRNA wobble base modification	28	0	0.24	1
GO:0002098	tRNA wobble uridine modification	27	0	0.24	1
GO:0002143	tRNA wobble position uridine thiolation	6	0	0.05	1
GO:0002183	cytoplasmic translational initiation	9	0	0.08	1
GO:0002188	translation reinitiation	3	0	0.03	1
GO:0002252	immune effector process	4	0	0.03	1
GO:0002376	immune system process	4	0	0.03	1
GO:0002943	tRNA dihydrouridine synthesis	4	0	0.03	1
GO:0003333	amino acid transmembrane transport	35	0	0.31	1
GO:0003400	regulation of COPII vesicle coating	5	0	0.04	1
GO:0005976	polysaccharide metabolic process	83	0	0.72	1
GO:0005977	glycogen metabolic process	33	0	0.29	1
GO:0005978	glycogen biosynthetic process	22	0	0.19	1
GO:0005979	regulation of glycogen biosynthetic process	9	0	0.08	1
GO:0005980	glycogen catabolic process	6	0	0.05	1
GO:0005981	regulation of glycogen catabolic process	3	0	0.03	1
GO:0005982	starch metabolic process	3	0	0.03	1
GO:0005983	starch catabolic process	3	0	0.03	1
GO:0005984	disaccharide metabolic process	30	0	0.26	1
GO:0005985	sucrose metabolic process	8	0	0.07	1
GO:0005987	sucrose catabolic process	8	0	0.07	1
GO:0005991	trehalose metabolic process	11	0	0.1	1
GO:0005992	trehalose biosynthetic process	7	0	0.06	1
GO:0005993	trehalose catabolic process	3	0	0.03	1
GO:0005996	monosaccharide metabolic process	93	0	0.81	1
GO:0006000	fructose metabolic process	6	0	0.05	1
GO:0006002	fructose 6-phosphate metabolic process	5	0	0.04	1
GO:0006003	fructose 2,6-bisphosphate metabolic process	4	0	0.03	1
GO:0006006	glucose metabolic process	69	0	0.6	1
GO:0006007	glucose catabolic process	7	0	0.06	1
GO:0006011	UDP-glucose metabolic process	5	0	0.04	1
GO:0006012	galactose metabolic process	12	0	0.1	1
GO:0006013	mannose metabolic process	4	0	0.03	1
GO:0006022	aminoglycan metabolic process	26	0	0.23	1
GO:0006023	aminoglycan biosynthetic process	19	0	0.17	1
GO:0006026	aminoglycan catabolic process	5	0	0.04	1
GO:0006030	chitin metabolic process	26	0	0.23	1
GO:0006031	chitin biosynthetic process	19	0	0.17	1
GO:0006032	chitin catabolic process	5	0	0.04	1
GO:0006037	cell wall chitin metabolic process	18	0	0.16	1
GO:0006038	cell wall chitin biosynthetic process	15	0	0.13	1
GO:0006040	amino sugar metabolic process	29	0	0.25	1
GO:0006047	UDP-N-acetylglucosamine metabolic process	7	0	0.06	1
GO:0006048	UDP-N-acetylglucosamine biosynthetic process	5	0	0.04	1
GO:0006056	mannoprotein metabolic process	23	0	0.2	1
GO:0006057	mannoprotein biosynthetic process	23	0	0.2	1
GO:0006068	ethanol catabolic process	3	0	0.03	1
GO:0006072	glycerol-3-phosphate metabolic process	4	0	0.03	1
GO:0006073	cellular glucan metabolic process	56	0	0.49	1
GO:0006074	(1->3)-beta-D-glucan metabolic process	9	0	0.08	1
GO:0006075	(1->3)-beta-D-glucan biosynthetic process	6	0	0.05	1
GO:0006077	(1->6)-beta-D-glucan metabolic process	8	0	0.07	1
GO:0006078	(1->6)-beta-D-glucan biosynthetic process	8	0	0.07	1
GO:0006081	cellular aldehyde metabolic process	58	0	0.51	1
GO:0006083	acetate metabolic process	8	0	0.07	1
GO:0006084	acetyl-CoA metabolic process	13	0	0.11	1
GO:0006085	acetyl-CoA biosynthetic process	6	0	0.05	1
GO:0006086	acetyl-CoA biosynthetic process from pyruvate	4	0	0.03	1
GO:0006089	lactate metabolic process	11	0	0.1	1
GO:0006090	pyruvate metabolic process	49	0	0.43	1
GO:0006094	gluconeogenesis	34	0	0.3	1
GO:0006096	glycolytic process	33	0	0.29	1
GO:0006097	glyoxylate cycle	11	0	0.1	1
GO:0006098	pentose-phosphate shunt	18	0	0.16	1
GO:0006102	isocitrate metabolic process	5	0	0.04	1
GO:0006103	2-oxoglutarate metabolic process	5	0	0.04	1
GO:0006108	malate metabolic process	5	0	0.04	1
GO:0006110	regulation of glycolytic process	7	0	0.06	1
GO:0006111	regulation of gluconeogenesis	16	0	0.14	1
GO:0006112	energy reserve metabolic process	35	0	0.31	1
GO:0006113	fermentation	15	0	0.13	1
GO:0006114	glycerol biosynthetic process	3	0	0.03	1
GO:0006116	NADH oxidation	10	0	0.09	1
GO:0006119	oxidative phosphorylation	34	0	0.3	1
GO:0006121	mitochondrial electron transport, succinate to ubiquinone	4	0	0.03	1
GO:0006122	mitochondrial electron transport, ubiquinol to cytochrome c	13	0	0.11	1
GO:0006123	mitochondrial electron transport, cytochrome c to oxygen	13	0	0.11	1
GO:0006140	regulation of nucleotide metabolic process	17	0	0.15	1
GO:0006144	purine nucleobase metabolic process	20	0	0.17	1
GO:0006152	purine nucleoside catabolic process	4	0	0.03	1
GO:0006163	purine nucleotide metabolic process	144	0	1.26	1
GO:0006164	purine nucleotide biosynthetic process	62	0	0.54	1
GO:0006165	nucleoside diphosphate phosphorylation	34	0	0.3	1
GO:0006166	purine ribonucleoside salvage	7	0	0.06	1
GO:0006167	AMP biosynthetic process	5	0	0.04	1
GO:0006171	cAMP biosynthetic process	6	0	0.05	1
GO:0006177	GMP biosynthetic process	5	0	0.04	1
GO:0006183	GTP biosynthetic process	3	0	0.03	1
GO:0006188	IMP biosynthetic process	11	0	0.1	1
GO:0006189	'de novo' IMP biosynthetic process	9	0	0.08	1
GO:0006206	pyrimidine nucleobase metabolic process	17	0	0.15	1
GO:0006207	'de novo' pyrimidine nucleobase biosynthetic process	9	0	0.08	1
GO:0006213	pyrimidine nucleoside metabolic process	16	0	0.14	1
GO:0006220	pyrimidine nucleotide metabolic process	19	0	0.17	1
GO:0006221	pyrimidine nucleotide biosynthetic process	19	0	0.17	1
GO:0006222	UMP biosynthetic process	10	0	0.09	1
GO:0006241	CTP biosynthetic process	5	0	0.04	1
GO:0006260	DNA replication	220	0	1.92	1
GO:0006261	DNA-dependent DNA replication	133	0	1.16	1
GO:0006264	mitochondrial DNA replication	5	0	0.04	1
GO:0006265	DNA topological change	10	0	0.09	1
GO:0006267	pre-replicative complex assembly involved in nuclear cell cycle DNA replication	20	0	0.17	1
GO:0006268	DNA unwinding involved in DNA replication	13	0	0.11	1
GO:0006269	DNA replication, synthesis of RNA primer	3	0	0.03	1
GO:0006270	DNA replication initiation	55	0	0.48	1
GO:0006271	DNA strand elongation involved in DNA replication	35	0	0.31	1
GO:0006272	leading strand elongation	12	0	0.1	1
GO:0006273	lagging strand elongation	19	0	0.17	1
GO:0006275	regulation of DNA replication	61	0	0.53	1
GO:0006276	plasmid maintenance	9	0	0.08	1
GO:0006277	DNA amplification	7	0	0.06	1
GO:0006278	RNA-dependent DNA replication	74	0	0.65	1
GO:0006279	premeiotic DNA replication	8	0	0.07	1
GO:0006282	regulation of DNA repair	14	0	0.12	1
GO:0006283	transcription-coupled nucleotide-excision repair	16	0	0.14	1
GO:0006284	base-excision repair	18	0	0.16	1
GO:0006285	base-excision repair, AP site formation	4	0	0.03	1
GO:0006297	nucleotide-excision repair, DNA gap filling	3	0	0.03	1
GO:0006303	double-strand break repair via nonhomologous end joining	30	0	0.26	1
GO:0006304	DNA modification	3	0	0.03	1
GO:0006307	DNA dealkylation involved in DNA repair	3	0	0.03	1
GO:0006308	DNA catabolic process	5	0	0.04	1
GO:0006314	intron homing	8	0	0.07	1
GO:0006334	nucleosome assembly	21	0	0.18	1
GO:0006335	DNA replication-dependent nucleosome assembly	5	0	0.04	1
GO:0006336	DNA replication-independent nucleosome assembly	6	0	0.05	1
GO:0006337	nucleosome disassembly	20	0	0.17	1
GO:0006343	establishment of chromatin silencing	3	0	0.03	1
GO:0006344	maintenance of chromatin silencing	5	0	0.04	1
GO:0006352	DNA-templated transcription, initiation	76	0	0.66	1
GO:0006353	DNA-templated transcription, termination	43	0	0.38	1
GO:0006354	DNA-templated transcription, elongation	100	0	0.87	1
GO:0006356	regulation of transcription from RNA polymerase I promoter	33	0	0.29	1
GO:0006359	regulation of transcription from RNA polymerase III promoter	12	0	0.1	1
GO:0006360	transcription from RNA polymerase I promoter	65	0	0.57	1
GO:0006361	transcription initiation from RNA polymerase I promoter	4	0	0.03	1
GO:0006362	transcription elongation from RNA polymerase I promoter	10	0	0.09	1
GO:0006363	termination of RNA polymerase I transcription	6	0	0.05	1
GO:0006367	transcription initiation from RNA polymerase II promoter	63	0	0.55	1
GO:0006368	transcription elongation from RNA polymerase II promoter	90	0	0.79	1
GO:0006369	termination of RNA polymerase II transcription	27	0	0.24	1
GO:0006370	7-methylguanosine mRNA capping	8	0	0.07	1
GO:0006376	mRNA splice site selection	15	0	0.13	1
GO:0006378	mRNA polyadenylation	20	0	0.17	1
GO:0006379	mRNA cleavage	18	0	0.16	1
GO:0006383	transcription from RNA polymerase III promoter	41	0	0.36	1
GO:0006384	transcription initiation from RNA polymerase III promoter	9	0	0.08	1
GO:0006388	tRNA splicing, via endonucleolytic cleavage and ligation	10	0	0.09	1
GO:0006390	transcription from mitochondrial promoter	4	0	0.03	1
GO:0006397	mRNA processing	219	0	1.91	1
GO:0006400	tRNA modification	78	0	0.68	1
GO:0006403	RNA localization	145	0	1.27	1
GO:0006404	RNA import into nucleus	6	0	0.05	1
GO:0006405	RNA export from nucleus	91	0	0.79	1
GO:0006406	mRNA export from nucleus	63	0	0.55	1
GO:0006407	rRNA export from nucleus	18	0	0.16	1
GO:0006409	tRNA export from nucleus	16	0	0.14	1
GO:0006413	translational initiation	66	0	0.58	1
GO:0006415	translational termination	25	0	0.22	1
GO:0006428	isoleucyl-tRNA aminoacylation	3	0	0.03	1
GO:0006431	methionyl-tRNA aminoacylation	4	0	0.03	1
GO:0006446	regulation of translational initiation	26	0	0.23	1
GO:0006448	regulation of translational elongation	35	0	0.31	1
GO:0006449	regulation of translational termination	11	0	0.1	1
GO:0006450	regulation of translational fidelity	26	0	0.23	1
GO:0006452	translational frameshifting	11	0	0.1	1
GO:0006458	'de novo' protein folding	11	0	0.1	1
GO:0006461	protein complex assembly	353	0	3.08	1
GO:0006465	signal peptide processing	7	0	0.06	1
GO:0006469	negative regulation of protein kinase activity	21	0	0.18	1
GO:0006474	N-terminal protein amino acid acetylation	11	0	0.1	1
GO:0006476	protein deacetylation	26	0	0.23	1
GO:0006479	protein methylation	53	0	0.46	1
GO:0006486	protein glycosylation	79	0	0.69	1
GO:0006487	protein N-linked glycosylation	47	0	0.41	1
GO:0006488	dolichol-linked oligosaccharide biosynthetic process	7	0	0.06	1
GO:0006490	oligosaccharide-lipid intermediate biosynthetic process	13	0	0.11	1
GO:0006491	N-glycan processing	9	0	0.08	1
GO:0006493	protein O-linked glycosylation	22	0	0.19	1
GO:0006497	protein lipidation	49	0	0.43	1
GO:0006501	C-terminal protein lipidation	7	0	0.06	1
GO:0006505	GPI anchor metabolic process	35	0	0.31	1
GO:0006506	GPI anchor biosynthetic process	31	0	0.27	1
GO:0006513	protein monoubiquitination	18	0	0.16	1
GO:0006515	misfolded or incompletely synthesized protein catabolic process	24	0	0.21	1
GO:0006517	protein deglycosylation	4	0	0.03	1
GO:0006525	arginine metabolic process	18	0	0.16	1
GO:0006526	arginine biosynthetic process	13	0	0.11	1
GO:0006527	arginine catabolic process	4	0	0.03	1
GO:0006528	asparagine metabolic process	10	0	0.09	1
GO:0006529	asparagine biosynthetic process	4	0	0.03	1
GO:0006530	asparagine catabolic process	6	0	0.05	1
GO:0006531	aspartate metabolic process	5	0	0.04	1
GO:0006534	cysteine metabolic process	15	0	0.13	1
GO:0006536	glutamate metabolic process	17	0	0.15	1
GO:0006537	glutamate biosynthetic process	11	0	0.1	1
GO:0006538	glutamate catabolic process	4	0	0.03	1
GO:0006541	glutamine metabolic process	24	0	0.21	1
GO:0006544	glycine metabolic process	9	0	0.08	1
GO:0006545	glycine biosynthetic process	3	0	0.03	1
GO:0006546	glycine catabolic process	4	0	0.03	1
GO:0006547	histidine metabolic process	10	0	0.09	1
GO:0006549	isoleucine metabolic process	12	0	0.1	1
GO:0006551	leucine metabolic process	10	0	0.09	1
GO:0006552	leucine catabolic process	3	0	0.03	1
GO:0006555	methionine metabolic process	45	0	0.39	1
GO:0006556	S-adenosylmethionine biosynthetic process	3	0	0.03	1
GO:0006560	proline metabolic process	8	0	0.07	1
GO:0006561	proline biosynthetic process	6	0	0.05	1
GO:0006562	proline catabolic process	3	0	0.03	1
GO:0006563	L-serine metabolic process	11	0	0.1	1
GO:0006564	L-serine biosynthetic process	5	0	0.04	1
GO:0006566	threonine metabolic process	9	0	0.08	1
GO:0006567	threonine catabolic process	3	0	0.03	1
GO:0006570	tyrosine metabolic process	6	0	0.05	1
GO:0006571	tyrosine biosynthetic process	3	0	0.03	1
GO:0006572	tyrosine catabolic process	3	0	0.03	1
GO:0006573	valine metabolic process	8	0	0.07	1
GO:0006575	cellular modified amino acid metabolic process	82	0	0.72	1
GO:0006577	amino-acid betaine metabolic process	3	0	0.03	1
GO:0006591	ornithine metabolic process	9	0	0.08	1
GO:0006592	ornithine biosynthetic process	4	0	0.03	1
GO:0006595	polyamine metabolic process	8	0	0.07	1
GO:0006596	polyamine biosynthetic process	4	0	0.03	1
GO:0006598	polyamine catabolic process	4	0	0.03	1
GO:0006606	protein import into nucleus	64	0	0.56	1
GO:0006607	NLS-bearing protein import into nucleus	16	0	0.14	1
GO:0006610	ribosomal protein import into nucleus	4	0	0.03	1
GO:0006611	protein export from nucleus	17	0	0.15	1
GO:0006612	protein targeting to membrane	62	0	0.54	1
GO:0006613	cotranslational protein targeting to membrane	21	0	0.18	1
GO:0006614	SRP-dependent cotranslational protein targeting to membrane	20	0	0.17	1
GO:0006616	SRP-dependent cotranslational protein targeting to membrane, translocation	15	0	0.13	1
GO:0006620	posttranslational protein targeting to membrane	17	0	0.15	1
GO:0006621	protein retention in ER lumen	8	0	0.07	1
GO:0006624	vacuolar protein processing	7	0	0.06	1
GO:0006625	protein targeting to peroxisome	24	0	0.21	1
GO:0006626	protein targeting to mitochondrion	60	0	0.52	1
GO:0006627	protein processing involved in protein targeting to mitochondrion	5	0	0.04	1
GO:0006638	neutral lipid metabolic process	16	0	0.14	1
GO:0006639	acylglycerol metabolic process	15	0	0.13	1
GO:0006641	triglyceride metabolic process	15	0	0.13	1
GO:0006646	phosphatidylethanolamine biosynthetic process	7	0	0.06	1
GO:0006650	glycerophospholipid metabolic process	115	0	1	1
GO:0006654	phosphatidic acid biosynthetic process	4	0	0.03	1
GO:0006655	phosphatidylglycerol biosynthetic process	8	0	0.07	1
GO:0006656	phosphatidylcholine biosynthetic process	18	0	0.16	1
GO:0006657	CDP-choline pathway	4	0	0.03	1
GO:0006658	phosphatidylserine metabolic process	6	0	0.05	1
GO:0006659	phosphatidylserine biosynthetic process	3	0	0.03	1
GO:0006661	phosphatidylinositol biosynthetic process	40	0	0.35	1
GO:0006662	glycerol ether metabolic process	3	0	0.03	1
GO:0006664	glycolipid metabolic process	39	0	0.34	1
GO:0006673	inositolphosphoceramide metabolic process	6	0	0.05	1
GO:0006687	glycosphingolipid metabolic process	4	0	0.03	1
GO:0006688	glycosphingolipid biosynthetic process	3	0	0.03	1
GO:0006720	isoprenoid metabolic process	21	0	0.18	1
GO:0006721	terpenoid metabolic process	5	0	0.04	1
GO:0006730	one-carbon metabolic process	20	0	0.17	1
GO:0006733	oxidoreduction coenzyme metabolic process	100	0	0.87	1
GO:0006734	NADH metabolic process	16	0	0.14	1
GO:0006739	NADP metabolic process	26	0	0.23	1
GO:0006740	NADPH regeneration	5	0	0.04	1
GO:0006741	NADP biosynthetic process	3	0	0.03	1
GO:0006743	ubiquinone metabolic process	14	0	0.12	1
GO:0006744	ubiquinone biosynthetic process	14	0	0.12	1
GO:0006749	glutathione metabolic process	23	0	0.2	1
GO:0006751	glutathione catabolic process	5	0	0.04	1
GO:0006754	ATP biosynthetic process	21	0	0.18	1
GO:0006757	ATP generation from ADP	33	0	0.29	1
GO:0006760	folic acid-containing compound metabolic process	18	0	0.16	1
GO:0006766	vitamin metabolic process	57	0	0.5	1
GO:0006767	water-soluble vitamin metabolic process	57	0	0.5	1
GO:0006768	biotin metabolic process	6	0	0.05	1
GO:0006771	riboflavin metabolic process	7	0	0.06	1
GO:0006772	thiamine metabolic process	19	0	0.17	1
GO:0006778	porphyrin-containing compound metabolic process	19	0	0.17	1
GO:0006779	porphyrin-containing compound biosynthetic process	18	0	0.16	1
GO:0006782	protoporphyrinogen IX biosynthetic process	7	0	0.06	1
GO:0006783	heme biosynthetic process	18	0	0.16	1
GO:0006784	heme a biosynthetic process	3	0	0.03	1
GO:0006797	polyphosphate metabolic process	12	0	0.1	1
GO:0006798	polyphosphate catabolic process	3	0	0.03	1
GO:0006801	superoxide metabolic process	9	0	0.08	1
GO:0006805	xenobiotic metabolic process	5	0	0.04	1
GO:0006813	potassium ion transport	17	0	0.15	1
GO:0006814	sodium ion transport	8	0	0.07	1
GO:0006816	calcium ion transport	9	0	0.08	1
GO:0006817	phosphate ion transport	11	0	0.1	1
GO:0006818	hydrogen transport	69	0	0.6	1
GO:0006821	chloride transport	5	0	0.04	1
GO:0006825	copper ion transport	20	0	0.17	1
GO:0006827	high-affinity iron ion transmembrane transport	3	0	0.03	1
GO:0006828	manganese ion transport	8	0	0.07	1
GO:0006829	zinc II ion transport	12	0	0.1	1
GO:0006833	water transport	3	0	0.03	1
GO:0006835	dicarboxylic acid transport	14	0	0.12	1
GO:0006839	mitochondrial transport	82	0	0.72	1
GO:0006848	pyruvate transport	5	0	0.04	1
GO:0006850	mitochondrial pyruvate transport	4	0	0.03	1
GO:0006855	drug transmembrane transport	19	0	0.17	1
GO:0006865	amino acid transport	54	0	0.47	1
GO:0006869	lipid transport	71	0	0.62	1
GO:0006874	cellular calcium ion homeostasis	11	0	0.1	1
GO:0006875	cellular metal ion homeostasis	91	0	0.79	1
GO:0006878	cellular copper ion homeostasis	16	0	0.14	1
GO:0006879	cellular iron ion homeostasis	42	0	0.37	1
GO:0006880	intracellular sequestering of iron ion	4	0	0.03	1
GO:0006882	cellular zinc ion homeostasis	14	0	0.12	1
GO:0006883	cellular sodium ion homeostasis	3	0	0.03	1
GO:0006884	cell volume homeostasis	6	0	0.05	1
GO:0006885	regulation of pH	34	0	0.3	1
GO:0006887	exocytosis	60	0	0.52	1
GO:0006888	ER to Golgi vesicle-mediated transport	92	0	0.8	1
GO:0006890	retrograde vesicle-mediated transport, Golgi to ER	32	0	0.28	1
GO:0006891	intra-Golgi vesicle-mediated transport	32	0	0.28	1
GO:0006892	post-Golgi vesicle-mediated transport	74	0	0.65	1
GO:0006893	Golgi to plasma membrane transport	32	0	0.28	1
GO:0006895	Golgi to endosome transport	17	0	0.15	1
GO:0006896	Golgi to vacuole transport	25	0	0.22	1
GO:0006897	endocytosis	126	0	1.1	1
GO:0006898	receptor-mediated endocytosis	11	0	0.1	1
GO:0006900	membrane budding	24	0	0.21	1
GO:0006901	vesicle coating	10	0	0.09	1
GO:0006903	vesicle targeting	17	0	0.15	1
GO:0006904	vesicle docking involved in exocytosis	15	0	0.13	1
GO:0006906	vesicle fusion	42	0	0.37	1
GO:0006909	phagocytosis	3	0	0.03	1
GO:0006913	nucleocytoplasmic transport	179	0	1.56	1
GO:0006915	apoptotic process	44	0	0.38	1
GO:0006928	movement of cell or subcellular component	32	0	0.28	1
GO:0006952	defense response	4	0	0.03	1
GO:0006986	response to unfolded protein	37	0	0.32	1
GO:0006995	cellular response to nitrogen starvation	21	0	0.18	1
GO:0006997	nucleus organization	73	0	0.64	1
GO:0006998	nuclear envelope organization	14	0	0.12	1
GO:0006999	nuclear pore organization	19	0	0.17	1
GO:0007000	nucleolus organization	7	0	0.06	1
GO:0007004	telomere maintenance via telomerase	23	0	0.2	1
GO:0007006	mitochondrial membrane organization	50	0	0.44	1
GO:0007007	inner mitochondrial membrane organization	27	0	0.24	1
GO:0007008	outer mitochondrial membrane organization	14	0	0.12	1
GO:0007009	plasma membrane organization	27	0	0.24	1
GO:0007010	cytoskeleton organization	246	0	2.15	1
GO:0007015	actin filament organization	71	0	0.62	1
GO:0007017	microtubule-based process	122	0	1.06	1
GO:0007018	microtubule-based movement	23	0	0.2	1
GO:0007019	microtubule depolymerization	8	0	0.07	1
GO:0007020	microtubule nucleation	18	0	0.16	1
GO:0007021	tubulin complex assembly	10	0	0.09	1
GO:0007026	negative regulation of microtubule depolymerization	5	0	0.04	1
GO:0007029	endoplasmic reticulum organization	32	0	0.28	1
GO:0007030	Golgi organization	10	0	0.09	1
GO:0007031	peroxisome organization	71	0	0.62	1
GO:0007033	vacuole organization	92	0	0.8	1
GO:0007035	vacuolar acidification	26	0	0.23	1
GO:0007039	protein catabolic process in the vacuole	9	0	0.08	1
GO:0007040	lysosome organization	4	0	0.03	1
GO:0007050	cell cycle arrest	8	0	0.07	1
GO:0007051	spindle organization	45	0	0.39	1
GO:0007052	mitotic spindle organization	40	0	0.35	1
GO:0007063	regulation of sister chromatid cohesion	5	0	0.04	1
GO:0007076	mitotic chromosome condensation	11	0	0.1	1
GO:0007089	traversing start control point of mitotic cell cycle	7	0	0.06	1
GO:0007092	activation of APC-Cdc20 complex activity	3	0	0.03	1
GO:0007093	mitotic cell cycle checkpoint	60	0	0.52	1
GO:0007094	mitotic spindle assembly checkpoint	27	0	0.24	1
GO:0007096	regulation of exit from mitosis	38	0	0.33	1
GO:0007097	nuclear migration	24	0	0.21	1
GO:0007105	cytokinesis, site selection	48	0	0.42	1
GO:0007114	cell budding	60	0	0.52	1
GO:0007117	budding cell bud growth	35	0	0.31	1
GO:0007118	budding cell apical bud growth	21	0	0.18	1
GO:0007119	budding cell isotropic bud growth	5	0	0.04	1
GO:0007120	axial cellular bud site selection	11	0	0.1	1
GO:0007121	bipolar cellular bud site selection	16	0	0.14	1
GO:0007129	synapsis	25	0	0.22	1
GO:0007130	synaptonemal complex assembly	16	0	0.14	1
GO:0007135	meiosis II	15	0	0.13	1
GO:0007157	heterophilic cell-cell adhesion via plasma membrane cell adhesion molecules	4	0	0.03	1
GO:0007163	establishment or maintenance of cell polarity	115	0	1	1
GO:0007166	cell surface receptor signaling pathway	5	0	0.04	1
GO:0007187	G-protein coupled receptor signaling pathway, coupled to cyclic nucleotide second messenger	5	0	0.04	1
GO:0007188	adenylate cyclase-modulating G-protein coupled receptor signaling pathway	5	0	0.04	1
GO:0007189	adenylate cyclase-activating G-protein coupled receptor signaling pathway	3	0	0.03	1
GO:0007231	osmosensory signaling pathway	24	0	0.21	1
GO:0007232	osmosensory signaling pathway via Sho1 osmosensor	6	0	0.05	1
GO:0007234	osmosensory signaling via phosphorelay pathway	4	0	0.03	1
GO:0007265	Ras protein signal transduction	66	0	0.58	1
GO:0007266	Rho protein signal transduction	23	0	0.2	1
GO:0007275	multicellular organism development	7	0	0.06	1
GO:0007323	peptide pheromone maturation	9	0	0.08	1
GO:0007329	positive regulation of transcription from RNA polymerase II promoter by pheromones	6	0	0.05	1
GO:0007530	sex determination	28	0	0.24	1
GO:0007531	mating type determination	28	0	0.24	1
GO:0007532	regulation of mating-type specific transcription, DNA-templated	7	0	0.06	1
GO:0007533	mating type switching	22	0	0.19	1
GO:0007534	gene conversion at mating-type locus	5	0	0.04	1
GO:0007535	donor selection	4	0	0.03	1
GO:0007571	age-dependent general metabolic decline	8	0	0.07	1
GO:0007580	extrachromosomal circular DNA accumulation involved in cell aging	3	0	0.03	1
GO:0008033	tRNA processing	124	0	1.08	1
GO:0008053	mitochondrial fusion	5	0	0.04	1
GO:0008054	negative regulation of cyclin-dependent protein serine/threonine kinase by cyclin degradation	5	0	0.04	1
GO:0008064	regulation of actin polymerization or depolymerization	24	0	0.21	1
GO:0008105	asymmetric protein localization	4	0	0.03	1
GO:0008154	actin polymerization or depolymerization	28	0	0.24	1
GO:0008156	negative regulation of DNA replication	22	0	0.19	1
GO:0008213	protein alkylation	53	0	0.46	1
GO:0008215	spermine metabolic process	3	0	0.03	1
GO:0008216	spermidine metabolic process	3	0	0.03	1
GO:0008219	cell death	45	0	0.39	1
GO:0008272	sulfate transport	5	0	0.04	1
GO:0008298	intracellular mRNA localization	26	0	0.23	1
GO:0008299	isoprenoid biosynthetic process	17	0	0.15	1
GO:0008334	histone mRNA metabolic process	4	0	0.03	1
GO:0008360	regulation of cell shape	23	0	0.2	1
GO:0008380	RNA splicing	156	0	1.36	1
GO:0008535	respiratory chain complex IV assembly	24	0	0.21	1
GO:0008608	attachment of spindle microtubules to kinetochore	27	0	0.24	1
GO:0008614	pyridoxine metabolic process	8	0	0.07	1
GO:0008615	pyridoxine biosynthetic process	6	0	0.05	1
GO:0008655	pyrimidine-containing compound salvage	7	0	0.06	1
GO:0009051	pentose-phosphate shunt, oxidative branch	5	0	0.04	1
GO:0009064	glutamine family amino acid metabolic process	62	0	0.54	1
GO:0009065	glutamine family amino acid catabolic process	16	0	0.14	1
GO:0009068	aspartate family amino acid catabolic process	11	0	0.1	1
GO:0009069	serine family amino acid metabolic process	47	0	0.41	1
GO:0009070	serine family amino acid biosynthetic process	30	0	0.26	1
GO:0009071	serine family amino acid catabolic process	6	0	0.05	1
GO:0009073	aromatic amino acid family biosynthetic process	14	0	0.12	1
GO:0009082	branched-chain amino acid biosynthetic process	15	0	0.13	1
GO:0009084	glutamine family amino acid biosynthetic process	30	0	0.26	1
GO:0009086	methionine biosynthetic process	39	0	0.34	1
GO:0009088	threonine biosynthetic process	6	0	0.05	1
GO:0009090	homoserine biosynthetic process	4	0	0.03	1
GO:0009092	homoserine metabolic process	10	0	0.09	1
GO:0009094	L-phenylalanine biosynthetic process	3	0	0.03	1
GO:0009095	aromatic amino acid family biosynthetic process, prephenate pathway	4	0	0.03	1
GO:0009097	isoleucine biosynthetic process	10	0	0.09	1
GO:0009098	leucine biosynthetic process	7	0	0.06	1
GO:0009099	valine biosynthetic process	6	0	0.05	1
GO:0009100	glycoprotein metabolic process	82	0	0.72	1
GO:0009101	glycoprotein biosynthetic process	82	0	0.72	1
GO:0009102	biotin biosynthetic process	6	0	0.05	1
GO:0009106	lipoate metabolic process	3	0	0.03	1
GO:0009107	lipoate biosynthetic process	3	0	0.03	1
GO:0009108	coenzyme biosynthetic process	97	0	0.85	1
GO:0009110	vitamin biosynthetic process	48	0	0.42	1
GO:0009112	nucleobase metabolic process	37	0	0.32	1
GO:0009113	purine nucleobase biosynthetic process	12	0	0.1	1
GO:0009116	nucleoside metabolic process	158	0	1.38	1
GO:0009118	regulation of nucleoside metabolic process	8	0	0.07	1
GO:0009119	ribonucleoside metabolic process	150	0	1.31	1
GO:0009126	purine nucleoside monophosphate metabolic process	121	0	1.06	1
GO:0009127	purine nucleoside monophosphate biosynthetic process	44	0	0.38	1
GO:0009129	pyrimidine nucleoside monophosphate metabolic process	13	0	0.11	1
GO:0009130	pyrimidine nucleoside monophosphate biosynthetic process	13	0	0.11	1
GO:0009132	nucleoside diphosphate metabolic process	48	0	0.42	1
GO:0009133	nucleoside diphosphate biosynthetic process	3	0	0.03	1
GO:0009135	purine nucleoside diphosphate metabolic process	43	0	0.38	1
GO:0009144	purine nucleoside triphosphate metabolic process	104	0	0.91	1
GO:0009145	purine nucleoside triphosphate biosynthetic process	24	0	0.21	1
GO:0009147	pyrimidine nucleoside triphosphate metabolic process	9	0	0.08	1
GO:0009148	pyrimidine nucleoside triphosphate biosynthetic process	7	0	0.06	1
GO:0009150	purine ribonucleotide metabolic process	140	0	1.22	1
GO:0009152	purine ribonucleotide biosynthetic process	59	0	0.51	1
GO:0009157	deoxyribonucleoside monophosphate biosynthetic process	3	0	0.03	1
GO:0009162	deoxyribonucleoside monophosphate metabolic process	3	0	0.03	1
GO:0009163	nucleoside biosynthetic process	64	0	0.56	1
GO:0009164	nucleoside catabolic process	8	0	0.07	1
GO:0009166	nucleotide catabolic process	13	0	0.11	1
GO:0009167	purine ribonucleoside monophosphate metabolic process	121	0	1.06	1
GO:0009168	purine ribonucleoside monophosphate biosynthetic process	44	0	0.38	1
GO:0009173	pyrimidine ribonucleoside monophosphate metabolic process	10	0	0.09	1
GO:0009174	pyrimidine ribonucleoside monophosphate biosynthetic process	10	0	0.09	1
GO:0009176	pyrimidine deoxyribonucleoside monophosphate metabolic process	3	0	0.03	1
GO:0009177	pyrimidine deoxyribonucleoside monophosphate biosynthetic process	3	0	0.03	1
GO:0009179	purine ribonucleoside diphosphate metabolic process	43	0	0.38	1
GO:0009185	ribonucleoside diphosphate metabolic process	43	0	0.38	1
GO:0009186	deoxyribonucleoside diphosphate metabolic process	3	0	0.03	1
GO:0009187	cyclic nucleotide metabolic process	8	0	0.07	1
GO:0009190	cyclic nucleotide biosynthetic process	6	0	0.05	1
GO:0009199	ribonucleoside triphosphate metabolic process	106	0	0.93	1
GO:0009200	deoxyribonucleoside triphosphate metabolic process	6	0	0.05	1
GO:0009201	ribonucleoside triphosphate biosynthetic process	28	0	0.24	1
GO:0009202	deoxyribonucleoside triphosphate biosynthetic process	3	0	0.03	1
GO:0009205	purine ribonucleoside triphosphate metabolic process	102	0	0.89	1
GO:0009206	purine ribonucleoside triphosphate biosynthetic process	24	0	0.21	1
GO:0009208	pyrimidine ribonucleoside triphosphate metabolic process	5	0	0.04	1
GO:0009209	pyrimidine ribonucleoside triphosphate biosynthetic process	5	0	0.04	1
GO:0009211	pyrimidine deoxyribonucleoside triphosphate metabolic process	4	0	0.03	1
GO:0009218	pyrimidine ribonucleotide metabolic process	13	0	0.11	1
GO:0009219	pyrimidine deoxyribonucleotide metabolic process	4	0	0.03	1
GO:0009220	pyrimidine ribonucleotide biosynthetic process	13	0	0.11	1
GO:0009221	pyrimidine deoxyribonucleotide biosynthetic process	4	0	0.03	1
GO:0009225	nucleotide-sugar metabolic process	15	0	0.13	1
GO:0009226	nucleotide-sugar biosynthetic process	8	0	0.07	1
GO:0009228	thiamine biosynthetic process	16	0	0.14	1
GO:0009229	thiamine diphosphate biosynthetic process	8	0	0.07	1
GO:0009231	riboflavin biosynthetic process	7	0	0.06	1
GO:0009240	isopentenyl diphosphate biosynthetic process	4	0	0.03	1
GO:0009247	glycolipid biosynthetic process	34	0	0.3	1
GO:0009249	protein lipoylation	5	0	0.04	1
GO:0009250	glucan biosynthetic process	38	0	0.33	1
GO:0009251	glucan catabolic process	11	0	0.1	1
GO:0009259	ribonucleotide metabolic process	153	0	1.34	1
GO:0009260	ribonucleotide biosynthetic process	72	0	0.63	1
GO:0009262	deoxyribonucleotide metabolic process	10	0	0.09	1
GO:0009263	deoxyribonucleotide biosynthetic process	10	0	0.09	1
GO:0009265	2'-deoxyribonucleotide biosynthetic process	4	0	0.03	1
GO:0009266	response to temperature stimulus	75	0	0.65	1
GO:0009268	response to pH	18	0	0.16	1
GO:0009269	response to desiccation	4	0	0.03	1
GO:0009298	GDP-mannose biosynthetic process	3	0	0.03	1
GO:0009300	antisense RNA transcription	4	0	0.03	1
GO:0009302	snoRNA transcription	5	0	0.04	1
GO:0009303	rRNA transcription	32	0	0.28	1
GO:0009304	tRNA transcription	19	0	0.17	1
GO:0009306	protein secretion	13	0	0.11	1
GO:0009309	amine biosynthetic process	9	0	0.08	1
GO:0009311	oligosaccharide metabolic process	42	0	0.37	1
GO:0009312	oligosaccharide biosynthetic process	7	0	0.06	1
GO:0009313	oligosaccharide catabolic process	18	0	0.16	1
GO:0009314	response to radiation	17	0	0.15	1
GO:0009371	positive regulation of transcription by pheromones	6	0	0.05	1
GO:0009373	regulation of transcription by pheromones	15	0	0.13	1
GO:0009394	2'-deoxyribonucleotide metabolic process	4	0	0.03	1
GO:0009395	phospholipid catabolic process	11	0	0.1	1
GO:0009396	folic acid-containing compound biosynthetic process	14	0	0.12	1
GO:0009408	response to heat	69	0	0.6	1
GO:0009409	response to cold	8	0	0.07	1
GO:0009411	response to UV	7	0	0.06	1
GO:0009414	response to water deprivation	7	0	0.06	1
GO:0009415	response to water	9	0	0.08	1
GO:0009416	response to light stimulus	9	0	0.08	1
GO:0009423	chorismate biosynthetic process	4	0	0.03	1
GO:0009435	NAD biosynthetic process	14	0	0.12	1
GO:0009437	carnitine metabolic process	3	0	0.03	1
GO:0009438	methylglyoxal metabolic process	7	0	0.06	1
GO:0009443	pyridoxal 5'-phosphate salvage	3	0	0.03	1
GO:0009448	gamma-aminobutyric acid metabolic process	4	0	0.03	1
GO:0009450	gamma-aminobutyric acid catabolic process	4	0	0.03	1
GO:0009452	7-methylguanosine RNA capping	13	0	0.11	1
GO:0009607	response to biotic stimulus	12	0	0.1	1
GO:0009615	response to virus	4	0	0.03	1
GO:0009895	negative regulation of catabolic process	58	0	0.51	1
GO:0009967	positive regulation of signal transduction	33	0	0.29	1
GO:0009992	cellular water homeostasis	5	0	0.04	1
GO:0010032	meiotic chromosome condensation	4	0	0.03	1
GO:0010038	response to metal ion	33	0	0.29	1
GO:0010039	response to iron ion	4	0	0.03	1
GO:0010043	response to zinc ion	6	0	0.05	1
GO:0010133	proline catabolic process to glutamate	3	0	0.03	1
GO:0010138	pyrimidine ribonucleotide salvage	4	0	0.03	1
GO:0010212	response to ionizing radiation	8	0	0.07	1
GO:0010324	membrane invagination	50	0	0.44	1
GO:0010383	cell wall polysaccharide metabolic process	24	0	0.21	1
GO:0010388	cullin deneddylation	6	0	0.05	1
GO:0010389	regulation of G2/M transition of mitotic cell cycle	7	0	0.06	1
GO:0010446	response to alkaline pH	8	0	0.07	1
GO:0010447	response to acidic pH	9	0	0.08	1
GO:0010452	histone H3-K36 methylation	6	0	0.05	1
GO:0010453	regulation of cell fate commitment	7	0	0.06	1
GO:0010455	positive regulation of cell fate commitment	5	0	0.04	1
GO:0010458	exit from mitosis	46	0	0.4	1
GO:0010466	negative regulation of peptidase activity	4	0	0.03	1
GO:0010498	proteasomal protein catabolic process	201	0	1.75	1
GO:0010499	proteasomal ubiquitin-independent protein catabolic process	14	0	0.12	1
GO:0010501	RNA secondary structure unwinding	27	0	0.24	1
GO:0010506	regulation of autophagy	30	0	0.26	1
GO:0010507	negative regulation of autophagy	10	0	0.09	1
GO:0010508	positive regulation of autophagy	17	0	0.15	1
GO:0010511	regulation of phosphatidylinositol biosynthetic process	4	0	0.03	1
GO:0010513	positive regulation of phosphatidylinositol biosynthetic process	3	0	0.03	1
GO:0010525	regulation of transposition, RNA-mediated	15	0	0.13	1
GO:0010526	negative regulation of transposition, RNA-mediated	8	0	0.07	1
GO:0010528	regulation of transposition	16	0	0.14	1
GO:0010529	negative regulation of transposition	8	0	0.07	1
GO:0010562	positive regulation of phosphorus metabolic process	64	0	0.56	1
GO:0010563	negative regulation of phosphorus metabolic process	44	0	0.38	1
GO:0010571	positive regulation of nuclear cell cycle DNA replication	3	0	0.03	1
GO:0010647	positive regulation of cell communication	53	0	0.46	1
GO:0010672	regulation of transcription from RNA polymerase II promoter involved in meiotic cell cycle	5	0	0.04	1
GO:0010674	negative regulation of transcription from RNA polymerase II promoter involved in meiotic cell cycle	4	0	0.03	1
GO:0010677	negative regulation of cellular carbohydrate metabolic process	17	0	0.15	1
GO:0010688	negative regulation of ribosomal protein gene transcription from RNA polymerase II promoter	4	0	0.03	1
GO:0010695	regulation of spindle pole body separation	9	0	0.08	1
GO:0010696	positive regulation of spindle pole body separation	7	0	0.06	1
GO:0010737	protein kinase A signaling	3	0	0.03	1
GO:0010793	regulation of mRNA export from nucleus	3	0	0.03	1
GO:0010821	regulation of mitochondrion organization	23	0	0.2	1
GO:0010822	positive regulation of mitochondrion organization	18	0	0.16	1
GO:0010833	telomere maintenance via telomere lengthening	24	0	0.21	1
GO:0010876	lipid localization	76	0	0.66	1
GO:0010893	positive regulation of steroid biosynthetic process	3	0	0.03	1
GO:0010906	regulation of glucose metabolic process	30	0	0.26	1
GO:0010907	positive regulation of glucose metabolic process	7	0	0.06	1
GO:0010921	regulation of phosphatase activity	13	0	0.11	1
GO:0010922	positive regulation of phosphatase activity	5	0	0.04	1
GO:0010927	cellular component assembly involved in morphogenesis	74	0	0.65	1
GO:0010941	regulation of cell death	21	0	0.18	1
GO:0010942	positive regulation of cell death	3	0	0.03	1
GO:0010951	negative regulation of endopeptidase activity	4	0	0.03	1
GO:0010962	regulation of glucan biosynthetic process	11	0	0.1	1
GO:0010966	regulation of phosphate transport	4	0	0.03	1
GO:0010970	establishment of localization by movement along microtubule	20	0	0.17	1
GO:0010971	positive regulation of G2/M transition of mitotic cell cycle	3	0	0.03	1
GO:0010972	negative regulation of G2/M transition of mitotic cell cycle	5	0	0.04	1
GO:0010978	gene silencing involved in chronological cell aging	3	0	0.03	1
GO:0010992	ubiquitin homeostasis	12	0	0.1	1
GO:0010993	regulation of ubiquitin homeostasis	9	0	0.08	1
GO:0010994	free ubiquitin chain polymerization	5	0	0.04	1
GO:0010995	free ubiquitin chain depolymerization	3	0	0.03	1
GO:0012501	programmed cell death	45	0	0.39	1
GO:0015074	DNA integration	50	0	0.44	1
GO:0015672	monovalent inorganic cation transport	98	0	0.86	1
GO:0015677	copper ion import	11	0	0.1	1
GO:0015680	intracellular copper ion transport	5	0	0.04	1
GO:0015688	iron chelate transport	11	0	0.1	1
GO:0015691	cadmium ion transport	3	0	0.03	1
GO:0015693	magnesium ion transport	5	0	0.04	1
GO:0015695	organic cation transport	10	0	0.09	1
GO:0015696	ammonium transport	16	0	0.14	1
GO:0015698	inorganic anion transport	29	0	0.25	1
GO:0015718	monocarboxylic acid transport	26	0	0.23	1
GO:0015740	C4-dicarboxylate transport	7	0	0.06	1
GO:0015755	fructose transport	3	0	0.03	1
GO:0015780	nucleotide-sugar transport	5	0	0.04	1
GO:0015781	pyrimidine nucleotide-sugar transport	3	0	0.03	1
GO:0015786	UDP-glucose transport	3	0	0.03	1
GO:0015791	polyol transport	8	0	0.07	1
GO:0015793	glycerol transport	6	0	0.05	1
GO:0015800	acidic amino acid transport	3	0	0.03	1
GO:0015802	basic amino acid transport	13	0	0.11	1
GO:0015804	neutral amino acid transport	7	0	0.06	1
GO:0015807	L-amino acid transport	10	0	0.09	1
GO:0015809	arginine transport	4	0	0.03	1
GO:0015810	aspartate transport	3	0	0.03	1
GO:0015813	L-glutamate transport	3	0	0.03	1
GO:0015817	histidine transport	4	0	0.03	1
GO:0015819	lysine transport	5	0	0.04	1
GO:0015847	putrescine transport	4	0	0.03	1
GO:0015848	spermidine transport	4	0	0.03	1
GO:0015849	organic acid transport	87	0	0.76	1
GO:0015850	organic hydroxy compound transport	48	0	0.42	1
GO:0015851	nucleobase transport	10	0	0.09	1
GO:0015855	pyrimidine nucleobase transport	4	0	0.03	1
GO:0015856	cytosine transport	3	0	0.03	1
GO:0015858	nucleoside transport	13	0	0.11	1
GO:0015865	purine nucleotide transport	7	0	0.06	1
GO:0015867	ATP transport	4	0	0.03	1
GO:0015868	purine ribonucleotide transport	7	0	0.06	1
GO:0015886	heme transport	4	0	0.03	1
GO:0015888	thiamine transport	3	0	0.03	1
GO:0015891	siderophore transport	10	0	0.09	1
GO:0015893	drug transport	22	0	0.19	1
GO:0015908	fatty acid transport	8	0	0.07	1
GO:0015909	long-chain fatty acid transport	7	0	0.06	1
GO:0015914	phospholipid transport	26	0	0.23	1
GO:0015918	sterol transport	33	0	0.29	1
GO:0015936	coenzyme A metabolic process	12	0	0.1	1
GO:0015937	coenzyme A biosynthetic process	9	0	0.08	1
GO:0015939	pantothenate metabolic process	10	0	0.09	1
GO:0015940	pantothenate biosynthetic process	10	0	0.09	1
GO:0015942	formate metabolic process	3	0	0.03	1
GO:0015976	carbon utilization	4	0	0.03	1
GO:0015985	energy coupled proton transport, down electrochemical gradient	19	0	0.17	1
GO:0015986	ATP synthesis coupled proton transport	19	0	0.17	1
GO:0015988	energy coupled proton transmembrane transport, against electrochemical gradient	16	0	0.14	1
GO:0015991	ATP hydrolysis coupled proton transport	16	0	0.14	1
GO:0015992	proton transport	68	0	0.59	1
GO:0016024	CDP-diacylglycerol biosynthetic process	5	0	0.04	1
GO:0016032	viral process	45	0	0.39	1
GO:0016036	cellular response to phosphate starvation	4	0	0.03	1
GO:0016050	vesicle organization	88	0	0.77	1
GO:0016052	carbohydrate catabolic process	100	0	0.87	1
GO:0016055	Wnt signaling pathway	4	0	0.03	1
GO:0016073	snRNA metabolic process	31	0	0.27	1
GO:0016074	snoRNA metabolic process	57	0	0.5	1
GO:0016075	rRNA catabolic process	32	0	0.28	1
GO:0016076	snRNA catabolic process	5	0	0.04	1
GO:0016077	snoRNA catabolic process	5	0	0.04	1
GO:0016078	tRNA catabolic process	16	0	0.14	1
GO:0016093	polyprenol metabolic process	9	0	0.08	1
GO:0016094	polyprenol biosynthetic process	5	0	0.04	1
GO:0016114	terpenoid biosynthetic process	5	0	0.04	1
GO:0016180	snRNA processing	21	0	0.18	1
GO:0016197	endosomal transport	109	0	0.95	1
GO:0016226	iron-sulfur cluster assembly	22	0	0.19	1
GO:0016233	telomere capping	11	0	0.1	1
GO:0016237	lysosomal microautophagy	50	0	0.44	1
GO:0016239	positive regulation of macroautophagy	12	0	0.1	1
GO:0016241	regulation of macroautophagy	21	0	0.18	1
GO:0016242	negative regulation of macroautophagy	5	0	0.04	1
GO:0016255	attachment of GPI anchor to protein	5	0	0.04	1
GO:0016265	death	45	0	0.39	1
GO:0016320	endoplasmic reticulum membrane fusion	3	0	0.03	1
GO:0016477	cell migration	4	0	0.03	1
GO:0016479	negative regulation of transcription from RNA polymerase I promoter	9	0	0.08	1
GO:0016480	negative regulation of transcription from RNA polymerase III promoter	3	0	0.03	1
GO:0016485	protein processing	47	0	0.41	1
GO:0016556	mRNA modification	9	0	0.08	1
GO:0016558	protein import into peroxisome matrix	22	0	0.19	1
GO:0016559	peroxisome fission	8	0	0.07	1
GO:0016560	protein import into peroxisome matrix, docking	6	0	0.05	1
GO:0016562	protein import into peroxisome matrix, receptor recycling	5	0	0.04	1
GO:0016571	histone methylation	31	0	0.27	1
GO:0016574	histone ubiquitination	17	0	0.15	1
GO:0016575	histone deacetylation	25	0	0.22	1
GO:0016578	histone deubiquitination	7	0	0.06	1
GO:0016579	protein deubiquitination	28	0	0.24	1
GO:0016925	protein sumoylation	18	0	0.16	1
GO:0016926	protein desumoylation	7	0	0.06	1
GO:0016973	poly(A)+ mRNA export from nucleus	27	0	0.24	1
GO:0017003	protein-heme linkage	3	0	0.03	1
GO:0017004	cytochrome complex assembly	36	0	0.31	1
GO:0017006	protein-tetrapyrrole linkage	3	0	0.03	1
GO:0017038	protein import	135	0	1.18	1
GO:0017062	respiratory chain complex III assembly	8	0	0.07	1
GO:0017157	regulation of exocytosis	8	0	0.07	1
GO:0017182	peptidyl-diphthamide metabolic process	7	0	0.06	1
GO:0017183	peptidyl-diphthamide biosynthetic process from peptidyl-histidine	7	0	0.06	1
GO:0017196	N-terminal peptidyl-methionine acetylation	4	0	0.03	1
GO:0018022	peptidyl-lysine methylation	37	0	0.32	1
GO:0018023	peptidyl-lysine trimethylation	9	0	0.08	1
GO:0018026	peptidyl-lysine monomethylation	6	0	0.05	1
GO:0018027	peptidyl-lysine dimethylation	6	0	0.05	1
GO:0018063	cytochrome c-heme linkage	3	0	0.03	1
GO:0018065	protein-cofactor linkage	10	0	0.09	1
GO:0018105	peptidyl-serine phosphorylation	23	0	0.2	1
GO:0018108	peptidyl-tyrosine phosphorylation	8	0	0.07	1
GO:0018195	peptidyl-arginine modification	4	0	0.03	1
GO:0018196	peptidyl-asparagine modification	4	0	0.03	1
GO:0018198	peptidyl-cysteine modification	7	0	0.06	1
GO:0018202	peptidyl-histidine modification	10	0	0.09	1
GO:0018206	peptidyl-methionine modification	4	0	0.03	1
GO:0018208	peptidyl-proline modification	18	0	0.16	1
GO:0018209	peptidyl-serine modification	26	0	0.23	1
GO:0018212	peptidyl-tyrosine modification	8	0	0.07	1
GO:0018216	peptidyl-arginine methylation	4	0	0.03	1
GO:0018230	peptidyl-L-cysteine S-palmitoylation	5	0	0.04	1
GO:0018231	peptidyl-S-diacylglycerol-L-cysteine biosynthetic process from peptidyl-cysteine	5	0	0.04	1
GO:0018279	protein N-linked glycosylation via asparagine	4	0	0.03	1
GO:0018342	protein prenylation	6	0	0.05	1
GO:0018344	protein geranylgeranylation	5	0	0.04	1
GO:0018345	protein palmitoylation	8	0	0.07	1
GO:0018364	peptidyl-glutamine methylation	3	0	0.03	1
GO:0018410	C-terminal protein amino acid modification	9	0	0.08	1
GO:0018904	ether metabolic process	4	0	0.03	1
GO:0019058	viral life cycle	45	0	0.39	1
GO:0019076	viral release from host cell	45	0	0.39	1
GO:0019243	methylglyoxal catabolic process to D-lactate via S-lactoyl-glutathione	7	0	0.06	1
GO:0019284	L-methionine biosynthetic process from S-adenosylmethionine	4	0	0.03	1
GO:0019287	isopentenyl diphosphate biosynthetic process, mevalonate pathway	4	0	0.03	1
GO:0019318	hexose metabolic process	85	0	0.74	1
GO:0019319	hexose biosynthetic process	34	0	0.3	1
GO:0019320	hexose catabolic process	15	0	0.13	1
GO:0019321	pentose metabolic process	8	0	0.07	1
GO:0019323	pentose catabolic process	8	0	0.07	1
GO:0019344	cysteine biosynthetic process	12	0	0.1	1
GO:0019346	transsulfuration	4	0	0.03	1
GO:0019348	dolichol metabolic process	9	0	0.08	1
GO:0019357	nicotinate nucleotide biosynthetic process	4	0	0.03	1
GO:0019358	nicotinate nucleotide salvage	4	0	0.03	1
GO:0019359	nicotinamide nucleotide biosynthetic process	17	0	0.15	1
GO:0019362	pyridine nucleotide metabolic process	86	0	0.75	1
GO:0019363	pyridine nucleotide biosynthetic process	18	0	0.16	1
GO:0019365	pyridine nucleotide salvage	4	0	0.03	1
GO:0019379	sulfate assimilation, phosphoadenylyl sulfate reduction by phosphoadenylyl-sulfate reductase (thioredoxin)	3	0	0.03	1
GO:0019388	galactose catabolic process	7	0	0.06	1
GO:0019401	alditol biosynthetic process	3	0	0.03	1
GO:0019405	alditol catabolic process	6	0	0.05	1
GO:0019408	dolichol biosynthetic process	5	0	0.04	1
GO:0019413	acetate biosynthetic process	4	0	0.03	1
GO:0019419	sulfate reduction	3	0	0.03	1
GO:0019430	removal of superoxide radicals	9	0	0.08	1
GO:0019432	triglyceride biosynthetic process	5	0	0.04	1
GO:0019433	triglyceride catabolic process	7	0	0.06	1
GO:0019509	L-methionine biosynthetic process from methylthioadenosine	12	0	0.1	1
GO:0019520	aldonic acid metabolic process	3	0	0.03	1
GO:0019521	D-gluconate metabolic process	3	0	0.03	1
GO:0019541	propionate metabolic process	3	0	0.03	1
GO:0019543	propionate catabolic process	3	0	0.03	1
GO:0019563	glycerol catabolic process	6	0	0.05	1
GO:0019566	arabinose metabolic process	5	0	0.04	1
GO:0019568	arabinose catabolic process	5	0	0.04	1
GO:0019626	short-chain fatty acid catabolic process	3	0	0.03	1
GO:0019627	urea metabolic process	9	0	0.08	1
GO:0019629	propionate catabolic process, 2-methylcitrate cycle	3	0	0.03	1
GO:0019655	glycolytic fermentation to ethanol	7	0	0.06	1
GO:0019660	glycolytic fermentation	7	0	0.06	1
GO:0019673	GDP-mannose metabolic process	3	0	0.03	1
GO:0019674	NAD metabolic process	33	0	0.29	1
GO:0019676	ammonia assimilation cycle	3	0	0.03	1
GO:0019682	glyceraldehyde-3-phosphate metabolic process	18	0	0.16	1
GO:0019692	deoxyribose phosphate metabolic process	4	0	0.03	1
GO:0019722	calcium-mediated signaling	10	0	0.09	1
GO:0019748	secondary metabolic process	11	0	0.1	1
GO:0019805	quinolinate biosynthetic process	3	0	0.03	1
GO:0019856	pyrimidine nucleobase biosynthetic process	11	0	0.1	1
GO:0019915	lipid storage	5	0	0.04	1
GO:0019932	second-messenger-mediated signaling	16	0	0.14	1
GO:0019933	cAMP-mediated signaling	6	0	0.05	1
GO:0019935	cyclic-nucleotide-mediated signaling	6	0	0.05	1
GO:0019954	asexual reproduction	60	0	0.52	1
GO:0019985	translesion synthesis	18	0	0.16	1
GO:0022406	membrane docking	36	0	0.31	1
GO:0022411	cellular component disassembly	134	0	1.17	1
GO:0022603	regulation of anatomical structure morphogenesis	34	0	0.3	1
GO:0022604	regulation of cell morphogenesis	29	0	0.25	1
GO:0022615	protein to membrane docking	6	0	0.05	1
GO:0022616	DNA strand elongation	38	0	0.33	1
GO:0022618	ribonucleoprotein complex assembly	179	0	1.56	1
GO:0022900	electron transport chain	36	0	0.31	1
GO:0022904	respiratory electron transport chain	33	0	0.29	1
GO:0023014	signal transduction by protein phosphorylation	41	0	0.36	1
GO:0023056	positive regulation of signaling	33	0	0.29	1
GO:0023058	adaptation of signaling pathway	24	0	0.21	1
GO:0030003	cellular cation homeostasis	130	0	1.13	1
GO:0030004	cellular monovalent inorganic cation homeostasis	42	0	0.37	1
GO:0030007	cellular potassium ion homeostasis	6	0	0.05	1
GO:0030010	establishment of cell polarity	81	0	0.71	1
GO:0030011	maintenance of cell polarity	13	0	0.11	1
GO:0030026	cellular manganese ion homeostasis	7	0	0.06	1
GO:0030029	actin filament-based process	121	0	1.06	1
GO:0030030	cell projection organization	11	0	0.1	1
GO:0030031	cell projection assembly	11	0	0.1	1
GO:0030036	actin cytoskeleton organization	116	0	1.01	1
GO:0030041	actin filament polymerization	25	0	0.22	1
GO:0030042	actin filament depolymerization	9	0	0.08	1
GO:0030046	parallel actin filament bundle assembly	13	0	0.11	1
GO:0030048	actin filament-based movement	5	0	0.04	1
GO:0030100	regulation of endocytosis	19	0	0.17	1
GO:0030104	water homeostasis	5	0	0.04	1
GO:0030149	sphingolipid catabolic process	4	0	0.03	1
GO:0030150	protein import into mitochondrial matrix	20	0	0.17	1
GO:0030162	regulation of proteolysis	81	0	0.71	1
GO:0030174	regulation of DNA-dependent DNA replication initiation	21	0	0.18	1
GO:0030242	pexophagy	23	0	0.2	1
GO:0030261	chromosome condensation	19	0	0.17	1
GO:0030307	positive regulation of cell growth	9	0	0.08	1
GO:0030433	ER-associated ubiquitin-dependent protein catabolic process	54	0	0.47	1
GO:0030472	mitotic spindle organization in nucleus	11	0	0.1	1
GO:0030473	nuclear migration along microtubule	20	0	0.17	1
GO:0030474	spindle pole body duplication	16	0	0.14	1
GO:0030476	ascospore wall assembly	52	0	0.45	1
GO:0030488	tRNA methylation	20	0	0.17	1
GO:0030491	heteroduplex formation	9	0	0.08	1
GO:0030497	fatty acid elongation	5	0	0.04	1
GO:0030541	plasmid partitioning	4	0	0.03	1
GO:0030641	regulation of cellular pH	32	0	0.28	1
GO:0030656	regulation of vitamin metabolic process	3	0	0.03	1
GO:0030705	cytoskeleton-dependent intracellular transport	24	0	0.21	1
GO:0030799	regulation of cyclic nucleotide metabolic process	5	0	0.04	1
GO:0030801	positive regulation of cyclic nucleotide metabolic process	3	0	0.03	1
GO:0030802	regulation of cyclic nucleotide biosynthetic process	5	0	0.04	1
GO:0030804	positive regulation of cyclic nucleotide biosynthetic process	3	0	0.03	1
GO:0030808	regulation of nucleotide biosynthetic process	6	0	0.05	1
GO:0030810	positive regulation of nucleotide biosynthetic process	4	0	0.03	1
GO:0030811	regulation of nucleotide catabolic process	8	0	0.07	1
GO:0030814	regulation of cAMP metabolic process	5	0	0.04	1
GO:0030816	positive regulation of cAMP metabolic process	3	0	0.03	1
GO:0030817	regulation of cAMP biosynthetic process	5	0	0.04	1
GO:0030819	positive regulation of cAMP biosynthetic process	3	0	0.03	1
GO:0030832	regulation of actin filament length	24	0	0.21	1
GO:0030833	regulation of actin filament polymerization	24	0	0.21	1
GO:0030834	regulation of actin filament depolymerization	7	0	0.06	1
GO:0030835	negative regulation of actin filament depolymerization	7	0	0.06	1
GO:0030837	negative regulation of actin filament polymerization	10	0	0.09	1
GO:0030838	positive regulation of actin filament polymerization	15	0	0.13	1
GO:0030846	termination of RNA polymerase II transcription, poly(A)-coupled	10	0	0.09	1
GO:0030847	termination of RNA polymerase II transcription, exosome-dependent	10	0	0.09	1
GO:0030865	cortical cytoskeleton organization	23	0	0.2	1
GO:0030866	cortical actin cytoskeleton organization	23	0	0.2	1
GO:0030950	establishment or maintenance of actin cytoskeleton polarity	12	0	0.1	1
GO:0030952	establishment or maintenance of cytoskeleton polarity	12	0	0.1	1
GO:0030968	endoplasmic reticulum unfolded protein response	28	0	0.24	1
GO:0030969	mRNA splicing via endonucleolytic cleavage and ligation involved in unfolded protein response	4	0	0.03	1
GO:0030970	retrograde protein transport, ER to cytosol	8	0	0.07	1
GO:0031023	microtubule organizing center organization	34	0	0.3	1
GO:0031028	septation initiation signaling	4	0	0.03	1
GO:0031029	regulation of septation initiation signaling	4	0	0.03	1
GO:0031032	actomyosin structure organization	5	0	0.04	1
GO:0031047	gene silencing by RNA	5	0	0.04	1
GO:0031055	chromatin remodeling at centromere	3	0	0.03	1
GO:0031057	negative regulation of histone modification	4	0	0.03	1
GO:0031060	regulation of histone methylation	9	0	0.08	1
GO:0031062	positive regulation of histone methylation	6	0	0.05	1
GO:0031063	regulation of histone deacetylation	3	0	0.03	1
GO:0031070	intronic snoRNA processing	9	0	0.08	1
GO:0031081	nuclear pore distribution	9	0	0.08	1
GO:0031086	nuclear-transcribed mRNA catabolic process, deadenylation-independent decay	8	0	0.07	1
GO:0031087	deadenylation-independent decapping of nuclear-transcribed mRNA	7	0	0.06	1
GO:0031098	stress-activated protein kinase signaling cascade	15	0	0.13	1
GO:0031106	septin ring organization	30	0	0.26	1
GO:0031109	microtubule polymerization or depolymerization	37	0	0.32	1
GO:0031110	regulation of microtubule polymerization or depolymerization	20	0	0.17	1
GO:0031111	negative regulation of microtubule polymerization or depolymerization	7	0	0.06	1
GO:0031112	positive regulation of microtubule polymerization or depolymerization	14	0	0.12	1
GO:0031113	regulation of microtubule polymerization	16	0	0.14	1
GO:0031114	regulation of microtubule depolymerization	5	0	0.04	1
GO:0031116	positive regulation of microtubule polymerization	14	0	0.12	1
GO:0031119	tRNA pseudouridine synthesis	9	0	0.08	1
GO:0031120	snRNA pseudouridine synthesis	7	0	0.06	1
GO:0031122	cytoplasmic microtubule organization	8	0	0.07	1
GO:0031123	RNA 3'-end processing	78	0	0.68	1
GO:0031124	mRNA 3'-end processing	46	0	0.4	1
GO:0031125	rRNA 3'-end processing	23	0	0.2	1
GO:0031126	snoRNA 3'-end processing	29	0	0.25	1
GO:0031134	sister chromatid biorientation	10	0	0.09	1
GO:0031136	positive regulation of conjugation	4	0	0.03	1
GO:0031139	positive regulation of conjugation with cellular fusion	4	0	0.03	1
GO:0031145	anaphase-promoting complex-dependent proteasomal ubiquitin-dependent protein catabolic process	15	0	0.13	1
GO:0031146	SCF-dependent proteasomal ubiquitin-dependent protein catabolic process	21	0	0.18	1
GO:0031163	metallo-sulfur cluster assembly	22	0	0.19	1
GO:0031167	rRNA methylation	56	0	0.49	1
GO:0031204	posttranslational protein targeting to membrane, translocation	9	0	0.08	1
GO:0031279	regulation of cyclase activity	4	0	0.03	1
GO:0031281	positive regulation of cyclase activity	3	0	0.03	1
GO:0031292	gene conversion at mating-type locus, DNA double-strand break processing	3	0	0.03	1
GO:0031297	replication fork processing	5	0	0.04	1
GO:0031321	ascospore-type prospore assembly	17	0	0.15	1
GO:0031330	negative regulation of cellular catabolic process	58	0	0.51	1
GO:0031333	negative regulation of protein complex assembly	17	0	0.15	1
GO:0031334	positive regulation of protein complex assembly	48	0	0.42	1
GO:0031335	regulation of sulfur amino acid metabolic process	4	0	0.03	1
GO:0031338	regulation of vesicle fusion	11	0	0.1	1
GO:0031340	positive regulation of vesicle fusion	3	0	0.03	1
GO:0031344	regulation of cell projection organization	8	0	0.07	1
GO:0031365	N-terminal protein amino acid modification	14	0	0.12	1
GO:0031382	mating projection assembly	7	0	0.06	1
GO:0031383	regulation of mating projection assembly	6	0	0.05	1
GO:0031384	regulation of initiation of mating projection growth	4	0	0.03	1
GO:0031385	regulation of termination of mating projection growth	4	0	0.03	1
GO:0031396	regulation of protein ubiquitination	49	0	0.43	1
GO:0031397	negative regulation of protein ubiquitination	35	0	0.31	1
GO:0031398	positive regulation of protein ubiquitination	9	0	0.08	1
GO:0031400	negative regulation of protein modification process	66	0	0.58	1
GO:0031440	regulation of mRNA 3'-end processing	9	0	0.08	1
GO:0031494	regulation of mating type switching	7	0	0.06	1
GO:0031496	positive regulation of mating type switching	5	0	0.04	1
GO:0031498	chromatin disassembly	20	0	0.17	1
GO:0031503	protein complex localization	32	0	0.28	1
GO:0031506	cell wall glycoprotein biosynthetic process	23	0	0.2	1
GO:0031507	heterochromatin assembly	6	0	0.05	1
GO:0031532	actin cytoskeleton reorganization	14	0	0.12	1
GO:0031554	regulation of DNA-templated transcription, termination	5	0	0.04	1
GO:0031555	transcriptional attenuation	3	0	0.03	1
GO:0031564	transcription antitermination	3	0	0.03	1
GO:0031570	DNA integrity checkpoint	44	0	0.38	1
GO:0031571	mitotic G1 DNA damage checkpoint	3	0	0.03	1
GO:0031573	intra-S DNA damage checkpoint	10	0	0.09	1
GO:0031577	spindle checkpoint	41	0	0.36	1
GO:0031578	mitotic spindle orientation checkpoint	14	0	0.12	1
GO:0031590	wybutosine metabolic process	4	0	0.03	1
GO:0031591	wybutosine biosynthetic process	4	0	0.03	1
GO:0031623	receptor internalization	3	0	0.03	1
GO:0031647	regulation of protein stability	13	0	0.11	1
GO:0031684	heterotrimeric G-protein complex cycle	3	0	0.03	1
GO:0031860	telomeric 3' overhang formation	3	0	0.03	1
GO:0031930	mitochondria-nucleus signaling pathway	6	0	0.05	1
GO:0031939	negative regulation of chromatin silencing at telomere	15	0	0.13	1
GO:0031952	regulation of protein autophosphorylation	3	0	0.03	1
GO:0031954	positive regulation of protein autophosphorylation	3	0	0.03	1
GO:0031990	mRNA export from nucleus in response to heat stress	11	0	0.1	1
GO:0031991	regulation of actomyosin contractile ring contraction	4	0	0.03	1
GO:0032006	regulation of TOR signaling	16	0	0.14	1
GO:0032007	negative regulation of TOR signaling	4	0	0.03	1
[truncated: 1,409 more rows]

## Sheet: MolecularFunction
GO.ID	Term	Annotated	Significant	Expected	pValue
GO:0001071	nucleic acid binding transcription factor activity	202	17	1.76	4.8e-13
GO:0003700	transcription factor activity, sequence-specific DNA binding	202	17	1.76	4.8e-13
GO:0043565	sequence-specific DNA binding	259	18	2.26	2.3e-12
GO:0000981	RNA polymerase II transcription factor activity, sequence-specific DNA binding	152	13	1.33	3.4e-10
GO:0000976	transcription regulatory region sequence-specific DNA binding	95	11	0.83	3.5e-10
GO:0000977	RNA polymerase II regulatory region sequence-specific DNA binding	73	10	0.64	4.5e-10
GO:0001012	RNA polymerase II regulatory region DNA binding	77	10	0.67	7.7e-10
GO:0000975	regulatory region DNA binding	117	11	1.02	3.4e-09
GO:0044212	transcription regulatory region DNA binding	117	11	1.02	3.4e-09
GO:0001067	regulatory region nucleic acid binding	119	11	1.04	4.1e-09
GO:0000987	core promoter proximal region sequence-specific DNA binding	71	9	0.62	7.3e-09
GO:0001159	core promoter proximal region DNA binding	72	9	0.63	8.3e-09
GO:0003677	DNA binding	603	21	5.26	1e-08
GO:1990837	sequence-specific double-stranded DNA binding	142	11	1.24	2.6e-08
GO:0000978	RNA polymerase II core promoter proximal region sequence-specific DNA binding	58	8	0.51	2.7e-08
GO:0003690	double-stranded DNA binding	188	12	1.64	5e-08
GO:0000982	transcription factor activity, RNA polymerase II core promoter proximal region sequence-specific binding	74	8	0.65	1.9e-07
GO:0001077	transcriptional activator activity, RNA polymerase II core promoter proximal region sequence-specific binding	50	7	0.44	1.9e-07
GO:0001228	transcriptional activator activity, RNA polymerase II transcription regulatory region sequence-specific binding	58	7	0.51	5.6e-07
GO:0046872	metal ion binding	831	22	7.25	5.9e-07
GO:0043169	cation binding	846	22	7.38	8.1e-07
GO:1901363	heterocyclic compound binding	2337	38	20.4	1.3e-06
GO:0097159	organic cyclic compound binding	2348	38	20.49	1.5e-06
GO:0008270	zinc ion binding	266	12	2.32	2.2e-06
GO:0043167	ion binding	1615	30	14.09	4.2e-06
GO:0046914	transition metal ion binding	321	12	2.8	1.5e-05
GO:0003676	nucleic acid binding	1649	29	14.39	2.3e-05
GO:0001103	RNA polymerase II repressing transcription factor binding	13	3	0.11	0.00017
GO:0070491	repressing transcription factor binding	17	3	0.15	0.00039
GO:0005488	binding	3326	41	29.03	0.00074
GO:0001085	RNA polymerase II transcription factor binding	49	4	0.43	0.00082
GO:0016628	oxidoreductase activity, acting on the CH-CH group of donors, NAD or NADP as acceptor	12	2	0.1	0.00467
GO:0000989	transcription factor activity, transcription factor binding	133	5	1.16	0.0058
GO:0008134	transcription factor binding	88	4	0.77	0.00704
GO:0000988	transcription factor activity, protein binding	151	5	1.32	0.00981
GO:0001078	transcriptional repressor activity, RNA polymerase II core promoter proximal region sequence-specific binding	18	2	0.16	0.01046
GO:0001227	transcriptional repressor activity, RNA polymerase II transcription regulatory region sequence-specific binding	20	2	0.17	0.01285
GO:0016705	oxidoreductase activity, acting on paired donors, with incorporation or reduction of molecular oxygen	22	2	0.19	0.01545
GO:0001076	transcription factor activity, RNA polymerase II transcription factor binding	62	3	0.54	0.01655
GO:0001102	RNA polymerase II activating transcription factor binding	23	2	0.2	0.01683
GO:0033613	activating transcription factor binding	24	2	0.21	0.01825
GO:0020037	heme binding	26	2	0.23	0.02126
GO:0046906	tetrapyrrole binding	26	2	0.23	0.02126
GO:0000403	Y-form DNA binding	3	1	0.03	0.02596
GO:0004724	magnesium-dependent protein serine/threonine phosphatase activity	3	1	0.03	0.02596
GO:0004737	pyruvate decarboxylase activity	3	1	0.03	0.02596
GO:0016717	oxidoreductase activity, acting on paired donors, with oxidation of a pair of donors resulting in the reduction of molecular oxygen to two m...	3	1	0.03	0.02596
GO:0032137	guanine/thymine mispair binding	3	1	0.03	0.02596
GO:0042826	histone deacetylase binding	3	1	0.03	0.02596
GO:0051864	histone demethylase activity (H3-K36 specific)	3	1	0.03	0.02596
GO:0016627	oxidoreductase activity, acting on the CH-CH group of donors	31	2	0.27	0.02959
GO:0003684	damaged DNA binding	33	2	0.29	0.03322
GO:0004826	phenylalanine-tRNA ligase activity	4	1	0.03	0.03446
GO:0015230	FAD transmembrane transporter activity	4	1	0.03	0.03446
GO:0016405	CoA-ligase activity	4	1	0.03	0.03446
GO:0032452	histone demethylase activity	4	1	0.03	0.03446
GO:0000404	heteroduplex DNA loop binding	5	1	0.04	0.0429
GO:0004749	ribose phosphate diphosphokinase activity	5	1	0.04	0.0429
GO:0016706	oxidoreductase activity, acting on paired donors, with incorporation or reduction of molecular oxygen, 2-oxoglutarate as one donor, and inco...	5	1	0.04	0.0429
GO:0016878	acid-thiol ligase activity	5	1	0.04	0.0429
GO:0008094	DNA-dependent ATPase activity	90	3	0.79	0.04338
GO:0016408	C-acyltransferase activity	6	1	0.05	0.05125
GO:0032451	demethylase activity	6	1	0.05	0.05125
GO:0005525	GTP binding	102	3	0.89	0.05898
GO:0019001	guanyl nucleotide binding	102	3	0.89	0.05898
GO:0032561	guanyl ribonucleotide binding	102	3	0.89	0.05898
GO:0016778	diphosphotransferase activity	7	1	0.06	0.05954
GO:0032135	DNA insertion or deletion binding	7	1	0.06	0.05954
GO:0016790	thiolester hydrolase activity	8	1	0.07	0.06776
GO:0030976	thiamine pyrophosphate binding	8	1	0.07	0.06776
GO:0001133	RNA polymerase II transcription factor activity, sequence-specific transcription regulatory region DNA binding	9	1	0.08	0.07591
GO:0004312	fatty acid synthase activity	9	1	0.08	0.07591
GO:0019237	centromeric DNA binding	9	1	0.08	0.07591
GO:0003729	mRNA binding	185	4	1.61	0.07708
GO:0016491	oxidoreductase activity	350	6	3.05	0.08278
GO:0016799	hydrolase activity, hydrolyzing N-glycosyl compounds	10	1	0.09	0.08398
GO:0030983	mismatched DNA binding	10	1	0.09	0.08398
GO:0000287	magnesium ion binding	56	2	0.49	0.08543
GO:0044822	poly(A) RNA binding	275	5	2.4	0.09047
GO:0000400	four-way junction DNA binding	11	1	0.1	0.09199
GO:0016417	S-acyltransferase activity	11	1	0.1	0.09199
GO:0051213	dioxygenase activity	11	1	0.1	0.09199
GO:0001190	transcriptional activator activity, RNA polymerase II transcription factor binding	12	1	0.1	0.09993
GO:0016409	palmitoyltransferase activity	12	1	0.1	0.09993
GO:0019842	vitamin binding	12	1	0.1	0.09993
GO:0043140	ATP-dependent 3'-5' DNA helicase activity	12	1	0.1	0.09993
GO:0098811	transcriptional repressor activity, RNA polymerase II activating transcription factor binding	12	1	0.1	0.09993
GO:0016407	acetyltransferase activity	62	2	0.54	0.10154
GO:0009982	pseudouridine synthase activity	13	1	0.11	0.1078
GO:0051184	cofactor transporter activity	13	1	0.11	0.1078
GO:1901681	sulfur compound binding	14	1	0.12	0.1156
GO:0001883	purine nucleoside binding	762	10	6.65	0.1209
GO:0032550	purine ribonucleoside binding	762	10	6.65	0.1209
GO:0035639	purine ribonucleoside triphosphate binding	762	10	6.65	0.1209
GO:0032555	purine ribonucleotide binding	763	10	6.66	0.12168
GO:0032549	ribonucleoside binding	765	10	6.68	0.12325
GO:0001882	nucleoside binding	766	10	6.69	0.12403
GO:0017076	purine nucleotide binding	768	10	6.7	0.12562
GO:0005199	structural constituent of cell wall	16	1	0.14	0.13101
GO:0043138	3'-5' DNA helicase activity	16	1	0.14	0.13101
GO:0032553	ribonucleotide binding	780	10	6.81	0.13535
GO:0048037	cofactor binding	147	3	1.28	0.13627
GO:0004177	aminopeptidase activity	17	1	0.15	0.13861
GO:0004601	peroxidase activity	17	1	0.15	0.13861
GO:0097367	carbohydrate derivative binding	792	10	6.91	0.14549
GO:0000217	DNA secondary structure binding	18	1	0.16	0.14615
GO:0001010	transcription factor activity, sequence-specific DNA binding transcription factor recruiting	18	1	0.16	0.14615
GO:0015215	nucleotide transmembrane transporter activity	18	1	0.16	0.14615
GO:0016684	oxidoreductase activity, acting on peroxide as acceptor	18	1	0.16	0.14615
GO:0016877	ligase activity, forming carbon-sulfur bonds	19	1	0.17	0.15362
GO:0003924	GTPase activity	80	2	0.7	0.15401
GO:0015605	organophosphate ester transmembrane transporter activity	20	1	0.17	0.16103
GO:0001191	transcriptional repressor activity, RNA polymerase II transcription factor binding	21	1	0.18	0.16837
GO:0016866	intramolecular transferase activity	24	1	0.21	0.19003
GO:0015932	nucleobase-containing compound transmembrane transporter activity	25	1	0.22	0.19713
GO:0004722	protein serine/threonine phosphatase activity	26	1	0.23	0.20416
GO:0016831	carboxy-lyase activity	26	1	0.23	0.20416
GO:1901677	phosphate transmembrane transporter activity	26	1	0.23	0.20416
GO:0043168	anion binding	963	11	8.4	0.21022
GO:0004003	ATP-dependent DNA helicase activity	28	1	0.24	0.21805
GO:0004402	histone acetyltransferase activity	28	1	0.24	0.21805
GO:0008238	exopeptidase activity	28	1	0.24	0.21805
GO:0061733	peptide-lysine-N-acetyltransferase activity	28	1	0.24	0.21805
GO:0005524	ATP binding	667	8	5.82	0.22186
GO:0032559	adenyl ribonucleotide binding	668	8	5.83	0.22306
GO:0036094	small molecule binding	979	11	8.54	0.22625
GO:0030554	adenyl nucleotide binding	672	8	5.86	0.22789
GO:0003824	catalytic activity	2403	24	20.97	0.23888
GO:0016747	transferase activity, transferring acyl groups other than amino-acyl groups	107	2	0.93	0.23956
GO:0000049	tRNA binding	33	1	0.29	0.25174
GO:0004520	endodeoxyribonuclease activity	33	1	0.29	0.25174
GO:0005351	sugar:proton symporter activity	33	1	0.29	0.25174
GO:0005402	cation:sugar symporter activity	33	1	0.29	0.25174
GO:0016298	lipase activity	33	1	0.29	0.25174
GO:0004386	helicase activity	112	2	0.98	0.2558
GO:0016209	antioxidant activity	34	1	0.3	0.25831
GO:0051119	sugar transmembrane transporter activity	34	1	0.3	0.25831
GO:0016829	lyase activity	113	2	0.99	0.25905
GO:0003713	transcription coactivator activity	36	1	0.31	0.27127
GO:0016830	carbon-carbon lyase activity	37	1	0.32	0.27766
GO:0016836	hydro-lyase activity	37	1	0.32	0.27766
GO:0034212	peptide N-acetyltransferase activity	37	1	0.32	0.27766
GO:0001134	transcription factor activity, transcription factor recruiting	38	1	0.33	0.28401
GO:0015295	solute:proton symporter activity	38	1	0.33	0.28401
GO:0043566	structure-specific DNA binding	38	1	0.33	0.28401
GO:0004812	aminoacyl-tRNA ligase activity	39	1	0.34	0.29029
GO:0015144	carbohydrate transmembrane transporter activity	39	1	0.34	0.29029
GO:0016875	ligase activity, forming carbon-oxygen bonds	39	1	0.34	0.29029
GO:0016876	ligase activity, forming aminoacyl-tRNA and related compounds	39	1	0.34	0.29029
GO:1901476	carbohydrate transporter activity	39	1	0.34	0.29029
GO:0000166	nucleotide binding	933	10	8.14	0.29133
GO:1901265	nucleoside phosphate binding	933	10	8.14	0.29133
GO:0017111	nucleoside-triphosphatase activity	414	5	3.61	0.29304
GO:0016787	hydrolase activity	1042	11	9.09	0.29401
GO:0003682	chromatin binding	125	2	1.09	0.29808
GO:0004536	deoxyribonuclease activity	41	1	0.36	0.3027
GO:0042623	ATPase activity, coupled	221	3	1.93	0.30354
GO:0015294	solute:cation symporter activity	42	1	0.37	0.30883
GO:0004674	protein serine/threonine kinase activity	129	2	1.13	0.31105
GO:0003678	DNA helicase activity	43	1	0.38	0.3149
GO:0016301	kinase activity	226	3	1.97	0.3156
GO:0008237	metallopeptidase activity	44	1	0.38	0.32092
GO:0016746	transferase activity, transferring acyl groups	133	2	1.16	0.32398
GO:0008080	N-acetyltransferase activity	45	1	0.39	0.32689
GO:0016462	pyrophosphatase activity	436	5	3.81	0.33145
GO:0016817	hydrolase activity, acting on acid anhydrides	436	5	3.81	0.33145
GO:0016818	hydrolase activity, acting on acid anhydrides, in phosphorus-containing anhydrides	436	5	3.81	0.33145
GO:0004672	protein kinase activity	137	2	1.2	0.33685
GO:0015293	symporter activity	48	1	0.42	0.34449
GO:0016835	carbon-oxygen lyase activity	48	1	0.42	0.34449
GO:0016788	hydrolase activity, acting on ester bonds	342	4	2.98	0.34913
GO:0009055	electron carrier activity	49	1	0.43	0.35025
GO:0004721	phosphoprotein phosphatase activity	50	1	0.44	0.35597
GO:0016874	ligase activity	144	2	1.26	0.3592
GO:0016410	N-acyltransferase activity	51	1	0.45	0.36163
GO:0016798	hydrolase activity, acting on glycosyl bonds	61	1	0.53	0.41566
GO:0008026	ATP-dependent helicase activity	69	1	0.6	0.45563
GO:0070035	purine NTP-dependent helicase activity	69	1	0.6	0.45563
GO:0003712	transcription cofactor activity	70	1	0.61	0.46044
GO:0046983	protein dimerization activity	73	1	0.64	0.4746
GO:0016887	ATPase activity	294	3	2.57	0.47697
GO:0016616	oxidoreductase activity, acting on the CH-OH group of donors, NAD or NADP as acceptor	76	1	0.66	0.4884
GO:0016853	isomerase activity	81	1	0.71	0.51061
GO:0016614	oxidoreductase activity, acting on CH-OH group of donors	83	1	0.72	0.51922
GO:0016773	phosphotransferase activity, alcohol group as acceptor	199	2	1.74	0.52266
GO:0008514	organic anion transmembrane transporter activity	86	1	0.75	0.53187
GO:0004842	ubiquitin-protein transferase activity	94	1	0.82	0.56401
GO:0050662	coenzyme binding	97	1	0.85	0.5755
GO:0003735	structural constituent of ribosome	220	2	1.92	0.57763
GO:0008509	anion transmembrane transporter activity	101	1	0.88	0.59036
GO:0016791	phosphatase activity	101	1	0.88	0.59036
GO:0019787	ubiquitin-like protein transferase activity	105	1	0.92	0.6047
GO:0005198	structural molecule activity	356	3	3.11	0.60832
GO:0015291	secondary active transmembrane transporter activity	114	1	0.99	0.6352
GO:0016772	transferase activity, transferring phosphorus-containing groups	373	3	3.26	0.64045
GO:0019899	enzyme binding	117	1	1.02	0.64484
GO:0042578	phosphoric ester hydrolase activity	120	1	1.05	0.65423
GO:0044877	macromolecular complex binding	253	2	2.21	0.65465
GO:0004519	endonuclease activity	130	1	1.13	0.68381
GO:0015075	ion transmembrane transporter activity	278	2	2.43	0.70542
GO:0003723	RNA binding	1079	8	9.42	0.74785
GO:0004518	nuclease activity	163	1	1.42	0.76486
GO:0070011	peptidase activity, acting on L-amino acid peptides	170	1	1.48	0.77922
GO:0008233	peptidase activity	177	1	1.54	0.79272
GO:0022891	substrate-specific transmembrane transporter activity	338	2	2.95	0.80276
GO:0022804	active transmembrane transporter activity	190	1	1.66	0.81568
GO:0016740	transferase activity	916	6	7.99	0.83063
GO:0005515	protein binding	785	5	6.85	0.83227
GO:0008324	cation transmembrane transporter activity	205	1	1.79	0.83908
GO:0022857	transmembrane transporter activity	372	2	3.25	0.84451
GO:0022892	substrate-specific transporter activity	413	2	3.6	0.8843
GO:0005215	transporter activity	466	2	4.07	0.92205
GO:0000499	base pairing with mRNA	297	1	2.59	0.93053
GO:0030533	triplet codon-amino acid adaptor activity	297	1	2.59	0.93053
GO:0060090	binding, bridging	365	1	3.19	0.96297
GO:0000496	base pairing	370	1	3.23	0.96465
GO:0000498	base pairing with RNA	370	1	3.23	0.96465
GO:0003674	molecular_function	6302	55	55	1
GO:0000009	alpha-1,6-mannosyltransferase activity	9	0	0.08	1
GO:0000014	single-stranded DNA endodeoxyribonuclease activity	7	0	0.06	1
GO:0000026	alpha-1,2-mannosyltransferase activity	13	0	0.11	1
GO:0000030	mannosyltransferase activity	46	0	0.4	1
GO:0000033	alpha-1,3-mannosyltransferase activity	5	0	0.04	1
GO:0000062	fatty-acyl-CoA binding	3	0	0.03	1
GO:0000099	sulfur amino acid transmembrane transporter activity	5	0	0.04	1
GO:0000104	succinate dehydrogenase activity	10	0	0.09	1
GO:0000146	microfilament motor activity	7	0	0.06	1
GO:0000149	SNARE binding	28	0	0.24	1
GO:0000150	recombinase activity	7	0	0.06	1
GO:0000156	phosphorelay response regulator activity	3	0	0.03	1
GO:0000171	ribonuclease MRP activity	8	0	0.07	1
GO:0000175	3'-5'-exoribonuclease activity	13	0	0.11	1
GO:0000182	rDNA binding	16	0	0.14	1
GO:0000213	tRNA-intron endonuclease activity	4	0	0.03	1
GO:0000268	peroxisome targeting sequence binding	4	0	0.03	1
GO:0000293	ferric-chelate reductase activity	9	0	0.08	1
GO:0000295	adenine nucleotide transmembrane transporter activity	7	0	0.06	1
GO:0000297	spermine transmembrane transporter activity	4	0	0.03	1
GO:0000309	nicotinamide-nucleotide adenylyltransferase activity	3	0	0.03	1
GO:0000339	RNA cap binding	3	0	0.03	1
GO:0000384	first spliceosomal transesterification activity	13	0	0.11	1
GO:0000386	second spliceosomal transesterification activity	16	0	0.14	1
GO:0000702	oxidized base lesion DNA N-glycosylase activity	4	0	0.03	1
GO:0000772	mating pheromone activity	4	0	0.03	1
GO:0000774	adenyl-nucleotide exchange factor activity	7	0	0.06	1
GO:0000944	base pairing with rRNA	73	0	0.64	1
GO:0000983	transcription factor activity, RNA polymerase II core promoter sequence-specific	17	0	0.15	1
GO:0000990	transcription factor activity, core RNA polymerase binding	28	0	0.24	1
GO:0000991	transcription factor activity, core RNA polymerase II binding	13	0	0.11	1
GO:0000992	polymerase III regulatory region sequence-specific DNA binding	7	0	0.06	1
GO:0000993	RNA polymerase II core binding	14	0	0.12	1
GO:0000995	transcription factor activity, core RNA polymerase III binding	3	0	0.03	1
GO:0001002	RNA polymerase III type 1 promoter sequence-specific DNA binding	7	0	0.06	1
GO:0001003	RNA polymerase III type 2 promoter sequence-specific DNA binding	6	0	0.05	1
GO:0001004	transcription factor activity, RNA polymerase III promoter sequence-specific binding, TFIIIB recruiting	6	0	0.05	1
GO:0001005	transcription factor activity, RNA polymerase III type 1 promoter sequence-specific binding, TFIIIB recruiting	6	0	0.05	1
GO:0001007	transcription factor activity, RNA polymerase III transcription factor binding	10	0	0.09	1
GO:0001008	transcription factor activity, RNA polymerase III type 2 promoter sequence-specific binding, TFIIIB recruiting	6	0	0.05	1
GO:0001013	RNA polymerase I regulatory region DNA binding	5	0	0.04	1
GO:0001016	RNA polymerase III regulatory region DNA binding	8	0	0.07	1
GO:0001025	RNA polymerase III transcription factor binding	3	0	0.03	1
GO:0001026	TFIIIB-type transcription factor activity	3	0	0.03	1
GO:0001030	RNA polymerase III type 1 promoter DNA binding	7	0	0.06	1
GO:0001031	RNA polymerase III type 2 promoter DNA binding	6	0	0.05	1
GO:0001034	RNA polymerase III transcription factor activity, sequence-specific DNA binding	6	0	0.05	1
GO:0001046	core promoter sequence-specific DNA binding	4	0	0.03	1
GO:0001047	core promoter binding	11	0	0.1	1
GO:0001054	RNA polymerase I activity	14	0	0.12	1
GO:0001055	RNA polymerase II activity	9	0	0.08	1
GO:0001056	RNA polymerase III activity	17	0	0.15	1
GO:0001075	transcription factor activity, RNA polymerase II core promoter sequence-specific binding involved in preinitiation complex assembly	16	0	0.14	1
GO:0001082	transcription factor activity, RNA polymerase I transcription factor binding	5	0	0.04	1
GO:0001083	transcription factor activity, RNA polymerase II basal transcription factor binding	14	0	0.12	1
GO:0001091	RNA polymerase II basal transcription factor binding	8	0	0.07	1
GO:0001094	TFIID-class transcription factor binding	4	0	0.03	1
GO:0001097	TFIIH-class transcription factor binding	4	0	0.03	1
GO:0001098	basal transcription machinery binding	22	0	0.19	1
GO:0001099	basal RNA polymerase II transcription machinery binding	22	0	0.19	1
GO:0001104	RNA polymerase II transcription cofactor activity	25	0	0.22	1
GO:0001105	RNA polymerase II transcription coactivator activity	9	0	0.08	1
GO:0001106	RNA polymerase II transcription corepressor activity	3	0	0.03	1
GO:0001128	RNA polymerase II transcription coactivator activity involved in preinitiation complex assembly	5	0	0.04	1
GO:0001129	RNA polymerase II transcription factor activity, TBP-class protein binding, involved in preinitiation complex assembly	8	0	0.07	1
GO:0001132	RNA polymerase II transcription factor activity, TBP-class protein binding	9	0	0.08	1
GO:0001135	transcription factor activity, RNA polymerase II transcription factor recruiting	16	0	0.14	1
GO:0001139	transcription factor activity, core RNA polymerase II recruiting	6	0	0.05	1
GO:0001153	transcription factor activity, RNA polymerase III transcription factor recruiting	7	0	0.06	1
GO:0001156	TFIIIC-class transcription factor binding	3	0	0.03	1
GO:0001163	RNA polymerase I regulatory region sequence-specific DNA binding	4	0	0.03	1
GO:0001167	RNA polymerase I transcription factor activity, sequence-specific DNA binding	7	0	0.06	1
GO:0001168	transcription factor activity, RNA polymerase I upstream control element sequence-specific binding	4	0	0.03	1
GO:0001169	transcription factor activity, RNA polymerase I CORE element sequence-specific binding	3	0	0.03	1
GO:0001179	RNA polymerase I transcription factor binding	4	0	0.03	1
GO:0001181	transcription factor activity, core RNA polymerase I binding	3	0	0.03	1
GO:0001186	transcription factor activity, RNA polymerase I transcription factor recruiting	4	0	0.03	1
GO:0001187	transcription factor activity, RNA polymerase I CORE element binding transcription factor recruiting	3	0	0.03	1
GO:0001671	ATPase activator activity	16	0	0.14	1
GO:0001786	phosphatidylserine binding	4	0	0.03	1
GO:0002161	aminoacyl-tRNA editing activity	8	0	0.07	1
GO:0003680	AT DNA binding	3	0	0.03	1
GO:0003688	DNA replication origin binding	33	0	0.29	1
GO:0003689	DNA clamp loader activity	7	0	0.06	1
GO:0003691	double-stranded telomeric DNA binding	3	0	0.03	1
GO:0003697	single-stranded DNA binding	61	0	0.53	1
GO:0003714	transcription corepressor activity	18	0	0.16	1
GO:0003724	RNA helicase activity	45	0	0.39	1
GO:0003725	double-stranded RNA binding	8	0	0.07	1
GO:0003727	single-stranded RNA binding	14	0	0.12	1
GO:0003730	mRNA 3'-UTR binding	3	0	0.03	1
GO:0003743	translation initiation factor activity	37	0	0.32	1
GO:0003746	translation elongation factor activity	18	0	0.16	1
GO:0003747	translation release factor activity	7	0	0.06	1
GO:0003755	peptidyl-prolyl cis-trans isomerase activity	16	0	0.14	1
GO:0003756	protein disulfide isomerase activity	8	0	0.07	1
GO:0003774	motor activity	20	0	0.17	1
GO:0003777	microtubule motor activity	10	0	0.09	1
GO:0003779	actin binding	47	0	0.41	1
GO:0003785	actin monomer binding	3	0	0.03	1
GO:0003825	alpha,alpha-trehalose-phosphate synthase (UDP-forming) activity	3	0	0.03	1
GO:0003840	gamma-glutamyltransferase activity	3	0	0.03	1
GO:0003841	1-acylglycerol-3-phosphate O-acyltransferase activity	4	0	0.03	1
GO:0003843	1,3-beta-D-glucan synthase activity	3	0	0.03	1
GO:0003873	6-phosphofructo-2-kinase activity	4	0	0.03	1
GO:0003876	AMP deaminase activity	3	0	0.03	1
GO:0003887	DNA-directed DNA polymerase activity	64	0	0.56	1
GO:0003896	DNA primase activity	3	0	0.03	1
GO:0003899	DNA-directed RNA polymerase activity	34	0	0.3	1
GO:0003906	DNA-(apurinic or apyrimidinic site) lyase activity	6	0	0.05	1
GO:0003916	DNA topoisomerase activity	4	0	0.03	1
GO:0003922	GMP synthase (glutamine-hydrolyzing) activity	3	0	0.03	1
GO:0003923	GPI-anchor transamidase activity	5	0	0.04	1
GO:0003938	IMP dehydrogenase activity	3	0	0.03	1
GO:0003941	L-serine ammonia-lyase activity	3	0	0.03	1
GO:0003951	NAD+ kinase activity	3	0	0.03	1
GO:0003954	NADH dehydrogenase activity	6	0	0.05	1
GO:0003958	NADPH-hemoprotein reductase activity	3	0	0.03	1
GO:0003962	cystathionine gamma-synthase activity	3	0	0.03	1
GO:0003964	RNA-directed DNA polymerase activity	51	0	0.45	1
GO:0003968	RNA-directed RNA polymerase activity	12	0	0.1	1
GO:0003993	acid phosphatase activity	9	0	0.08	1
GO:0004000	adenosine deaminase activity	3	0	0.03	1
GO:0004004	ATP-dependent RNA helicase activity	42	0	0.37	1
GO:0004012	phospholipid-translocating ATPase activity	8	0	0.07	1
GO:0004017	adenylate kinase activity	6	0	0.05	1
GO:0004022	alcohol dehydrogenase (NAD) activity	6	0	0.05	1
GO:0004026	alcohol O-acetyltransferase activity	6	0	0.05	1
GO:0004029	aldehyde dehydrogenase (NAD) activity	11	0	0.1	1
GO:0004030	aldehyde dehydrogenase [NAD(P)+] activity	4	0	0.03	1
GO:0004032	alditol:NADP+ 1-oxidoreductase activity	5	0	0.04	1
GO:0004033	aldo-keto reductase (NADP) activity	8	0	0.07	1
GO:0004045	aminoacyl-tRNA hydrolase activity	4	0	0.03	1
GO:0004066	asparagine synthase (glutamine-hydrolyzing) activity	3	0	0.03	1
GO:0004067	asparaginase activity	5	0	0.04	1
GO:0004075	biotin carboxylase activity	5	0	0.04	1
GO:0004088	carbamoyl-phosphate synthase (glutamine-hydrolyzing) activity	3	0	0.03	1
GO:0004090	carbonyl reductase (NADPH) activity	4	0	0.03	1
GO:0004092	carnitine O-acetyltransferase activity	3	0	0.03	1
GO:0004100	chitin synthase activity	3	0	0.03	1
GO:0004108	citrate (Si)-synthase activity	3	0	0.03	1
GO:0004112	cyclic-nucleotide phosphodiesterase activity	4	0	0.03	1
GO:0004121	cystathionine beta-lyase activity	3	0	0.03	1
GO:0004128	cytochrome-b5 reductase activity, acting on NAD(P)H	3	0	0.03	1
GO:0004129	cytochrome-c oxidase activity	20	0	0.17	1
GO:0004151	dihydroorotase activity	3	0	0.03	1
GO:0004169	dolichyl-phosphate-mannose-protein mannosyltransferase activity	9	0	0.08	1
GO:0004175	endopeptidase activity	128	0	1.12	1
GO:0004180	carboxypeptidase activity	6	0	0.05	1
GO:0004181	metallocarboxypeptidase activity	3	0	0.03	1
GO:0004185	serine-type carboxypeptidase activity	3	0	0.03	1
GO:0004190	aspartic-type endopeptidase activity	56	0	0.49	1
GO:0004197	cysteine-type endopeptidase activity	22	0	0.19	1
GO:0004198	calcium-dependent cysteine-type endopeptidase activity	3	0	0.03	1
GO:0004222	metalloendopeptidase activity	21	0	0.18	1
GO:0004252	serine-type endopeptidase activity	10	0	0.09	1
GO:0004298	threonine-type endopeptidase activity	14	0	0.12	1
GO:0004311	farnesyltranstransferase activity	3	0	0.03	1
GO:0004322	ferroxidase activity	3	0	0.03	1
GO:0004326	tetrahydrofolylpolyglutamate synthase activity	3	0	0.03	1
GO:0004338	glucan exo-1,3-beta-glucosidase activity	4	0	0.03	1
GO:0004340	glucokinase activity	5	0	0.04	1
GO:0004359	glutaminase activity	6	0	0.05	1
GO:0004360	glutamine-fructose-6-phosphate transaminase (isomerizing) activity	3	0	0.03	1
GO:0004362	glutathione-disulfide reductase activity	4	0	0.03	1
GO:0004364	glutathione transferase activity	11	0	0.1	1
GO:0004365	glyceraldehyde-3-phosphate dehydrogenase (NAD+) (phosphorylating) activity	3	0	0.03	1
GO:0004375	glycine dehydrogenase (decarboxylating) activity	4	0	0.03	1
GO:0004376	glycolipid mannosyltransferase activity	4	0	0.03	1
GO:0004396	hexokinase activity	5	0	0.04	1
GO:0004407	histone deacetylase activity	16	0	0.14	1
GO:0004430	1-phosphatidylinositol 4-kinase activity	4	0	0.03	1
GO:0004438	phosphatidylinositol-3-phosphatase activity	4	0	0.03	1
GO:0004439	phosphatidylinositol-4,5-bisphosphate 5-phosphatase activity	4	0	0.03	1
GO:0004448	isocitrate dehydrogenase activity	5	0	0.04	1
GO:0004450	isocitrate dehydrogenase (NADP+) activity	3	0	0.03	1
GO:0004457	lactate dehydrogenase activity	4	0	0.03	1
GO:0004458	D-lactate dehydrogenase (cytochrome) activity	3	0	0.03	1
GO:0004467	long-chain fatty acid-CoA ligase activity	5	0	0.04	1
GO:0004477	methenyltetrahydrofolate cyclohydrolase activity	3	0	0.03	1
GO:0004488	methylenetetrahydrofolate dehydrogenase (NADP+) activity	3	0	0.03	1
GO:0004497	monooxygenase activity	14	0	0.12	1
GO:0004521	endoribonuclease activity	81	0	0.71	1
GO:0004523	RNA-DNA hybrid ribonuclease activity	50	0	0.44	1
GO:0004525	ribonuclease III activity	3	0	0.03	1
GO:0004526	ribonuclease P activity	10	0	0.09	1
GO:0004527	exonuclease activity	42	0	0.37	1
GO:0004529	exodeoxyribonuclease activity	14	0	0.12	1
GO:0004532	exoribonuclease activity	16	0	0.14	1
GO:0004535	poly(A)-specific ribonuclease activity	5	0	0.04	1
GO:0004540	ribonuclease activity	99	0	0.86	1
GO:0004549	tRNA-specific ribonuclease activity	14	0	0.12	1
GO:0004551	nucleotide diphosphatase activity	7	0	0.06	1
GO:0004553	hydrolase activity, hydrolyzing O-glycosyl compounds	48	0	0.42	1
GO:0004555	alpha,alpha-trehalase activity	3	0	0.03	1
GO:0004558	alpha-1,4-glucosidase activity	3	0	0.03	1
GO:0004559	alpha-mannosidase activity	6	0	0.05	1
GO:0004564	beta-fructofuranosidase activity	6	0	0.05	1
GO:0004571	mannosyl-oligosaccharide 1,2-alpha-mannosidase activity	3	0	0.03	1
GO:0004574	oligo-1,6-glucosidase activity	5	0	0.04	1
GO:0004575	sucrose alpha-glucosidase activity	6	0	0.05	1
GO:0004576	oligosaccharyl transferase activity	6	0	0.05	1
GO:0004579	dolichyl-diphosphooligosaccharide-protein glycotransferase activity	6	0	0.05	1
GO:0004582	dolichyl-phosphate beta-D-mannosyltransferase activity	3	0	0.03	1
GO:0004584	dolichyl-phosphate-mannose-glycolipid alpha-mannosyltransferase activity	3	0	0.03	1
GO:0004591	oxoglutarate dehydrogenase (succinyl-transferring) activity	3	0	0.03	1
GO:0004596	peptide alpha-N-acetyltransferase activity	10	0	0.09	1
GO:0004602	glutathione peroxidase activity	7	0	0.06	1
GO:0004614	phosphoglucomutase activity	3	0	0.03	1
GO:0004617	phosphoglycerate dehydrogenase activity	6	0	0.05	1
GO:0004619	phosphoglycerate mutase activity	3	0	0.03	1
GO:0004620	phospholipase activity	15	0	0.13	1
GO:0004622	lysophospholipase activity	5	0	0.04	1
GO:0004629	phospholipase C activity	3	0	0.03	1
GO:0004633	phosphopantothenoylcysteine decarboxylase activity	3	0	0.03	1
GO:0004634	phosphopyruvate hydratase activity	5	0	0.04	1
GO:0004652	polynucleotide adenylyltransferase activity	5	0	0.04	1
GO:0004659	prenyltransferase activity	15	0	0.13	1
GO:0004661	protein geranylgeranyltransferase activity	5	0	0.04	1
GO:0004663	Rab geranylgeranyltransferase activity	3	0	0.03	1
GO:0004679	AMP-activated protein kinase activity	5	0	0.04	1
GO:0004683	calmodulin-dependent protein kinase activity	5	0	0.04	1
GO:0004690	cyclic nucleotide-dependent protein kinase activity	3	0	0.03	1
GO:0004691	cAMP-dependent protein kinase activity	3	0	0.03	1
GO:0004693	cyclin-dependent protein serine/threonine kinase activity	6	0	0.05	1
GO:0004702	receptor signaling protein serine/threonine kinase activity	11	0	0.1	1
GO:0004707	MAP kinase activity	5	0	0.04	1
GO:0004708	MAP kinase kinase activity	4	0	0.03	1
GO:0004709	MAP kinase kinase kinase activity	4	0	0.03	1
GO:0004712	protein serine/threonine/tyrosine kinase activity	10	0	0.09	1
GO:0004713	protein tyrosine kinase activity	8	0	0.07	1
GO:0004723	calcium-dependent protein serine/threonine phosphatase activity	3	0	0.03	1
GO:0004725	protein tyrosine phosphatase activity	18	0	0.16	1
GO:0004733	pyridoxamine-phosphate oxidase activity	3	0	0.03	1
GO:0004738	pyruvate dehydrogenase activity	3	0	0.03	1
GO:0004748	ribonucleoside-diphosphate reductase activity, thioredoxin disulfide as acceptor	4	0	0.03	1
GO:0004771	sterol esterase activity	4	0	0.03	1
GO:0004779	sulfate adenylyltransferase activity	3	0	0.03	1
GO:0004784	superoxide dismutase activity	7	0	0.06	1
GO:0004792	thiosulfate sulfurtransferase activity	5	0	0.04	1
GO:0004805	trehalose-phosphatase activity	3	0	0.03	1
GO:0004806	triglyceride lipase activity	8	0	0.07	1
GO:0004809	tRNA (guanine-N2-)-methyltransferase activity	3	0	0.03	1
GO:0004822	isoleucine-tRNA ligase activity	3	0	0.03	1
GO:0004825	methionine-tRNA ligase activity	4	0	0.03	1
GO:0004843	thiol-dependent ubiquitin-specific protease activity	21	0	0.18	1
GO:0004849	uridine kinase activity	3	0	0.03	1
GO:0004857	enzyme inhibitor activity	44	0	0.38	1
GO:0004860	protein kinase inhibitor activity	12	0	0.1	1
GO:0004861	cyclin-dependent protein serine/threonine kinase inhibitor activity	3	0	0.03	1
GO:0004862	cAMP-dependent protein kinase inhibitor activity	3	0	0.03	1
GO:0004864	protein phosphatase inhibitor activity	6	0	0.05	1
GO:0004866	endopeptidase inhibitor activity	5	0	0.04	1
GO:0004871	signal transducer activity	44	0	0.38	1
GO:0004872	receptor activity	20	0	0.17	1
GO:0004888	transmembrane signaling receptor activity	12	0	0.1	1
GO:0004930	G-protein coupled receptor activity	3	0	0.03	1
GO:0005034	osmosensor activity	4	0	0.03	1
GO:0005047	signal recognition particle binding	4	0	0.03	1
GO:0005048	signal sequence binding	32	0	0.28	1
GO:0005057	receptor signaling protein activity	19	0	0.17	1
GO:0005078	MAP-kinase scaffold activity	6	0	0.05	1
GO:0005085	guanyl-nucleotide exchange factor activity	52	0	0.45	1
GO:0005086	ARF guanyl-nucleotide exchange factor activity	8	0	0.07	1
GO:0005088	Ras guanyl-nucleotide exchange factor activity	22	0	0.19	1
GO:0005089	Rho guanyl-nucleotide exchange factor activity	6	0	0.05	1
GO:0005092	GDP-dissociation inhibitor activity	6	0	0.05	1
GO:0005096	GTPase activator activity	56	0	0.49	1
GO:0005102	receptor binding	7	0	0.06	1
GO:0005186	pheromone activity	4	0	0.03	1
GO:0005200	structural constituent of cytoskeleton	28	0	0.24	1
GO:0005216	ion channel activity	11	0	0.1	1
GO:0005244	voltage-gated ion channel activity	6	0	0.05	1
GO:0005253	anion channel activity	5	0	0.04	1
GO:0005254	chloride channel activity	3	0	0.03	1
GO:0005261	cation channel activity	5	0	0.04	1
GO:0005262	calcium channel activity	3	0	0.03	1
GO:0005290	L-histidine transmembrane transporter activity	7	0	0.06	1
GO:0005302	L-tyrosine transmembrane transporter activity	6	0	0.05	1
GO:0005310	dicarboxylic acid transmembrane transporter activity	17	0	0.15	1
GO:0005313	L-glutamate transmembrane transporter activity	6	0	0.05	1
GO:0005315	inorganic phosphate transmembrane transporter activity	7	0	0.06	1
GO:0005319	lipid transporter activity	35	0	0.31	1
GO:0005324	long-chain fatty acid transporter activity	4	0	0.03	1
GO:0005337	nucleoside transmembrane transporter activity	12	0	0.1	1
GO:0005338	nucleotide-sugar transmembrane transporter activity	5	0	0.04	1
GO:0005342	organic acid transmembrane transporter activity	76	0	0.66	1
GO:0005346	purine ribonucleotide transmembrane transporter activity	6	0	0.05	1
GO:0005347	ATP transmembrane transporter activity	4	0	0.03	1
GO:0005353	fructose transmembrane transporter activity	15	0	0.13	1
GO:0005354	galactose transmembrane transporter activity	6	0	0.05	1
GO:0005355	glucose transmembrane transporter activity	32	0	0.28	1
GO:0005363	maltose transmembrane transporter activity	3	0	0.03	1
GO:0005372	water transmembrane transporter activity	5	0	0.04	1
GO:0005375	copper ion transmembrane transporter activity	7	0	0.06	1
GO:0005381	iron ion transmembrane transporter activity	13	0	0.11	1
GO:0005384	manganese ion transmembrane transporter activity	4	0	0.03	1
GO:0005385	zinc ion transmembrane transporter activity	11	0	0.1	1
GO:0005451	monovalent cation:proton antiporter activity	5	0	0.04	1
GO:0005471	ATP:ADP antiporter activity	4	0	0.03	1
GO:0005484	SNAP receptor activity	24	0	0.21	1
GO:0005487	nucleocytoplasmic transporter activity	16	0	0.14	1
GO:0005496	steroid binding	11	0	0.1	1
GO:0005506	iron ion binding	31	0	0.27	1
GO:0005507	copper ion binding	21	0	0.18	1
GO:0005509	calcium ion binding	26	0	0.23	1
GO:0005516	calmodulin binding	13	0	0.11	1
GO:0005527	macrolide binding	4	0	0.03	1
GO:0005528	FK506 binding	4	0	0.03	1
GO:0005536	glucose binding	7	0	0.06	1
GO:0005537	mannose binding	4	0	0.03	1
GO:0005543	phospholipid binding	95	0	0.83	1
GO:0005545	1-phosphatidylinositol binding	6	0	0.05	1
GO:0005546	phosphatidylinositol-4,5-bisphosphate binding	12	0	0.1	1
GO:0005548	phospholipid transporter activity	18	0	0.16	1
GO:0008017	microtubule binding	34	0	0.3	1
GO:0008028	monocarboxylic acid transmembrane transporter activity	17	0	0.15	1
GO:0008047	enzyme activator activity	130	0	1.13	1
GO:0008061	chitin binding	3	0	0.03	1
GO:0008079	translation termination factor activity	7	0	0.06	1
GO:0008081	phosphoric diester hydrolase activity	19	0	0.17	1
GO:0008092	cytoskeletal protein binding	95	0	0.83	1
GO:0008097	5S rRNA binding	4	0	0.03	1
GO:0008106	alcohol dehydrogenase (NADP+) activity	7	0	0.06	1
GO:0008121	ubiquinol-cytochrome-c reductase activity	9	0	0.08	1
GO:0008135	translation factor activity, RNA binding	62	0	0.54	1
GO:0008137	NADH dehydrogenase (ubiquinone) activity	4	0	0.03	1
GO:0008138	protein tyrosine/serine/threonine phosphatase activity	6	0	0.05	1
GO:0008139	nuclear localization sequence binding	9	0	0.08	1
GO:0008142	oxysterol binding	7	0	0.06	1
GO:0008143	poly(A) binding	6	0	0.05	1
GO:0008144	drug binding	8	0	0.07	1
GO:0008157	protein phosphatase 1 binding	5	0	0.04	1
GO:0008168	methyltransferase activity	98	0	0.86	1
GO:0008169	C-methyltransferase activity	6	0	0.05	1
GO:0008170	N-methyltransferase activity	37	0	0.32	1
GO:0008171	O-methyltransferase activity	6	0	0.05	1
GO:0008172	S-methyltransferase activity	5	0	0.04	1
GO:0008173	RNA methyltransferase activity	35	0	0.31	1
GO:0008175	tRNA methyltransferase activity	19	0	0.17	1
GO:0008177	succinate dehydrogenase (ubiquinone) activity	7	0	0.06	1
GO:0008186	RNA-dependent ATPase activity	42	0	0.37	1
GO:0008187	poly-pyrimidine tract binding	3	0	0.03	1
GO:0008194	UDP-glycosyltransferase activity	24	0	0.21	1
GO:0008195	phosphatidate phosphatase activity	4	0	0.03	1
GO:0008198	ferrous iron binding	10	0	0.09	1
GO:0008234	cysteine-type peptidase activity	34	0	0.3	1
GO:0008235	metalloexopeptidase activity	11	0	0.1	1
GO:0008236	serine-type peptidase activity	17	0	0.15	1
GO:0008242	omega peptidase activity	5	0	0.04	1
GO:0008251	tRNA-specific adenosine deaminase activity	3	0	0.03	1
GO:0008252	nucleotidase activity	4	0	0.03	1
GO:0008266	poly(U) RNA binding	3	0	0.03	1
GO:0008271	secondary active sulfate transmembrane transporter activity	4	0	0.03	1
GO:0008276	protein methyltransferase activity	32	0	0.28	1
GO:0008289	lipid binding	115	0	1	1
GO:0008296	3'-5'-exodeoxyribonuclease activity	7	0	0.06	1
GO:0008297	single-stranded DNA exodeoxyribonuclease activity	4	0	0.03	1
GO:0008301	DNA binding, bending	23	0	0.2	1
GO:0008308	voltage-gated anion channel activity	3	0	0.03	1
GO:0008309	double-stranded DNA exodeoxyribonuclease activity	3	0	0.03	1
GO:0008310	single-stranded DNA 3'-5' exodeoxyribonuclease activity	3	0	0.03	1
GO:0008312	7S RNA binding	7	0	0.06	1
GO:0008318	protein prenyltransferase activity	6	0	0.05	1
GO:0008320	protein transmembrane transporter activity	21	0	0.18	1
GO:0008353	RNA polymerase II carboxy-terminal domain kinase activity	6	0	0.05	1
GO:0008374	O-acyltransferase activity	26	0	0.23	1
GO:0008375	acetylglucosaminyltransferase activity	11	0	0.1	1
GO:0008379	thioredoxin peroxidase activity	7	0	0.06	1
GO:0008408	3'-5' exonuclease activity	26	0	0.23	1
GO:0008409	5'-3' exonuclease activity	10	0	0.09	1
GO:0008422	beta-glucosidase activity	8	0	0.07	1
GO:0008443	phosphofructokinase activity	6	0	0.05	1
GO:0008483	transaminase activity	22	0	0.19	1
GO:0008519	ammonium transmembrane transporter activity	16	0	0.14	1
GO:0008525	phosphatidylcholine transporter activity	6	0	0.05	1
GO:0008526	phosphatidylinositol transporter activity	6	0	0.05	1
GO:0008534	oxidized purine nucleobase lesion DNA N-glycosylase activity	3	0	0.03	1
GO:0008536	Ran GTPase binding	14	0	0.12	1
GO:0008554	sodium-exporting ATPase activity, phosphorylative mechanism	3	0	0.03	1
GO:0008559	xenobiotic-transporting ATPase activity	10	0	0.09	1
GO:0008565	protein transporter activity	63	0	0.55	1
GO:0008568	microtubule-severing ATPase activity	4	0	0.03	1
GO:0008569	ATP-dependent microtubule motor activity, minus-end-directed	3	0	0.03	1
GO:0008574	ATP-dependent microtubule motor activity, plus-end-directed	6	0	0.05	1
GO:0008599	protein phosphatase type 1 regulator activity	13	0	0.11	1
GO:0008601	protein phosphatase type 2A regulator activity	7	0	0.06	1
GO:0008641	small protein activating enzyme activity	9	0	0.08	1
GO:0008649	rRNA methyltransferase activity	14	0	0.12	1
GO:0008757	S-adenosylmethionine-dependent methyltransferase activity	79	0	0.69	1
GO:0008821	crossover junction endodeoxyribonuclease activity	4	0	0.03	1
GO:0008823	cupric reductase activity	6	0	0.05	1
GO:0008863	formate dehydrogenase (NAD+) activity	3	0	0.03	1
GO:0008865	fructokinase activity	5	0	0.04	1
GO:0008897	holo-[acyl-carrier-protein] synthase activity	3	0	0.03	1
GO:0008898	S-adenosylmethionine-homocysteine S-methyltransferase activity	3	0	0.03	1
GO:0008902	hydroxymethylpyrimidine kinase activity	3	0	0.03	1
GO:0008972	phosphomethylpyrimidine kinase activity	3	0	0.03	1
GO:0009378	four-way junction helicase activity	4	0	0.03	1
GO:0009922	fatty acid elongase activity	3	0	0.03	1
GO:0009927	histidine phosphotransfer kinase activity	3	0	0.03	1
GO:0010181	FMN binding	17	0	0.15	1
GO:0010314	phosphatidylinositol-5-phosphate binding	9	0	0.08	1
GO:0010484	H3 histone acetyltransferase activity	3	0	0.03	1
GO:0010521	telomerase inhibitor activity	4	0	0.03	1
GO:0015002	heme-copper terminal oxidase activity	20	0	0.17	1
GO:0015035	protein disulfide oxidoreductase activity	17	0	0.15	1
GO:0015036	disulfide oxidoreductase activity	20	0	0.17	1
GO:0015037	peptide disulfide oxidoreductase activity	6	0	0.05	1
GO:0015038	glutathione disulfide oxidoreductase activity	6	0	0.05	1
GO:0015077	monovalent inorganic cation transmembrane transporter activity	97	0	0.85	1
GO:0015078	hydrogen ion transmembrane transporter activity	70	0	0.61	1
GO:0015079	potassium ion transmembrane transporter activity	14	0	0.12	1
GO:0015081	sodium ion transmembrane transporter activity	9	0	0.08	1
GO:0015085	calcium ion transmembrane transporter activity	7	0	0.06	1
GO:0015088	copper uptake transmembrane transporter activity	4	0	0.03	1
GO:0015095	magnesium ion transmembrane transporter activity	6	0	0.05	1
GO:0015101	organic cation transmembrane transporter activity	6	0	0.05	1
GO:0015103	inorganic anion transmembrane transporter activity	16	0	0.14	1
GO:0015108	chloride transmembrane transporter activity	4	0	0.03	1
GO:0015116	sulfate transmembrane transporter activity	5	0	0.04	1
GO:0015145	monosaccharide transmembrane transporter activity	33	0	0.29	1
GO:0015146	pentose transmembrane transporter activity	4	0	0.03	1
GO:0015149	hexose transmembrane transporter activity	33	0	0.29	1
GO:0015151	alpha-glucoside transmembrane transporter activity	4	0	0.03	1
GO:0015154	disaccharide transmembrane transporter activity	3	0	0.03	1
GO:0015157	oligosaccharide transmembrane transporter activity	3	0	0.03	1
GO:0015166	polyol transmembrane transporter activity	9	0	0.08	1
GO:0015168	glycerol transmembrane transporter activity	5	0	0.04	1
GO:0015171	amino acid transmembrane transporter activity	44	0	0.38	1
GO:0015172	acidic amino acid transmembrane transporter activity	6	0	0.05	1
GO:0015173	aromatic amino acid transmembrane transporter activity	8	0	0.07	1
GO:0015174	basic amino acid transmembrane transporter activity	13	0	0.11	1
GO:0015175	neutral amino acid transmembrane transporter activity	15	0	0.13	1
GO:0015179	L-amino acid transmembrane transporter activity	36	0	0.31	1
GO:0015181	arginine transmembrane transporter activity	6	0	0.05	1
GO:0015183	L-aspartate transmembrane transporter activity	4	0	0.03	1
GO:0015186	L-glutamine transmembrane transporter activity	3	0	0.03	1
GO:0015188	L-isoleucine transmembrane transporter activity	3	0	0.03	1
GO:0015189	L-lysine transmembrane transporter activity	6	0	0.05	1
GO:0015193	L-proline transmembrane transporter activity	4	0	0.03	1
GO:0015194	L-serine transmembrane transporter activity	4	0	0.03	1
GO:0015197	peptide transporter activity	9	0	0.08	1
GO:0015198	oligopeptide transporter activity	7	0	0.06	1
GO:0015203	polyamine transmembrane transporter activity	11	0	0.1	1
GO:0015205	nucleobase transmembrane transporter activity	10	0	0.09	1
GO:0015211	purine nucleoside transmembrane transporter activity	8	0	0.07	1
GO:0015216	purine nucleotide transmembrane transporter activity	8	0	0.07	1
GO:0015217	ADP transmembrane transporter activity	4	0	0.03	1
GO:0015238	drug transmembrane transporter activity	29	0	0.25	1
GO:0015245	fatty acid transporter activity	4	0	0.03	1
GO:0015248	sterol transporter activity	10	0	0.09	1
GO:0015250	water channel activity	5	0	0.04	1
GO:0015254	glycerol channel activity	5	0	0.04	1
GO:0015266	protein channel activity	16	0	0.14	1
GO:0015267	channel activity	32	0	0.28	1
GO:0015288	porin activity	3	0	0.03	1
GO:0015297	antiporter activity	55	0	0.48	1
GO:0015298	solute:cation antiporter activity	7	0	0.06	1
GO:0015299	solute:proton antiporter activity	7	0	0.06	1
GO:0015301	anion:anion antiporter activity	7	0	0.06	1
GO:0015343	siderophore transmembrane transporter activity	6	0	0.05	1
GO:0015385	sodium:proton antiporter activity	3	0	0.03	1
GO:0015386	potassium:proton antiporter activity	4	0	0.03	1
GO:0015399	primary active transmembrane transporter activity	75	0	0.65	1
GO:0015405	P-P-bond-hydrolysis-driven transmembrane transporter activity	75	0	0.65	1
GO:0015440	peptide-transporting ATPase activity	3	0	0.03	1
GO:0015450	P-P-bond-hydrolysis-driven protein transmembrane transporter activity	7	0	0.06	1
GO:0015489	putrescine transmembrane transporter activity	3	0	0.03	1
GO:0015491	cation:cation antiporter activity	5	0	0.04	1
GO:0015556	C4-dicarboxylate transmembrane transporter activity	8	0	0.07	1
GO:0015562	efflux transmembrane transporter activity	3	0	0.03	1
GO:0015578	mannose transmembrane transporter activity	15	0	0.13	1
GO:0015603	iron chelate transmembrane transporter activity	6	0	0.05	1
GO:0015606	spermidine transmembrane transporter activity	4	0	0.03	1
GO:0015616	DNA translocase activity	30	0	0.26	1
GO:0015631	tubulin binding	43	0	0.38	1
GO:0015645	fatty acid ligase activity	5	0	0.04	1
GO:0015658	branched-chain amino acid transmembrane transporter activity	3	0	0.03	1
GO:0015662	ATPase activity, coupled to transmembrane movement of ions, phosphorylative mechanism	12	0	0.1	1
GO:0015665	alcohol transmembrane transporter activity	13	0	0.11	1
GO:0015923	mannosidase activity	6	0	0.05	1
GO:0015924	mannosyl-oligosaccharide mannosidase activity	3	0	0.03	1
GO:0015926	glucosidase activity	29	0	0.25	1
GO:0015927	trehalase activity	3	0	0.03	1
GO:0016149	translation release factor activity, codon specific	4	0	0.03	1
GO:0016229	steroid dehydrogenase activity	3	0	0.03	1
GO:0016273	arginine N-methyltransferase activity	4	0	0.03	1
GO:0016274	protein-arginine N-methyltransferase activity	4	0	0.03	1
GO:0016278	lysine N-methyltransferase activity	21	0	0.18	1
GO:0016279	protein-lysine N-methyltransferase activity	21	0	0.18	1
GO:0016289	CoA hydrolase activity	3	0	0.03	1
GO:0016300	tRNA (uracil) methyltransferase activity	3	0	0.03	1
GO:0016406	carnitine O-acyltransferase activity	3	0	0.03	1
GO:0016411	acylglycerol O-acyltransferase activity	5	0	0.04	1
GO:0016413	O-acetyltransferase activity	13	0	0.11	1
GO:0016423	tRNA (guanine) methyltransferase activity	8	0	0.07	1
GO:0016433	rRNA (adenine) methyltransferase activity	3	0	0.03	1
GO:0016435	rRNA (guanine) methyltransferase activity	4	0	0.03	1
GO:0016436	rRNA (uridine) methyltransferase activity	4	0	0.03	1
GO:0016504	peptidase activator activity	4	0	0.03	1
GO:0016530	metallochaperone activity	5	0	0.04	1
GO:0016531	copper chaperone activity	3	0	0.03	1
GO:0016538	cyclin-dependent protein serine/threonine kinase regulator activity	27	0	0.24	1
GO:0016597	amino acid binding	23	0	0.2	1
GO:0016615	malate dehydrogenase activity	4	0	0.03	1
GO:0016620	oxidoreductase activity, acting on the aldehyde or oxo group of donors, NAD or NADP as acceptor	22	0	0.19	1
GO:0016624	oxidoreductase activity, acting on the aldehyde or oxo group of donors, disulfide as acceptor	5	0	0.04	1
GO:0016634	oxidoreductase activity, acting on the CH-CH group of donors, oxygen as acceptor	3	0	0.03	1
GO:0016635	oxidoreductase activity, acting on the CH-CH group of donors, quinone or related compound as acceptor	8	0	0.07	1
GO:0016638	oxidoreductase activity, acting on the CH-NH2 group of donors	11	0	0.1	1
GO:0016639	oxidoreductase activity, acting on the CH-NH2 group of donors, NAD or NADP as acceptor	4	0	0.03	1
GO:0016641	oxidoreductase activity, acting on the CH-NH2 group of donors, oxygen as acceptor	3	0	0.03	1
GO:0016642	oxidoreductase activity, acting on the CH-NH2 group of donors, disulfide as acceptor	4	0	0.03	1
GO:0016645	oxidoreductase activity, acting on the CH-NH group of donors	15	0	0.13	1
GO:0016646	oxidoreductase activity, acting on the CH-NH group of donors, NAD or NADP as acceptor	12	0	0.1	1
GO:0016651	oxidoreductase activity, acting on NAD(P)H	31	0	0.27	1
GO:0016653	oxidoreductase activity, acting on NAD(P)H, heme protein as acceptor	8	0	0.07	1
GO:0016655	oxidoreductase activity, acting on NAD(P)H, quinone or similar compound as acceptor	6	0	0.05	1
GO:0016661	oxidoreductase activity, acting on other nitrogenous compounds as donors	4	0	0.03	1
GO:0016667	oxidoreductase activity, acting on a sulfur group of donors	38	0	0.33	1
GO:0016668	oxidoreductase activity, acting on a sulfur group of donors, NAD(P) as acceptor	10	0	0.09	1
GO:0016670	oxidoreductase activity, acting on a sulfur group of donors, oxygen as acceptor	4	0	0.03	1
GO:0016671	oxidoreductase activity, acting on a sulfur group of donors, disulfide as acceptor	11	0	0.1	1
GO:0016675	oxidoreductase activity, acting on a heme group of donors	20	0	0.17	1
GO:0016676	oxidoreductase activity, acting on a heme group of donors, oxygen as acceptor	20	0	0.17	1
GO:0016679	oxidoreductase activity, acting on diphenols and related substances as donors	9	0	0.08	1
GO:0016681	oxidoreductase activity, acting on diphenols and related substances as donors, cytochrome as acceptor	9	0	0.08	1
GO:0016701	oxidoreductase activity, acting on single donors with incorporation of molecular oxygen	4	0	0.03	1
GO:0016702	oxidoreductase activity, acting on single donors with incorporation of molecular oxygen, incorporation of two atoms of oxygen	3	0	0.03	1
GO:0016709	oxidoreductase activity, acting on paired donors, with incorporation or reduction of molecular oxygen, NAD(P)H as one donor, and incorporati...	9	0	0.08	1
GO:0016721	oxidoreductase activity, acting on superoxide radicals as acceptor	7	0	0.06	1
GO:0016722	oxidoreductase activity, oxidizing metal ions	12	0	0.1	1
GO:0016723	oxidoreductase activity, oxidizing metal ions, NAD or NADP as acceptor	9	0	0.08	1
GO:0016724	oxidoreductase activity, oxidizing metal ions, oxygen as acceptor	3	0	0.03	1
GO:0016725	oxidoreductase activity, acting on CH or CH2 groups	5	0	0.04	1
GO:0016728	oxidoreductase activity, acting on CH or CH2 groups, disulfide as acceptor	4	0	0.03	1
GO:0016741	transferase activity, transferring one-carbon groups	107	0	0.93	1
GO:0016742	hydroxymethyl-, formyl- and related transferase activity	7	0	0.06	1
GO:0016743	carboxyl- or carbamoyltransferase activity	3	0	0.03	1
GO:0016744	transferase activity, transferring aldehyde or ketonic groups	6	0	0.05	1
GO:0016755	transferase activity, transferring amino-acyl groups	7	0	0.06	1
GO:0016757	transferase activity, transferring glycosyl groups	104	0	0.91	1
GO:0016758	transferase activity, transferring hexosyl groups	82	0	0.72	1
GO:0016763	transferase activity, transferring pentosyl groups	17	0	0.15	1
GO:0016765	transferase activity, transferring alkyl or aryl (other than methyl) groups	45	0	0.39	1
GO:0016769	transferase activity, transferring nitrogenous groups	22	0	0.19	1
GO:0016774	phosphotransferase activity, carboxyl group as acceptor	6	0	0.05	1
GO:0016776	phosphotransferase activity, phosphate group as acceptor	17	0	0.15	1
GO:0016779	nucleotidyltransferase activity	132	0	1.15	1
GO:0016780	phosphotransferase activity, for other substituted phosphate groups	14	0	0.12	1
GO:0016782	transferase activity, transferring sulfur-containing groups	13	0	0.11	1
GO:0016783	sulfurtransferase activity	10	0	0.09	1
GO:0016796	exonuclease activity, active with either ribo- or deoxyribonucleic acids and producing 5'-phosphomonoesters	29	0	0.25	1
GO:0016801	hydrolase activity, acting on ether bonds	3	0	0.03	1
GO:0016810	hydrolase activity, acting on carbon-nitrogen (but not peptide) bonds	77	0	0.67	1
GO:0016811	hydrolase activity, acting on carbon-nitrogen (but not peptide) bonds, in linear amides	41	0	0.36	1
GO:0016812	hydrolase activity, acting on carbon-nitrogen (but not peptide) bonds, in cyclic amides	5	0	0.04	1
GO:0016813	hydrolase activity, acting on carbon-nitrogen (but not peptide) bonds, in linear amidines	3	0	0.03	1
GO:0016814	hydrolase activity, acting on carbon-nitrogen (but not peptide) bonds, in cyclic amidines	20	0	0.17	1
GO:0016820	hydrolase activity, acting on acid anhydrides, catalyzing transmembrane movement of substances	68	0	0.59	1
GO:0016832	aldehyde-lyase activity	4	0	0.03	1
GO:0016833	oxo-acid-lyase activity	8	0	0.07	1
GO:0016838	carbon-oxygen lyase activity, acting on phosphates	3	0	0.03	1
GO:0016840	carbon-nitrogen lyase activity	14	0	0.12	1
GO:0016841	ammonia-lyase activity	5	0	0.04	1
GO:0016842	amidine-lyase activity	3	0	0.03	1
GO:0016843	amine-lyase activity	6	0	0.05	1
GO:0016846	carbon-sulfur lyase activity	8	0	0.07	1
GO:0016854	racemase and epimerase activity	6	0	0.05	1
GO:0016857	racemase and epimerase activity, acting on carbohydrates and derivatives	3	0	0.03	1
GO:0016859	cis-trans isomerase activity	16	0	0.14	1
GO:0016860	intramolecular oxidoreductase activity	23	0	0.2	1
GO:0016861	intramolecular oxidoreductase activity, interconverting aldoses and ketoses	10	0	0.09	1
GO:0016863	intramolecular oxidoreductase activity, transposing C=C bonds	4	0	0.03	1
GO:0016864	intramolecular oxidoreductase activity, transposing S-S bonds	8	0	0.07	1
GO:0016868	intramolecular transferase activity, phosphotransferases	8	0	0.07	1
GO:0016872	intramolecular lyase activity	3	0	0.03	1
GO:0016879	ligase activity, forming carbon-nitrogen bonds	51	0	0.45	1
GO:0016880	acid-ammonia (or amide) ligase activity	3	0	0.03	1
GO:0016881	acid-amino acid ligase activity	12	0	0.1	1
GO:0016882	cyclo-ligase activity	6	0	0.05	1
GO:0016884	carbon-nitrogen ligase activity, with glutamine as amido-N-donor	16	0	0.14	1
GO:0016885	ligase activity, forming carbon-carbon bonds	4	0	0.03	1
GO:0016886	ligase activity, forming phosphoric ester bonds	4	0	0.03	1
GO:0016888	endodeoxyribonuclease activity, producing 5'-phosphomonoesters	8	0	0.07	1
GO:0016889	endodeoxyribonuclease activity, producing 3'-phosphomonoesters	5	0	0.04	1
GO:0016891	endoribonuclease activity, producing 5'-phosphomonoesters	67	0	0.58	1
GO:0016892	endoribonuclease activity, producing 3'-phosphomonoesters	5	0	0.04	1
GO:0016893	endonuclease activity, active with either ribo- or deoxyribonucleic acids and producing 5'-phosphomonoesters	75	0	0.65	1
GO:0016894	endonuclease activity, active with either ribo- or deoxyribonucleic acids and producing 3'-phosphomonoesters	10	0	0.09	1
GO:0016895	exodeoxyribonuclease activity, producing 5'-phosphomonoesters	13	0	0.11	1
GO:0016896	exoribonuclease activity, producing 5'-phosphomonoesters	16	0	0.14	1
GO:0016898	oxidoreductase activity, acting on the CH-OH group of donors, cytochrome as acceptor	4	0	0.03	1
GO:0016903	oxidoreductase activity, acting on the aldehyde or oxo group of donors	29	0	0.25	1
GO:0016972	thiol oxidase activity	4	0	0.03	1
GO:0017016	Ras GTPase binding	32	0	0.28	1
GO:0017022	myosin binding	4	0	0.03	1
GO:0017025	TBP-class protein binding	18	0	0.16	1
GO:0017048	Rho GTPase binding	8	0	0.07	1
GO:0017056	structural constituent of nuclear pore	25	0	0.22	1
GO:0017057	6-phosphogluconolactonase activity	4	0	0.03	1
GO:0017069	snRNA binding	18	0	0.16	1
GO:0017070	U6 snRNA binding	6	0	0.05	1
GO:0017091	AU-rich element binding	4	0	0.03	1
GO:0017108	5'-flap endonuclease activity	5	0	0.04	1
GO:0017110	nucleoside-diphosphatase activity	3	0	0.03	1
GO:0017112	Rab guanyl-nucleotide exchange factor activity	9	0	0.08	1
GO:0017116	single-stranded DNA-dependent ATP-dependent DNA helicase activity	7	0	0.06	1
GO:0017136	NAD-dependent histone deacetylase activity	10	0	0.09	1
GO:0017137	Rab GTPase binding	9	0	0.08	1
GO:0017150	tRNA dihydrouridine synthase activity	4	0	0.03	1
GO:0017169	CDP-alcohol phosphatidyltransferase activity	5	0	0.04	1
GO:0017171	serine hydrolase activity	20	0	0.17	1
GO:0017176	phosphatidylinositol N-acetylglucosaminyltransferase activity	5	0	0.04	1
GO:0018024	histone-lysine N-methyltransferase activity	10	0	0.09	1
GO:0018456	aryl-alcohol dehydrogenase (NAD+) activity	7	0	0.06	1
GO:0019104	DNA N-glycosylase activity	6	0	0.05	1
GO:0019153	protein-disulfide reductase (glutathione) activity	3	0	0.03	1
GO:0019158	mannokinase activity	5	0	0.04	1
GO:0019172	glyoxalase III activity	4	0	0.03	1
GO:0019200	carbohydrate kinase activity	15	0	0.13	1
GO:0019201	nucleotide kinase activity	8	0	0.07	1
GO:0019202	amino acid kinase activity	4	0	0.03	1
GO:0019203	carbohydrate phosphatase activity	9	0	0.08	1
GO:0019205	nucleobase-containing compound kinase activity	16	0	0.14	1
GO:0019206	nucleoside kinase activity	4	0	0.03	1
GO:0019207	kinase regulator activity	56	0	0.49	1
GO:0019208	phosphatase regulator activity	32	0	0.28	1
GO:0019209	kinase activator activity	16	0	0.14	1
GO:0019210	kinase inhibitor activity	13	0	0.11	1
GO:0019211	phosphatase activator activity	8	0	0.07	1
GO:0019212	phosphatase inhibitor activity	6	0	0.05	1
GO:0019213	deacetylase activity	20	0	0.17	1
GO:0019238	cyclohydrolase activity	8	0	0.07	1
GO:0019239	deaminase activity	17	0	0.15	1
GO:0019706	protein-cysteine S-palmitoyltransferase activity	7	0	0.06	1
GO:0019707	protein-cysteine S-acyltransferase activity	7	0	0.06	1
GO:0019776	Atg8 ligase activity	4	0	0.03	1
GO:0019783	ubiquitin-like protein-specific protease activity	23	0	0.2	1
GO:0019789	SUMO transferase activity	12	0	0.1	1
GO:0019825	oxygen binding	3	0	0.03	1
GO:0019829	cation-transporting ATPase activity	43	0	0.38	1
GO:0019843	rRNA binding	141	0	1.23	1
GO:0019887	protein kinase regulator activity	54	0	0.47	1
GO:0019888	protein phosphatase regulator activity	27	0	0.24	1
GO:0019900	kinase binding	18	0	0.16	1
GO:0019901	protein kinase binding	12	0	0.1	1
GO:0019902	phosphatase binding	7	0	0.06	1
GO:0019903	protein phosphatase binding	7	0	0.06	1
GO:0019904	protein domain specific binding	12	0	0.1	1
GO:0019905	syntaxin binding	7	0	0.06	1
GO:0022803	passive transmembrane transporter activity	32	0	0.28	1
GO:0022821	potassium ion antiporter activity	4	0	0.03	1
GO:0022829	wide pore channel activity	3	0	0.03	1
GO:0022832	voltage-gated channel activity	6	0	0.05	1
GO:0022836	gated channel activity	8	0	0.07	1
GO:0022838	substrate-specific channel activity	16	0	0.14	1
GO:0022884	macromolecule transmembrane transporter activity	21	0	0.18	1
GO:0022889	serine transmembrane transporter activity	4	0	0.03	1
GO:0022890	inorganic cation transmembrane transporter activity	141	0	1.23	1
GO:0030060	L-malate dehydrogenase activity	3	0	0.03	1
GO:0030145	manganese ion binding	7	0	0.06	1
GO:0030170	pyridoxal phosphate binding	41	0	0.36	1
GO:0030234	enzyme regulator activity	255	0	2.23	1
GO:0030246	carbohydrate binding	26	0	0.23	1
GO:0030272	5-formyltetrahydrofolate cyclo-ligase activity	3	0	0.03	1
GO:0030276	clathrin binding	16	0	0.14	1
GO:0030291	protein serine/threonine kinase inhibitor activity	9	0	0.08	1
GO:0030295	protein kinase activator activity	16	0	0.14	1
GO:0030332	cyclin binding	4	0	0.03	1
GO:0030414	peptidase inhibitor activity	5	0	0.04	1
GO:0030515	snoRNA binding	25	0	0.22	1
GO:0030555	RNA modification guide activity	71	0	0.62	1
GO:0030556	rRNA modification guide activity	71	0	0.62	1
GO:0030558	RNA pseudouridylation guide activity	28	0	0.24	1
GO:0030559	rRNA pseudouridylation guide activity	28	0	0.24	1
GO:0030561	RNA 2'-O-ribose methylation guide activity	43	0	0.38	1
GO:0030562	rRNA 2'-O-ribose methylation guide activity	43	0	0.38	1
GO:0030619	U1 snRNA binding	4	0	0.03	1
GO:0030620	U2 snRNA binding	5	0	0.04	1
GO:0030627	pre-mRNA 5'-splice site binding	7	0	0.06	1
GO:0030674	protein binding, bridging	62	0	0.54	1
GO:0030695	GTPase regulator activity	61	0	0.53	1
GO:0030942	endoplasmic reticulum signal peptide binding	3	0	0.03	1
GO:0030943	mitochondrion targeting sequence binding	5	0	0.04	1
GO:0031072	heat shock protein binding	9	0	0.08	1
GO:0031078	histone deacetylase activity (H3-K14 specific)	6	0	0.05	1
GO:0031267	small GTPase binding	32	0	0.28	1
GO:0031369	translation initiation factor binding	16	0	0.14	1
GO:0031370	eukaryotic initiation factor 4G binding	3	0	0.03	1
GO:0031386	protein tag	11	0	0.1	1
GO:0031406	carboxylic acid binding	26	0	0.23	1
GO:0031490	chromatin DNA binding	9	0	0.08	1
GO:0031491	nucleosome binding	24	0	0.21	1
GO:0031492	nucleosomal DNA binding	3	0	0.03	1
GO:0031493	nucleosomal histone binding	3	0	0.03	1
GO:0031625	ubiquitin protein ligase binding	26	0	0.23	1
GO:0031683	G-protein beta/gamma-subunit complex binding	4	0	0.03	1
GO:0031957	very long-chain fatty acid-CoA ligase activity	3	0	0.03	1
GO:0032041	NAD-dependent histone deacetylase activity (H3-K14 specific)	6	0	0.05	1
GO:0032139	dinucleotide insertion or deletion binding	3	0	0.03	1
GO:0032182	ubiquitin-like protein binding	47	0	0.41	1
GO:0032183	SUMO binding	4	0	0.03	1
GO:0032266	phosphatidylinositol-3-phosphate binding	33	0	0.29	1
GO:0032296	double-stranded RNA-specific ribonuclease activity	3	0	0.03	1
GO:0032403	protein complex binding	108	0	0.94	1
GO:0032934	sterol binding	11	0	0.1	1
GO:0032947	protein complex scaffold	25	0	0.22	1
GO:0033170	protein-DNA loading ATPase activity	7	0	0.06	1
GO:0033218	amide binding	43	0	0.38	1
GO:0033558	protein deacetylase activity	16	0	0.14	1
GO:0033592	RNA strand annealing activity	3	0	0.03	1
GO:0034061	DNA polymerase activity	67	0	0.58	1
GO:0034062	RNA polymerase activity	34	0	0.3	1
GO:0034318	alcohol O-acyltransferase activity	6	0	0.05	1
GO:0034450	ubiquitin-ubiquitin ligase activity	4	0	0.03	1
GO:0034458	3'-5' RNA helicase activity	3	0	0.03	1
GO:0034459	ATP-dependent 3'-5' RNA helicase activity	3	0	0.03	1
GO:0034511	U3 snoRNA binding	3	0	0.03	1
GO:0034593	phosphatidylinositol bisphosphate phosphatase activity	6	0	0.05	1
GO:0034595	phosphatidylinositol phosphate 5-phosphatase activity	6	0	0.05	1
GO:0034596	phosphatidylinositol phosphate 4-phosphatase activity	3	0	0.03	1
GO:0034979	NAD-dependent protein deacetylase activity	10	0	0.09	1
GO:0035035	histone acetyltransferase binding	3	0	0.03	1
GO:0035064	methylated histone binding	11	0	0.1	1
GO:0035091	phosphatidylinositol binding	72	0	0.63	1
GO:0035241	protein-arginine omega-N monomethyltransferase activity	3	0	0.03	1
GO:0035251	UDP-glucosyltransferase activity	13	0	0.11	1
GO:0035312	5'-3' exodeoxyribonuclease activity	6	0	0.05	1
GO:0035591	signaling adaptor activity	6	0	0.05	1
GO:0035673	oligopeptide transmembrane transporter activity	3	0	0.03	1
GO:0036002	pre-mRNA binding	13	0	0.11	1
GO:0036381	pyridoxal 5'-phosphate synthase (glutamine hydrolysing) activity	6	0	0.05	1
GO:0036402	proteasome-activating ATPase activity	6	0	0.05	1
GO:0036440	citrate synthase activity	3	0	0.03	1
GO:0036442	hydrogen-exporting ATPase activity	23	0	0.2	1
GO:0036459	thiol-dependent ubiquitinyl hydrolase activity	21	0	0.18	1
GO:0038023	signaling receptor activity	13	0	0.11	1
GO:0042030	ATPase inhibitor activity	4	0	0.03	1
GO:0042054	histone methyltransferase activity	13	0	0.11	1
GO:0042123	glucanosyltransferase activity	6	0	0.05	1
GO:0042124	1,3-beta-glucanosyltransferase activity	6	0	0.05	1
GO:0042134	rRNA primary transcript binding	9	0	0.08	1
GO:0042162	telomeric DNA binding	23	0	0.2	1
GO:0042171	lysophosphatidic acid acyltransferase activity	6	0	0.05	1
GO:0042277	peptide binding	41	0	0.36	1
GO:0042393	histone binding	44	0	0.38	1
GO:0042625	ATPase coupled ion transmembrane transporter activity	45	0	0.39	1
GO:0042626	ATPase activity, coupled to transmembrane movement of substances	68	0	0.59	1
GO:0042736	NADH kinase activity	3	0	0.03	1
GO:0042800	histone methyltransferase activity (H3-K4 specific)	8	0	0.07	1
GO:0042802	identical protein binding	28	0	0.24	1
GO:0042803	protein homodimerization activity	21	0	0.18	1
GO:0042887	amide transmembrane transporter activity	8	0	0.07	1
GO:0042910	xenobiotic transporter activity	10	0	0.09	1
GO:0042927	siderophore transporter activity	6	0	0.05	1
GO:0042947	glucoside transmembrane transporter activity	4	0	0.03	1
GO:0042973	glucan endo-1,3-beta-D-glucosidase activity	4	0	0.03	1
GO:0043021	ribonucleoprotein complex binding	46	0	0.4	1
GO:0043022	ribosome binding	27	0	0.24	1
GO:0043023	ribosomal large subunit binding	7	0	0.06	1
GO:0043024	ribosomal small subunit binding	4	0	0.03	1
GO:0043047	single-stranded telomeric DNA binding	10	0	0.09	1
GO:0043130	ubiquitin binding	43	0	0.38	1
GO:0043139	5'-3' DNA helicase activity	6	0	0.05	1
GO:0043141	ATP-dependent 5'-3' DNA helicase activity	6	0	0.05	1
GO:0043142	single-stranded DNA-dependent ATPase activity	10	0	0.09	1
GO:0043175	RNA polymerase core enzyme binding	17	0	0.15	1
GO:0043177	organic acid binding	26	0	0.23	1
GO:0043178	alcohol binding	14	0	0.12	1
GO:0043492	ATPase activity, coupled to movement of substances	74	0	0.65	1
GO:0043495	protein anchor	11	0	0.1	1
GO:0043812	phosphatidylinositol-4-phosphate phosphatase activity	3	0	0.03	1
GO:0043813	phosphatidylinositol-3,5-bisphosphate 5-phosphatase activity	4	0	0.03	1
GO:0043891	glyceraldehyde-3-phosphate dehydrogenase (NAD(P)+) (phosphorylating) activity	3	0	0.03	1
GO:0044389	ubiquitin-like protein ligase binding	26	0	0.23	1
GO:0044769	ATPase activity, coupled to transmembrane movement of ions, rotational mechanism	32	0	0.28	1
GO:0045118	azole transporter activity	13	0	0.11	1
GO:0045182	translation regulator activity	15	0	0.13	1
GO:0045309	protein phosphorylated amino acid binding	8	0	0.07	1
GO:0045547	dehydrodolichyl diphosphate synthase activity	3	0	0.03	1
GO:0046523	S-methyl-5-thioribose-1-phosphate isomerase activity	4	0	0.03	1
GO:0046527	glucosyltransferase activity	16	0	0.14	1
GO:0046538	2,3-bisphosphoglycerate-dependent phosphoglycerate mutase activity	3	0	0.03	1
GO:0046715	borate transmembrane transporter activity	3	0	0.03	1
GO:0046873	metal ion transmembrane transporter activity	59	0	0.51	1
GO:0046912	transferase activity, transferring acyl groups, acyl groups converted into alkyl on transfer	12	0	0.1	1
GO:0046915	transition metal ion transmembrane transporter activity	33	0	0.29	1
GO:0046933	proton-transporting ATP synthase activity, rotational mechanism	17	0	0.15	1
GO:0046943	carboxylic acid transmembrane transporter activity	73	0	0.64	1
GO:0046961	proton-transporting ATPase activity, rotational mechanism	21	0	0.18	1
GO:0046982	protein heterodimerization activity	33	0	0.29	1
GO:0047066	phospholipid-hydroperoxide glutathione peroxidase activity	3	0	0.03	1
GO:0047372	acylglycerol lipase activity	5	0	0.04	1
GO:0047429	nucleoside-triphosphate diphosphatase activity	6	0	0.05	1
GO:0047536	2-aminoadipate transaminase activity	3	0	0.03	1
GO:0047623	adenosine-phosphate deaminase activity	3	0	0.03	1
GO:0048027	mRNA 5'-UTR binding	4	0	0.03	1
GO:0048029	monosaccharide binding	12	0	0.1	1
GO:0048038	quinone binding	4	0	0.03	1
GO:0048256	flap endonuclease activity	5	0	0.04	1
GO:0048365	Rac GTPase binding	3	0	0.03	1
GO:0050072	m7G(5')pppN diphosphatase activity	4	0	0.03	1
GO:0050136	NADH dehydrogenase (quinone) activity	4	0	0.03	1
GO:0050291	sphingosine N-acyltransferase activity	4	0	0.03	1
GO:0050308	sugar-phosphatase activity	6	0	0.05	1
GO:0050334	thiaminase activity	3	0	0.03	1
GO:0050567	glutaminyl-tRNA synthase (glutamine-hydrolyzing) activity	3	0	0.03	1
GO:0050660	flavin adenine dinucleotide binding	27	0	0.24	1
GO:0050661	NADP binding	18	0	0.16	1
GO:0050664	oxidoreductase activity, acting on NAD(P)H, oxygen as acceptor	3	0	0.03	1
GO:0050815	phosphoserine binding	8	0	0.07	1
GO:0050833	pyruvate transmembrane transporter activity	4	0	0.03	1
GO:0050839	cell adhesion molecule binding	4	0	0.03	1
GO:0051010	microtubule plus-end binding	13	0	0.11	1
GO:0051015	actin filament binding	18	0	0.16	1
GO:0051020	GTPase binding	34	0	0.3	1
GO:0051082	unfolded protein binding	85	0	0.74	1
GO:0051087	chaperone binding	28	0	0.24	1
GO:0051117	ATPase binding	4	0	0.03	1
GO:0051183	vitamin transporter activity	6	0	0.05	1
GO:0051185	coenzyme transporter activity	6	0	0.05	1
GO:0051219	phosphoprotein binding	9	0	0.08	1
GO:0051287	NAD binding	29	0	0.25	1
GO:0051377	mannose-ethanolamine phosphotransferase activity	4	0	0.03	1
GO:0051536	iron-sulfur cluster binding	41	0	0.36	1
GO:0051537	2 iron, 2 sulfur cluster binding	16	0	0.14	1
GO:0051539	4 iron, 4 sulfur cluster binding	27	0	0.24	1
GO:0051540	metal cluster binding	41	0	0.36	1
GO:0051731	polynucleotide 5'-hydroxyl-kinase activity	3	0	0.03	1
GO:0051787	misfolded protein binding	5	0	0.04	1
GO:0051880	G-quadruplex DNA binding	6	0	0.05	1
GO:0051920	peroxiredoxin activity	9	0	0.08	1
GO:0052689	carboxylic ester hydrolase activity	53	0	0.46	1
GO:0052742	phosphatidylinositol kinase activity	5	0	0.04	1
GO:0052744	phosphatidylinositol monophosphate phosphatase activity	4	0	0.03	1
GO:0052851	ferric-chelate reductase (NADPH) activity	7	0	0.06	1
GO:0052866	phosphatidylinositol phosphate phosphatase activity	8	0	0.07	1
GO:0055103	ligase regulator activity	6	0	0.05	1
GO:0055106	ubiquitin-protein transferase regulator activity	6	0	0.05	1
GO:0060089	molecular transducer activity	20	0	0.17	1
GO:0060589	nucleoside-triphosphatase regulator activity	88	0	0.77	1
GO:0060590	ATPase regulator activity	27	0	0.24	1
GO:0061134	peptidase regulator activity	9	0	0.08	1
GO:0061135	endopeptidase regulator activity	7	0	0.06	1
GO:0061459	L-arginine transmembrane transporter activity	3	0	0.03	1
GO:0061630	ubiquitin protein ligase activity	40	0	0.35	1
GO:0061659	ubiquitin-like protein ligase activity	40	0	0.35	1
GO:0061731	ribonucleoside-diphosphate reductase activity	4	0	0.03	1
GO:0070001	aspartic-type peptidase activity	56	0	0.49	1
GO:0070003	threonine-type peptidase activity	14	0	0.12	1
GO:0070006	metalloaminopeptidase activity	7	0	0.06	1
GO:0070008	serine-type exopeptidase activity	3	0	0.03	1
GO:0070063	RNA polymerase binding	17	0	0.15	1
GO:0070180	large ribosomal subunit rRNA binding	7	0	0.06	1
GO:0070181	small ribosomal subunit rRNA binding	8	0	0.07	1
GO:0070273	phosphatidylinositol-4-phosphate binding	11	0	0.1	1
GO:0070300	phosphatidic acid binding	7	0	0.06	1
GO:0070336	flap-structured DNA binding	3	0	0.03	1
GO:0070403	NAD+ binding	5	0	0.04	1
GO:0070546	L-phenylalanine aminotransferase activity	5	0	0.04	1
GO:0070548	L-glutamine aminotransferase activity	3	0	0.03	1
GO:0070566	adenylyltransferase activity	16	0	0.14	1
GO:0070567	cytidylyltransferase activity	4	0	0.03	1
GO:0070568	guanylyltransferase activity	3	0	0.03	1
GO:0070569	uridylyltransferase activity	4	0	0.03	1
GO:0070577	lysine-acetylated histone binding	6	0	0.05	1
GO:0070628	proteasome binding	6	0	0.05	1
GO:0070717	poly-purine tract binding	6	0	0.05	1
GO:0071617	lysophospholipid acyltransferase activity	7	0	0.06	1
GO:0072341	modified amino acid binding	4	0	0.03	1
GO:0072349	modified amino acid transmembrane transporter activity	6	0	0.05	1
GO:0072509	divalent inorganic cation transmembrane transporter activity	27	0	0.24	1
GO:0072542	protein phosphatase activator activity	5	0	0.04	1
GO:0080025	phosphatidylinositol-3,5-bisphosphate binding	12	0	0.1	1
GO:0080084	5S rDNA binding	7	0	0.06	1
GO:0080130	L-phenylalanine:2-oxoglutarate aminotransferase activity	5	0	0.04	1
GO:0080139	borate efflux transmembrane transporter activity	3	0	0.03	1
GO:0090079	translation regulator activity, nucleic acid binding	4	0	0.03	1
GO:0090482	vitamin transmembrane transporter activity	3	0	0.03	1
GO:0090484	drug transporter activity	32	0	0.28	1
GO:0090599	alpha-glucosidase activity	11	0	0.1	1
GO:0097027	ubiquitin-protein transferase activator activity	5	0	0.04	1
GO:0097472	cyclin-dependent protein kinase activity	6	0	0.05	1
GO:0097602	cullin family protein binding	3	0	0.03	1
GO:0097617	annealing activity	3	0	0.03	1
GO:0098518	polynucleotide phosphatase activity	3	0	0.03	1
GO:0098772	molecular function regulator	302	0	2.64	1
GO:0098847	sequence-specific single stranded DNA binding	10	0	0.09	1
GO:0099516	ion antiporter activity	12	0	0.1	1
GO:0099600	transmembrane receptor activity	12	0	0.1	1
GO:0101005	ubiquitinyl hydrolase activity	21	0	0.18	1
GO:1901474	azole transmembrane transporter activity	9	0	0.08	1
GO:1901505	carbohydrate derivative transporter activity	26	0	0.23	1
GO:1901618	organic hydroxy compound transmembrane transporter activity	14	0	0.12	1
GO:1901682	sulfur compound transmembrane transporter activity	16	0	0.14	1
GO:1901981	phosphatidylinositol phosphate binding	54	0	0.47	1
GO:1902936	phosphatidylinositol bisphosphate binding	22	0	0.19	1
GO:1903089	5-amino-1-ribofuranosylimidazole-4-carboxamide transporter activity	3	0	0.03	1
GO:1904680	peptide transmembrane transporter activity	4	0	0.03	1
GO:1990050	phosphatidic acid transporter activity	3	0	0.03	1
GO:1990163	ATP-dependent four-way junction helicase activity	3	0	0.03	1
GO:1990269	RNA polymerase II C-terminal domain phosphoserine binding	5	0	0.04	1

## Sheet: CellularProcess
GO.ID	Term	Annotated	Significant	Expected	pValue
GO:0005634	nucleus	2348	29	20.49	0.014
GO:0032301	MutSalpha complex	3	1	0.03	0.026
GO:0051285	cell cortex of cell tip	3	1	0.03	0.026
GO:0089713	Cbf1-Met4-Met28 complex	3	1	0.03	0.026
GO:0099738	cell cortex region	3	1	0.03	0.026
GO:0000113	nucleotide-excision repair factor 4 complex	4	1	0.03	0.034
GO:0017053	transcriptional repressor complex	4	1	0.03	0.034
GO:0030687	preribosome, large subunit precursor	86	3	0.75	0.039
GO:0002189	ribose phosphate diphosphokinase complex	5	1	0.04	0.043
GO:0030689	Noc complex	5	1	0.04	0.043
GO:0031931	TORC1 complex	5	1	0.04	0.043
GO:0051286	cell tip	5	1	0.04	0.043
GO:1990391	DNA repair complex	38	2	0.33	0.043
GO:0005829	cytosol	905	13	7.9	0.044
GO:0031082	BLOC complex	6	1	0.05	0.051
GO:0031083	BLOC-1 complex	6	1	0.05	0.051
GO:0031463	Cul3-RING ubiquitin ligase complex	6	1	0.05	0.051
GO:0031234	extrinsic component of cytoplasmic side of plasma membrane	9	1	0.08	0.076
GO:0044464	cell part	5673	53	49.51	0.077
GO:0005623	cell	5675	53	49.53	0.078
GO:0000306	extrinsic component of vacuolar membrane	10	1	0.09	0.084
GO:0038201	TOR complex	10	1	0.09	0.084
GO:0044424	intracellular part	5399	51	47.12	0.088
GO:0032300	mismatch repair complex	11	1	0.1	0.092
GO:0005622	intracellular	5412	51	47.23	0.095
GO:0030176	integral component of endoplasmic reticulum membrane	65	2	0.57	0.11
GO:0031227	intrinsic component of endoplasmic reticulum membrane	65	2	0.57	0.11
GO:0000776	kinetochore	68	2	0.59	0.118
GO:0031011	Ino80 complex	15	1	0.13	0.123
GO:0019897	extrinsic component of plasma membrane	16	1	0.14	0.131
GO:0033202	DNA helicase complex	16	1	0.14	0.131
GO:0043231	intracellular membrane-bounded organelle	4203	41	36.68	0.135
GO:0009898	cytoplasmic side of plasma membrane	17	1	0.15	0.139
GO:0043227	membrane-bounded organelle	4213	41	36.77	0.141
GO:0044445	cytosolic part	240	4	2.09	0.156
GO:0098562	cytoplasmic side of membrane	21	1	0.18	0.168
GO:0000109	nucleotide-excision repair complex	23	1	0.2	0.183
GO:0043229	intracellular organelle	4527	43	39.51	0.185
GO:0070461	SAGA-type complex	24	1	0.21	0.19
GO:0043226	organelle	4538	43	39.6	0.193
GO:0000775	chromosome, centromeric region	93	2	0.81	0.195
GO:0042645	mitochondrial nucleoid	25	1	0.22	0.197
GO:0097346	INO80-type complex	25	1	0.22	0.197
GO:0022625	cytosolic large ribosomal subunit	94	2	0.82	0.198
GO:0005667	transcription factor complex	95	2	0.83	0.201
GO:0009295	nucleoid	26	1	0.23	0.204
GO:0030684	preribosome	186	3	1.62	0.221
GO:0098552	side of membrane	29	1	0.25	0.225
GO:0005844	polysome	33	1	0.29	0.252
GO:0031312	extrinsic component of organelle membrane	43	1	0.38	0.315
GO:0005737	cytoplasm	4450	41	38.84	0.316
GO:0031461	cullin-RING ubiquitin ligase complex	47	1	0.41	0.339
GO:0000778	condensed nuclear chromosome kinetochore	50	1	0.44	0.356
GO:0015934	large ribosomal subunit	143	2	1.25	0.356
GO:0000123	histone acetyltransferase complex	51	1	0.45	0.362
GO:0034399	nuclear periphery	51	1	0.45	0.362
GO:0000932	cytoplasmic mRNA processing body	52	1	0.45	0.367
GO:0044444	cytoplasmic part	3248	30	28.35	0.378
GO:0005811	lipid particle	54	1	0.47	0.378
GO:0098687	chromosomal region	152	2	1.33	0.384
GO:0000780	condensed nuclear chromosome, centromeric region	56	1	0.49	0.389
GO:0043234	protein complex	1570	15	13.7	0.392
GO:0070603	SWI/SNF superfamily-type complex	59	1	0.51	0.405
GO:0031248	protein acetyltransferase complex	60	1	0.52	0.41
GO:1902493	acetyltransferase complex	60	1	0.52	0.41
GO:0000777	condensed chromosome kinetochore	61	1	0.53	0.416
GO:0005789	endoplasmic reticulum membrane	376	4	3.28	0.418
GO:0042175	nuclear outer membrane-endoplasmic reticulum membrane network	389	4	3.39	0.444
GO:0000779	condensed chromosome, centromeric region	67	1	0.58	0.446
GO:0022626	cytosolic ribosome	173	2	1.51	0.449
GO:0031225	anchored component of membrane	69	1	0.6	0.456
GO:0031301	integral component of organelle membrane	178	2	1.55	0.463
GO:0090575	RNA polymerase II transcription factor complex	71	1	0.62	0.465
GO:0044432	endoplasmic reticulum part	402	4	3.51	0.469
GO:0044459	plasma membrane part	181	2	1.58	0.472
GO:0005739	mitochondrion	1193	11	10.41	0.474
GO:0031300	intrinsic component of organelle membrane	183	2	1.6	0.478
GO:0005777	peroxisome	79	1	0.69	0.502
GO:0042579	microbody	79	1	0.69	0.502
GO:0035770	ribonucleoprotein granule	81	1	0.71	0.511
GO:0036464	cytoplasmic ribonucleoprotein granule	81	1	0.71	0.511
GO:0000228	nuclear chromosome	310	3	2.71	0.513
GO:0005694	chromosome	428	4	3.74	0.519
GO:0000151	ubiquitin ligase complex	83	1	0.72	0.519
GO:0044798	nuclear transcription factor complex	86	1	0.75	0.532
GO:1902494	catalytic complex	554	5	4.83	0.538
GO:0031965	nuclear membrane	88	1	0.77	0.54
GO:0000943	retrotransposon nucleocapsid	92	1	0.8	0.556
GO:0030686	90S preribosome	92	1	0.8	0.556
GO:0000794	condensed nuclear chromosome	105	1	0.92	0.605
GO:0009277	fungal-type cell wall	105	1	0.92	0.605
GO:0071944	cell periphery	720	6	6.28	0.612
GO:0005576	extracellular region	110	1	0.96	0.622
GO:0019898	extrinsic component of membrane	110	1	0.96	0.622
GO:0005618	cell wall	111	1	0.97	0.625
GO:0030312	external encapsulating structure	111	1	0.97	0.625
GO:0044391	ribosomal subunit	241	2	2.1	0.628
GO:0005887	integral component of plasma membrane	118	1	1.03	0.648
GO:0005783	endoplasmic reticulum	508	4	4.43	0.658
GO:0000793	condensed chromosome	123	1	1.07	0.663
GO:0044427	chromosomal part	387	3	3.38	0.666
GO:1990234	transferase complex	393	3	3.43	0.676
GO:0005886	plasma membrane	522	4	4.56	0.679
GO:0031226	intrinsic component of plasma membrane	133	1	1.16	0.692
GO:0044448	cell cortex part	133	1	1.16	0.692
GO:0000790	nuclear chromatin	137	1	1.2	0.703
GO:0044454	nuclear chromosome part	279	2	2.43	0.707
GO:0044428	nuclear part	1305	10	11.39	0.729
GO:0012505	endomembrane system	937	7	8.18	0.729
GO:0032991	macromolecular complex	2266	18	19.78	0.737
GO:0005635	nuclear envelope	153	1	1.34	0.743
GO:0000785	chromatin	166	1	1.45	0.771
GO:0005938	cell cortex	168	1	1.47	0.775
GO:0099568	cytoplasmic region	168	1	1.47	0.775
GO:0061695	transferase complex, transferring phosphorus-containing groups	169	1	1.47	0.777
GO:0005768	endosome	176	1	1.54	0.791
GO:0000329	fungal-type vacuole membrane	181	1	1.58	0.8
GO:0098852	lytic vacuole membrane	181	1	1.58	0.8
GO:0031981	nuclear lumen	891	6	7.78	0.809
GO:0043228	non-membrane-bounded organelle	1407	10	12.28	0.816
GO:0043232	intracellular non-membrane-bounded organelle	1407	10	12.28	0.816
GO:0005840	ribosome	349	2	3.05	0.817
GO:0005759	mitochondrial matrix	220	1	1.92	0.86
GO:0005933	cellular bud	220	1	1.92	0.86
GO:0031966	mitochondrial membrane	392	2	3.42	0.865
GO:0005774	vacuolar membrane	242	1	2.11	0.885
GO:0005856	cytoskeleton	242	1	2.11	0.885
GO:0044451	nucleoplasm part	244	1	2.13	0.887
GO:0044437	vacuolar part	251	1	2.19	0.894
GO:0005743	mitochondrial inner membrane	252	1	2.2	0.895
GO:0031224	intrinsic component of membrane	1409	9	12.3	0.895
GO:0098588	bounding membrane of organelle	878	5	7.66	0.898
GO:0005740	mitochondrial envelope	431	2	3.76	0.899
GO:0043233	organelle lumen	1154	7	10.07	0.899
GO:0070013	intracellular organelle lumen	1154	7	10.07	0.899
GO:0019866	organelle inner membrane	264	1	2.3	0.906
GO:0000322	storage vacuole	266	1	2.32	0.908
GO:0000323	lytic vacuole	266	1	2.32	0.908
GO:0000324	fungal-type vacuole	266	1	2.32	0.908
GO:0005794	Golgi apparatus	268	1	2.34	0.909
GO:0044429	mitochondrial part	614	3	5.36	0.915
GO:0005654	nucleoplasm	282	1	2.46	0.92
GO:0030529	intracellular ribonucleoprotein complex	781	4	6.82	0.923
GO:1990904	ribonucleoprotein complex	781	4	6.82	0.923
GO:0031974	membrane-enclosed lumen	1211	7	10.57	0.925
GO:0016021	integral component of membrane	1346	8	11.75	0.925
GO:0031090	organelle membrane	1217	7	10.62	0.928
GO:0044425	membrane part	1670	10	14.57	0.945
GO:0005773	vacuole	326	1	2.85	0.947
GO:0005730	nucleolus	366	1	3.19	0.963
GO:0031967	organelle envelope	580	2	5.06	0.968
GO:0031975	envelope	580	2	5.06	0.968
GO:0016020	membrane	2055	12	17.93	0.972
GO:0044446	intracellular organelle part	3041	20	26.54	0.973
GO:0044422	organelle part	3055	20	26.66	0.975
GO:0098805	whole membrane	523	1	4.56	0.992
GO:0005575	cellular_component	6302	55	55	1
GO:0000015	phosphopyruvate hydratase complex	5	0	0.04	1
GO:0000110	nucleotide-excision repair factor 1 complex	3	0	0.03	1
GO:0000111	nucleotide-excision repair factor 2 complex	4	0	0.03	1
GO:0000112	nucleotide-excision repair factor 3 complex	7	0	0.06	1
GO:0000118	histone deacetylase complex	33	0	0.29	1
GO:0000120	RNA polymerase I transcription factor complex	8	0	0.07	1
GO:0000124	SAGA complex	21	0	0.18	1
GO:0000126	transcription factor TFIIIB complex	3	0	0.03	1
GO:0000127	transcription factor TFIIIC complex	6	0	0.05	1
GO:0000131	incipient cellular bud site	61	0	0.53	1
GO:0000133	polarisome	6	0	0.05	1
GO:0000136	alpha-1,6-mannosyltransferase complex	7	0	0.06	1
GO:0000137	Golgi cis cisterna	11	0	0.1	1
GO:0000138	Golgi trans cisterna	5	0	0.04	1
GO:0000139	Golgi membrane	149	0	1.3	1
GO:0000142	cellular bud neck contractile ring	12	0	0.1	1
GO:0000144	cellular bud neck septin ring	11	0	0.1	1
GO:0000145	exocyst	8	0	0.07	1
GO:0000148	1,3-beta-D-glucan synthase complex	4	0	0.03	1
GO:0000152	nuclear ubiquitin ligase complex	24	0	0.21	1
GO:0000153	cytoplasmic ubiquitin ligase complex	15	0	0.13	1
GO:0000159	protein phosphatase type 2A complex	6	0	0.05	1
GO:0000164	protein phosphatase type 1 complex	10	0	0.09	1
GO:0000172	ribonuclease MRP complex	10	0	0.09	1
GO:0000176	nuclear exosome (RNase complex)	16	0	0.14	1
GO:0000177	cytoplasmic exosome (RNase complex)	14	0	0.12	1
GO:0000178	exosome (RNase complex)	19	0	0.17	1
GO:0000214	tRNA-intron endonuclease complex	4	0	0.03	1
GO:0000220	vacuolar proton-transporting V-type ATPase, V0 domain	7	0	0.06	1
GO:0000221	vacuolar proton-transporting V-type ATPase, V1 domain	8	0	0.07	1
GO:0000229	cytoplasmic chromosome	3	0	0.03	1
GO:0000235	astral microtubule	9	0	0.08	1
GO:0000243	commitment complex	13	0	0.11	1
GO:0000262	mitochondrial chromosome	3	0	0.03	1
GO:0000274	mitochondrial proton-transporting ATP synthase, stator stalk	3	0	0.03	1
GO:0000275	mitochondrial proton-transporting ATP synthase complex, catalytic core F(1)	5	0	0.04	1
GO:0000276	mitochondrial proton-transporting ATP synthase complex, coupling factor F(o)	12	0	0.1	1
GO:0000307	cyclin-dependent protein kinase holoenzyme complex	22	0	0.19	1
GO:0000313	organellar ribosome	89	0	0.78	1
GO:0000314	organellar small ribosomal subunit	33	0	0.29	1
GO:0000315	organellar large ribosomal subunit	50	0	0.44	1
GO:0000328	fungal-type vacuole lumen	10	0	0.09	1
GO:0000346	transcription export complex	7	0	0.06	1
GO:0000347	THO complex	5	0	0.04	1
GO:0000399	cellular bud neck septin structure	16	0	0.14	1
GO:0000407	pre-autophagosomal structure	45	0	0.39	1
GO:0000408	EKC/KEOPS complex	6	0	0.05	1
GO:0000417	HIR complex	4	0	0.03	1
GO:0000428	DNA-directed RNA polymerase complex	107	0	0.93	1
GO:0000439	core TFIIH complex	7	0	0.06	1
GO:0000444	MIS12/MIND type complex	5	0	0.04	1
GO:0000445	THO complex part of transcription export complex	5	0	0.04	1
GO:0000446	nucleoplasmic THO complex	4	0	0.03	1
GO:0000500	RNA polymerase I upstream activating factor complex	5	0	0.04	1
GO:0000502	proteasome complex	64	0	0.56	1
GO:0000506	glycosylphosphatidylinositol-N-acetylglucosaminyltransferase (GPI-GnT) complex	6	0	0.05	1
GO:0000781	chromosome, telomeric region	60	0	0.52	1
GO:0000782	telomere cap complex	6	0	0.05	1
GO:0000783	nuclear telomere cap complex	6	0	0.05	1
GO:0000784	nuclear chromosome, telomeric region	28	0	0.24	1
GO:0000786	nucleosome	12	0	0.1	1
GO:0000788	nuclear nucleosome	9	0	0.08	1
GO:0000792	heterochromatin	21	0	0.18	1
GO:0000795	synaptonemal complex	12	0	0.1	1
GO:0000796	condensin complex	6	0	0.05	1
GO:0000798	nuclear cohesin complex	6	0	0.05	1
GO:0000799	nuclear condensin complex	6	0	0.05	1
GO:0000808	origin recognition complex	6	0	0.05	1
GO:0000811	GINS complex	4	0	0.03	1
GO:0000812	Swr1 complex	14	0	0.12	1
GO:0000813	ESCRT I complex	4	0	0.03	1
GO:0000814	ESCRT II complex	3	0	0.03	1
GO:0000815	ESCRT III complex	4	0	0.03	1
GO:0000817	COMA complex	4	0	0.03	1
GO:0000818	nuclear MIS12/MIND complex	5	0	0.04	1
GO:0000835	ER ubiquitin ligase complex	14	0	0.12	1
GO:0000836	Hrd1p ubiquitin ligase complex	13	0	0.11	1
GO:0000837	Doa10p ubiquitin ligase complex	8	0	0.07	1
GO:0000839	Hrd1p ubiquitin ligase ERAD-L complex	13	0	0.11	1
GO:0000922	spindle pole	86	0	0.75	1
GO:0000928	gamma-tubulin small complex, spindle pole body	3	0	0.03	1
GO:0000930	gamma-tubulin complex	3	0	0.03	1
GO:0000938	GARP complex	4	0	0.03	1
GO:0000940	condensed chromosome outer kinetochore	12	0	0.1	1
GO:0000942	condensed nuclear chromosome outer kinetochore	12	0	0.1	1
GO:0000974	Prp19 complex	11	0	0.1	1
GO:0001400	mating projection base	6	0	0.05	1
GO:0001401	mitochondrial sorting and assembly machinery complex	4	0	0.03	1
GO:0001405	presequence translocase-associated import motor	7	0	0.06	1
GO:0001726	ruffle	3	0	0.03	1
GO:0002178	palmitoyltransferase complex	8	0	0.07	1
GO:0005615	extracellular space	3	0	0.03	1
GO:0005619	ascospore wall	14	0	0.12	1
GO:0005621	cellular bud scar	4	0	0.03	1
GO:0005628	prospore membrane	72	0	0.63	1
GO:0005637	nuclear inner membrane	12	0	0.1	1
GO:0005639	integral component of nuclear inner membrane	3	0	0.03	1
GO:0005640	nuclear outer membrane	5	0	0.04	1
GO:0005641	nuclear envelope lumen	5	0	0.04	1
GO:0005643	nuclear pore	60	0	0.52	1
GO:0005655	nucleolar ribonuclease P complex	9	0	0.08	1
GO:0005656	nuclear pre-replicative complex	17	0	0.15	1
GO:0005657	replication fork	61	0	0.53	1
GO:0005658	alpha DNA polymerase:primase complex	7	0	0.06	1
GO:0005662	DNA replication factor A complex	4	0	0.03	1
GO:0005663	DNA replication factor C complex	5	0	0.04	1
GO:0005664	nuclear origin of replication recognition complex	6	0	0.05	1
GO:0005665	DNA-directed RNA polymerase II, core complex	13	0	0.11	1
GO:0005666	DNA-directed RNA polymerase III complex	17	0	0.15	1
GO:0005669	transcription factor TFIID complex	18	0	0.16	1
GO:0005671	Ada2/Gcn5/Ada3 transcription activator complex	7	0	0.06	1
GO:0005674	transcription factor TFIIF complex	3	0	0.03	1
GO:0005675	holo TFIIH complex	11	0	0.1	1
GO:0005677	chromatin silencing complex	7	0	0.06	1
GO:0005680	anaphase-promoting complex	16	0	0.14	1
GO:0005681	spliceosomal complex	95	0	0.83	1
GO:0005682	U5 snRNP	18	0	0.16	1
GO:0005684	U2-type spliceosomal complex	59	0	0.51	1
GO:0005685	U1 snRNP	20	0	0.17	1
GO:0005686	U2 snRNP	19	0	0.17	1
GO:0005687	U4 snRNP	6	0	0.05	1
GO:0005688	U6 snRNP	9	0	0.08	1
GO:0005689	U12-type spliceosomal complex	8	0	0.07	1
GO:0005697	telomerase holoenzyme complex	37	0	0.32	1
GO:0005712	chiasma	3	0	0.03	1
GO:0005720	nuclear heterochromatin	9	0	0.08	1
GO:0005724	nuclear telomeric heterochromatin	9	0	0.08	1
GO:0005732	small nucleolar ribonucleoprotein complex	106	0	0.93	1
GO:0005736	DNA-directed RNA polymerase I complex	14	0	0.12	1
GO:0005741	mitochondrial outer membrane	107	0	0.93	1
GO:0005742	mitochondrial outer membrane translocase complex	7	0	0.06	1
GO:0005744	mitochondrial inner membrane presequence translocase complex	12	0	0.1	1
GO:0005746	mitochondrial respiratory chain	31	0	0.27	1
GO:0005749	mitochondrial respiratory chain complex II, succinate dehydrogenase complex (ubiquinone)	6	0	0.05	1
GO:0005750	mitochondrial respiratory chain complex III	11	0	0.1	1
GO:0005751	mitochondrial respiratory chain complex IV	13	0	0.11	1
GO:0005753	mitochondrial proton-transporting ATP synthase complex	17	0	0.15	1
GO:0005756	mitochondrial proton-transporting ATP synthase, central stalk	3	0	0.03	1
GO:0005758	mitochondrial intermembrane space	61	0	0.53	1
GO:0005761	mitochondrial ribosome	89	0	0.78	1
GO:0005762	mitochondrial large ribosomal subunit	50	0	0.44	1
GO:0005763	mitochondrial small ribosomal subunit	33	0	0.29	1
GO:0005764	lysosome	4	0	0.03	1
GO:0005769	early endosome	15	0	0.13	1
GO:0005770	late endosome	50	0	0.44	1
GO:0005771	multivesicular body	5	0	0.04	1
GO:0005775	vacuolar lumen	12	0	0.1	1
GO:0005776	autophagosome	4	0	0.03	1
GO:0005778	peroxisomal membrane	36	0	0.31	1
GO:0005779	integral component of peroxisomal membrane	15	0	0.13	1
GO:0005782	peroxisomal matrix	13	0	0.11	1
GO:0005784	Sec61 translocon complex	4	0	0.03	1
GO:0005786	signal recognition particle, endoplasmic reticulum targeting	6	0	0.05	1
GO:0005787	signal peptidase complex	4	0	0.03	1
GO:0005788	endoplasmic reticulum lumen	16	0	0.14	1
GO:0005791	rough endoplasmic reticulum	11	0	0.1	1
GO:0005793	endoplasmic reticulum-Golgi intermediate compartment	12	0	0.1	1
GO:0005795	Golgi stack	29	0	0.25	1
GO:0005796	Golgi lumen	3	0	0.03	1
GO:0005797	Golgi medial cisterna	6	0	0.05	1
GO:0005798	Golgi-associated vesicle	40	0	0.35	1
GO:0005801	cis-Golgi network	16	0	0.14	1
GO:0005802	trans-Golgi network	36	0	0.31	1
GO:0005813	centrosome	6	0	0.05	1
GO:0005815	microtubule organizing center	79	0	0.69	1
GO:0005816	spindle pole body	77	0	0.67	1
GO:0005818	aster	9	0	0.08	1
GO:0005819	spindle	109	0	0.95	1
GO:0005822	inner plaque of spindle pole body	4	0	0.03	1
GO:0005823	central plaque of spindle pole body	6	0	0.05	1
GO:0005824	outer plaque of spindle pole body	6	0	0.05	1
GO:0005825	half bridge of spindle pole body	4	0	0.03	1
GO:0005826	actomyosin contractile ring	15	0	0.13	1
GO:0005828	kinetochore microtubule	6	0	0.05	1
GO:0005832	chaperonin-containing T-complex	11	0	0.1	1
GO:0005834	heterotrimeric G-protein complex	4	0	0.03	1
GO:0005838	proteasome regulatory particle	24	0	0.21	1
GO:0005839	proteasome core complex	15	0	0.13	1
GO:0005845	mRNA cap binding complex	4	0	0.03	1
GO:0005847	mRNA cleavage and polyadenylation specificity factor complex	15	0	0.13	1
GO:0005849	mRNA cleavage factor complex	20	0	0.17	1
GO:0005850	eukaryotic translation initiation factor 2 complex	3	0	0.03	1
GO:0005851	eukaryotic translation initiation factor 2B complex	6	0	0.05	1
GO:0005852	eukaryotic translation initiation factor 3 complex	7	0	0.06	1
GO:0005853	eukaryotic translation elongation factor 1 complex	4	0	0.03	1
GO:0005854	nascent polypeptide-associated complex	3	0	0.03	1
GO:0005868	cytoplasmic dynein complex	4	0	0.03	1
GO:0005869	dynactin complex	5	0	0.04	1
GO:0005871	kinesin complex	8	0	0.07	1
GO:0005874	microtubule	66	0	0.58	1
GO:0005875	microtubule associated complex	22	0	0.19	1
GO:0005876	spindle microtubule	23	0	0.2	1
GO:0005880	nuclear microtubule	7	0	0.06	1
GO:0005881	cytoplasmic microtubule	23	0	0.2	1
GO:0005884	actin filament	10	0	0.09	1
GO:0005885	Arp2/3 protein complex	8	0	0.07	1
GO:0005905	coated pit	9	0	0.08	1
GO:0005934	cellular bud tip	99	0	0.86	1
GO:0005935	cellular bud neck	170	0	1.48	1
GO:0005937	mating projection	130	0	1.13	1
GO:0005940	septin ring	18	0	0.16	1
GO:0005942	phosphatidylinositol 3-kinase complex	11	0	0.1	1
GO:0005946	alpha,alpha-trehalose-phosphate synthase complex (UDP-forming)	4	0	0.03	1
GO:0005947	mitochondrial alpha-ketoglutarate dehydrogenase complex	4	0	0.03	1
GO:0005952	cAMP-dependent protein kinase complex	4	0	0.03	1
GO:0005955	calcineurin complex	3	0	0.03	1
GO:0005956	protein kinase CK2 complex	4	0	0.03	1
GO:0005960	glycine cleavage complex	4	0	0.03	1
GO:0005967	mitochondrial pyruvate dehydrogenase complex	5	0	0.04	1
GO:0005968	Rab-protein geranylgeranyltransferase complex	3	0	0.03	1
GO:0005971	ribonucleoside-diphosphate reductase complex	4	0	0.03	1
GO:0008023	transcription elongation factor complex	22	0	0.19	1
GO:0008024	positive transcription elongation factor complex b	3	0	0.03	1
GO:0008180	COP9 signalosome	7	0	0.06	1
GO:0008250	oligosaccharyltransferase complex	9	0	0.08	1
GO:0008275	gamma-tubulin small complex	3	0	0.03	1
GO:0008278	cohesin complex	6	0	0.05	1
GO:0008287	protein serine/threonine phosphatase complex	24	0	0.21	1
GO:0008540	proteasome regulatory particle, base subcomplex	13	0	0.11	1
GO:0008541	proteasome regulatory particle, lid subcomplex	10	0	0.09	1
GO:0008622	epsilon DNA polymerase complex	5	0	0.04	1
GO:0008623	CHRAC	5	0	0.04	1
GO:0009331	glycerol-3-phosphate dehydrogenase complex	3	0	0.03	1
GO:0009353	mitochondrial oxoglutarate dehydrogenase complex	4	0	0.03	1
GO:0009897	external side of plasma membrane	8	0	0.07	1
GO:0009986	cell surface	16	0	0.14	1
GO:0010008	endosome membrane	88	0	0.77	1
GO:0010494	cytoplasmic stress granule	40	0	0.35	1
GO:0012506	vesicle membrane	58	0	0.51	1
GO:0012507	ER to Golgi transport vesicle membrane	17	0	0.15	1
GO:0012510	trans-Golgi network transport vesicle membrane	9	0	0.08	1
GO:0015629	actin cytoskeleton	84	0	0.73	1
GO:0015630	microtubule cytoskeleton	131	0	1.14	1
GO:0015935	small ribosomal subunit	98	0	0.86	1
GO:0016023	cytoplasmic, membrane-bounded vesicle	130	0	1.13	1
GO:0016272	prefoldin complex	6	0	0.05	1
GO:0016281	eukaryotic translation initiation factor 4F complex	5	0	0.04	1
GO:0016282	eukaryotic 43S preinitiation complex	15	0	0.13	1
GO:0016363	nuclear matrix	3	0	0.03	1
GO:0016459	myosin complex	7	0	0.06	1
GO:0016460	myosin II complex	3	0	0.03	1
GO:0016469	proton-transporting two-sector ATPase complex	32	0	0.28	1
GO:0016471	vacuolar proton-transporting V-type ATPase complex	15	0	0.13	1
GO:0016514	SWI/SNF complex	12	0	0.1	1
GO:0016586	RSC complex	17	0	0.15	1
GO:0016587	Isw1 complex	4	0	0.03	1
GO:0016591	DNA-directed RNA polymerase II, holoenzyme	79	0	0.69	1
GO:0016592	mediator complex	26	0	0.23	1
GO:0016593	Cdc73/Paf1 complex	7	0	0.06	1
GO:0016602	CCAAT-binding factor complex	4	0	0.03	1
GO:0017059	serine C-palmitoyltransferase complex	6	0	0.05	1
GO:0017102	methionyl glutamyl tRNA synthetase complex	3	0	0.03	1
GO:0017119	Golgi transport complex	8	0	0.07	1
GO:0018444	translation release factor complex	3	0	0.03	1
GO:0019005	SCF ubiquitin ligase complex	21	0	0.18	1
GO:0019773	proteasome core complex, alpha-subunit complex	7	0	0.06	1
GO:0019774	proteasome core complex, beta-subunit complex	7	0	0.06	1
GO:0019867	outer membrane	113	0	0.99	1
GO:0019908	nuclear cyclin-dependent protein kinase holoenzyme complex	3	0	0.03	1
GO:0022624	proteasome accessory complex	24	0	0.21	1
GO:0022627	cytosolic small ribosomal subunit	63	0	0.55	1
GO:0030008	TRAPP complex	11	0	0.1	1
GO:0030014	CCR4-NOT complex	12	0	0.1	1
GO:0030015	CCR4-NOT core complex	10	0	0.09	1
GO:0030061	mitochondrial crista	4	0	0.03	1
GO:0030062	mitochondrial tricarboxylic acid cycle enzyme complex	6	0	0.05	1
GO:0030117	membrane coat	38	0	0.33	1
GO:0030118	clathrin coat	17	0	0.15	1
GO:0030119	AP-type membrane coat adaptor complex	16	0	0.14	1
GO:0030120	vesicle coat	32	0	0.28	1
GO:0030121	AP-1 adaptor complex	6	0	0.05	1
GO:0030122	AP-2 adaptor complex	4	0	0.03	1
GO:0030123	AP-3 adaptor complex	4	0	0.03	1
GO:0030125	clathrin vesicle coat	14	0	0.12	1
GO:0030126	COPI vesicle coat	8	0	0.07	1
GO:0030127	COPII vesicle coat	10	0	0.09	1
GO:0030128	clathrin coat of endocytic vesicle	4	0	0.03	1
GO:0030130	clathrin coat of trans-Golgi network vesicle	8	0	0.07	1
GO:0030131	clathrin adaptor complex	13	0	0.11	1
GO:0030132	clathrin coat of coated pit	6	0	0.05	1
GO:0030133	transport vesicle	63	0	0.55	1
GO:0030134	ER to Golgi transport vesicle	39	0	0.34	1
GO:0030135	coated vesicle	93	0	0.81	1
GO:0030136	clathrin-coated vesicle	37	0	0.32	1
GO:0030137	COPI-coated vesicle	21	0	0.18	1
GO:0030139	endocytic vesicle	7	0	0.06	1
GO:0030140	trans-Golgi network transport vesicle	15	0	0.13	1
GO:0030173	integral component of Golgi membrane	25	0	0.22	1
GO:0030286	dynein complex	8	0	0.07	1
GO:0030287	cell wall-bounded periplasmic space	8	0	0.07	1
GO:0030289	protein phosphatase 4 complex	3	0	0.03	1
GO:0030427	site of polarized growth	256	0	2.23	1
GO:0030428	cell septum	3	0	0.03	1
GO:0030479	actin cortical patch	60	0	0.52	1
GO:0030532	small nuclear ribonucleoprotein complex	66	0	0.58	1
GO:0030658	transport vesicle membrane	29	0	0.25	1
GO:0030659	cytoplasmic vesicle membrane	58	0	0.51	1
GO:0030660	Golgi-associated vesicle membrane	20	0	0.17	1
GO:0030662	coated vesicle membrane	43	0	0.38	1
GO:0030663	COPI-coated vesicle membrane	11	0	0.1	1
GO:0030665	clathrin-coated vesicle membrane	17	0	0.15	1
GO:0030666	endocytic vesicle membrane	4	0	0.03	1
GO:0030669	clathrin-coated endocytic vesicle membrane	4	0	0.03	1
GO:0030677	ribonuclease P complex	10	0	0.09	1
GO:0030681	multimeric ribonuclease P complex	9	0	0.08	1
GO:0030688	preribosome, small subunit precursor	16	0	0.14	1
GO:0030863	cortical cytoskeleton	73	0	0.64	1
GO:0030864	cortical actin cytoskeleton	73	0	0.64	1
GO:0030867	rough endoplasmic reticulum membrane	11	0	0.1	1
GO:0030869	RENT complex	4	0	0.03	1
GO:0030870	Mre11 complex	3	0	0.03	1
GO:0030874	nucleolar chromatin	4	0	0.03	1
GO:0030880	RNA polymerase complex	107	0	0.93	1
GO:0030892	mitotic cohesin complex	5	0	0.04	1
GO:0030894	replisome	19	0	0.17	1
GO:0030896	checkpoint clamp complex	3	0	0.03	1
GO:0030897	HOPS complex	7	0	0.06	1
GO:0030904	retromer complex	6	0	0.05	1
GO:0030906	retromer, cargo-selective complex	4	0	0.03	1
GO:0030907	MBF transcription complex	4	0	0.03	1
GO:0030915	Smc5-Smc6 complex	8	0	0.07	1
GO:0030956	glutamyl-tRNA(Gln) amidotransferase complex	3	0	0.03	1
GO:0031010	ISWI-type complex	9	0	0.08	1
GO:0031080	nuclear pore outer ring	7	0	0.06	1
GO:0031105	septin complex	7	0	0.06	1
GO:0031160	spore wall	15	0	0.13	1
GO:0031166	integral component of vacuolar membrane	9	0	0.08	1
GO:0031201	SNARE complex	28	0	0.24	1
GO:0031205	endoplasmic reticulum Sec complex	4	0	0.03	1
GO:0031207	Sec62/Sec63 complex	4	0	0.03	1
GO:0031211	endoplasmic reticulum palmitoyltransferase complex	8	0	0.07	1
GO:0031228	intrinsic component of Golgi membrane	25	0	0.22	1
GO:0031229	intrinsic component of nuclear inner membrane	3	0	0.03	1
GO:0031231	intrinsic component of peroxisomal membrane	15	0	0.13	1
GO:0031233	intrinsic component of external side of plasma membrane	8	0	0.07	1
GO:0031235	intrinsic component of the cytoplasmic side of the plasma membrane	4	0	0.03	1
GO:0031252	cell leading edge	3	0	0.03	1
GO:0031253	cell projection membrane	5	0	0.04	1
GO:0031256	leading edge membrane	3	0	0.03	1
GO:0031261	DNA replication preinitiation complex	22	0	0.19	1
GO:0031262	Ndc80 complex	5	0	0.04	1
GO:0031298	replication fork protection complex	25	0	0.22	1
GO:0031304	intrinsic component of mitochondrial inner membrane	34	0	0.3	1
GO:0031305	integral component of mitochondrial inner membrane	31	0	0.27	1
GO:0031306	intrinsic component of mitochondrial outer membrane	25	0	0.22	1
GO:0031307	integral component of mitochondrial outer membrane	25	0	0.22	1
GO:0031310	intrinsic component of vacuolar membrane	11	0	0.1	1
GO:0031314	extrinsic component of mitochondrial inner membrane	23	0	0.2	1
GO:0031315	extrinsic component of mitochondrial outer membrane	4	0	0.03	1
GO:0031362	anchored component of external side of plasma membrane	8	0	0.07	1
GO:0031371	ubiquitin conjugating enzyme complex	3	0	0.03	1
GO:0031389	Rad17 RFC-like complex	5	0	0.04	1
GO:0031390	Ctf18 RFC-like complex	7	0	0.06	1
GO:0031391	Elg1 RFC-like complex	5	0	0.04	1
GO:0031410	cytoplasmic vesicle	132	0	1.15	1
GO:0031414	N-terminal protein acetyltransferase complex	8	0	0.07	1
GO:0031415	NatA complex	4	0	0.03	1
GO:0031416	NatB complex	3	0	0.03	1
GO:0031417	NatC complex	3	0	0.03	1
GO:0031422	RecQ helicase-Topo III complex	3	0	0.03	1
GO:0031428	box C/D snoRNP complex	53	0	0.46	1
GO:0031429	box H/ACA snoRNP complex	34	0	0.3	1
GO:0031499	TRAMP complex	7	0	0.06	1
GO:0031501	mannosyltransferase complex	19	0	0.17	1
GO:0031502	dolichyl-phosphate-mannose-protein mannosyltransferase complex	7	0	0.06	1
GO:0031518	CBF3 complex	5	0	0.04	1
GO:0031588	nucleotide-activated protein kinase complex	5	0	0.04	1
GO:0031595	nuclear proteasome complex	7	0	0.06	1
GO:0031597	cytosolic proteasome complex	31	0	0.27	1
GO:0031901	early endosome membrane	5	0	0.04	1
GO:0031902	late endosome membrane	25	0	0.22	1
GO:0031903	microbody membrane	36	0	0.31	1
GO:0031907	microbody lumen	13	0	0.11	1
GO:0031932	TORC2 complex	7	0	0.06	1
GO:0031933	telomeric heterochromatin	9	0	0.08	1
GO:0031942	i-AAA complex	3	0	0.03	1
GO:0031968	organelle outer membrane	112	0	0.98	1
GO:0031970	organelle envelope lumen	66	0	0.58	1
GO:0031982	vesicle	136	0	1.19	1
GO:0031984	organelle subcompartment	87	0	0.76	1
GO:0031985	Golgi cisterna	23	0	0.2	1
GO:0031988	membrane-bounded vesicle	131	0	1.14	1
GO:0032040	small-subunit processome	54	0	0.47	1
GO:0032045	guanyl-nucleotide exchange factor complex	7	0	0.06	1
GO:0032126	eisosome	9	0	0.08	1
GO:0032133	chromosome passenger complex	4	0	0.03	1
GO:0032153	cell division site	32	0	0.28	1
GO:0032155	cell division site part	32	0	0.28	1
GO:0032156	septin cytoskeleton	25	0	0.22	1
GO:0032160	septin filament array	5	0	0.04	1
GO:0032161	cleavage apparatus septin structure	16	0	0.14	1
GO:0032173	septin collar	3	0	0.03	1
GO:0032174	cellular bud neck septin collar	3	0	0.03	1
GO:0032176	split septin rings	3	0	0.03	1
GO:0032177	cellular bud neck split septin rings	3	0	0.03	1
GO:0032221	Rpd3S complex	5	0	0.04	1
GO:0032299	ribonuclease H2 complex	3	0	0.03	1
GO:0032389	MutLalpha complex	3	0	0.03	1
GO:0032432	actin filament bundle	7	0	0.06	1
GO:0032541	cortical endoplasmic reticulum	23	0	0.2	1
GO:0032545	CURI complex	5	0	0.04	1
GO:0032585	multivesicular body membrane	3	0	0.03	1
GO:0032587	ruffle membrane	3	0	0.03	1
GO:0032592	integral component of mitochondrial membrane	63	0	0.55	1
GO:0032777	Piccolo NuA4 histone acetyltransferase complex	6	0	0.05	1
GO:0032806	carboxy-terminal domain protein kinase complex	14	0	0.12	1
GO:0032807	DNA ligase IV complex	3	0	0.03	1
GO:0032865	ERMES complex	5	0	0.04	1
GO:0032993	protein-DNA complex	65	0	0.57	1
GO:0033061	DNA recombinase mediator complex	3	0	0.03	1
GO:0033063	Rad51B-Rad51C-Rad51D-XRCC2 complex	3	0	0.03	1
GO:0033100	NuA3 histone acetyltransferase complex	6	0	0.05	1
GO:0033101	cellular bud membrane	9	0	0.08	1
GO:0033176	proton-transporting V-type ATPase complex	15	0	0.13	1
GO:0033177	proton-transporting two-sector ATPase complex, proton-transporting domain	19	0	0.17	1
GO:0033178	proton-transporting two-sector ATPase complex, catalytic domain	13	0	0.11	1
GO:0033179	proton-transporting V-type ATPase, V0 domain	7	0	0.06	1
GO:0033180	proton-transporting V-type ATPase, V1 domain	8	0	0.07	1
GO:0033186	CAF-1 complex	3	0	0.03	1
GO:0033254	vacuolar transporter chaperone complex	4	0	0.03	1
GO:0033255	SAS acetyltransferase complex	3	0	0.03	1
GO:0033263	CORVET complex	7	0	0.06	1
GO:0033290	eukaryotic 48S preinitiation complex	16	0	0.14	1
GO:0033309	SBF transcription complex	5	0	0.04	1
GO:0033551	monopolin complex	4	0	0.03	1
GO:0033553	rDNA heterochromatin	11	0	0.1	1
GO:0033573	high-affinity iron permease complex	3	0	0.03	1
GO:0033588	Elongator holoenzyme complex	7	0	0.06	1
GO:0033597	mitotic checkpoint complex	4	0	0.03	1
GO:0033698	Rpd3L complex	12	0	0.1	1
GO:0034044	exomer complex	5	0	0.04	1
GO:0034045	pre-autophagosomal structure membrane	24	0	0.21	1
GO:0034098	VCP-NPL4-UFD1 AAA ATPase complex	3	0	0.03	1
GO:0034099	luminal surveillance complex	3	0	0.03	1
GO:0034271	phosphatidylinositol 3-kinase complex, class III, type I	5	0	0.04	1
GO:0034272	phosphatidylinositol 3-kinase complex, class III, type II	4	0	0.03	1
GO:0034274	Atg12-Atg5-Atg16 complex	3	0	0.03	1
GO:0034388	Pwp2p-containing subcomplex of 90S preribosome	6	0	0.05	1
GO:0034448	EGO complex	6	0	0.05	1
GO:0034455	t-UTP complex	7	0	0.06	1
GO:0034456	UTP-C complex	6	0	0.05	1
GO:0034457	Mpp10 complex	3	0	0.03	1
GO:0034506	chromosome, centromeric core domain	4	0	0.03	1
GO:0034515	proteasome storage granule	26	0	0.23	1
GO:0034518	RNA cap binding complex	6	0	0.05	1
GO:0034657	GID complex	7	0	0.06	1
GO:0034708	methyltransferase complex	20	0	0.17	1
GO:0034719	SMN-Sm protein complex	3	0	0.03	1
GO:0034967	Set3 complex	7	0	0.06	1
GO:0034990	nuclear mitotic cohesin complex	5	0	0.04	1
GO:0035032	phosphatidylinositol 3-kinase complex, class III	11	0	0.1	1
GO:0035097	histone methyltransferase complex	8	0	0.07	1
GO:0035267	NuA4 histone acetyltransferase complex	16	0	0.14	1
GO:0035327	transcriptionally active chromatin	8	0	0.07	1
GO:0035339	SPOTS complex	6	0	0.05	1
GO:0035361	Cul8-RING ubiquitin ligase complex	5	0	0.04	1
GO:0035649	Nrd1 complex	3	0	0.03	1
GO:0035859	Seh1-associated complex	8	0	0.07	1
GO:0035861	site of double-strand break	7	0	0.06	1
GO:0036266	Cdc48p-Npl4p-Vms1p AAA ATPase complex	3	0	0.03	1
GO:0036387	pre-replicative complex	17	0	0.15	1
GO:0036396	MIS complex	3	0	0.03	1
GO:0036437	Isw1b complex	3	0	0.03	1
GO:0036452	ESCRT complex	13	0	0.11	1
GO:0042406	extrinsic component of endoplasmic reticulum membrane	4	0	0.03	1
GO:0042555	MCM complex	6	0	0.05	1
GO:0042575	DNA polymerase complex	11	0	0.1	1
GO:0042597	periplasmic space	12	0	0.1	1
GO:0042719	mitochondrial intermembrane space protein transporter complex	4	0	0.03	1
GO:0042720	mitochondrial inner membrane peptidase complex	3	0	0.03	1
GO:0042721	mitochondrial inner membrane protein insertion complex	6	0	0.05	1
GO:0042729	DASH complex	10	0	0.09	1
GO:0042763	intracellular immature spore	72	0	0.63	1
GO:0042764	ascospore-type prospore	72	0	0.63	1
GO:0042765	GPI-anchor transamidase complex	5	0	0.04	1
GO:0042788	polysomal ribosome	4	0	0.03	1
GO:0042995	cell projection	132	0	1.15	1
GO:0043189	H4/H2A histone acetyltransferase complex	16	0	0.14	1
GO:0043224	nuclear SCF ubiquitin ligase complex	3	0	0.03	1
GO:0043291	RAVE complex	3	0	0.03	1
GO:0043332	mating projection tip	118	0	1.03	1
GO:0043505	CENP-A containing nucleosome	4	0	0.03	1
GO:0043527	tRNA methyltransferase complex	6	0	0.05	1
GO:0043529	GET complex	3	0	0.03	1
GO:0043541	UDP-N-acetylglucosamine transferase complex	3	0	0.03	1
GO:0043596	nuclear replication fork	46	0	0.4	1
GO:0043601	nuclear replisome	19	0	0.17	1
GO:0043614	multi-eIF complex	10	0	0.09	1
GO:0043625	delta DNA polymerase complex	3	0	0.03	1
GO:0044232	organelle membrane contact site	26	0	0.23	1
GO:0044233	ER-mitochondrion membrane contact site	7	0	0.06	1
GO:0044284	mitochondrial crista junction	6	0	0.05	1
GO:0044421	extracellular region part	4	0	0.03	1
GO:0044426	cell wall part	7	0	0.06	1
GO:0044430	cytoskeletal part	228	0	1.99	1
GO:0044431	Golgi apparatus part	206	0	1.8	1
GO:0044433	cytoplasmic vesicle part	67	0	0.58	1
GO:0044438	microbody part	47	0	0.41	1
GO:0044439	peroxisomal part	47	0	0.41	1
GO:0044440	endosomal part	106	0	0.93	1
GO:0044450	microtubule organizing center part	19	0	0.17	1
GO:0044452	nucleolar part	149	0	1.3	1
GO:0044453	nuclear membrane part	8	0	0.07	1
GO:0044455	mitochondrial membrane part	172	0	1.5	1
GO:0044462	external encapsulating structure part	7	0	0.06	1
GO:0044463	cell projection part	125	0	1.09	1
GO:0044611	nuclear pore inner ring	4	0	0.03	1
GO:0044613	nuclear pore central transport channel	12	0	0.1	1
GO:0044614	nuclear pore cytoplasmic filaments	7	0	0.06	1
GO:0044615	nuclear pore nuclear basket	8	0	0.07	1
GO:0044695	Dsc E3 ubiquitin ligase complex	4	0	0.03	1
GO:0044697	HICS complex	4	0	0.03	1
GO:0044815	DNA packaging complex	18	0	0.16	1
GO:0045121	membrane raft	21	0	0.18	1
GO:0045239	tricarboxylic acid cycle enzyme complex	7	0	0.06	1
GO:0045240	dihydrolipoyl dehydrogenase complex	4	0	0.03	1
GO:0045252	oxoglutarate dehydrogenase complex	4	0	0.03	1
GO:0045254	pyruvate dehydrogenase complex	5	0	0.04	1
GO:0045257	succinate dehydrogenase complex (ubiquinone)	6	0	0.05	1
GO:0045259	proton-transporting ATP synthase complex	17	0	0.15	1
GO:0045261	proton-transporting ATP synthase complex, catalytic core F(1)	5	0	0.04	1
GO:0045263	proton-transporting ATP synthase complex, coupling factor F(o)	12	0	0.1	1
GO:0045265	proton-transporting ATP synthase, stator stalk	3	0	0.03	1
GO:0045269	proton-transporting ATP synthase, central stalk	3	0	0.03	1
GO:0045273	respiratory chain complex II	6	0	0.05	1
GO:0045275	respiratory chain complex III	11	0	0.1	1
GO:0045277	respiratory chain complex IV	13	0	0.11	1
GO:0045281	succinate dehydrogenase complex	6	0	0.05	1
GO:0045283	fumarate reductase complex	6	0	0.05	1
GO:0045293	mRNA editing complex	3	0	0.03	1
GO:0045298	tubulin complex	3	0	0.03	1
GO:0045334	clathrin-coated endocytic vesicle	4	0	0.03	1
GO:0046540	U4/U6 x U5 tri-snRNP complex	33	0	0.29	1
GO:0046658	anchored component of plasma membrane	11	0	0.1	1
GO:0046695	SLIK (SAGA-like) complex	17	0	0.15	1
GO:0046930	pore complex	3	0	0.03	1
GO:0048188	Set1C/COMPASS complex	8	0	0.07	1
GO:0048471	perinuclear region of cytoplasm	22	0	0.19	1
GO:0048475	coated membrane	38	0	0.33	1
GO:0048500	signal recognition particle	6	0	0.05	1
GO:0051233	spindle midzone	7	0	0.06	1
GO:0055029	nuclear DNA-directed RNA polymerase complex	105	0	0.92	1
GO:0055087	Ski complex	4	0	0.03	1
GO:0061576	acyl-CoA ceramide synthase complex	3	0	0.03	1
GO:0061617	MICOS complex	6	0	0.05	1
GO:0061638	CENP-A containing chromatin	4	0	0.03	1
GO:0061645	endocytic patch	61	0	0.53	1
GO:0070056	prospore membrane leading edge	3	0	0.03	1
GO:0070069	cytochrome complex	24	0	0.21	1
GO:0070187	telosome	3	0	0.03	1
GO:0070209	ASTRA complex	7	0	0.06	1
GO:0070210	Rpd3L-Expanded complex	19	0	0.17	1
GO:0070211	Snt2C complex	3	0	0.03	1
GO:0070274	RES complex	3	0	0.03	1
GO:0070390	transcription export complex 2	4	0	0.03	1
GO:0070469	respiratory chain	35	0	0.31	1
GO:0070545	PeBoW complex	3	0	0.03	1
GO:0070692	trimeric positive transcription elongation factor complex b	3	0	0.03	1
GO:0070762	nuclear pore transmembrane ring	3	0	0.03	1
GO:0070772	PAS complex	5	0	0.04	1
GO:0070775	H3 histone acetyltransferase complex	6	0	0.05	1
GO:0070822	Sin3-type complex	16	0	0.14	1
GO:0070823	HDA1 complex	3	0	0.03	1
GO:0070847	core mediator complex	21	0	0.18	1
GO:0070860	RNA polymerase I core factor complex	4	0	0.03	1
GO:0070867	mating projection tip membrane	3	0	0.03	1
GO:0070938	contractile ring	15	0	0.13	1
GO:0070939	Dsl1p complex	3	0	0.03	1
GO:0070985	TFIIK complex	3	0	0.03	1
GO:0070993	translation preinitiation complex	18	0	0.16	1
GO:0071004	U2-type prespliceosome	30	0	0.26	1
GO:0071006	U2-type catalytic step 1 spliceosome	14	0	0.12	1
GO:0071007	U2-type catalytic step 2 spliceosome	9	0	0.08	1
GO:0071008	U2-type post-mRNA release spliceosomal complex	5	0	0.04	1
GO:0071010	prespliceosome	30	0	0.26	1
GO:0071011	precatalytic spliceosome	16	0	0.14	1
GO:0071012	catalytic step 1 spliceosome	14	0	0.12	1
GO:0071013	catalytic step 2 spliceosome	34	0	0.3	1
GO:0071014	post-mRNA release spliceosomal complex	8	0	0.07	1
GO:0071020	post-spliceosomal complex	4	0	0.03	1
GO:0071021	U2-type post-spliceosomal complex	3	0	0.03	1
GO:0071256	translocon complex	5	0	0.04	1
GO:0071261	Ssh1 translocon complex	3	0	0.03	1
GO:0071513	phosphopantothenoylcysteine decarboxylase complex	3	0	0.03	1
GO:0071561	nucleus-vacuole junction	10	0	0.09	1
GO:0071563	Myo2p-Vac17p-Vac8p transport complex	3	0	0.03	1
GO:0071627	integral component of fungal-type vacuolar membrane	8	0	0.07	1
GO:0071628	intrinsic component of fungal-type vacuolar membrane	8	0	0.07	1
GO:0071782	endoplasmic reticulum tubular network	25	0	0.22	1
GO:0071819	DUBm complex	4	0	0.03	1
GO:0072379	ER membrane insertion complex	6	0	0.05	1
GO:0072380	TRC complex	6	0	0.05	1
GO:0072546	ER membrane protein complex	6	0	0.05	1
GO:0072588	box H/ACA RNP complex	34	0	0.3	1
GO:0072686	mitotic spindle	11	0	0.1	1
GO:0072687	meiotic spindle	5	0	0.04	1
GO:0080008	Cul4-RING E3 ubiquitin ligase complex	3	0	0.03	1
GO:0090544	BAF-type complex	12	0	0.1	1
GO:0090576	RNA polymerase III transcription factor complex	9	0	0.08	1
GO:0097002	mitochondrial inner boundary membrane	4	0	0.03	1
GO:0097038	perinuclear endoplasmic reticulum	6	0	0.05	1
GO:0097042	extrinsic component of fungal-type vacuolar membrane	7	0	0.06	1
GO:0097196	Shu complex	4	0	0.03	1
GO:0097255	R2TP complex	4	0	0.03	1
GO:0097344	Rix1 complex	3	0	0.03	1
GO:0097373	MCM core complex	3	0	0.03	1
GO:0097525	spliceosomal snRNP complex	63	0	0.55	1
GO:0097526	spliceosomal tri-snRNP complex	33	0	0.29	1
GO:0097550	transcriptional preinitiation complex	4	0	0.03	1
GO:0097658	Asi complex	3	0	0.03	1
GO:0098573	intrinsic component of mitochondrial membrane	66	0	0.58	1
GO:0098589	membrane region	37	0	0.32	1
GO:0098590	plasma membrane region	5	0	0.04	1
GO:0098791	Golgi subcompartment	62	0	0.54	1
GO:0098796	membrane protein complex	321	0	2.8	1
GO:0098797	plasma membrane protein complex	18	0	0.16	1
GO:0098798	mitochondrial protein complex	121	0	1.06	1
GO:0098799	outer mitochondrial membrane protein complex	18	0	0.16	1
GO:0098800	inner mitochondrial membrane protein complex	83	0	0.72	1
GO:0098803	respiratory chain complex	31	0	0.27	1
GO:0098827	endoplasmic reticulum subcompartment	25	0	0.22	1
GO:0098857	membrane microdomain	21	0	0.18	1
GO:0099512	supramolecular fiber	76	0	0.66	1
GO:0099513	polymeric cytoskeletal fiber	76	0	0.66	1
GO:1902495	transmembrane transporter complex	12	0	0.1	1
GO:1902554	serine/threonine protein kinase complex	39	0	0.34	1
GO:1902555	endoribonuclease complex	14	0	0.12	1
GO:1902562	H4 histone acetyltransferase complex	16	0	0.14	1
GO:1902773	GTPase activator complex	5	0	0.04	1
GO:1902911	protein kinase complex	44	0	0.38	1
GO:1903293	phosphatase complex	24	0	0.21	1
GO:1904423	dehydrodolichyl diphosphate synthase complex	3	0	0.03	1
GO:1904949	ATPase complex	4	0	0.03	1
GO:1990070	TRAPPI protein complex	6	0	0.05	1
GO:1990071	TRAPPII protein complex	10	0	0.09	1
GO:1990072	TRAPPIII protein complex	7	0	0.06	1
GO:1990112	RQC complex	6	0	0.05	1
GO:1990130	Iml1 complex	3	0	0.03	1
GO:1990143	CoA-synthesizing protein complex	6	0	0.05	1
GO:1990204	oxidoreductase complex	38	0	0.33	1
GO:1990316	ATG1/ULK1 kinase complex	3	0	0.03	1
GO:1990334	Bfa1-Bub2 complex	3	0	0.03	1
GO:1990351	transporter complex	38	0	0.33	1
GO:1990415	Pex17p-Pex14p docking complex	21	0	0.18	1
GO:1990429	peroxisomal importomer complex	20	0	0.17	1
GO:1990467	NuA3a histone acetyltransferase complex	5	0	0.04	1
GO:1990468	NuA3b histone acetyltransferase complex	5	0	0.04	1
GO:1990526	Ste12p-Dig1p-Dig2p complex	3	0	0.03	1
GO:1990527	Tec1p-Ste12p-Dig1p complex	3	0	0.03	1
GO:1990615	Kelch-containing formin regulatory complex	3	0	0.03	1
GO:1990726	Lsm1-7-Pat1 complex	8	0	0.07	1
GO:1990816	vacuole-mitochondrion membrane contact site	12	0	0.1	1
GO:1990879	CST complex	3	0	0.03	1
