# Supplementary material for: Genetics of trans-regulatory variation in gene expression
Source: eLife. 2018 Jul 17;7:e35471. doi: 10.7554/eLife.35471 (PMC6072440; doi:10.7554/eLife.35471)
Supplement: Source data 13. — This xlsx file contains processed data used for the comparisons of eQTLs and pQTLs. [file elife-35471-data13.xlsx]

## Sheet: pQTL_effects_at_eQTL
eQTL	start	end	width	gene	cis	r	LOD	VE	LM	peakPos	XpQTL_allele_difference	XQTLOverlap	XQTLOverlap_10kPad
chrXII_YGR234W	657022	657022	1	YGR234W	FALSE	0.882296	331.188	0.692831	1.21987	657022	0.91993	TRUE	TRUE
chrXII_YJR048W	657022	657022	1	YJR048W	FALSE	0.832784	259.887	0.65369	0.938428	657022	0.840801	TRUE	TRUE
chrXII_YPL028W	650212	657860	7649	YPL028W	FALSE	0.718035	159.275	0.396743	0.197726	657022	0.446263	TRUE	TRUE
chrXV_YLL028W	150111	151997	1887	YLL028W	FALSE	0.704456	150.683	0.420997	0.55785	151910	0.883935	FALSE	TRUE
chrXIV_YOR165W	466588	466588	1	YOR165W	FALSE	0.695019	144.995	0.435212	0.195327	466588	0.0387088	FALSE	FALSE
chrXIV_YCR077C	466588	468488	1901	YCR077C	FALSE	0.579751	90.0198	0.148869	0.185756	467028	0.000454409	FALSE	FALSE
chrXIV_YPR125W	466588	468488	1901	YPR125W	FALSE	0.534389	73.897	0.273812	0.15561	466588	0.0975482	TRUE	TRUE
chrXI_YLR295C	230068	232793	2726	YLR295C	FALSE	0.508011	65.598	0.192506	0.125153	232523	0.349807	TRUE	TRUE
chrXII_YGL055W	657792	659769	1978	YGL055W	FALSE	0.507039	65.3058	0.174845	0.215242	659769	0.432176	TRUE	TRUE
chrXIV_YCR003W	466588	470301	3714	YCR003W	FALSE	0.500871	63.4746	0.233225	0.176487	466588	0.123388	TRUE	TRUE
chrVIII_YJL078C	101494	104423	2930	YJL078C	FALSE	0.480609	57.7171	0.162308	0.243759	101494	0.140759	TRUE	TRUE
chrVII_YBR067C	400432	405421	4990	YBR067C	FALSE	0.478295	57.0839	0.0940048	0.389799	400432	0.182852	TRUE	TRUE
chrXI_YDR298C	230068	232793	2726	YDR298C	FALSE	0.476275	56.5352	0.155642	0.097927	232523	0.142651	TRUE	TRUE
chrXIV_YBR179C	466588	468488	1901	YBR179C	FALSE	0.465767	53.7394	0.181467	0.113959	466588	0.11183	TRUE	TRUE
chrXIV_YGR086C	466588	468488	1901	YGR086C	FALSE	0.456577	51.3733	0.133411	0.146	466588	-0.113217	TRUE	TRUE
chrXI_YPL078C	230068	234119	4052	YPL078C	FALSE	0.445653	48.6541	0.140445	0.0990983	230068	0.205157	TRUE	TRUE
chrXII_YNL134C	649837	668899	19063	YNL134C	FALSE	0.432369	45.4787	0.120466	0.223271	662515	-0.14203	TRUE	TRUE
chrXI_YDR377W	228147	232793	4647	YDR377W	FALSE	0.424064	43.5647	0.15706	0.109223	230068	0.143135	TRUE	TRUE
chrXIV_YLL009C	466588	468488	1901	YLL009C	FALSE	0.415239	41.5891	0.14371	0.177681	466588	0.00199523	FALSE	FALSE
chrXV_YGR086C	169333	171671	2339	YGR086C	FALSE	0.408741	40.1719	0.117562	0.133772	170921	0.404225	TRUE	TRUE
chrXIV_YKL167C	464117	470301	6185	YKL167C	FALSE	0.402988	38.9432	0.138499	0.135512	467028	0.147232	TRUE	TRUE
chrXII_YDR298C	640445	669013	28569	YDR298C	FALSE	0.392751	36.8164	0.0974166	0.0743676	660371	0.0824739	FALSE	FALSE
chrXV_YER062C	157219	161768	4550	YER062C	FALSE	0.388245	35.9039	0.0791003	0.174601	160403	0.22112	TRUE	TRUE
chrXIV_YMR067C	464117	471767	7651	YMR067C	FALSE	0.384852	35.2262	0.141681	0.0837408	467028	0.115658	TRUE	TRUE
chrXIV_YOR361C	463554	472584	9031	YOR361C	FALSE	0.383223	34.9038	0.133163	0.051758	467028	0.13104	TRUE	TRUE
chrXV_YBR067C	145140	159369	14230	YBR067C	FALSE	0.38248	34.7572	0.0406689	0.350722	152407	0.144418	TRUE	TRUE
chrXII_YPL078C	640445	669013	28569	YPL078C	FALSE	0.377859	33.8547	0.105872	0.0784588	661927	0.189122	TRUE	TRUE
chrXII_YER062C	649837	659769	9933	YER062C	FALSE	0.374677	33.2417	0.11717	0.131612	659350	0.0559624	FALSE	FALSE
chrXII_YCR002C	649837	661927	12091	YCR002C	FALSE	0.364748	31.3727	0.105612	0.0570867	661927	0.0246586	FALSE	FALSE
chrXV_YNL055C	152141	171306	19166	YNL055C	FALSE	0.362778	31.0098	0.0640507	0.131726	154799	0.416032	TRUE	TRUE
chrXII_YNR001C	647095	664658	17564	YNR001C	FALSE	0.362423	30.9446	0.116079	0.180307	650212	0.374937	TRUE	TRUE
chrXIV_YDR324C	370084	383709	13626	YDR324C	FALSE	0.35227	29.1166	0.120172	0.0832528	376313	-0.0643347	FALSE	FALSE
chrXIV_YDR127W	466588	470301	3714	YDR127W	FALSE	0.350966	28.8866	0.127677	0.152688	466588	-0.0386008	FALSE	FALSE
chrXI_YJR121W	226659	234119	7461	YJR121W	FALSE	0.345303	27.9006	0.0895975	0.0979175	232667	0.209712	TRUE	TRUE
chrXII_YGR247W	650212	668899	18688	YGR247W	FALSE	0.344627	27.7843	0.103191	0.098143	663332	0.0773536	FALSE	FALSE
chrXII_YBR179C	650212	668899	18688	YBR179C	FALSE	0.343176	27.5355	0.0892497	0.0691616	660371	0.0199774	FALSE	FALSE
chrXIV_YFL016C	466588	470301	3714	YFL016C	FALSE	0.34288	27.485	0.0982339	0.16227	466588	0.237897	TRUE	TRUE
chrXII_YDR099W	648649	667877	19229	YDR099W	FALSE	0.340704	27.1149	0.116859	0.0621403	659350	0.0321665	FALSE	FALSE
chrXIV_YKL029C	441268	472584	31317	YKL029C	FALSE	0.337345	26.5494	0.0844396	0.120957	467028	-0.106239	FALSE	FALSE
chrXII_YGR086C	648649	662515	13867	YGR086C	FALSE	0.335564	26.2524	0.0869366	0.0870377	660371	-0.016548	FALSE	FALSE
chrXIV_YOR061W	453089	470301	17213	YOR061W	FALSE	0.334984	26.1561	0.106469	0.0507148	464117	0.119702	TRUE	TRUE
chrVII_YNR016C	396575	400387	3813	YNR016C	FALSE	0.33059	25.4334	0.0854891	0.123167	397449	0.0381423	FALSE	FALSE
chrXII_YNL231C	648649	659350	10702	YNL231C	FALSE	0.330147	25.3611	0.0594388	0.0641805	657022	0.141491	TRUE	TRUE
chrXII_YPR028W	646705	660371	13667	YPR028W	FALSE	0.329225	25.2113	0.0657414	0.0645333	657792	-0.0274205	FALSE	FALSE
chrXIV_YKR080W	441268	478701	37434	YKR080W	FALSE	0.325942	24.6817	0.081825	0.103643	442493	0.0928721	FALSE	FALSE
chrXIII_YPL028W	409219	410320	1102	YPL028W	FALSE	0.324682	24.4803	0.042422	0.0631057	409778	0.169432	TRUE	TRUE
chrXI_YNL055C	226659	234119	7461	YNL055C	FALSE	0.32182	24.0262	0.0536178	0.0982254	230068	0.371468	TRUE	TRUE
chrXII_YKR014C	650212	668899	18688	YKR014C	FALSE	0.320396	23.8022	0.0848493	0.0794382	660371	-0.0246461	FALSE	FALSE
chrXIV_YDR232W	466588	470301	3714	YDR232W	FALSE	0.319795	23.708	0.0763402	0.0759352	466588	0.145234	TRUE	TRUE
chrXII_YJL151C	648649	668899	20251	YJL151C	FALSE	0.316327	23.1687	0.0940561	0.0737644	659769	0.0477873	FALSE	FALSE
chrXII_YKL167C	648649	674877	26229	YKL167C	FALSE	0.311078	22.366	0.0716332	0.0848529	662515	0.0760569	FALSE	FALSE
chrXIV_YGL253W	295870	301067	5198	YGL253W	FALSE	0.308708	22.0089	0.0413523	0.100564	301067	0.094391	TRUE	TRUE
chrII_YKL029C	694124	700736	6613	YKL029C	FALSE	0.307382	21.8105	0.0783936	0.128183	695857	0.119203	TRUE	TRUE
chrXIV_YOR310C	368183	383709	15527	YOR310C	FALSE	0.304259	21.3474	0.0875255	0.0733762	370084	0.00819967	FALSE	FALSE
chrXIV_YMR142C	358507	374659	16153	YMR142C	FALSE	0.301578	20.9543	0.0965908	0.10203	371753	0.0835688	FALSE	FALSE
chrXV_YPR160W	157219	172102	14884	YPR160W	FALSE	0.301426	20.9322	0.073918	0.284239	171150	0.40213	TRUE	TRUE
chrXIII_YLR413W	409219	410320	1102	YLR413W	FALSE	0.297922	20.4252	0.0217975	0.291812	409778	0.315707	TRUE	TRUE
chrXIV_YLR325C	358507	381031	22525	YLR325C	FALSE	0.297596	20.3784	0.0879143	0.0731193	376313	0.0352163	FALSE	FALSE
chrXV_YPL078C	139908	171671	31764	YPL078C	FALSE	0.297166	20.3167	0.0584953	0.0710258	160403	0.0596786	FALSE	FALSE
chrXIV_YBR084C-A	370084	377351	7268	YBR084C-A	FALSE	0.296118	20.1669	0.0915742	0.0810754	371753	0.121923	FALSE	FALSE
chrXIV_YGL078C	368183	377351	9169	YGL078C	FALSE	0.293124	19.7424	0.0774546	0.0914031	370084	0.013695	FALSE	FALSE
chrXI_YGR234W	226659	234462	7804	YGR234W	FALSE	0.290306	19.3474	0.0119502	0.172375	229405	0.165434	TRUE	TRUE
chrXIV_YJR048W	373628	401891	28264	YJR048W	FALSE	0.288733	19.129	0.0221482	0.205644	400049	0.180739	FALSE	FALSE
chrXIV_YDR343C	449640	472584	22945	YDR343C	FALSE	0.288544	19.1029	0.0775318	0.517274	466588	-0.0775672	FALSE	FALSE
chrXIV_YGL147C	368183	377351	9169	YGL147C	FALSE	0.286355	18.8014	0.0795854	0.155693	371753	-0.0183141	FALSE	FALSE
chrXIV_YBL007C	466588	468488	1901	YBL007C	FALSE	0.285151	18.6367	0.0732814	0.103312	466588	-0.214581	TRUE	TRUE
chrXII_YCL040W	648649	678277	29629	YCL040W	FALSE	0.284832	18.5933	0.049608	0.198737	662515	-0.084198	FALSE	FALSE
chrXII_YGR244C	648649	668899	20251	YGR244C	FALSE	0.284324	18.5242	0.0736031	0.0964279	660371	0.216708	TRUE	TRUE
chrVII_YDL051W	121176	181036	59861	YDL051W	FALSE	0.282164	18.2318	0.069052	0.0619951	126593	0.095621	TRUE	TRUE
chrXII_YMR315W	646705	666390	19686	YMR315W	FALSE	0.281056	18.0828	0.0699866	0.10231	659350	-0.178744	FALSE	FALSE
chrI_YGL055W	46375	55688	9314	YGL055W	FALSE	0.280416	17.9972	0.0308372	0.104204	52124	0.216773	TRUE	TRUE
chrXII_YFL016C	646705	668899	22195	YFL016C	FALSE	0.280415	17.997	0.0542217	0.0905149	662515	0.104218	TRUE	TRUE
chrXII_YMR177W	508892	515081	6190	YMR177W	FALSE	0.279619	17.8907	0.0533637	0.0617288	510559	0.102652	TRUE	TRUE
chrXIV_YDR496C	370084	478701	108618	YDR496C	FALSE	0.279548	17.8812	0.0803663	0.0728897	465005	0.0632695	FALSE	FALSE
chrVII_YLR413W	413440	471518	58079	YLR413W	FALSE	0.27946	17.8695	0.0199735	0.279717	427479	0.441272	TRUE	TRUE
chrXV_YJL078C	165456	173829	8374	YJL078C	FALSE	0.276657	17.4983	0.0482617	0.145054	169704	0.0365993	FALSE	FALSE
chrXIV_YGR027C	356361	381031	24671	YGR027C	FALSE	0.272564	16.964	0.0675248	0.0889576	376313	0.0909105	FALSE	FALSE
chrXII_YJL052W	679403	705221	25819	YJL052W	FALSE	0.271394	16.8129	0.0424592	0.183831	693687	-0.0689148	TRUE	TRUE
chrXV_YJR121W	154799	172102	17304	YJR121W	FALSE	0.271069	16.7711	0.0484502	0.0899066	170921	0.218518	TRUE	TRUE
chrXV_YBR179C	139908	174465	34558	YBR179C	FALSE	0.26994	16.6262	0.0672797	0.0605442	150111	-0.0984524	TRUE	TRUE
chrI_YNL231C	42527	55327	12801	YNL231C	FALSE	0.268425	16.433	0.0313792	0.0508514	50024	0.017542	FALSE	FALSE
chrXIV_YLR075W	364966	377351	12386	YLR075W	FALSE	0.267867	16.3621	0.0794866	0.0855126	370084	0.129288	FALSE	FALSE
chrXIV_YAL060W	466588	471767	5180	YAL060W	FALSE	0.266081	16.1365	0.0355265	0.128984	466588	-0.216203	TRUE	TRUE
chrIV_YGR086C	637663	667976	30314	YGR086C	FALSE	0.264723	15.9661	0.037122	0.0664496	657366	0.18549	TRUE	TRUE
chrXV_YDR298C	139908	182946	43039	YDR298C	FALSE	0.263186	15.7745	0.038661	0.0547392	160403	0.15591	TRUE	TRUE
chrXII_YJR121W	632910	667877	34968	YJR121W	FALSE	0.262286	15.6629	0.0650385	0.067723	657792	0.30021	TRUE	TRUE
chrXIV_YAL012W	358507	373134	14628	YAL012W	FALSE	0.26062	15.4573	0.0563353	0.0838323	368183	-0.0162163	FALSE	FALSE
chrXII_YPR160W	135031	144822	9792	YPR160W	FALSE	0.255712	14.8607	0.0604957	0.210877	136527	0.120816	TRUE	TRUE
chrXIV_YML024W	370084	381031	10948	YML024W	FALSE	0.252918	14.5268	0.0229742	0.104932	376313	0.0774177	FALSE	FALSE
chrXV_YLR295C	139908	182946	43039	YLR295C	FALSE	0.250711	14.266	0.0417382	0.0600004	160403	0.130414	TRUE	TRUE
chrXII_YDR388W	645338	678645	33308	YDR388W	FALSE	0.249724	14.1502	0.059924	0.0522032	659769	0.0326397	FALSE	FALSE
chrXIV_YPR074C	358507	398440	39934	YPR074C	FALSE	0.24842	13.998	0.0558777	0.054251	394076	-0.038655	FALSE	FALSE
chrXV_YKL035W	130049	171671	41623	YKL035W	FALSE	0.247027	13.8365	0.0475601	0.127968	139908	0.232047	TRUE	TRUE
chrXIV_YDR006C	441268	472584	31317	YDR006C	FALSE	0.245409	13.6501	0.0573171	0.0581896	465005	0.109922	TRUE	TRUE
chrXII_YDL022W	646705	700524	53820	YDL022W	FALSE	0.244141	13.505	0.0601611	0.122797	662515	-0.249735	TRUE	TRUE
chrII_YLR413W	362354	375505	13152	YLR413W	FALSE	0.244119	13.5025	0.0130011	0.220248	370967	0.143694	TRUE	TRUE
chrXV_YML070W	137942	172102	34161	YML070W	FALSE	0.242204	13.2849	0.0438154	0.103137	139908	0.0973131	TRUE	TRUE
chrVII_YIR012W	119894	181007	61114	YIR012W	FALSE	0.242185	13.2828	0.0539465	0.0510014	122047	0.0724354	FALSE	FALSE
chrXIV_YGL253W	487935	507053	19119	YGL253W	FALSE	0.241281	13.1808	0.0255624	0.0914287	493333	-0.132898	TRUE	TRUE
chrXII_YAL005C	98260	107406	9147	YAL005C	FALSE	0.240707	13.1162	0.0349777	0.133931	104468	0.0439489	FALSE	FALSE
chrXIII_YDR298C	79575	96883	17309	YDR298C	FALSE	0.240211	13.0605	0.0284308	0.0433597	88542	0.0824706	FALSE	FALSE
chrVIII_YAL012W	154608	177793	23186	YAL012W	FALSE	0.23971	13.0045	0.0543689	0.0539676	171279	0.138554	TRUE	TRUE
chrXIV_YGR036C	445766	466588	20823	YGR036C	FALSE	0.236541	12.6529	0.0519148	0.0671983	464117	0.138505	TRUE	TRUE
chrIX_YKR080W	61466	97064	35599	YKR080W	FALSE	0.23486	12.4685	0.0318755	0.0619198	86720	-0.0250995	FALSE	FALSE
chrIV_YPR035W	200994	231260	30267	YPR035W	FALSE	0.23443	12.4216	0.0307552	0.0467028	222741	0.0189688	FALSE	FALSE
chrVII_YHL011C	121350	183038	61689	YHL011C	FALSE	0.234062	12.3815	0.0461824	0.042163	178509	0.00735246	FALSE	FALSE
chrXV_YPL078C	489305	528813	39509	YPL078C	FALSE	0.232648	12.2281	0.0333219	0.0498894	513038	0.0731105	FALSE	FALSE
chrVIII_YGR204W	145315	179085	33771	YGR204W	FALSE	0.231472	12.1014	0.053162	0.0541523	171279	0.0933721	FALSE	TRUE
chrXIV_YLR295C	441268	471767	30500	YLR295C	FALSE	0.230622	12.0102	0.0318909	0.0529805	465187	0.266264	TRUE	TRUE
chrXIII_YDR343C	409219	411113	1895	YDR343C	FALSE	0.230614	12.0093	0.0450883	0.278615	409453	-0.00604952	FALSE	FALSE
chrXII_YKL035W	134351	151308	16958	YKL035W	FALSE	0.229826	11.9251	0.0465088	0.103654	136527	0.182377	TRUE	TRUE
chrIX_YKL029C	122940	158904	35965	YKL029C	FALSE	0.229818	11.9242	0.0368008	0.0982026	141022	0.0805296	FALSE	FALSE
chrIV_YLR295C	178453	231260	52808	YLR295C	FALSE	0.229054	11.843	0.017599	0.0482764	214658	0.0668314	FALSE	FALSE
chrXIV_YOL012C	486859	504677	17819	YOL012C	FALSE	0.227881	11.7187	0.0462788	0.0626971	488598	-0.0340688	FALSE	FALSE
chrIV_YKL085W	185528	232386	46859	YKL085W	FALSE	0.225162	11.4334	0.0346106	0.0813357	229467	0.134187	TRUE	TRUE
chrXV_YDR377W	139908	182946	43039	YDR377W	FALSE	0.224898	11.4058	0.0381032	0.0619993	159655	0.179615	TRUE	TRUE
chrXII_YAL060W	644385	673886	29502	YAL060W	FALSE	0.223665	11.2778	0.0217408	0.0937276	657792	-0.154263	TRUE	TRUE
chrIV_YPL078C	204077	242997	38921	YPL078C	FALSE	0.223237	11.2336	0.0175161	0.0438193	217351	0.0709008	FALSE	FALSE
chrI_YCR036W	42527	56904	14378	YCR036W	FALSE	0.222827	11.1913	0.0292103	0.0560455	55145	0.0037973	FALSE	FALSE
chrXIV_YGR204W	390263	418803	28541	YGR204W	FALSE	0.221992	11.1055	0.0484029	0.0399345	408945	-0.218072	FALSE	FALSE
chrXV_YPL048W	136016	172102	36087	YPL048W	FALSE	0.220519	10.9548	0.0148427	0.0385489	169704	-0.00142961	FALSE	FALSE
chrXV_YDR298C	445648	526390	80743	YDR298C	FALSE	0.219509	10.8523	0.0255389	0.0400803	459134	0.0672598	FALSE	FALSE
chrXIV_YPR163C	319557	381031	61475	YPR163C	FALSE	0.219277	10.8287	0.0387011	0.0370167	333748	0.018727	FALSE	FALSE
chrXII_YGL253W	643838	659769	15932	YGL253W	FALSE	0.2172	10.6196	0.0100166	0.0838298	657022	-0.158854	TRUE	TRUE
chrXII_YML070W	646705	701540	54836	YML070W	FALSE	0.217054	10.6049	0.0304251	0.0722102	683858	-0.0488525	FALSE	FALSE
chrIV_YJR121W	202127	240868	38742	YJR121W	FALSE	0.216609	10.5604	0.0337375	0.0569884	229467	0.0845187	TRUE	TRUE
chrXIV_YBR143C	441268	478701	37434	YBR143C	FALSE	0.215537	10.4536	0.0429253	0.0328131	465005	0.0704034	TRUE	TRUE
chrXIV_YJR109C	453089	480472	27384	YJR109C	FALSE	0.215139	10.4142	0.0453948	0.118119	469224	-0.497162	TRUE	TRUE
chrVII_YKL029C	124205	146946	22742	YKL029C	FALSE	0.214562	10.357	0.0281981	0.0830983	126626	0.170597	TRUE	TRUE
chrIV_YNL241C	172927	244279	71353	YNL241C	FALSE	0.213906	10.2923	0.0303557	0.0633079	229467	0.0143233	FALSE	FALSE
chrXIV_YFR024C-A	461863	493333	31471	YFR024C-A	FALSE	0.21373	10.275	0.0487158	0.0678794	466588	-0.00783553	FALSE	FALSE
chrXI_YLL009C	225168	236884	11717	YLL009C	FALSE	0.213177	10.2206	0.0391303	0.0784477	231216	0.041174	FALSE	FALSE
chrIV_YNL055C	202127	237897	35771	YNL055C	FALSE	0.213169	10.2198	0.0230471	0.0588018	211301	0.144561	TRUE	TRUE
chrVIII_YDR232W	441167	461438	20272	YDR232W	FALSE	0.212592	10.1633	0.0391141	0.058943	457580	0.0710841	FALSE	FALSE
chrXV_YKL085W	139908	182946	43039	YKL085W	FALSE	0.211718	10.0779	0.0343891	0.0977362	171150	0.387485	TRUE	TRUE
chrVII_YNL055C	374227	412400	38174	YNL055C	FALSE	0.209885	9.90021	0.0298738	0.0608253	395734	0.0171327	FALSE	FALSE
chrXII_YCR036W	627201	675394	48194	YCR036W	FALSE	0.207864	9.70624	0.0231699	0.0478678	659350	-0.0209179	FALSE	FALSE
chrVII_YJR070C	119894	164025	44132	YJR070C	FALSE	0.207755	9.69576	0.0303872	0.0525967	122047	0.0910281	TRUE	TRUE
chrXIV_YOR168W	431063	480472	49410	YOR168W	FALSE	0.207377	9.65971	0.0402018	0.0414855	466588	-0.0931939	FALSE	FALSE
chrXII_YKL085W	135855	710407	574553	YKL085W	FALSE	0.206273	9.55488	0.0321917	0.0630067	687405	0.108051	TRUE	TRUE
chrXII_YGR086C	135855	151308	15454	YGR086C	FALSE	0.20594	9.52344	0.0343115	0.0561323	136527	0.107734	TRUE	TRUE
chrXIII_YLR295C	79575	99275	19701	YLR295C	FALSE	0.205663	9.49725	0.0216204	0.0436064	88542	-0.0754162	FALSE	FALSE
chrXV_YDR377W	446451	544733	98283	YDR377W	FALSE	0.204286	9.36778	0.029872	0.0487597	459134	0.087841	FALSE	TRUE
chrXV_YNR016C	142608	174465	31858	YNR016C	FALSE	0.203714	9.31421	0.0276578	0.0831584	170921	0.0394792	FALSE	FALSE
chrXII_YKL054C	645338	675407	30070	YKL054C	FALSE	0.20341	9.28585	0.0378694	0.0496494	659350	0.120236	TRUE	TRUE
chrXV_YJR048W	139908	185793	45886	YJR048W	FALSE	0.203342	9.27953	0.0136597	0.144276	156746	-0.0353217	FALSE	FALSE
chrXIII_YPL078C	74632	97415	22784	YPL078C	FALSE	0.203204	9.26667	0.0251938	0.0408361	79575	0.0111663	FALSE	FALSE
chrXIV_YLR179C	288822	318991	30170	YLR179C	FALSE	0.201491	9.10779	0.0038696	0.0655947	301067	0.0481484	FALSE	FALSE
chrXII_YPR156C	677900	705602	27703	YPR156C	FALSE	0.201383	9.09783	0.0227464	0.0527527	690475	-0.00347655	FALSE	FALSE
chrXIV_YKL054C	445766	473648	27883	YKL054C	FALSE	0.200294	8.99772	0.0359033	0.0512672	467028	0.0968104	TRUE	TRUE
chrVII_YBR084C-A	120933	190037	69105	YBR084C-A	FALSE	0.199611	8.93514	0.0319502	0.0299221	140030	0.0499513	FALSE	FALSE
chrVIII_YNL241C	145315	171761	26447	YNL241C	FALSE	0.196783	8.67876	0.0198996	0.0552962	154571	0.0810088	TRUE	TRUE
chrXIV_YOR361C	358507	383709	25203	YOR361C	FALSE	0.196611	8.66333	0.0537374	0.0443296	376313	0.0480369	FALSE	FALSE
chrXV_YJR121W	478685	548689	70005	YJR121W	FALSE	0.195057	8.52417	0.0223689	0.0508337	481731	0.0341079	FALSE	FALSE
chrXI_YGL009C	564676	578482	13807	YGL009C	FALSE	0.194252	8.45262	0.0322198	0.062277	572739	-0.00967484	FALSE	FALSE
chrXII_YGL009C	1028133	1044159	16027	YGL009C	FALSE	0.194035	8.4334	0.0315679	0.0658249	1036852	0.223958	TRUE	TRUE
chrXII_YNL044W	622969	709888	86920	YNL044W	FALSE	0.193851	8.41708	0.015718	0.0477795	650212	0.175132	TRUE	TRUE
chrIX_YDR343C	57096	82899	25804	YDR343C	FALSE	0.192005	8.25451	0.0305591	0.234289	58928	0.0119177	FALSE	FALSE
chrXII_YNL138W	650212	877736	227525	YNL138W	FALSE	0.190584	8.13053	0.0341191	0.0280573	680364	0.0403382	FALSE	FALSE
chrXIV_YPL079W	332987	381031	48045	YPL079W	FALSE	0.189943	8.07485	0.0370691	0.0761385	370084	-0.00982853	FALSE	FALSE
chrXIV_YJL130C	464117	480472	16356	YJL130C	FALSE	0.189153	8.00664	0.0304669	0.080587	466588	0.193681	TRUE	TRUE
chrXIV_YPL085W	464117	478701	14585	YPL085W	FALSE	0.187497	7.86455	0.0362709	0.0743512	466588	-0.177979	TRUE	TRUE
chrVII_YPL028W	357041	397448	40408	YPL028W	FALSE	0.18699	7.82126	0.00645133	0.0330142	372033	0.0261291	FALSE	FALSE
chrI_YPR028W	33040	71601	38562	YPR028W	FALSE	0.186737	7.79977	0.0286219	0.0342407	56195	0.0551175	FALSE	FALSE
chrXIV_YKR059W	319557	350676	31120	YKR059W	FALSE	0.185932	7.73141	0.00617815	0.0425088	331884	0.0545788	TRUE	TRUE
chrXIII_YGL253W	329923	349796	19874	YGL253W	FALSE	0.184885	7.6431	0.00876908	0.0604688	343136	0.0191465	FALSE	FALSE
chrXI_YCR003W	225168	245474	20307	YCR003W	FALSE	0.184853	7.64042	0.0259358	0.0503598	235565	0.0386049	FALSE	FALSE
chrXII_YMR072W	661927	708840	46914	YMR072W	FALSE	0.184375	7.60028	0.0215481	0.0289022	674975	-0.0452268	FALSE	FALSE
chrXV_YGL022W	157219	189231	32013	YGL022W	FALSE	0.184357	7.59873	0.0154259	0.0404417	169704	-0.0250855	FALSE	FALSE
chrVII_YJL117W	192137	273424	81288	YJL117W	FALSE	0.184337	7.59708	0.0205747	0.0346767	226152	0.0810987	FALSE	FALSE
chrXV_YPR028W	156847	548689	391843	YPR028W	FALSE	0.184272	7.59164	0.0154167	0.0332218	513015	0.0352841	FALSE	FALSE
chrXII_YJR121W	134351	159671	25321	YJR121W	FALSE	0.184088	7.57617	0.0199442	0.0462772	136527	0.0352491	FALSE	FALSE
chrXV_YLR295C	481588	569058	87471	YLR295C	FALSE	0.183911	7.56138	0.0191809	0.0412028	515948	0.117289	TRUE	TRUE
chrXV_YKL085W	458312	548689	90378	YKL085W	FALSE	0.183621	7.53712	0.0230288	0.0676608	513015	0.125347	TRUE	TRUE
chrVII_YOR168W	104960	172231	67272	YOR168W	FALSE	0.183194	7.50152	0.0268925	0.0324779	127208	0.120671	TRUE	TRUE
chrXIV_YGR229C	441268	478701	37434	YGR229C	FALSE	0.181738	7.38071	0.0303582	0.0364342	465005	0.181052	TRUE	TRUE
chrIV_YHR027C	176628	244279	67652	YHR027C	FALSE	0.180871	7.3093	0.027153	0.0326704	237522	0.0258428	FALSE	FALSE
chrXII_YKL085W	134351	163451	29101	YKL085W	FALSE	0.180779	7.3017	0.0273978	0.0669008	135855	0.146327	TRUE	TRUE
chrXII_YBR067C	66946	144822	77877	YBR067C	FALSE	0.180234	7.257	0.0093631	0.118408	85632	0.00932452	FALSE	FALSE
chrXIV_YLR413W	481081	507433	26353	YLR413W	FALSE	0.180109	7.24677	0.0116106	0.132839	492375	0.0337591	FALSE	FALSE
chrXV_YGR244C	94056	160743	66688	YGR244C	FALSE	0.180069	7.24351	0.032744	0.066591	108354	0.0550392	TRUE	TRUE
chrXIV_YIR012W	319557	377351	57795	YIR012W	FALSE	0.179524	7.19904	0.0288544	0.0534453	368183	0.0205961	FALSE	FALSE
chrXIII_YKL085W	58688	98070	39383	YKL085W	FALSE	0.179505	7.19746	0.0231727	0.0631111	74632	-0.181309	TRUE	TRUE
chrVIII_YGR086C	79208	182092	102885	YGR086C	FALSE	0.179503	7.1973	0.0118033	0.0477679	167557	-0.0547228	FALSE	FALSE
chrXIV_YDR324C	453089	492375	39287	YDR324C	FALSE	0.178294	7.09911	0.0427236	0.0757597	465005	0.129089	TRUE	TRUE
chrXI_YPL028W	217058	232667	15610	YPL028W	FALSE	0.177803	7.05945	0.00724262	0.0318369	228480	0.0713831	FALSE	FALSE
chrXIV_YKL081W	318991	354131	35141	YKL081W	FALSE	0.177508	7.03562	0.0258356	0.0375179	322462	0.0853988	FALSE	FALSE
chrXII_YJL078C	491056	647017	155962	YJL078C	FALSE	0.176774	6.97669	0.0272824	0.075894	572946	0.0624514	FALSE	FALSE
chrXI_YFR024C-A	172796	236740	63945	YFR024C-A	FALSE	0.17666	6.96755	0.0202674	0.0324717	196346	-0.0425016	FALSE	FALSE
chrXV_YMR315W	549314	573312	23999	YMR315W	FALSE	0.176172	6.92845	0.0231394	0.0654735	551813	-0.0582683	FALSE	FALSE
chrVII_YOR310C	114332	184213	69882	YOR310C	FALSE	0.175395	6.86653	0.026505	0.0439859	163315	0.0436764	FALSE	FALSE
chrI_YPR035W	131539	172585	41047	YPR035W	FALSE	0.175337	6.8619	0.00868173	0.0351215	166369	0.0305777	FALSE	FALSE
chrX_YOR061W	173883	233981	60099	YOR061W	FALSE	0.175147	6.84677	0.0244402	0.0243571	232143	-0.00866086	FALSE	FALSE
chrXV_YNL055C	477707	577461	99755	YNL055C	FALSE	0.174924	6.82912	0.0152821	0.0510815	551813	0.14738	TRUE	TRUE
chrVII_YDR300C	120933	189910	68978	YDR300C	FALSE	0.174768	6.81674	0.018104	0.0302928	154206	0.0387846	FALSE	FALSE
chrXIII_YKR080W	329923	349796	19874	YKR080W	FALSE	0.17419	6.77099	0.0164669	0.051783	343663	0.0185653	FALSE	FALSE
chrX_YDL171C	642379	671070	28692	YDL171C	FALSE	0.173659	6.72917	0.0213681	0.0769326	652591	0.049426	FALSE	FALSE
chrXIV_YHL011C	356409	389979	33571	YHL011C	FALSE	0.173633	6.72709	0.0300624	0.0324093	367843	0.0468581	FALSE	FALSE
chrXIV_YML106W	354131	381031	26901	YML106W	FALSE	0.173444	6.71228	0.0307362	0.0267947	372376	0.0761056	FALSE	FALSE
chrXIV_YMR072W	445766	478701	32936	YMR072W	FALSE	0.173061	6.68221	0.029473	0.0508471	464117	-0.0961127	TRUE	TRUE
chrVII_YNL061W	104960	181007	76048	YNL061W	FALSE	0.172911	6.67045	0.0178098	0.0433066	120933	0.0532026	FALSE	FALSE
chrX_YPL048W	157619	211229	53611	YPL048W	FALSE	0.172732	6.65647	0.0202748	0.0244259	185538	0.105757	TRUE	TRUE
chrXII_YNR016C	629914	675961	46048	YNR016C	FALSE	0.172402	6.63063	0.033243	0.0579463	645338	0.112089	TRUE	TRUE
chrXIV_YGL055W	449640	478701	29062	YGL055W	FALSE	0.172263	6.61978	0.0112771	0.0723828	465187	-0.15322	TRUE	TRUE
chrXV_YAL005C	93859	172102	78244	YAL005C	FALSE	0.171817	6.58503	0.0126381	0.0986296	108950	0.0042507	FALSE	FALSE
chrIV_YMR142C	408416	501667	93252	YMR142C	FALSE	0.17178	6.58218	0.0203912	0.0311894	424905	0.0181559	FALSE	FALSE
chrX_YPR035W	489013	685208	196196	YPR035W	FALSE	0.171707	6.57647	0.0174574	0.0286965	510695	0.0887155	TRUE	TRUE
chrXII_YDL022W	134351	151308	16958	YDL022W	FALSE	0.171645	6.57162	0.03111	0.0882668	136527	0.119305	TRUE	TRUE
chrXII_YPL228W	646705	724612	77908	YPL228W	FALSE	0.17163	6.57051	0.0287171	0.0341508	661927	-0.0510171	FALSE	FALSE
chrXV_YDL022W	139013	551813	412801	YDL022W	FALSE	0.17157	6.56579	0.0208807	0.0821997	524541	-0.0247488	FALSE	TRUE
chrXIV_YJR070C	354457	377351	22895	YJR070C	FALSE	0.171426	6.55468	0.0214244	0.0618143	368183	0.0335947	FALSE	FALSE
chrXII_YNL055C	134351	680499	546149	YNL055C	FALSE	0.17142	6.55415	0.03129	0.0457594	659769	0.0380723	FALSE	FALSE
chrXV_YPR028W	139908	189231	49324	YPR028W	FALSE	0.171301	6.54498	0.00503518	0.0373832	171150	-0.0369721	FALSE	TRUE
chrVII_YLR413W	120933	181036	60104	YLR413W	FALSE	0.171229	6.53935	0.0107162	0.170147	154206	0.0779168	TRUE	TRUE
chrXIV_YPL160W	357346	373134	15789	YPL160W	FALSE	0.1707	6.49843	0.0273041	0.0430716	368183	-0.104224	FALSE	FALSE
chrX_YER069W	642106	675971	33866	YER069W	FALSE	0.170508	6.48362	0.0174056	0.0646051	657710	0.169829	TRUE	TRUE
chrXV_YGR209C	86295	140220	53926	YGR209C	FALSE	0.170387	6.47422	0.0324019	0.0488675	108950	0.00652265	FALSE	FALSE
chrXIV_YJR072C	300017	324447	24431	YJR072C	FALSE	0.1696	6.4137	0.0238092	0.033754	309784	0.0671151	FALSE	FALSE
chrIV_YNL015W	622563	681304	58742	YNL015W	FALSE	0.169529	6.40822	0.0237359	0.0744154	653246	0.0941559	TRUE	TRUE
chrVII_YDR324C	114332	193938	79607	YDR324C	FALSE	0.16919	6.38227	0.0300893	0.0535384	172407	0.112561	TRUE	TRUE
chrII_YLR438W	375370	479267	103898	YLR438W	FALSE	0.168899	6.36005	0.0211327	0.0973131	393191	0.0901235	FALSE	FALSE
chrIX_YJL192C	97730	196201	98472	YJL192C	FALSE	0.168851	6.35632	0.017518	0.0280206	103273	0.00681459	FALSE	FALSE
chrXIV_YLR244C	354457	381031	26575	YLR244C	FALSE	0.16871	6.34556	0.0041313	0.0358161	370084	0.0632469	FALSE	TRUE
chrXV_YPR160W	453073	548689	95617	YPR160W	FALSE	0.168136	6.30185	0.0212861	0.138028	497904	-0.0351915	FALSE	TRUE
chrVII_YOR340C	119894	191102	71209	YOR340C	FALSE	0.167806	6.2768	0.0300575	0.0453634	163315	0.014047	FALSE	FALSE
chrXV_YNR001C	458886	551813	92928	YNR001C	FALSE	0.167679	6.26712	0.0202039	0.0771179	548689	0.138271	TRUE	TRUE
chrI_YGL253W	34554	54806	20253	YGL253W	FALSE	0.167549	6.25729	0.00083557	0.0595917	41987	0.197925	TRUE	TRUE
chrII_YGR086C	342025	435843	93819	YGR086C	FALSE	0.167418	6.24736	0.0202388	0.0443572	379311	0.122173	TRUE	TRUE
chrVII_YNL231C	472038	489115	17078	YNL231C	FALSE	0.167003	6.21602	0.0108454	0.0309883	474708	0.221732	TRUE	TRUE
chrXV_YFR040W	549314	609382	60069	YFR040W	FALSE	0.166908	6.20885	0.0275586	0.0345648	551813	-0.0229461	FALSE	FALSE
chrXVI_YMR315W	199138	215973	16836	YMR315W	FALSE	0.166525	6.17997	0.0198023	0.0580291	214358	0.115609	TRUE	TRUE
chrXV_YGR086C	487554	529863	42310	YGR086C	FALSE	0.166405	6.17093	0.012501	0.043798	512566	0.0249552	FALSE	FALSE
chrXI_YNL241C	171772	302097	130326	YNL241C	FALSE	0.165952	6.13691	0.0147654	0.0486876	226952	-0.0107046	FALSE	FALSE
chrXV_YDR232W	152424	189231	36808	YDR232W	FALSE	0.165907	6.13351	0.0195455	0.0566562	169704	-0.0512235	FALSE	FALSE
chrIV_YJL192C	1053051	1080944	27894	YJL192C	FALSE	0.165824	6.12729	0.0266811	0.0283846	1062762	0.00847415	FALSE	FALSE
chrXIII_YLR153C	394852	420098	25247	YLR153C	FALSE	0.165271	6.08597	0.00684023	0.0365408	409778	0.0634334	FALSE	FALSE
chrXIII_YJL052W	409219	439978	30760	YJL052W	FALSE	0.165203	6.08089	0.0225923	0.136444	409642	-0.132192	FALSE	FALSE
chrIV_YGL147C	414243	505548	91306	YGL147C	FALSE	0.165102	6.0733	0.0189646	0.0484279	424905	0.0515958	FALSE	FALSE
chrXV_YLL026W	86295	172102	85808	YLL026W	FALSE	0.164666	6.04086	0.0359802	0.119764	139908	0.337247	TRUE	TRUE
chrXIV_YER148W	357346	492375	135030	YER148W	FALSE	0.164344	6.01689	0.0297623	0.027509	463554	0.172911	TRUE	TRUE
chrIV_YGR027C	424905	554971	130067	YGR027C	FALSE	0.164067	5.99638	0.0155009	0.0297759	499794	0.0527501	FALSE	FALSE
chrIV_YJR048W	381770	408981	27212	YJR048W	FALSE	0.163766	5.97408	0.00613573	0.0986608	388440	-0.0329375	FALSE	FALSE
chrIV_YPR160W	198376	249864	51489	YPR160W	FALSE	0.163121	5.92652	0.0183683	0.122259	229467	0.138608	TRUE	TRUE
chrII_YER069W	579501	737571	158071	YER069W	FALSE	0.163041	5.92057	0.0216737	0.0594355	628674	0.000373415	FALSE	FALSE
chrXIII_YJL151C	387621	411113	23493	YJL151C	FALSE	0.162989	5.91679	0.0216916	0.0361188	409642	0.0225932	FALSE	FALSE
chrXII_YCL040W	133123	155280	22158	YCL040W	FALSE	0.162977	5.91591	0.0136729	0.111024	136527	0.110692	FALSE	TRUE
chrXVI_YJL117W	199138	214724	15587	YJL117W	FALSE	0.162743	5.89872	0.018349	0.0304894	207364	0.033753	FALSE	FALSE
chrVII_YPL079W	121176	226152	104977	YPL079W	FALSE	0.162656	5.89227	0.0278264	0.0306867	181036	0.0401484	FALSE	FALSE
chrXI_YJR105W	211951	231529	19579	YJR105W	FALSE	0.162385	5.87238	0.0233071	0.0239862	225287	0.0867441	TRUE	TRUE
chrVII_YDR232W	355292	381517	26226	YDR232W	FALSE	0.162069	5.8493	0.0178771	0.0421403	376066	0.0218097	FALSE	FALSE
chrXV_YER062C	720332	736963	16632	YER062C	FALSE	0.160503	5.73529	0.0110627	0.0538552	735107	-0.0051644	FALSE	FALSE
chrXV_YDR099W	106762	159092	52331	YDR099W	FALSE	0.160369	5.72559	0.0175382	0.0210575	127240	0.0544333	TRUE	TRUE
chrVII_YNR053C	106314	191102	84789	YNR053C	FALSE	0.16017	5.71124	0.0279652	0.0541046	163315	0.0552175	FALSE	FALSE
chrXVI_YDL171C	497140	523749	26610	YDL171C	FALSE	0.160085	5.7051	0.020231	0.0785011	516780	-0.0101191	FALSE	FALSE
chrXII_YDR027C	659769	862015	202247	YDR027C	FALSE	0.159337	5.65119	0.0239241	0.0361082	792417	0.0167017	FALSE	FALSE
chrXI_YER062C	263597	360860	97264	YER062C	FALSE	0.159023	5.62867	0.0241752	0.0573937	301521	0.027826	FALSE	FALSE
chrI_YJR070C	130362	133857	3496	YJR070C	FALSE	0.15886	5.617	0.0245721	0.0423499	131539	-0.00620612	FALSE	FALSE
chrXII_YGR204W	638411	660371	21961	YGR204W	FALSE	0.158839	5.61548	0.0242752	0.0376396	645338	0.127103	TRUE	TRUE
chrXVI_YBR067C	484429	520400	35972	YBR067C	FALSE	0.158209	5.57041	0.00495361	0.10978	494922	0.0916219	FALSE	FALSE
chrVII_YDL208W	166257	232997	66741	YDL208W	FALSE	0.15803	5.55771	0.0252314	0.0359014	178509	0.160613	TRUE	TRUE
chrIV_YGR234W	135298	1004080	868783	YGR234W	FALSE	0.157997	5.55531	0.00134601	0.0965275	143653	-0.0409366	FALSE	FALSE
chrXV_YNL015W	107219	551813	444595	YNL015W	FALSE	0.157668	5.5319	0.0255974	0.0717806	150111	0.252318	TRUE	TRUE
chrV_YNL138W	124644	189613	64970	YNL138W	FALSE	0.157539	5.52278	0.0164217	0.0232507	159624	-0.0395068	FALSE	FALSE
chrXIII_YHL011C	321660	339643	17984	YHL011C	FALSE	0.157135	5.49412	0.0202257	0.0293542	327769	-0.0309045	FALSE	FALSE
chrVII_YLR325C	166257	226152	59896	YLR325C	FALSE	0.156541	5.45214	0.0253676	0.0370271	172407	0.0879114	TRUE	TRUE
chrXII_YCR003W	611779	730719	118941	YCR003W	FALSE	0.156538	5.4519	0.0210624	0.0433204	722593	0.0401537	FALSE	FALSE
chrXIII_YBR067C	371117	410320	39204	YBR067C	FALSE	0.156534	5.45163	0.00821737	0.0908181	388831	0.0996048	TRUE	TRUE
chrIV_YMR315W	160731	265022	104292	YMR315W	FALSE	0.156435	5.44464	0.0180164	0.0557394	231525	0.0892058	FALSE	FALSE
chrXV_YDL022W	110946	185252	74307	YDL022W	FALSE	0.156424	5.44391	0.0170197	0.0872111	140220	0.0631877	FALSE	FALSE
chrX_YOL012C	652362	675971	23610	YOL012C	FALSE	0.156292	5.43457	0.0224339	0.0360141	658664	-0.0136344	FALSE	FALSE
chrI_YOR310C	129517	134661	5145	YOR310C	FALSE	0.155871	5.40496	0.0255663	0.0390831	132618	0.00241846	FALSE	FALSE
chrXIV_YDR496C	357346	383709	26364	YDR496C	FALSE	0.155847	5.40328	0.0352123	0.0696879	370084	0.00505724	FALSE	FALSE
chrXV_YCL040W	95687	185252	89566	YCL040W	FALSE	0.155763	5.39744	0.0103897	0.106904	139908	0.0773064	FALSE	FALSE
chrXV_YDL171C	844406	942594	98189	YDL171C	FALSE	0.154761	5.32736	0.01597	0.0712771	926925	-0.0607754	FALSE	FALSE
chrXII_YNL055C	129764	151308	21545	YNL055C	FALSE	0.154076	5.27971	0.0113778	0.0460803	136527	-0.0333612	FALSE	FALSE
chrXIV_YKR014C	441268	472584	31317	YKR014C	FALSE	0.153773	5.25871	0.0188389	0.0502679	449640	0.000707994	FALSE	FALSE
chrXIV_YDR300C	295870	506144	210275	YDR300C	FALSE	0.153592	5.24622	0.014628	0.0235709	492375	0.0097745	FALSE	FALSE
chrVIII_YOL012C	29272	122370	93099	YOL012C	FALSE	0.153459	5.237	0.00973069	0.0301624	115977	-0.000923395	FALSE	FALSE
chrVII_YPR163C	124460	247666	123207	YPR163C	FALSE	0.153386	5.232	0.0209224	0.0254938	178509	0.0491353	FALSE	FALSE
chrIV_YOL012C	671424	695576	24153	YOL012C	FALSE	0.153297	5.22585	0.0124574	0.0272103	681304	0.0113292	FALSE	FALSE
chrVIII_YDL171C	124744	171761	47018	YDL171C	FALSE	0.152373	5.1623	0.0289433	0.0764337	154167	0.119449	TRUE	TRUE
chrXII_YBL007C	644385	737804	93420	YBL007C	FALSE	0.152234	5.15276	0.0151851	0.0374565	678194	-0.103063	TRUE	TRUE
chrXIV_YDR027C	441268	495918	54651	YDR027C	FALSE	0.152183	5.1493	0.0235027	0.0474416	449640	0.0984839	TRUE	TRUE
chrIV_YMR067C	175307	310329	135023	YMR067C	FALSE	0.152171	5.14846	0.0235501	0.024623	237522	0.0271766	FALSE	FALSE
chrXIV_YPL226W	356409	473648	117240	YPL226W	FALSE	0.151893	5.12942	0.0231349	0.0557751	368183	-0.0893225	TRUE	TRUE
chrXI_YNR001C	225168	236740	11573	YNR001C	FALSE	0.150473	5.03285	0.0160715	0.0727815	228147	0.21045	TRUE	TRUE
chrX_YDL160C	647196	697486	50291	YDL160C	FALSE	0.150427	5.02978	0.0140372	0.0553394	684758	-0.0383424	FALSE	FALSE
chrXII_YJL151C	910292	992601	82310	YJL151C	FALSE	0.150264	5.01872	0.0193617	0.0352185	987375	-0.0145987	FALSE	FALSE
chrIV_YAL060W	135298	244279	108982	YAL060W	FALSE	0.149665	4.97838	0.0103996	0.0660626	185528	0.0485938	FALSE	FALSE
chrIX_YLR438W	37771	127496	89726	YLR438W	FALSE	0.149487	4.96639	0.00871005	0.0838034	92947	0.0269269	FALSE	FALSE
chrXIII_YGR234W	409219	444677	35459	YGR234W	FALSE	0.149484	4.96617	0.00487734	0.103963	409219	-0.00177962	FALSE	FALSE
chrVII_YOR361C	95510	191102	95593	YOR361C	FALSE	0.149459	4.96447	0.0153939	0.0247405	120933	0.0295538	FALSE	FALSE
chrXII_YJR076C	611769	688733	76965	YJR076C	FALSE	0.149185	4.94609	0.0173777	0.0252044	661927	-0.0145733	FALSE	FALSE
chrXII_YNL138W	837460	908027	70568	YNL138W	FALSE	0.148716	4.91473	0.0193034	0.0246117	844191	0.032696	FALSE	FALSE
chrII_YPR156C	343406	391319	47914	YPR156C	FALSE	0.148587	4.9061	0.0117476	0.0372805	347803	0.0694562	FALSE	FALSE
chrII_YER062C	123764	440220	316457	YER062C	FALSE	0.148445	4.89659	0.0152801	0.0653729	383768	0.148731	TRUE	TRUE
chrIV_YLL009C	135298	653246	517949	YLL009C	FALSE	0.148235	4.88264	0.0090948	0.051988	140862	0.0262376	FALSE	FALSE
chrXIII_YDR377W	73993	96883	22891	YDR377W	FALSE	0.148165	4.87792	0.0152383	0.0339048	79575	-0.0748039	FALSE	FALSE
chrXVI_YDR155C	183385	218021	34637	YDR155C	FALSE	0.147489	4.83306	0.0154679	0.0301819	214358	0.0621784	FALSE	FALSE
chrVIII_YNL231C	79894	122053	42160	YNL231C	FALSE	0.147455	4.83082	0.0134281	0.0309494	100241	-0.0331363	FALSE	FALSE
chrIV_YKL029C	581521	678773	97253	YKL029C	FALSE	0.147128	4.80915	0.0141557	0.0588014	638634	0.032631	FALSE	FALSE
chrVIII_YKR080W	121745	203615	81871	YKR080W	FALSE	0.146761	4.7849	0.0133197	0.0390083	186657	0.238339	TRUE	TRUE
chrIV_YBR084C-A	413029	586457	173429	YBR084C-A	FALSE	0.146698	4.78079	0.0138515	0.0244902	426781	0.0261625	FALSE	FALSE
chrXIV_YDL022W	445766	473648	27883	YDL022W	FALSE	0.146337	4.757	0.0228424	0.0829487	466588	-0.175856	TRUE	TRUE
chrII_YDL126C	357199	394430	37232	YDL126C	FALSE	0.145835	4.72407	0.0140632	0.0248618	379311	0.042138	FALSE	FALSE
chrVII_YDR496C	100717	198003	97287	YDR496C	FALSE	0.145657	4.71245	0.0154206	0.0444957	120933	0.128259	TRUE	TRUE
chrXIV_YOR340C	356409	383709	27301	YOR340C	FALSE	0.14559	4.70808	0.0221785	0.0425207	372376	0.0310931	FALSE	FALSE
chrXIII_YPR156C	70356	420098	349743	YPR156C	FALSE	0.145469	4.70017	0.0237623	0.0391663	97415	0.117102	TRUE	TRUE
chrIV_YLR075W	413029	507975	94947	YLR075W	FALSE	0.145404	4.69588	0.0169276	0.0308288	424905	0.0176775	FALSE	FALSE
chrXII_YNL241C	644385	1058607	414223	YNL241C	FALSE	0.145148	4.6792	0.0163447	0.042995	865455	0.0322821	TRUE	TRUE
chrXIII_YJL192C	406240	436343	30104	YJL192C	FALSE	0.144497	4.63689	0.0143854	0.023912	411113	-0.0122923	FALSE	FALSE
chrXIV_YLL028W	354457	405043	50587	YLL028W	FALSE	0.143546	4.57544	3.64211e-07	0.0567371	394076	-0.0670482	FALSE	TRUE
chrXV_YJR048W	436844	548689	111846	YJR048W	FALSE	0.143449	4.5692	0.00403544	0.0784219	482608	0.033971	FALSE	FALSE
chrII_YGL253W	193380	269396	76017	YGL253W	FALSE	0.143393	4.56553	0.00743075	0.0588533	217360	-0.0447033	FALSE	FALSE
chrI_YDR300C	109735	144826	35092	YDR300C	FALSE	0.143232	4.55518	0.0264656	0.0251822	132618	0.0271725	FALSE	FALSE
chrXII_YPR125W	627201	675961	48761	YPR125W	FALSE	0.143194	4.55276	0.0118746	0.0330639	659769	0.0461548	FALSE	FALSE
chrXII_YNR001C	132260	177778	45519	YNR001C	FALSE	0.143106	4.5471	0.0161763	0.0685775	148231	0.0991363	TRUE	TRUE
chrXII_YNL134C	839722	882085	42364	YNL134C	FALSE	0.143025	4.5419	0.0164067	0.0669633	867397	0.0339284	FALSE	FALSE
chrXIV_YHR027C	464117	478701	14585	YHR027C	FALSE	0.142804	4.52777	0.0184271	0.0456542	466588	-0.229596	TRUE	TRUE
chrXII_YNL015W	135855	730719	594865	YNL015W	FALSE	0.142793	4.52703	0.0193693	0.0647893	694915	0.0131835	TRUE	TRUE
chrX_YPR035W	651274	722536	71263	YPR035W	FALSE	0.142652	4.51801	0.0108414	0.033638	675971	0.063976	TRUE	TRUE
chrXVI_YJL130C	481072	525073	44002	YJL130C	FALSE	0.141777	4.46219	0.0187296	0.0566117	501255	-0.00962865	FALSE	FALSE
chrVII_YKR080W	114332	226152	111821	YKR080W	FALSE	0.141596	4.45069	0.00701796	0.0433444	141743	0.097565	TRUE	TRUE
chrV_YDL126C	124644	189613	64970	YDL126C	FALSE	0.141419	4.43948	0.0164127	0.0260877	159624	0.0476478	FALSE	FALSE
chrIV_YNR001C	176628	256413	79786	YNR001C	FALSE	0.141404	4.43852	0.0122048	0.0655464	185528	0.142352	TRUE	TRUE
chrVII_YML106W	124205	226152	101948	YML106W	FALSE	0.140835	4.40248	0.0227756	0.0191974	171676	0.0138007	FALSE	FALSE
chrVIII_YJL130C	124744	144393	19650	YJL130C	FALSE	0.140736	4.39622	0.0196737	0.0565988	135849	-0.031828	FALSE	FALSE
chrIII_YBR067C	68046	130372	62327	YBR067C	FALSE	0.140649	4.39076	0.00940381	0.107523	74346	0.05056	FALSE	FALSE
chrVII_YLR075W	86411	226152	139742	YLR075W	FALSE	0.14062	4.38892	0.0172436	0.0293332	121176	0.115889	TRUE	TRUE
chrV_YGL253W	183957	261462	77506	YGL253W	FALSE	0.140506	4.38173	0.00402122	0.0496567	246845	0.148527	TRUE	TRUE
chrV_YML070W	74271	160010	85740	YML070W	FALSE	0.140313	4.36961	0.0133341	0.0573075	159624	-0.0405627	FALSE	FALSE
chrX_YBL007C	648461	701028	52568	YBL007C	FALSE	0.139856	4.34091	0.0101685	0.0365054	692021	-0.0177537	FALSE	FALSE
chrXV_YPR156C	137304	582590	445287	YPR156C	FALSE	0.139641	4.32741	0.0144896	0.0349278	554076	0.0218199	FALSE	FALSE
chrXII_YDR298C	127006	151308	24303	YDR298C	FALSE	0.139296	4.30584	0.0141936	0.0288067	136527	0.0316307	FALSE	FALSE
chrVII_YBR143C	171282	534162	362881	YBR143C	FALSE	0.139212	4.30062	0.018876	0.0216397	226152	0.0836795	TRUE	TRUE
chrVIII_YJR048W	77502	221591	144090	YJR048W	FALSE	0.138913	4.28198	0.0108019	0.0885034	154167	-0.0811063	TRUE	TRUE
chrII_YLR413W	603595	700736	97142	YLR413W	FALSE	0.138832	4.27697	0.00361128	0.126082	632170	0.0800387	FALSE	FALSE
chrXI_YNL231C	109838	208258	98421	YNL231C	FALSE	0.138399	4.25003	0.0122051	0.0260136	140338	0.00563005	FALSE	FALSE
chrVIII_YKL085W	145315	172443	27129	YKL085W	FALSE	0.138384	4.24913	0.00969575	0.0507507	154167	-0.118481	TRUE	TRUE
chrXV_YDL126C	407363	589303	181941	YDL126C	FALSE	0.138361	4.24769	0.0129837	0.0241733	551813	-0.00331576	FALSE	FALSE
chrVII_YLR153C	100717	397448	296732	YLR153C	FALSE	0.13828	4.24264	0.00115995	0.0343225	357841	0.0341782	FALSE	FALSE
chrXV_YAL005C	396793	508404	111612	YAL005C	FALSE	0.138036	4.22757	0.010007	0.0741705	458312	-0.0428169	FALSE	FALSE
chrIV_YNL138W	1054527	1171430	116904	YNL138W	FALSE	0.137929	4.22096	0.0230012	0.0215452	1057123	0.023409	FALSE	FALSE
chrXV_YGR229C	142608	488270	345663	YGR229C	FALSE	0.137876	4.21768	0.0204463	0.0268103	160403	-0.0734397	FALSE	FALSE
chrXIV_YDL208W	254148	383709	129562	YDL208W	FALSE	0.13725	4.1791	0.0162452	0.0304823	350676	0.0684685	FALSE	FALSE
chrXI_YDL171C	616917	644029	27113	YDL171C	FALSE	0.137153	4.17316	0.0121418	0.0653391	640812	0.00752087	FALSE	FALSE
chrXII_YDR377W	624955	762817	137863	YDR377W	FALSE	0.136997	4.16355	0.0149536	0.0317565	681614	0.145205	TRUE	TRUE
chrXVI_YJL078C	472490	520400	47911	YJL078C	FALSE	0.136751	4.14851	0.00734193	0.05493	497758	0.044203	FALSE	FALSE
chrII_YPR160W	359006	435236	76231	YPR160W	FALSE	0.136705	4.14567	0.011585	0.122048	389867	0.0407528	FALSE	FALSE
chrXII_YGR229C	570676	676612	105937	YGR229C	FALSE	0.136469	4.13123	0.0216008	0.0245809	640445	0.141133	TRUE	TRUE
chrVI_YMR315W	16803	131953	115151	YMR315W	FALSE	0.136226	4.11641	0.0151168	0.0469948	95926	0.0678308	FALSE	FALSE
chrXIV_YGR157W	391299	471767	80469	YGR157W	FALSE	0.136099	4.10865	0.0184057	0.0284771	409114	0.0656265	FALSE	FALSE
chrIV_YLR325C	424905	613791	188887	YLR325C	FALSE	0.136071	4.10694	0.0155986	0.0309709	506998	0.0121776	FALSE	FALSE
chrXV_YBR179C	445648	513988	68341	YBR179C	FALSE	0.136034	4.10467	0.00991758	0.0260412	458886	0.0215726	FALSE	FALSE
chrXI_YNL044W	191390	253838	62449	YNL044W	FALSE	0.135915	4.09746	0.0129449	0.0351309	221896	0.0883634	FALSE	FALSE
chrXIII_YBR084C-A	304595	864754	560160	YBR084C-A	FALSE	0.135913	4.09731	0.0180466	0.0204318	334583	-0.00869375	FALSE	FALSE
chrVIII_YGL022W	77502	140065	62564	YGL022W	FALSE	0.135786	4.08956	0.0184308	0.0267729	124744	-0.0644107	FALSE	FALSE
chrXII_YER062C	134351	145780	11430	YER062C	FALSE	0.135781	4.08929	0.0100973	0.0572699	136527	0.107395	TRUE	TRUE
chrXVI_YJL052W	207364	226571	19208	YJL052W	FALSE	0.135779	4.08915	0.0100584	0.0802249	215183	0.109056	FALSE	FALSE
chrV_YGR244C	109308	166670	57363	YGR244C	FALSE	0.135449	4.06912	0.0150741	0.0437548	159624	-0.0401214	FALSE	FALSE
chrXI_YCR002C	154732	225909	71178	YCR002C	FALSE	0.135327	4.06171	0.0127261	0.0185681	213298	0.0244497	FALSE	FALSE
chrI_YPR163C	128302	171389	43088	YPR163C	FALSE	0.135261	4.05772	0.0206685	0.0221549	131980	-0.0374837	FALSE	FALSE
chrVII_YJR072C	101053	165523	64471	YJR072C	FALSE	0.135164	4.05188	0.0160228	0.0263765	124460	0.0135409	FALSE	FALSE
chrII_YNL104C	464478	657582	193105	YNL104C	FALSE	0.13506	4.04556	0.0196886	0.033812	645058	-0.0515668	FALSE	FALSE
chrXII_YGR218W	129764	726848	597085	YGR218W	FALSE	0.134879	4.03462	0.0187356	0.0256151	145067	0.00530625	FALSE	FALSE
chrXIV_YDR300C	294413	306250	11838	YDR300C	FALSE	0.134726	4.02542	0.0135559	0.0225446	301067	0.0287857	FALSE	FALSE
chrXV_YDR343C	394456	590443	195988	YDR343C	FALSE	0.13439	4.00519	0.0164696	0.168742	489738	-0.00387894	FALSE	FALSE
chrXIV_YOR061W	235423	300265	64843	YOR061W	FALSE	0.133929	3.97749	0.015124	0.0189158	279996	0.0731662	TRUE	TRUE
chrV_YCR036W	40835	210504	169670	YCR036W	FALSE	0.133809	3.97029	0.0129129	0.0337981	44529	0.00439698	FALSE	FALSE
chrX_YDR232W	641753	697486	55734	YDR232W	FALSE	0.133666	3.96173	0.0135702	0.0344966	662679	-0.0564667	FALSE	FALSE
chrXV_YPL085W	88251	189231	100981	YPL085W	FALSE	0.133651	3.96086	0.0208783	0.0494958	169704	-0.0711661	TRUE	TRUE
chrXI_YNL134C	82548	200393	117846	YNL134C	FALSE	0.133559	3.95536	0.0142335	0.0647702	90349	-0.0256303	FALSE	FALSE
chrXII_YNR016C	95322	286350	191029	YNR016C	FALSE	0.133448	3.94871	0.0118447	0.0465016	145067	0.0465156	FALSE	FALSE
chrXIII_YGL009C	409219	895661	486443	YGL009C	FALSE	0.133394	3.94549	0.0133711	0.0418354	869543	0.0387377	FALSE	FALSE
chrXV_YDR099W	478685	572102	93418	YDR099W	FALSE	0.133391	3.9453	0.0117644	0.0194093	492116	0.00117896	FALSE	FALSE
chrXVI_YLR244C	472110	525073	52964	YLR244C	FALSE	0.133291	3.93937	0.00321194	0.0254662	483319	-0.0820965	FALSE	FALSE
chrI_YDL051W	128704	135325	6622	YDL051W	FALSE	0.133247	3.9367	0.0186019	0.0275659	131539	-0.026337	FALSE	FALSE
chrXI_YJR048W	225168	244792	19625	YJR048W	FALSE	0.133183	3.93292	0.0052284	0.0795461	234378	0.143366	TRUE	TRUE
chrXIV_YDR099W	441268	478701	37434	YDR099W	FALSE	0.133157	3.93135	0.0182732	0.0303016	461863	-0.342501	TRUE	TRUE
chrII_YJL078C	173973	649588	475616	YJL078C	FALSE	0.133042	3.92449	0.0195811	0.0652015	195180	0.0767029	FALSE	FALSE
chrVII_YMR177W	508084	913309	405226	YMR177W	FALSE	0.132971	3.92029	0.0169425	0.0278438	599246	-0.0511285	FALSE	FALSE
chrXIV_YAL044C	367843	618448	250606	YAL044C	FALSE	0.132823	3.9115	0.0179893	0.0371156	549689	0.0605787	TRUE	TRUE
chrIV_YPR156C	404459	1213560	809102	YPR156C	FALSE	0.132704	3.90438	0.0108751	0.033601	1162013	-0.0266301	FALSE	FALSE
chrVII_YOR165W	256487	644412	387926	YOR165W	FALSE	0.132651	3.90128	0.0052595	0.0209803	275701	0.0530896	FALSE	FALSE
chrII_YGR234W	505856	564636	58781	YGR234W	FALSE	0.132591	3.89768	0.0010255	0.0643656	545985	0.0622602	FALSE	FALSE
chrVIII_YMR315W	419744	473884	54141	YMR315W	FALSE	0.132188	3.87386	0.01207	0.0467764	455745	0.255504	TRUE	TRUE
chrXII_YPL078C	129764	159671	29908	YPL078C	FALSE	0.132183	3.87353	0.0147224	0.0273557	136527	0.0368119	FALSE	FALSE
chrXIII_YGR157W	341020	436342	95323	YGR157W	FALSE	0.132099	3.86857	0.0184295	0.0279394	409778	0.056894	FALSE	FALSE
chrXIV_YLL026W	300017	478701	178685	YLL026W	FALSE	0.132046	3.86542	0.0136169	0.180923	466588	-0.311294	FALSE	TRUE
chrI_YGL078C	129517	135417	5901	YGL078C	FALSE	0.131926	3.85834	0.0203062	0.0374351	131539	0.0132494	FALSE	FALSE
chrII_YDL022W	342025	438870	96846	YDL022W	FALSE	0.131769	3.84911	0.0169025	0.0620011	379311	0.118056	TRUE	TRUE
chrIV_YMR072W	361672	1332967	971296	YMR072W	FALSE	0.131731	3.84684	0.0119258	0.0245222	681251	-0.000547649	FALSE	FALSE
chrIV_YMR072W	1259337	1354715	95379	YMR072W	FALSE	0.131228	3.81729	0.0104317	0.0196244	1305496	0.0245603	FALSE	FALSE
chrXIV_YER068W	385702	422746	37045	YER068W	FALSE	0.131161	3.81338	0.0165507	0.0241706	406274	0.0851157	TRUE	TRUE
chrXV_YKL035W	461164	548689	87526	YKL035W	FALSE	0.131127	3.81133	0.0131217	0.0616433	513015	-0.0237857	FALSE	FALSE
chrXII_YDR099W	104468	159671	55204	YDR099W	FALSE	0.130832	3.7941	0.0154745	0.0186992	136527	0.0731122	FALSE	FALSE
chrXIII_YLR438W	247466	366707	119242	YLR438W	FALSE	0.130785	3.79133	0.00914177	0.0650764	338431	0.00943672	FALSE	FALSE
chrIX_YLR153C	90515	160170	69656	YLR153C	FALSE	0.130593	3.78011	0.00214748	0.0285532	126162	0.0918303	FALSE	FALSE
chrI_YKL081W	129517	173845	44329	YKL081W	FALSE	0.130522	3.77599	0.0178509	0.0282906	131539	0.0914513	FALSE	FALSE
chrXII_YFR024C-A	40119	806918	766800	YFR024C-A	FALSE	0.130514	3.77547	0.00956585	0.0256415	649837	-0.0511691	TRUE	TRUE
chrVI_YGR086C	51748	73540	21793	YGR086C	FALSE	0.130423	3.77018	0.00604159	0.0328088	64249	0.0386952	FALSE	FALSE
chrII_YAL060W	468345	543092	74748	YAL060W	FALSE	0.130389	3.76822	0.0102791	0.0561982	503196	0.00537664	FALSE	FALSE
chrXV_YMR315W	33217	285741	252525	YMR315W	FALSE	0.130323	3.76438	0.0134646	0.0510701	108950	0.170569	TRUE	TRUE
chrXIV_YGL202W	261362	309784	48423	YGL202W	FALSE	0.130295	3.76275	0.0110417	0.027586	288822	0.076542	TRUE	TRUE
chrXII_YML070W	129764	900812	771049	YML070W	FALSE	0.129995	3.74529	0.0108875	0.0523782	876714	0.0521639	FALSE	FALSE
chrIV_YPL079W	391712	511129	119418	YPL079W	FALSE	0.129972	3.74393	0.0123286	0.025009	499794	0.0632728	FALSE	FALSE
chrXIII_YKL029C	301985	339643	37659	YKL029C	FALSE	0.129926	3.74129	0.0109876	0.0549147	334830	0.0328015	FALSE	FALSE
chrXII_YOR165W	570032	760025	189994	YOR165W	FALSE	0.129749	3.73099	0.00605421	0.0197861	708567	0.0662747	FALSE	FALSE
chrXIV_YKL029C	322462	383709	61248	YKL029C	FALSE	0.129575	3.72093	0.0247537	0.0703739	372376	0.0299498	FALSE	FALSE
chrIX_YHL011C	141022	161738	20717	YHL011C	FALSE	0.129344	3.70756	0.0127505	0.0232874	161738	-0.0114067	FALSE	FALSE
chrXVI_YKL167C	170236	228020	57785	YKL167C	FALSE	0.128985	3.68681	0.0108906	0.0311293	189738	0.00770861	FALSE	FALSE
chrIX_YCR002C	97730	270435	172706	YCR002C	FALSE	0.128948	3.68471	0.0132149	0.018677	194587	-0.0228745	FALSE	FALSE
chrXVI_YDR232W	477202	526767	49566	YDR232W	FALSE	0.128833	3.67804	0.00879638	0.0342393	521292	-0.0255503	FALSE	FALSE
chrIV_YJR109C	136516	442843	306328	YJR109C	FALSE	0.128579	3.66344	0.0172038	0.0450025	414243	-0.0614783	TRUE	TRUE
chrVIII_YJL201W	77502	124092	46591	YJL201W	FALSE	0.128568	3.66279	0.0124407	0.0282768	101246	-0.0394596	FALSE	FALSE
chrV_YNL134C	59426	170706	111281	YNL134C	FALSE	0.12828	3.64628	0.00447767	0.0581736	159624	-0.0352925	FALSE	FALSE
chrI_YIR012W	128302	133857	5556	YIR012W	FALSE	0.128	3.63025	0.0178926	0.0293342	132618	0.0218086	FALSE	FALSE
chrXV_YGR244C	408490	578365	169876	YGR244C	FALSE	0.127932	3.62637	0.0110502	0.0394477	551813	0.0640989	FALSE	FALSE
chrXIV_YJR105W	319557	383709	64153	YJR105W	FALSE	0.12773	3.61485	0.00798991	0.020766	356361	-0.0356681	FALSE	FALSE
chrIV_YGR247W	131141	1057517	926377	YGR247W	FALSE	0.127704	3.61334	0.012923	0.0329784	139681	0.00947619	FALSE	FALSE
chrXII_YNL015W	129764	151308	21545	YNL015W	FALSE	0.127641	3.60973	0.0135349	0.0539657	136527	0.0990681	TRUE	TRUE
chrII_YPL028W	351335	403763	52429	YPL028W	FALSE	0.127542	3.60412	0.00422518	0.0252964	373518	0.0288394	FALSE	FALSE
chrXII_YMR315W	125356	925665	800310	YMR315W	FALSE	0.127521	3.60291	0.0149406	0.0469651	877560	-0.0155326	TRUE	TRUE
chrIV_YML024W	397927	511129	113203	YML024W	FALSE	0.127512	3.60238	0.00882566	0.0304305	431674	0.00960256	FALSE	FALSE
chrIX_YGL202W	74808	161738	86931	YGL202W	FALSE	0.127272	3.58876	0.0141375	0.0222038	141022	-0.00267152	FALSE	FALSE
chrI_YDL208W	128302	167326	39025	YDL208W	FALSE	0.126968	3.57149	0.0206011	0.0281357	131980	-0.00191304	FALSE	FALSE
chrXV_YML070W	458312	554076	95765	YML070W	FALSE	0.126723	3.5576	0.00815417	0.0426643	531421	-0.0107425	FALSE	FALSE
chrXVI_YJR072C	516710	546787	30078	YJR072C	FALSE	0.126545	3.54752	0.0134779	0.0231152	528757	-0.0377439	FALSE	FALSE
chrIV_YNL104C	258728	380252	121525	YNL104C	FALSE	0.12654	3.54722	0.0123169	0.0305438	364908	-0.0161383	FALSE	FALSE
chrXIV_YOR310C	463554	651849	188296	YOR310C	FALSE	0.126534	3.54691	0.0193709	0.0363865	492375	0.0141966	FALSE	FALSE
chrXVI_YNL134C	207364	228020	20657	YNL134C	FALSE	0.126455	3.54241	0.00672392	0.0484023	215587	0.0450329	FALSE	FALSE
chrXII_YJR048W	124013	271759	147747	YJR048W	FALSE	0.126324	3.53502	0.00618751	0.0754099	136527	-0.0401637	FALSE	FALSE
chrVII_YPL085W	374227	453554	79328	YPL085W	FALSE	0.126215	3.52891	0.0140166	0.0453179	442339	-0.0357159	FALSE	FALSE
chrXIV_YDR232W	363496	558289	194794	YDR232W	FALSE	0.125892	3.51074	0.0146362	0.0525861	395338	0.0509495	TRUE	TRUE
chrI_YJL151C	33040	67269	34230	YJL151C	FALSE	0.125822	3.50677	0.00411941	0.0269735	49589	0.0618731	FALSE	FALSE
chrXV_YGL253W	478685	1043118	564434	YGL253W	FALSE	0.12565	3.49713	0.00840761	0.0463863	1026427	0.0419469	TRUE	TRUE
chrXI_YNL138W	196171	359142	162972	YNL138W	FALSE	0.125538	3.49087	0.0133566	0.0207783	301521	0.0295684	FALSE	FALSE
chrIV_YGR244C	183011	505548	322538	YGR244C	FALSE	0.125489	3.48811	0.014079	0.0395564	236604	0.0455612	FALSE	FALSE
chrXV_YJL130C	154799	189231	34433	YJL130C	FALSE	0.125414	3.48391	0.0205132	0.0555176	169704	-0.134775	TRUE	TRUE
chrXV_YLL026W	446451	574955	128505	YLL026W	FALSE	0.12497	3.45907	0.0114486	0.0816836	491429	0.0102709	FALSE	FALSE
chrVIII_YFR040W	74444	188007	113564	YFR040W	FALSE	0.124861	3.45301	0.0143316	0.0255155	163571	0.0154363	FALSE	FALSE
chrXV_YPL226W	167650	1043118	875469	YPL226W	FALSE	0.12461	3.43901	0.0158651	0.0422874	1026427	0.00225486	TRUE	TRUE
chrXIII_YLR244C	232832	339643	106812	YLR244C	FALSE	0.124506	3.43322	0.00447284	0.0248677	303266	0.0392211	FALSE	FALSE
chrXIII_YGR192C	220725	339643	118919	YGR192C	FALSE	0.124455	3.43038	0.00790398	0.0272214	232771	0.0567938	FALSE	FALSE
chrII_YHR027C	343406	395115	51710	YHR027C	FALSE	0.124332	3.42357	0.0172089	0.0218693	376186	0.0507356	FALSE	FALSE
chrXIII_YOR168W	301985	339643	37659	YOR168W	FALSE	0.124057	3.4083	0.0115417	0.0221838	327769	0.0391512	FALSE	FALSE
chrXV_YNL015W	447362	735877	288516	YNL015W	FALSE	0.124039	3.40732	0.0118618	0.0508055	458886	-0.00872076	FALSE	FALSE
chrXIV_YDL051W	300017	389979	89963	YDL051W	FALSE	0.124019	3.40622	0.0160286	0.0426582	369029	0.0154053	FALSE	FALSE
chrVIII_YPR035W	101494	337892	236399	YPR035W	FALSE	0.124	3.40516	0.00644106	0.0272256	186870	0.117675	TRUE	TRUE
chrXV_YPR156C	125569	193911	68343	YPR156C	FALSE	0.123986	3.40441	0.00880551	0.0368039	170921	-0.0126106	FALSE	FALSE
chrIV_YNL134C	131141	554971	423831	YNL134C	FALSE	0.123724	3.38989	0.00895581	0.0552074	160731	0.0419444	TRUE	TRUE
chrX_YGR209C	409479	671070	261592	YGR209C	FALSE	0.123648	3.38571	0.00775885	0.0277846	414836	0.0330527	FALSE	FALSE
chrI_YLR372W	128302	177285	48984	YLR372W	FALSE	0.123456	3.3751	0.0185617	0.0265617	131980	-0.0366209	FALSE	FALSE
chrXV_YFL016C	40513	574955	534443	YFL016C	FALSE	0.123394	3.37168	0.0110028	0.0339992	512566	0.0835151	TRUE	TRUE
chrXV_YCL040W	456978	583715	126738	YCL040W	FALSE	0.123196	3.36084	0.00731893	0.0842165	491429	0.0291216	FALSE	FALSE
chrXIV_YBR067C	187740	605032	417293	YBR067C	FALSE	0.123175	3.35966	0.00780039	0.0913311	513243	-0.000886612	TRUE	TRUE
chrX_YNL016W	669427	701028	31602	YNL016W	FALSE	0.123027	3.35152	0.00995484	0.0228478	693187	0.00430051	FALSE	FALSE
chrIX_YJR072C	116694	161738	45045	YJR072C	FALSE	0.122569	3.32643	0.0143722	0.0215441	141022	-0.00759684	FALSE	FALSE
chrVII_YMR142C	43400	247666	204267	YMR142C	FALSE	0.122557	3.32576	0.0164595	0.0209107	169165	0.0252748	FALSE	FALSE
chrXV_YNL134C	36403	583715	547313	YNL134C	FALSE	0.122472	3.3211	0.00700942	0.0516816	459134	0.0358782	TRUE	TRUE
chrIX_YPR160W	28874	61323	32450	YPR160W	FALSE	0.122381	3.31614	0.00824096	0.0871848	39470	0.0315119	FALSE	FALSE
chrIV_YML106W	156943	769943	613001	YML106W	FALSE	0.122034	3.29724	0.0102423	0.0162602	691930	-0.0145546	FALSE	FALSE
chrXII_YCR036W	844191	950338	106148	YCR036W	FALSE	0.121941	3.29221	0.0186244	0.0329622	894613	-0.00101246	FALSE	FALSE
chrXIV_YBR143C	218712	350676	131965	YBR143C	FALSE	0.121864	3.28799	0.0143409	0.0191667	301067	0.044697	FALSE	FALSE
chrI_YHL011C	128302	143806	15505	YHL011C	FALSE	0.121825	3.28588	0.0154122	0.0215603	132618	-0.0241387	FALSE	FALSE
chrXIV_YJR076C	449640	637729	188090	YJR076C	FALSE	0.121443	3.26512	0.0115504	0.0199127	579121	-0.0311201	FALSE	FALSE
chrXV_YGR192C	1018776	1043118	24343	YGR192C	FALSE	0.121342	3.25968	0.00663673	0.027739	1026427	0.0563754	FALSE	FALSE
chrXVI_YER062C	82074	526767	444694	YER062C	FALSE	0.121236	3.25393	0.00779845	0.044957	504270	0.140637	TRUE	TRUE
chrXV_YDL171C	95687	189231	93545	YDL171C	FALSE	0.121163	3.24999	0.00834612	0.0689737	152922	-0.239037	TRUE	TRUE
chrXVI_YDL022W	199138	299678	100541	YDL022W	FALSE	0.121158	3.24973	0.0101337	0.0573166	291046	0.0761749	FALSE	FALSE
chrXII_YAL060W	837460	1009478	172019	YAL060W	FALSE	0.121157	3.24966	0.00620162	0.0542105	988495	-0.103116	TRUE	TRUE
chrIV_YCL040W	157969	1135584	977616	YCL040W	FALSE	0.121106	3.24692	0.00575031	0.0741882	185528	0.0662084	TRUE	TRUE
chrX_YCR002C	190560	390044	199485	YCR002C	FALSE	0.121011	3.24178	0.00870365	0.0172353	337895	0.0271383	FALSE	FALSE
chrXV_YDR155C	69484	233334	163851	YDR155C	FALSE	0.120906	3.23613	0.0128849	0.028024	107219	-0.055354	FALSE	FALSE
chrXII_YGR218W	567957	1000559	432603	YGR218W	FALSE	0.120897	3.23565	0.0146544	0.0223354	659350	-0.0864191	FALSE	TRUE
chrVII_YML024W	139174	241508	102335	YML024W	FALSE	0.120569	3.21795	0.00585928	0.0283026	181036	0.0942261	TRUE	TRUE
chrVI_YKL085W	39488	248151	208664	YKL085W	FALSE	0.120452	3.21168	0.00676321	0.036235	58952	-0.00413989	FALSE	FALSE
chrXV_YNL241C	285588	583715	298128	YNL241C	FALSE	0.120192	3.19774	0.00886191	0.0347413	551813	0.0300396	FALSE	FALSE
chrIV_YGR209C	162498	1080944	918447	YGR209C	FALSE	0.120158	3.19593	0.014859	0.0293601	197883	0.0834405	TRUE	TRUE
chrIV_YCL009C	172805	1182010	1009206	YCL009C	FALSE	0.119905	3.18235	0.00857329	0.0204772	258728	0.00104441	FALSE	FALSE
chrX_YGL195W	651274	701028	49755	YGL195W	FALSE	0.119664	3.16952	0.0130511	0.0363271	684758	-0.0282797	FALSE	FALSE
chrVIII_YAL060W	144393	184323	39931	YAL060W	FALSE	0.119597	3.16594	0.00656396	0.0465571	154167	0.04101	FALSE	FALSE
chrXV_YDR027C	487275	736963	249689	YDR027C	FALSE	0.11888	3.12783	0.0136298	0.0273586	551813	-0.0109011	FALSE	FALSE
chrVI_YJR048W	204894	242037	37144	YJR048W	FALSE	0.118832	3.12527	0.00911267	0.0695517	211652	-0.0116009	FALSE	FALSE
chrXII_YOR122C	877560	950338	72779	YOR122C	FALSE	0.118687	3.11756	0.0141054	0.0159087	894613	-0.0158701	FALSE	FALSE
chrXV_YHR027C	407363	989300	581938	YHR027C	FALSE	0.118644	3.11531	0.0112001	0.0212014	551813	-0.0275145	FALSE	FALSE
chrI_YLR075W	129517	138257	8741	YLR075W	FALSE	0.118612	3.11361	0.0121544	0.023241	131539	0.0219088	FALSE	FALSE
chrXIV_YGR204W	481081	509580	28500	YGR204W	FALSE	0.1185	3.10771	0.0135535	0.0328227	487935	-0.268505	FALSE	TRUE
chrVII_YAL012W	25442	1004074	978633	YAL012W	FALSE	0.118327	3.09859	0.0101508	0.0245567	44796	0.0607178	FALSE	FALSE
chrX_YKL167C	414542	465021	50480	YKL167C	FALSE	0.118245	3.09423	0.00864683	0.0317214	460988	-0.000329865	FALSE	FALSE
chrXV_YDR496C	410064	1037511	627448	YDR496C	FALSE	0.117975	3.08001	0.0119013	0.0375882	1027094	0.0280347	FALSE	FALSE
chrX_YPL085W	651274	701028	49755	YPL085W	FALSE	0.117956	3.07902	0.0123208	0.042362	692021	0.0140344	FALSE	FALSE
chrVII_YDR006C	74942	524803	449862	YDR006C	FALSE	0.117809	3.07129	0.0119168	0.0264322	95788	0.0356905	TRUE	TRUE
chrXIV_YPR160W	441268	478701	37434	YPR160W	FALSE	0.117677	3.06438	0.0150829	0.0916998	466588	-0.167013	TRUE	TRUE
chrVIII_YER069W	381183	488714	107532	YER069W	FALSE	0.117571	3.05885	0.00436741	0.0369034	423420	0.076994	FALSE	FALSE
chrXV_YDR006C	38001	277142	239142	YDR006C	FALSE	0.117513	3.0558	0.0144574	0.0250923	233424	-0.0608879	TRUE	TRUE
chrX_YCR003W	337133	496029	158897	YCR003W	FALSE	0.117137	3.03611	0.00756031	0.0320895	461507	0.00338921	FALSE	FALSE
chrXIV_YLR372W	254579	492375	237797	YLR372W	FALSE	0.117077	3.03299	0.0111799	0.0234264	301067	0.0674631	FALSE	FALSE
chrXII_YDR343C	101729	1030614	928886	YDR343C	FALSE	0.116804	3.01878	0.00919793	0.135783	1011440	0.0549669	TRUE	TRUE
chrI_YOL012C	40866	177667	136802	YOL012C	FALSE	0.116748	3.01588	0.00786703	0.0182793	133174	-0.00660028	FALSE	FALSE
chrXIV_YJL117W	441268	478701	37434	YJL117W	FALSE	0.116516	3.0038	0.00775826	0.0274043	469224	0.0308248	FALSE	FALSE
chrXIII_YDL051W	307008	349796	42789	YDL051W	FALSE	0.116485	3.0022	0.0126676	0.0256871	333449	-0.0565933	FALSE	FALSE
chrXII_YER068W	835059	933520	98462	YER068W	FALSE	0.115614	2.95716	0.0121632	0.0205297	901809	0.0203703	FALSE	FALSE
chrXIV_YDR050C	58317	118249	59933	YDR050C	FALSE	0.115289	2.94043	0.0127925	0.0282116	105255	-0.0351439	FALSE	FALSE
chrI_YNL313C	128302	179397	51096	YNL313C	FALSE	0.11442	2.89599	0.0122423	0.0314977	132618	0.016164	FALSE	FALSE
chrXV_YMR067C	410064	845250	435187	YMR067C	FALSE	0.114091	2.87926	0.00888485	0.0170234	507805	0.0240367	FALSE	FALSE
chrXV_YGL055W	86295	796728	710434	YGL055W	FALSE	0.114041	2.87672	0.0109532	0.0421352	94056	-0.0158537	FALSE	FALSE
chrXIV_YDL171C	258883	771372	512490	YDL171C	FALSE	0.113902	2.86964	0.011492	0.0494565	765330	-0.00248486	TRUE	TRUE
chrI_YMR142C	129517	139404	9888	YMR142C	FALSE	0.113576	2.85316	0.00821426	0.019694	131539	-0.0276651	FALSE	FALSE
chrVII_YJR105W	288375	369600	81226	YJR105W	FALSE	0.113263	2.83734	0.00873055	0.0150843	316175	0.0762259	FALSE	FALSE
chrVII_YNL313C	114332	678429	564098	YNL313C	FALSE	0.112859	2.81703	0.0148565	0.0313762	473502	-0.0558603	TRUE	TRUE
chrI_YGL147C	128704	138257	9554	YGL147C	FALSE	0.112386	2.79327	0.00763908	0.0323504	131980	0.018045	FALSE	FALSE
chrXIV_YLR413W	349580	771372	421793	YLR413W	FALSE	0.112244	2.7862	0.000579437	0.132476	370084	-0.0645575	FALSE	FALSE
chrXII_YNL104C	97429	1058607	961179	YNL104C	FALSE	0.112155	2.78172	0.0111513	0.0278619	646705	0.355424	TRUE	TRUE
chrVII_YBL076C	95396	475858	380463	YBL076C	FALSE	0.111832	2.76563	0.0117663	0.0222361	163315	0.056574	FALSE	FALSE
chrVII_YMR315W	104960	444466	339507	YMR315W	FALSE	0.111253	2.7369	0.0081455	0.0411562	442339	-0.0840437	TRUE	TRUE
chrXIV_YAL005C	294413	722746	428334	YAL005C	FALSE	-0.10853	2.60379	0.00594287	-0.058093	301067	-0.00338728	TRUE	TRUE
chrXIV_YGR209C	481081	727465	246385	YGR209C	FALSE	-0.11009	2.67961	0.0123239	-0.0311339	492375	-0.09581	TRUE	TRUE
chrXIV_YGL009C	294413	771372	476960	YGL009C	FALSE	-0.110382	2.69395	0.0104456	-0.03542	507058	-0.543478	TRUE	TRUE
chrXIV_YCR003W	94849	716750	621902	YCR003W	FALSE	-0.111567	2.75249	0.00653174	-0.0321773	301290	0.0334805	TRUE	TRUE
chrVII_YKL167C	44796	967795	923000	YKL167C	FALSE	-0.111824	2.76527	0.0107885	-0.0265459	141743	0.0179929	FALSE	FALSE
chrXII_YNL313C	661444	983190	321747	YNL313C	FALSE	-0.112264	2.78718	0.0119201	-0.030708	779607	0.0717221	FALSE	FALSE
chrXIV_YMR067C	358507	395338	36832	YMR067C	FALSE	-0.11229	2.7885	0.00535932	-0.02341	370084	0.0518545	FALSE	FALSE
chrVII_YPR035W	25442	689454	664013	YPR035W	FALSE	-0.112357	2.79185	0.000436965	-0.0198777	440693	-0.00224573	FALSE	FALSE
chrXII_YML010W	18699	790027	771329	YML010W	FALSE	-0.112376	2.79279	0.0120629	-0.0276246	628215	-0.169227	TRUE	TRUE
chrI_YLR295C	37976	179578	141603	YLR295C	FALSE	-0.112832	2.81564	0.00545324	-0.0241767	131539	0.0238296	FALSE	FALSE
chrXIV_YDL126C	333367	652238	318872	YDL126C	FALSE	-0.113518	2.85023	0.0113291	-0.0223387	363496	-0.0629648	TRUE	TRUE
chrXV_YLR043C	33217	930118	896902	YLR043C	FALSE	-0.113567	2.85269	0.00889667	-0.0186519	844406	-0.0744417	FALSE	FALSE
chrVII_YFR040W	25442	218949	193508	YFR040W	FALSE	-0.113662	2.85751	0.010965	-0.0203989	60729	0.0394199	FALSE	FALSE
chrVII_YJL151C	69249	473951	404703	YJL151C	FALSE	-0.114379	2.89391	0.0105938	-0.0249686	120910	0.00323777	TRUE	TRUE
chrVIII_YKL035W	77502	122370	44869	YKL035W	FALSE	-0.115064	2.92889	0.00905657	-0.0569628	110970	-0.0814971	TRUE	TRUE
chrXIII_YNL044W	458388	914895	456508	YNL044W	FALSE	-0.115351	2.94365	0.013527	-0.0286007	882454	-0.00850095	FALSE	FALSE
chrXIV_YFR040W	312454	381031	68578	YFR040W	FALSE	-0.116165	2.98562	0.0133572	-0.0254358	370084	0.0565878	FALSE	FALSE
chrVII_YKL160W	845614	1013000	167387	YKL160W	FALSE	-0.116223	2.98861	0.0135922	-0.0206744	916853	-0.021502	FALSE	FALSE
chrXIV_YJR070C	434507	480472	45966	YJR070C	FALSE	-0.116236	2.98926	0.00932925	-0.0386079	449640	0.015449	FALSE	FALSE
chrIV_YJR076C	367885	1128837	760953	YJR076C	FALSE	-0.116316	2.99342	0.0134087	-0.0182553	759809	0.0152844	FALSE	FALSE
chrXIV_YLL009C	19935	763023	743089	YLL009C	FALSE	-0.117218	3.04036	0.00878217	-0.0420096	300017	0.0430259	FALSE	FALSE
chrIV_YBR179C	131453	911925	780473	YBR179C	FALSE	-0.117273	3.04323	0.0113875	-0.0208003	849796	0.0375988	FALSE	FALSE
chrXIII_YOL012C	24565	420098	395534	YOL012C	FALSE	-0.117291	3.0442	0.0121244	-0.022002	388831	-0.0115658	TRUE	TRUE
chrXIV_YKL167C	356361	737420	381060	YKL167C	FALSE	-0.117394	3.04957	0.00399546	-0.0392824	368183	0.073136	TRUE	TRUE
chrXIV_YDR388W	241114	383709	142596	YDR388W	FALSE	-0.11745	3.0525	0.0146931	-0.0255668	354457	0.0255112	FALSE	FALSE
chrXV_YJR109C	712214	751857	39644	YJR109C	FALSE	-0.117486	3.05438	0.00678804	-0.0390875	723226	-0.00742066	FALSE	FALSE
chrIX_YGL055W	191635	422857	231223	YGL055W	FALSE	-0.117488	3.05449	0.00624967	-0.0410907	386249	0.0342615	FALSE	FALSE
chrXII_YGR209C	611769	896923	285155	YGR209C	FALSE	-0.117649	3.06291	0.0090755	-0.0295682	647095	-0.442664	TRUE	TRUE
chrXV_YKR059W	33217	569058	535842	YKR059W	FALSE	-0.11793	3.07768	0.00154167	-0.0205021	38177	0.0720827	FALSE	FALSE
chrVII_YFR024C-A	51531	381517	329987	YFR024C-A	FALSE	-0.118061	3.08456	0.0132501	-0.0236955	60729	0.00652662	FALSE	FALSE
chrIV_YLR179C	140808	242997	102190	YLR179C	FALSE	-0.118233	3.09362	9.88722e-05	-0.0422442	167436	0.00254568	FALSE	FALSE
chrIX_YBR179C	57096	424605	367510	YBR179C	FALSE	-0.119236	3.14671	0.00805772	-0.0223045	102495	-0.000846929	FALSE	FALSE
chrVI_YOR361C	76442	239066	162625	YOR361C	FALSE	-0.119339	3.15216	0.015733	-0.0197541	225899	-0.0164366	FALSE	FALSE
chrX_YNL231C	26108	358020	331913	YNL231C	FALSE	-0.119443	3.15772	0.00798122	-0.0186367	61545	-0.0304545	FALSE	FALSE
chrXI_YBR143C	223233	246986	23754	YBR143C	FALSE	-0.119502	3.16085	0.0118914	-0.0192286	232739	0.0132887	FALSE	FALSE
chrXI_YOR340C	171227	266175	94949	YOR340C	FALSE	-0.119524	3.16202	0.0120618	-0.0324469	234378	-0.0214771	FALSE	FALSE
chrIV_YJR070C	135298	687632	552335	YJR070C	FALSE	-0.119629	3.16764	0.00790131	-0.0285961	185528	-0.0177761	FALSE	FALSE
chrX_YPL078C	514320	722676	208357	YPL078C	FALSE	-0.119857	3.1798	0.00667538	-0.0205046	543721	-0.0245763	FALSE	FALSE
chrXVI_YCR002C	468512	591786	123275	YCR002C	FALSE	-0.119963	3.18547	0.00842978	-0.015886	476694	-0.0194662	FALSE	FALSE
chrI_YGR218W	33293	58073	24781	YGR218W	FALSE	-0.120076	3.1915	0.0137452	-0.021584	51287	0.0795121	FALSE	FALSE
chrXIII_YJR109C	52926	209233	156308	YJR109C	FALSE	-0.120191	3.19766	0.0108512	-0.0423885	75046	-0.153836	TRUE	TRUE
chrXIV_YDR099W	318991	383709	64719	YDR099W	FALSE	-0.120291	3.20304	0.017454	-0.0370972	372376	-0.117921	FALSE	FALSE
chrXV_YCL009C	721121	748605	27485	YCL009C	FALSE	-0.120404	3.20913	0.00767004	-0.0200966	732609	-0.0341462	FALSE	FALSE
chrVII_YIR022W	95510	165523	70014	YIR022W	FALSE	-0.120454	3.21181	0.0143347	-0.0200827	138853	0.0195527	FALSE	FALSE
chrX_YDR050C	88209	663082	574874	YDR050C	FALSE	-0.120938	3.23786	0.0147132	-0.0294123	101719	0.0470839	FALSE	FALSE
chrXII_YPL079W	136527	953605	817079	YPL079W	FALSE	-0.120946	3.23825	0.0120235	-0.0243802	876714	0.0350184	FALSE	FALSE
chrVI_YDR324C	54904	80683	25780	YDR324C	FALSE	-0.121049	3.24385	0.0134592	-0.0334487	61110	-0.092884	TRUE	TRUE
chrV_YBL076C	124644	216840	92197	YBL076C	FALSE	-0.121411	3.26343	0.0113889	-0.025537	165491	-0.000103733	FALSE	FALSE
chrIX_YPL048W	57063	148906	91844	YPL048W	FALSE	-0.121798	3.28438	0.00799965	-0.018152	128099	0.0169688	FALSE	FALSE
chrXII_YBR084C-A	130209	954228	824020	YBR084C-A	FALSE	-0.121826	3.28591	0.0129061	-0.0196193	876714	0.0547018	FALSE	FALSE
chrXV_YJL052W	128405	736963	608559	YJL052W	FALSE	-0.121954	3.29291	0.0117317	-0.0926493	145551	0.0987554	TRUE	TRUE
chrVIII_YIR022W	124744	160596	35853	YIR022W	FALSE	-0.122047	3.29796	0.016736	-0.0216068	142368	0.0245032	FALSE	FALSE
chrXIII_YNL241C	45801	779242	733442	YNL241C	FALSE	-0.122114	3.30159	0.0149694	-0.0364109	773437	0.00694892	TRUE	TRUE
chrXV_YPR035W	375648	605294	229647	YPR035W	FALSE	-0.12287	3.34289	0.00539367	-0.0259094	578986	-0.0134893	FALSE	FALSE
chrVII_YJR076C	44796	381517	336722	YJR076C	FALSE	-0.123009	3.35056	0.0141886	-0.0196725	146033	-0.0127577	FALSE	FALSE
chrXII_YPL226W	648649	790027	141379	YPL226W	FALSE	-0.123094	3.35522	0.013576	-0.0422643	777177	0.0309347	FALSE	FALSE
chrXIV_YLR438W	18046	661859	643814	YLR438W	FALSE	-0.123213	3.36174	0.00939355	-0.0634586	646585	-0.146477	TRUE	TRUE
chrXIV_YDR298C	294413	716316	421904	YDR298C	FALSE	-0.12324	3.36321	0.00483059	-0.0177261	306250	0.0754121	TRUE	TRUE
chrV_YGL078C	41366	214752	173387	YGL078C	FALSE	-0.123481	3.37653	0.0113741	-0.0348043	159624	0.113745	TRUE	TRUE
chrXVI_YDR300C	163733	516356	352624	YDR300C	FALSE	-0.123495	3.37726	0.0111147	-0.0196589	182943	-0.028059	FALSE	FALSE
chrXIV_YDL051W	433148	480472	47325	YDL051W	FALSE	-0.12352	3.37867	0.0141299	-0.0339759	466588	0.089622	FALSE	FALSE
chrXII_YNR053C	677675	790027	112353	YNR053C	FALSE	-0.123638	3.38514	0.0115766	-0.0397803	777177	0.0631758	FALSE	FALSE
chrI_YNL104C	33040	60165	27126	YNL104C	FALSE	-0.123848	3.39674	0.0138942	-0.0319829	50456	-0.0169269	FALSE	FALSE
chrX_YMR315W	532027	665450	133424	YMR315W	FALSE	-0.123949	3.40232	0.0107662	-0.04616	646356	-0.103416	TRUE	TRUE
chrII_YJR109C	369831	759424	389594	YJR109C	FALSE	-0.124065	3.40874	0.00744689	-0.0497015	407830	-0.102778	TRUE	TRUE
chrXIV_YGR192C	218712	619723	401012	YGR192C	FALSE	-0.124169	3.41454	0.00743902	-0.0304459	259694	0.066101	TRUE	TRUE
chrIV_YER062C	40965	122546	81582	YER062C	FALSE	-0.124337	3.42385	0.00470324	-0.0375228	101871	-0.00285568	FALSE	FALSE
chrXVI_YNL138W	74040	546787	472748	YNL138W	FALSE	-0.124788	3.44891	0.0129309	-0.0212687	538751	-0.0160496	FALSE	FALSE
chrVI_YDR127W	118563	172334	53772	YDR127W	FALSE	-0.124811	3.45021	0.0117251	-0.0323652	160471	-0.0232729	FALSE	FALSE
chrXIII_YPL228W	327769	474399	146631	YPL228W	FALSE	-0.124823	3.45086	0.0147339	-0.0243488	362992	0.0769699	TRUE	TRUE
chrIV_YLL028W	131141	157918	26778	YLL028W	FALSE	-0.124935	3.45714	0.00710098	-0.0478709	131600	-0.0253817	FALSE	FALSE
chrIV_YLL009C	565313	667976	102664	YLL009C	FALSE	-0.124984	3.45985	0.0119722	-0.0492803	638634	0.0249915	FALSE	FALSE
chrIV_YPR163C	162498	717377	554880	YPR163C	FALSE	-0.125018	3.46175	0.0120675	-0.0213483	185528	0.0267414	FALSE	FALSE
chrXI_YNL061W	188875	246986	58112	YNL061W	FALSE	-0.125121	3.46748	0.0136941	-0.0318986	224949	-0.00885503	FALSE	FALSE
chrVII_YCR003W	114332	165523	51192	YCR003W	FALSE	-0.125148	3.46904	0.0167158	-0.0342783	141743	0.0342801	FALSE	FALSE
chrXII_YDR155C	129764	677323	547560	YDR155C	FALSE	-0.125373	3.48158	0.00963166	-0.025137	647095	-0.280104	TRUE	TRUE
chrIV_YOR168W	131989	690684	558696	YOR168W	FALSE	-0.125402	3.48321	0.0157383	-0.0215055	680423	0.00867734	FALSE	FALSE
chrI_YMR315W	128704	171961	43258	YMR315W	FALSE	-0.125407	3.48349	0.0217256	-0.0485503	131539	-0.0357384	FALSE	FALSE
chrXIV_YML070W	294413	722746	428334	YML070W	FALSE	-0.125408	3.48356	0.0102049	-0.0512836	301067	-0.0476721	FALSE	FALSE
chrXIII_YFR040W	44287	556842	512556	YFR040W	FALSE	-0.125411	3.48371	0.0116611	-0.0236707	542977	-0.00644468	FALSE	FALSE
chrXII_YGR027C	837919	954228	116310	YGR027C	FALSE	-0.125534	3.49062	0.0102593	-0.0208743	876714	0.0439187	FALSE	FALSE
chrXVI_YGR234W	35528	526392	490865	YGR234W	FALSE	-0.125567	3.49246	0.00128569	-0.0686524	491941	0.0228345	FALSE	FALSE
chrVIII_YEL002C	100241	144393	44153	YEL002C	FALSE	-0.125755	3.50302	0.0138905	-0.0164135	122370	0.018839	FALSE	FALSE
chrXVI_YGR086C	53867	517746	463880	YGR086C	FALSE	-0.125835	3.50754	0.00800773	-0.0331337	65188	0.0187805	FALSE	FALSE
chrXIII_YGL009C	408241	524777	116537	YGL009C	FALSE	-0.125847	3.50821	0.0133874	-0.0411411	496310	0.0193197	FALSE	FALSE
chrXIII_YER062C	379425	798261	418837	YER062C	FALSE	-0.125963	3.51471	0.00855474	-0.043961	406726	0.024141	FALSE	FALSE
chrVIII_YJL117W	137997	447682	309686	YJL117W	FALSE	-0.125982	3.51579	0.0174728	-0.0218541	421095	-0.0785327	TRUE	TRUE
chrVIII_YPR160W	77502	137688	60187	YPR160W	FALSE	-0.126122	3.52366	0.00783911	-0.103053	110970	-0.250218	TRUE	TRUE
chrXII_YPR163C	125356	160954	35599	YPR163C	FALSE	-0.126164	3.52603	0.0176082	-0.0203387	136527	-0.0248613	FALSE	FALSE
chrXVI_YGL202W	171059	694515	523457	YGL202W	FALSE	-0.126225	3.52943	0.0108251	-0.0230979	202791	-0.0464739	FALSE	FALSE
chrX_YLL028W	38250	161023	122774	YLL028W	FALSE	-0.126302	3.53381	0.00865583	-0.0544849	156976	-0.150067	TRUE	TRUE
chrIV_YJR121W	555051	629042	73992	YJR121W	FALSE	-0.12644	3.54157	0.00987642	-0.0350021	592352	0.041768	FALSE	FALSE
chrXI_YIR012W	170526	316511	145986	YIR012W	FALSE	-0.126453	3.54233	0.0135225	-0.0253978	301521	-0.0255651	FALSE	FALSE
chrIII_YLL009C	211881	231858	19978	YLL009C	FALSE	-0.126901	3.56768	0.0133495	-0.0418713	227570	-0.00673716	FALSE	FALSE
chrXV_YLR179C	653760	700968	47209	YLR179C	FALSE	-0.126913	3.56836	0.00172853	-0.0454954	657044	-0.0192962	FALSE	FALSE
chrXII_YGL147C	837919	933520	95602	YGL147C	FALSE	-0.126921	3.56878	0.0118201	-0.0379018	880035	0.0414545	FALSE	FALSE
chrVII_YER069W	319067	799244	480178	YER069W	FALSE	-0.127098	3.57885	0.00878096	-0.0428939	369600	-0.0219663	TRUE	TRUE
chrV_YNR053C	42051	220108	178058	YNR053C	FALSE	-0.127226	3.58612	0.013368	-0.0388804	160010	0.0370665	FALSE	FALSE
chrXVI_YLL009C	492354	585943	93590	YLL009C	FALSE	-0.127476	3.60033	0.00851268	-0.0397754	526767	-0.00945124	FALSE	FALSE
chrXIII_YNL055C	95343	349796	254454	YNL055C	FALSE	-0.127546	3.60431	0.00152219	-0.0368699	333449	0.0291694	TRUE	TRUE
chrII_YOR122C	192591	257430	64840	YOR122C	FALSE	-0.127894	3.62417	0.008822	-0.0162883	251105	-0.0536948	FALSE	TRUE
chrXIII_YJR121W	58688	779242	720555	YJR121W	FALSE	-0.127974	3.62876	0.00930085	-0.0331639	761771	-0.0414144	FALSE	FALSE
chrII_YER069W	369831	759424	389594	YER069W	FALSE	-0.127984	3.62935	0.0142838	-0.048888	386919	-0.0111619	FALSE	FALSE
chrII_YJR048W	498500	641071	142572	YJR048W	FALSE	-0.127996	3.63004	0.00397372	-0.0721099	611232	0.013041	FALSE	FALSE
chrII_YJL078C	502627	655451	152825	YJL078C	FALSE	-0.128339	3.64967	0.0118988	-0.0589686	541139	-0.0187958	FALSE	FALSE
chrXVI_YLL028W	110058	526392	416335	YLL028W	FALSE	-0.128626	3.66612	0.00481405	-0.0598404	138394	0.00211003	FALSE	FALSE
chrXII_YDL171C	608748	783055	174308	YDL171C	FALSE	-0.128627	3.66623	0.0100477	-0.0608175	627007	-0.106474	TRUE	TRUE
chrXIV_YDR377W	277334	605755	328422	YDR377W	FALSE	-0.128725	3.67185	0.00997262	-0.0299445	300017	0.0700204	FALSE	FALSE
chrXII_YDR324C	135855	782204	646350	YDR324C	FALSE	-0.128799	3.67612	0.00911337	-0.0364019	767243	0.0732727	TRUE	TRUE
chrXV_YDL208W	446451	551813	105363	YDL208W	FALSE	-0.128811	3.6768	0.0142873	-0.0273562	481731	-0.00812934	FALSE	FALSE
chrXV_YKL029C	290199	585314	295116	YKL029C	FALSE	-0.12893	3.68362	0.0117535	-0.0536433	411673	-0.0132623	FALSE	FALSE
chrXVI_YGR027C	199138	295408	96271	YGR027C	FALSE	-0.129031	3.68949	0.0115542	-0.0220571	214358	-0.0369376	FALSE	FALSE
chrVII_YDL171C	123330	248225	124896	YDL171C	FALSE	-0.129114	3.69425	0.0130091	-0.0662224	187354	0.0282423	FALSE	FALSE
chrXIV_YIR012W	441268	478701	37434	YIR012W	FALSE	-0.129154	3.69656	0.0178942	-0.0374538	466588	0.0432553	FALSE	FALSE
chrXII_YHL011C	127351	163451	36101	YHL011C	FALSE	-0.129283	3.70399	0.0145574	-0.0224184	136527	-0.0528905	FALSE	FALSE
chrIV_YAL012W	230893	690684	459792	YAL012W	FALSE	-0.129525	3.71799	0.0123019	-0.0284027	681251	0.0106866	FALSE	FALSE
chrXIII_YPR125W	248645	500365	251721	YPR125W	FALSE	-0.129783	3.73299	0.0121705	-0.0295284	259663	-0.0689042	FALSE	FALSE
chrVII_YJL052W	167895	236277	68383	YJL052W	FALSE	-0.129792	3.73349	0.0129281	-0.0928643	226152	-0.0784524	TRUE	TRUE
chrIX_YOR165W	52905	166532	113628	YOR165W	FALSE	-0.129906	3.74013	0.0059545	-0.020488	73950	-0.00475042	FALSE	FALSE
chrXII_YJR070C	125356	777177	651822	YJR070C	FALSE	-0.130051	3.74851	0.0182932	-0.0326722	136527	-0.0283386	TRUE	TRUE
chrXVI_YJR105W	333274	375273	42000	YJR105W	FALSE	-0.130501	3.77471	0.0130078	-0.0174144	357842	-0.0200237	FALSE	FALSE
chrXVI_YCR036W	472490	599378	126889	YCR036W	FALSE	-0.130987	3.80315	0.0127831	-0.0315199	482770	-0.0332163	FALSE	FALSE
chrVII_YLR153C	95396	227872	132477	YLR153C	FALSE	-0.131049	3.80679	0.00640633	-0.0284439	198286	0.0473304	FALSE	FALSE
chrXV_YLR372W	38177	156784	118608	YLR372W	FALSE	-0.131092	3.80931	0.0182109	-0.0302618	86295	-0.133019	TRUE	TRUE
chrVI_YJL130C	114692	172581	57890	YJL130C	FALSE	-0.131231	3.81745	0.012069	-0.0509683	161071	0.0207132	FALSE	FALSE
chrXIV_YBL007C	349580	383709	34130	YBL007C	FALSE	-0.131586	3.83833	0.0090745	-0.045165	370084	-0.0993937	FALSE	FALSE
chrVIII_YPL048W	96286	122370	26085	YPL048W	FALSE	-0.131601	3.83919	0.00390306	-0.0173686	115977	-0.137404	TRUE	TRUE
chrXV_YER148W	444289	495045	50757	YER148W	FALSE	-0.131882	3.85579	0.0153838	-0.0188036	461434	-0.0295538	FALSE	FALSE
chrII_YJR121W	505207	672334	167128	YJR121W	FALSE	-0.131921	3.85807	0.00928416	-0.0315527	635445	-0.0604944	FALSE	FALSE
chrVII_YER148W	848519	973057	124539	YER148W	FALSE	-0.132062	3.86639	0.0126877	-0.0182758	910992	0.0773172	FALSE	FALSE
chrXVI_YDL171C	170718	206288	35571	YDL171C	FALSE	-0.132285	3.87958	0.0110647	-0.0570393	176140	-0.0917199	TRUE	TRUE
chrXIV_YLR075W	441268	478701	37434	YLR075W	FALSE	-0.132401	3.88647	0.0147365	-0.0413449	462478	0.357502	TRUE	TRUE
chrIV_YMR072W	358299	1352371	994073	YMR072W	FALSE	-0.132493	3.8919	0.00743571	-0.0203705	424905	0.0150698	FALSE	FALSE
chrXII_YJR105W	129764	673436	543673	YJR105W	FALSE	-0.132542	3.89481	0.0241733	-0.019697	136527	-0.0318699	TRUE	TRUE
chrXII_YCL009C	608748	775537	166790	YCL009C	FALSE	-0.133287	3.93912	0.0148284	-0.0222211	692874	0.172557	TRUE	TRUE
chrXIV_YKR059W	441268	480472	39205	YKR059W	FALSE	-0.133357	3.9433	0.00386832	-0.0291128	467028	-0.0557952	FALSE	FALSE
chrIV_YGL202W	587932	769848	181917	YGL202W	FALSE	-0.133369	3.94397	0.00913204	-0.0241695	690684	0.0254935	FALSE	FALSE
chrXV_YAL044C	503533	574266	70734	YAL044C	FALSE	-0.13363	3.95961	0.011724	-0.0293522	549314	-0.0231096	FALSE	FALSE
chrXIV_YGL022W	243194	383709	140516	YGL022W	FALSE	-0.133654	3.96103	0.0119134	-0.0259028	261149	0.0721974	FALSE	FALSE
chrIX_YNL231C	40953	161738	120786	YNL231C	FALSE	-0.134046	3.9845	0.0170212	-0.0236493	112032	-0.050326	FALSE	FALSE
chrVII_YNL134C	455735	480612	24878	YNL134C	FALSE	-0.134284	3.99876	0.0146142	-0.0621534	471870	-0.175689	TRUE	TRUE
chrXIII_YGL055W	864754	914895	50142	YGL055W	FALSE	-0.134288	3.99901	0.0110414	-0.0499275	885661	0.00561647	FALSE	FALSE
chrXIII_YGL022W	341020	425898	84879	YGL022W	FALSE	-0.134665	4.0217	0.0141403	-0.024726	409219	-0.00457983	FALSE	FALSE
chrIV_YLR153C	381770	1056332	674563	YLR153C	FALSE	-0.134776	4.02839	0.00127948	-0.0288519	538171	0.048805	FALSE	FALSE
chrX_YPR028W	642106	725020	82915	YPR028W	FALSE	-0.134782	4.0288	0.00123258	-0.0230394	719114	0.0326657	FALSE	FALSE
chrXII_YOR168W	614369	746036	131668	YOR168W	FALSE	-0.134987	4.04114	0.018117	-0.0239523	677699	0.0326957	FALSE	FALSE
chrIII_YLR043C	191932	228130	36199	YLR043C	FALSE	-0.135135	4.05011	0.0101463	-0.0212863	218769	0.0153641	FALSE	FALSE
chrXII_YDR496C	662311	780981	118671	YDR496C	FALSE	-0.135278	4.05874	0.0129834	-0.0459739	749273	0.0343536	FALSE	FALSE
chrXIII_YJL078C	409219	432599	23381	YJL078C	FALSE	-0.135366	4.0641	0.00999576	-0.0570061	409453	0.0374207	FALSE	FALSE
chrIV_YFR024C-A	680244	783598	103355	YFR024C-A	FALSE	-0.135507	4.07264	0.0124618	-0.0273369	689337	0.0469585	FALSE	FALSE
chrXIV_YMR315W	318991	389979	70989	YMR315W	FALSE	-0.136068	4.10673	0.0150346	-0.050052	370084	-0.0675723	FALSE	FALSE
chrXV_YCR036W	142645	189231	46587	YCR036W	FALSE	-0.136088	4.10799	0.00520645	-0.0373923	168294	-0.0721882	FALSE	FALSE
chrVII_YEL002C	52694	141286	88593	YEL002C	FALSE	-0.136679	4.1441	0.0172913	-0.0186338	56448	0.0234269	FALSE	FALSE
chrIV_YGR247W	135298	700621	565324	YGR247W	FALSE	-0.136759	4.14895	0.0144815	-0.0346508	697118	-0.00497167	FALSE	FALSE
chrVII_YLL009C	123330	179910	56581	YLL009C	FALSE	-0.136806	4.15182	0.0179953	-0.0467184	148993	0.0291643	FALSE	FALSE
chrXV_YGL202W	673654	751857	78204	YGL202W	FALSE	-0.137123	4.17129	0.0129466	-0.0245935	729380	-0.030898	FALSE	FALSE
chrXV_YER148W	36403	493975	457573	YER148W	FALSE	-0.13717	4.17419	0.0214015	-0.022074	53718	0.044488	FALSE	FALSE
chrII_YDR377W	528069	737571	209503	YDR377W	FALSE	-0.137277	4.18074	0.0141763	-0.0297121	579501	-0.0802819	TRUE	TRUE
chrXII_YML106W	662515	708840	46326	YML106W	FALSE	-0.137359	4.18578	0.0170147	-0.0196293	698944	0.121427	TRUE	TRUE
chrVII_YPR028W	395106	475858	80753	YPR028W	FALSE	-0.137518	4.19559	0.010188	-0.0246693	398572	-0.168127	TRUE	TRUE
chrXIV_YMR177W	370084	396664	26581	YMR177W	FALSE	-0.137674	4.20519	0.00987082	-0.0306156	373628	0.0274233	FALSE	FALSE
chrVII_YNR016C	70531	227872	157342	YNR016C	FALSE	-0.137697	4.20665	0.00987159	-0.0449922	180027	0.0106323	FALSE	FALSE
chrXIII_YHR027C	511826	556842	45017	YHR027C	FALSE	-0.137745	4.20958	0.0140429	-0.0248263	542977	-0.0219355	FALSE	FALSE
chrII_YNR001C	87849	125552	37704	YNR001C	FALSE	-0.137808	4.21349	0.0101123	-0.0669228	108764	0.115766	TRUE	TRUE
chrXII_YOR361C	648649	782204	133556	YOR361C	FALSE	-0.137864	4.21691	0.0116613	-0.0238181	774096	0.084677	TRUE	TRUE
chrVII_YCL040W	82858	187354	104497	YCL040W	FALSE	-0.137899	4.21909	0.00884436	-0.10035	172407	-0.0137688	FALSE	FALSE
chrXIII_YDR388W	774965	913648	138684	YDR388W	FALSE	-0.138143	4.23418	0.0138144	-0.0259298	864754	0.0112124	FALSE	FALSE
chrXIV_YKR014C	357346	381031	23686	YKR014C	FALSE	-0.138179	4.23643	0.015953	-0.059955	370084	-0.00036456	FALSE	FALSE
chrII_YLR295C	460259	665795	205537	YLR295C	FALSE	-0.13825	4.24084	0.00719056	-0.0265858	641302	-0.0556718	FALSE	FALSE
chrXIII_YNL055C	97415	779242	681828	YNL055C	FALSE	-0.138336	4.24615	0.00709305	-0.040266	776467	0.0376619	TRUE	TRUE
chrXIII_YGR244C	757281	779242	21962	YGR244C	FALSE	-0.138347	4.24683	0.0162444	-0.0492154	777456	-0.00122501	FALSE	FALSE
chrIV_YMR177W	174887	957589	782703	YMR177W	FALSE	-0.138518	4.25741	0.00880575	-0.0290041	901107	-0.00944638	FALSE	FALSE
chrI_YJR121W	33040	59496	26457	YJR121W	FALSE	-0.138777	4.27355	0.0134693	-0.035205	45522	-0.0534438	FALSE	FALSE
chrXV_YMR142C	33217	158838	125622	YMR142C	FALSE	-0.138864	4.27896	0.0188195	-0.0239135	40513	-0.0104507	TRUE	TRUE
chrVII_YLL026W	347577	580178	232602	YLL026W	FALSE	-0.139241	4.30243	0.0185271	-0.0851469	367741	-0.303769	TRUE	TRUE
chrIX_YNL138W	104128	202271	98144	YNL138W	FALSE	-0.139669	4.32915	0.0116141	-0.0223252	177586	0.00258511	FALSE	FALSE
chrIV_YGL253W	250548	398523	147976	YGL253W	FALSE	-0.140234	4.36461	0.00368703	-0.0485441	385750	-0.0440977	FALSE	FALSE
chrXII_YOR061W	124013	144822	20810	YOR061W	FALSE	-0.140435	4.37726	0.0125742	-0.0191554	135031	-0.0677699	FALSE	FALSE
chrXV_YDL051W	477610	548689	71080	YDL051W	FALSE	-0.140518	4.38252	0.0161569	-0.03002	485781	-0.048301	FALSE	FALSE
chrIII_YKR080W	29113	204750	175638	YKR080W	FALSE	-0.140536	4.38361	0.0212935	-0.0393943	130462	-0.0258008	FALSE	FALSE
chrXIV_YKL035W	358507	391568	33062	YKL035W	FALSE	-0.14056	4.38514	0.038502	-0.0813097	376313	-0.127659	FALSE	FALSE
chrXI_YGR229C	84689	102671	17983	YGR229C	FALSE	-0.140684	4.39296	0.0193097	-0.026193	95374	0.00293479	FALSE	FALSE
chrII_YGL055W	477249	677719	200471	YGL055W	FALSE	-0.141445	4.44108	0.00874441	-0.0486566	490264	0.058749	FALSE	FALSE
chrX_YKL160W	642106	684758	42653	YKL160W	FALSE	-0.141581	4.44971	0.0126833	-0.0256926	647196	-0.0089766	FALSE	FALSE
chrXII_YNL231C	64866	135031	70166	YNL231C	FALSE	-0.14162	4.45221	0.0109027	-0.0261071	116128	-0.0169511	FALSE	FALSE
chrXIII_YDL171C	409219	457013	47795	YDL171C	FALSE	-0.141664	4.45501	0.0126927	-0.0511077	409219	-0.00615576	FALSE	FALSE
chrXV_YJR070C	484332	548689	64358	YJR070C	FALSE	-0.141726	4.45895	0.014597	-0.0338367	513015	-0.0176288	FALSE	FALSE
chrX_YDR155C	82641	310784	228144	YDR155C	FALSE	-0.14175	4.46045	0.0188828	-0.0312091	98106	0.0648545	FALSE	FALSE
chrXV_YGR027C	39064	140220	101157	YGR027C	FALSE	-0.141794	4.46326	0.020975	-0.0254283	56070	0.0554931	FALSE	FALSE
chrXV_YIR012W	458312	551813	93502	YIR012W	FALSE	-0.142435	4.50415	0.0159925	-0.0284852	489305	-0.0302142	FALSE	FALSE
chrXV_YLR075W	33217	185252	152036	YLR075W	FALSE	-0.142441	4.50454	0.0180946	-0.0278694	38177	-0.0680625	TRUE	TRUE
chrIV_YNL138W	404459	1162000	757542	YNL138W	FALSE	-0.142482	4.50717	0.0180251	-0.0232889	424905	0.0362095	FALSE	FALSE
chrIV_YNL044W	357632	391149	33518	YNL044W	FALSE	-0.143213	4.55398	0.0114076	-0.0375931	370499	0.0359684	FALSE	FALSE
chrVII_YAL060W	95510	190037	94528	YAL060W	FALSE	-0.144293	4.62366	0.0158367	-0.0605811	178509	0.0545011	FALSE	FALSE
chrXIII_YLL009C	327769	459519	131751	YLL009C	FALSE	-0.144762	4.65412	0.0160637	-0.0513579	346162	-0.0257325	FALSE	FALSE
chrXIV_YDR027C	356361	377351	20991	YDR027C	FALSE	-0.145147	4.67913	0.0209281	-0.0588785	370084	0.0266288	FALSE	FALSE
chrXII_YDL051W	133123	163451	30329	YDL051W	FALSE	-0.145204	4.68285	0.0223892	-0.0308249	135855	-0.0579137	FALSE	FALSE
chrXV_YML024W	33217	197493	164277	YML024W	FALSE	-0.145324	4.69066	0.00914071	-0.0319185	45492	-0.107539	TRUE	TRUE
chrXII_YIR012W	725538	784454	58917	YIR012W	FALSE	-0.145949	4.73156	0.0201943	-0.0332335	777177	0.0747146	FALSE	FALSE
chrXII_YJR109C	613848	708567	94720	YJR109C	FALSE	-0.146054	4.73842	0.0189131	-0.0553506	688733	-0.157246	TRUE	TRUE
chrVII_YBR221C	52694	147698	95005	YBR221C	FALSE	-0.146376	4.75961	0.0211676	-0.020511	95396	0.0171976	FALSE	FALSE
chrXVI_YFR024C-A	463543	584269	120727	YFR024C-A	FALSE	-0.146454	4.76474	0.016709	-0.0285395	481072	-0.0109558	FALSE	FALSE
chrXIV_YPR156C	481081	492375	11295	YPR156C	FALSE	-0.146466	4.76547	0.0191145	-0.0441825	481081	-0.102482	TRUE	TRUE
chrXIV_YPR160W	297016	354457	57442	YPR160W	FALSE	-0.146768	4.78539	0.0246995	-0.141143	333748	-0.0246951	FALSE	FALSE
chrX_YOR122C	644097	697654	53558	YOR122C	FALSE	-0.146919	4.79533	0.011564	-0.0203044	663968	-0.0693164	FALSE	FALSE
chrXIV_YKL085W	294413	377351	82939	YKL085W	FALSE	-0.147025	4.80238	0.0151312	-0.0536519	301067	-0.024296	FALSE	FALSE
chrXIV_YDL160C	431063	492375	61313	YDL160C	FALSE	-0.14712	4.80866	0.015052	-0.0556082	441344	-0.102125	TRUE	TRUE
chrXV_YPL079W	33217	185252	152036	YPL079W	FALSE	-0.147734	4.84931	0.0310052	-0.0308047	108950	-0.0384081	FALSE	FALSE
chrVII_YDR388W	120933	227872	106940	YDR388W	FALSE	-0.147804	4.85394	0.0193759	-0.0271351	218492	-0.0811185	FALSE	FALSE
chrVII_YLR438W	454799	516638	61840	YLR438W	FALSE	-0.147862	4.85782	0.0225687	-0.0844202	471518	-0.122819	TRUE	TRUE
chrVII_YAL005C	126593	226152	99560	YAL005C	FALSE	-0.148082	4.87245	0.0114605	-0.0790905	174975	-0.02764	FALSE	FALSE
chrII_YER062C	107123	161229	54107	YER062C	FALSE	-0.148534	4.90253	0.0102064	-0.053774	125552	-0.00408943	FALSE	FALSE
chrXII_YDR300C	657792	681097	23306	YDR300C	FALSE	-0.148742	4.91643	0.0340824	-0.0272943	677005	0.010374	FALSE	FALSE
chrXV_YBR221C	795939	858879	62941	YBR221C	FALSE	-0.148746	4.91672	0.0227186	-0.0226087	842829	-0.0636826	FALSE	FALSE
chrX_YLR295C	642379	663590	21212	YLR295C	FALSE	-0.149303	4.95402	0.0100917	-0.0335743	655475	-0.0708425	FALSE	FALSE
chrVII_YKR080W	124761	381517	256757	YKR080W	FALSE	-0.149321	4.95525	0.0201557	-0.0384594	374227	-0.0427563	TRUE	TRUE
chrXII_YNL061W	660371	777868	117498	YNL061W	FALSE	-0.149433	4.96273	0.0160469	-0.0392273	688733	0.0474622	FALSE	FALSE
chrXIV_YDR343C	357346	377351	20006	YDR343C	FALSE	-0.150245	5.01743	0.0128615	-0.237028	372376	-0.0558128	FALSE	FALSE
chrIV_YMR177W	174887	256413	81527	YMR177W	FALSE	-0.150315	5.02219	0.0161179	-0.0346822	183912	0.0300797	FALSE	FALSE
chrXIV_YPL078C	294413	318991	24579	YPL078C	FALSE	-0.150446	5.03101	0.0128178	-0.0315654	300017	0.0483084	FALSE	FALSE
chrXII_YMR177W	127531	177778	50248	YMR177W	FALSE	-0.150509	5.03527	0.0154967	-0.0325637	135855	-0.0287109	FALSE	FALSE
chrII_YAL060W	102053	503310	401258	YAL060W	FALSE	-0.150817	5.05618	0.0115921	-0.0657809	108764	-0.0845675	FALSE	FALSE
chrXIV_YLR438W	332987	383709	50723	YLR438W	FALSE	-0.150851	5.05849	0.0157668	-0.0901908	361814	-0.0778059	FALSE	FALSE
chrXVI_YGR157W	468512	525073	56562	YGR157W	FALSE	-0.151005	5.06892	0.0176941	-0.0282533	478120	-0.0156307	FALSE	FALSE
chrXVI_YDR377W	466112	529663	63552	YDR377W	FALSE	-0.151016	5.0697	0.0145314	-0.0336276	483904	0.0712902	FALSE	FALSE
chrIX_YAL012W	243933	291930	47998	YAL012W	FALSE	-0.151181	5.08088	0.0186554	-0.0322814	256581	-0.0696722	FALSE	FALSE
chrIV_YOR061W	671424	781689	110266	YOR061W	FALSE	-0.151218	5.0834	0.0186842	-0.0205407	749852	-0.0160758	FALSE	FALSE
chrVII_YDR027C	97616	142388	44773	YDR027C	FALSE	-0.151356	5.09282	0.0189929	-0.0312465	120933	0.0640241	FALSE	FALSE
chrXV_YBR067C	609109	989300	380192	YBR067C	FALSE	-0.151515	5.10367	0.0105757	-0.1177	987922	-0.0190636	FALSE	FALSE
chrXV_YHL011C	483253	571939	88687	YHL011C	FALSE	-0.151802	5.12323	0.0197785	-0.0276156	487952	-0.0163008	FALSE	FALSE
chrIX_YPR074C	57063	126009	68947	YPR074C	FALSE	-0.151844	5.12611	0.0199935	-0.0316262	105090	-0.067113	FALSE	FALSE
chrXIV_YGL055W	324447	348697	24251	YGL055W	FALSE	-0.151886	5.12897	0.0107503	-0.0753932	335872	-0.0716284	FALSE	FALSE
chrIV_YGR234W	948413	1004080	55668	YGR234W	FALSE	-0.152081	5.1423	0.00055289	-0.0832849	955831	-0.0808963	FALSE	FALSE
chrVII_YOR165W	92820	147698	54879	YOR165W	FALSE	-0.152204	5.15073	0.0153002	-0.0279144	141481	0.0429467	FALSE	FALSE
chrXV_YPR163C	458312	548689	90378	YPR163C	FALSE	-0.152409	5.16474	0.0180491	-0.0240298	481731	-0.00714398	FALSE	FALSE
chrXIII_YPR156C	78125	284673	206549	YPR156C	FALSE	-0.152492	5.17043	0.0110012	-0.0417654	277529	-0.0264516	TRUE	TRUE
chrXV_YLR325C	50257	185252	134996	YLR325C	FALSE	-0.152693	5.18423	0.0280129	-0.0379985	139908	-0.210919	TRUE	TRUE
chrXIV_YDR232W	243530	301067	57538	YDR232W	FALSE	-0.152829	5.19362	0.0148383	-0.051255	266760	0.122337	TRUE	TRUE
chrVII_YLR043C	95396	162943	67548	YLR043C	FALSE	-0.152864	5.19602	0.0176856	-0.0254565	100717	-0.00961864	FALSE	FALSE
chrXV_YGL147C	33217	109106	75890	YGL147C	FALSE	-0.152997	5.20513	0.02212	-0.0447626	45492	-0.0741208	FALSE	FALSE
chrI_YDR232W	45198	55327	10130	YDR232W	FALSE	-0.153921	5.26901	0.0136077	-0.0435364	51287	0.0786715	FALSE	FALSE
chrVII_YNL241C	99361	147698	48338	YNL241C	FALSE	-0.154046	5.27767	0.0244186	-0.0469257	124460	-0.0518946	FALSE	FALSE
chrVII_YKR014C	43400	127350	83951	YKR014C	FALSE	-0.154222	5.28983	0.0221604	-0.0364552	44796	0.0173403	FALSE	FALSE
chrX_YNL044W	157619	179618	22000	YNL044W	FALSE	-0.154937	5.33965	0.0204551	-0.0400641	172240	-0.0269225	FALSE	FALSE
chrII_YNL055C	537349	553854	16506	YNL055C	FALSE	-0.156182	5.42684	0.00620159	-0.041309	542592	-0.168495	TRUE	TRUE
chrIV_YPR156C	1344681	1412444	67764	YPR156C	FALSE	-0.156962	5.48188	0.0280455	-0.0469656	1359411	-0.118272	TRUE	TRUE
chrX_YAL005C	306632	339752	33121	YAL005C	FALSE	-0.15809	5.56195	0.0144422	-0.0839172	323802	-0.0341674	FALSE	FALSE
chrXIII_YKL085W	327769	369610	41842	YKL085W	FALSE	-0.158395	5.58372	0.0155122	-0.064782	333449	-0.133171	TRUE	TRUE
chrIV_YBR067C	32140	62021	29882	YBR067C	FALSE	-0.15861	5.59907	0.0108998	-0.10835	54223	-0.0193822	FALSE	FALSE
chrXIV_YJR072C	441268	478701	37434	YJR072C	FALSE	-0.158799	5.61258	0.0233111	-0.0397217	466588	0.123534	TRUE	TRUE
chrXIII_YLL028W	711575	779242	67668	YLL028W	FALSE	-0.158888	5.61895	0.00253311	-0.0683604	776467	0.0213007	FALSE	FALSE
chrIV_YNL231C	176628	299200	122573	YNL231C	FALSE	-0.158892	5.61924	0.0229195	-0.0317137	227035	-0.0141517	FALSE	FALSE
chrXIV_YJL117W	370084	383709	13626	YJL117W	FALSE	-0.159486	5.6619	0.0123906	-0.0453299	372376	-0.00859687	FALSE	FALSE
chrXIII_YGR244C	307541	409219	101679	YGR244C	FALSE	-0.160224	5.71509	0.0202788	-0.054312	334830	-0.0610543	FALSE	FALSE
chrXII_YML024W	646705	700524	53820	YML024W	FALSE	-0.160723	5.75126	0.00696627	-0.0392301	662515	0.213398	TRUE	TRUE
chrVII_YPR160W	119894	191102	71209	YPR160W	FALSE	-0.160885	5.76299	0.0148747	-0.118156	174098	-0.00262783	FALSE	FALSE
chrXIV_YOR165W	370084	377351	7268	YOR165W	FALSE	-0.161283	5.79192	0.00247093	-0.0367779	373628	0.041908	FALSE	FALSE
chrXV_YBR084C-A	54269	185252	130984	YBR084C-A	FALSE	-0.161345	5.79647	0.0383009	-0.0282806	139908	-0.105546	TRUE	TRUE
chrVII_YJL052W	454850	474600	19751	YJL052W	FALSE	-0.161418	5.80172	0.0194625	-0.119944	461612	-0.0890399	FALSE	TRUE
chrXI_YJR070C	196171	248307	52137	YJR070C	FALSE	-0.161754	5.82622	0.0213944	-0.0450206	234164	0.101958	TRUE	TRUE
chrXIV_YPL048W	258590	306250	47661	YPL048W	FALSE	-0.162142	5.85459	0.0142779	-0.0233942	301067	-0.0174435	FALSE	FALSE
chrXII_YKR080W	133123	257917	124795	YKR080W	FALSE	-0.162292	5.86559	0.0141827	-0.0461018	137918	-0.0902769	FALSE	FALSE
chrVII_YBR179C	47968	170880	122913	YBR179C	FALSE	-0.162346	5.86955	0.0169221	-0.030869	141743	0.0506599	FALSE	FALSE
chrXIII_YAL005C	327769	336381	8613	YAL005C	FALSE	-0.162488	5.87994	0.0106929	-0.086904	333449	-0.0418501	FALSE	FALSE
chrII_YFR040W	107123	126263	19141	YFR040W	FALSE	-0.16287	5.90799	0.0244217	-0.030613	108452	-0.022531	FALSE	FALSE
chrIV_YGL026C	674432	700621	26190	YGL026C	FALSE	-0.163026	5.91949	0.0174125	-0.036205	690684	0.00860258	FALSE	FALSE
chrIV_YNL015W	404459	653246	248788	YNL015W	FALSE	-0.163446	5.95048	0.0210515	-0.0847211	431267	0.0750646	TRUE	TRUE
chrXII_YIR012W	133123	780841	647719	YIR012W	FALSE	-0.163642	5.96492	0.0285076	-0.0337312	136527	-0.0418968	TRUE	TRUE
chrVII_YBL007C	168582	227872	59291	YBL007C	FALSE	-0.164073	5.99685	0.0267243	-0.0414142	181036	0.0198123	FALSE	FALSE
chrVII_YJL078C	121176	193938	72763	YJL078C	FALSE	-0.16435	6.01736	0.0088743	-0.066362	140941	0.00523058	FALSE	FALSE
chrXV_YNL044W	142608	181326	38719	YNL044W	FALSE	-0.164773	6.04885	0.0113275	-0.0501098	169704	-0.137956	TRUE	TRUE
chrXIII_YNL134C	757281	789474	32194	YNL134C	FALSE	-0.165054	6.06976	0.0196165	-0.0682566	759679	0.0205542	FALSE	FALSE
chrXV_YAL044C	56070	185793	129724	YAL044C	FALSE	-0.16535	6.09183	0.0281222	-0.0414529	94056	0.0188142	FALSE	FALSE
chrXIII_YFL016C	304595	336381	31787	YFL016C	FALSE	-0.166191	6.15487	0.0284194	-0.0474232	327769	-0.0222129	FALSE	FALSE
chrIV_YLR372W	183726	277971	94246	YLR372W	FALSE	-0.16629	6.16229	0.021899	-0.0357992	229467	0.0334879	FALSE	FALSE
chrXIV_YJL192C	481081	492375	11295	YJL192C	FALSE	-0.166534	6.18066	0.0234643	-0.0324459	488598	-0.00284251	FALSE	FALSE
chrXII_YOR340C	676885	759458	82574	YOR340C	FALSE	-0.166617	6.1869	0.0239967	-0.0464324	687405	0.0127028	FALSE	FALSE
chrXII_YJL192C	622969	705602	82634	YJL192C	FALSE	-0.166621	6.18717	0.0216637	-0.026468	632910	-0.0525927	FALSE	FALSE
chrIV_YGL253W	381770	653336	271567	YGL253W	FALSE	-0.167327	6.24046	0.00663088	-0.0492944	636879	0.0053634	FALSE	FALSE
chrXIV_YOR122C	254148	306250	52103	YOR122C	FALSE	-0.167429	6.2482	0.025247	-0.0229295	261362	0.0593493	FALSE	FALSE
chrXIV_YJL078C	441268	478701	37434	YJL078C	FALSE	-0.167574	6.25917	0.0199313	-0.0802366	457485	-0.0905297	FALSE	FALSE
chrII_YDR298C	457684	642978	185295	YDR298C	FALSE	-0.167779	6.27476	0.0157291	-0.0269157	579501	-0.0537849	FALSE	FALSE
chrVII_YLL026W	166257	372717	206461	YLL026W	FALSE	-0.168184	6.30549	0.0261925	-0.104858	174098	-0.0340491	TRUE	TRUE
chrXV_YLR413W	554076	609558	55483	YLR413W	FALSE	-0.168616	6.33844	0.00638515	-0.157732	585188	-0.138845	TRUE	TRUE
chrXIV_YJL201W	370084	437955	67872	YJL201W	FALSE	-0.168665	6.34216	0.0261409	-0.0391012	371753	0.0515983	TRUE	TRUE
chrVII_YNL138W	116078	213795	97718	YNL138W	FALSE	-0.168966	6.36515	0.014923	-0.025979	122047	-0.0145159	FALSE	FALSE
chrII_YKL085W	107123	125552	18430	YKL085W	FALSE	-0.169073	6.37331	0.0205159	-0.0675584	108764	0.0372414	FALSE	FALSE
chrXIV_YPL225W	357346	405043	47698	YPL225W	FALSE	-0.16936	6.39527	0.0263454	-0.046005	394076	-0.0401579	FALSE	FALSE
chrXIII_YNR001C	327769	339643	11875	YNR001C	FALSE	-0.169567	6.4112	0.0196701	-0.0754402	333449	-0.0797847	FALSE	FALSE
chrX_YAL012W	466454	471869	5416	YAL012W	FALSE	-0.169773	6.42697	0.0229558	-0.0389134	468087	0.00277294	FALSE	FALSE
chrXIV_YGL026C	441268	478701	37434	YGL026C	FALSE	-0.170157	6.45649	0.0373243	-0.0537968	462478	-0.214239	TRUE	TRUE
chrXV_YER069W	723226	764523	41298	YER069W	FALSE	-0.17031	6.46833	0.0209034	-0.0591086	736990	-0.0542258	FALSE	FALSE
chrXIV_YIR022W	358507	395841	37335	YIR022W	FALSE	-0.170552	6.48699	0.030688	-0.0313466	372376	0.0285775	FALSE	FALSE
chrXV_YLL028W	587691	621951	34261	YLL028W	FALSE	-0.170573	6.48863	0.00877591	-0.0779836	604413	-0.126301	TRUE	TRUE
chrXIV_YGR229C	259694	301067	41374	YGR229C	FALSE	-0.171163	6.53421	0.0271671	-0.0308934	274575	0.0658571	FALSE	FALSE
chrVII_YKL035W	114332	184145	69814	YKL035W	FALSE	-0.171634	6.57081	0.0204649	-0.081947	130869	-0.116484	TRUE	TRUE
chrXIV_YHR027C	350676	389873	39198	YHR027C	FALSE	-0.171799	6.5836	0.0235231	-0.039746	370084	-0.104426	FALSE	FALSE
chrXIII_YGR086C	390009	477739	87731	YGR086C	FALSE	-0.172006	6.59974	0.0126749	-0.0414438	448688	0.00485114	FALSE	FALSE
chrIV_YBR143C	163737	230620	66884	YBR143C	FALSE	-0.173124	6.68712	0.0228871	-0.026721	166634	0.0172582	FALSE	FALSE
chrXV_YNL104C	715815	745301	29487	YNL104C	FALSE	-0.174256	6.77624	0.0224138	-0.0409429	723226	-0.0387155	FALSE	FALSE
chrXIV_YPR028W	258590	309784	51195	YPR028W	FALSE	-0.174515	6.79674	0.0231108	-0.0324079	300017	0.0453897	FALSE	FALSE
chrXII_YER148W	642188	710407	68220	YER148W	FALSE	-0.174677	6.80956	0.0323304	-0.0276302	662515	0.0240626	FALSE	FALSE
chrXII_YPL160W	661444	700524	39081	YPL160W	FALSE	-0.175023	6.83699	0.0267003	-0.0418014	687837	0.0624621	FALSE	FALSE
chrXI_YGL055W	527498	540879	13382	YGL055W	FALSE	-0.175344	6.86243	0.0161781	-0.0625751	531920	-0.0473231	FALSE	FALSE
chrXIV_YAL012W	441268	480472	39205	YAL012W	FALSE	-0.175551	6.87895	0.0243669	-0.0524021	457485	-0.0648625	FALSE	FALSE
chrXIII_YGR247W	24565	147350	122786	YGR247W	FALSE	-0.175952	6.91089	0.0260021	-0.0464012	135169	-0.145758	TRUE	TRUE
chrX_YLR438W	642106	663968	21863	YLR438W	FALSE	-0.176181	6.92915	0.0219265	-0.104111	648461	-0.0781632	FALSE	FALSE
chrVII_YPL048W	120910	147698	26789	YPL048W	FALSE	-0.176386	6.94557	0.0102767	-0.0247771	141743	0.0710608	FALSE	TRUE
chrXIV_YDR388W	349580	492375	142796	YDR388W	FALSE	-0.176455	6.95113	0.0268544	-0.0299483	484904	0.0590726	FALSE	FALSE
chrXIII_YDR377W	327769	392206	64438	YDR377W	FALSE	-0.17668	6.96912	0.0152333	-0.0424162	331334	-0.0561898	FALSE	FALSE
chrXIV_YKL085W	300017	492375	192359	YKL085W	FALSE	-0.177056	6.99929	0.0205451	-0.05994	492375	-0.0219334	FALSE	FALSE
chrVII_YNL134C	87769	191676	103908	YNL134C	FALSE	-0.177279	7.01719	0.0234801	-0.0761926	178509	-0.0369863	FALSE	FALSE
chrIV_YKR080W	614738	690684	75947	YKR080W	FALSE	-0.1779	7.06728	0.0147088	-0.0515237	628602	-0.00250785	FALSE	FALSE
chrXIV_YOL012C	371753	422746	50994	YOL012C	FALSE	-0.177994	7.07489	0.0281039	-0.0454204	376313	-0.0356775	FALSE	FALSE
chrVII_YPL228W	117824	146946	29123	YPL228W	FALSE	-0.178136	7.08634	0.0260494	-0.0337786	122047	-0.000450612	FALSE	FALSE
chrXIII_YER062C	244141	409001	164861	YER062C	FALSE	-0.179537	7.20013	0.0112265	-0.0490782	257100	0.00951868	FALSE	FALSE
chrIX_YML070W	102495	148906	46412	YML070W	FALSE	-0.179576	7.20323	0.0203132	-0.0662502	133869	-0.00702886	FALSE	FALSE
chrXIII_YBR179C	334583	436342	101760	YBR179C	FALSE	-0.181378	7.35106	0.0162824	-0.0329237	391763	-0.000336979	FALSE	FALSE
chrVI_YER069W	94480	162613	68134	YER069W	FALSE	-0.181568	7.36673	0.025307	-0.0612797	160471	-0.0648496	FALSE	TRUE
chrII_YLL028W	547559	636267	88709	YLL028W	FALSE	-0.181582	7.36788	0.00707342	-0.0795833	617783	-0.0633318	FALSE	FALSE
chrXIV_YBR179C	266760	288822	22063	YBR179C	FALSE	-0.183348	7.51438	0.0155823	-0.0325146	281196	0.0619216	FALSE	FALSE
chrVII_YNR001C	116078	184145	68068	YNR001C	FALSE	-0.183573	7.53314	0.0230636	-0.080908	174098	0.0237003	FALSE	FALSE
chrXIV_YLL026W	356361	383709	27349	YLL026W	FALSE	-0.184818	7.63749	0.0298726	-0.1719	370084	-0.0949186	FALSE	FALSE
chrXIV_YGR086C	297016	336941	39926	YGR086C	FALSE	-0.184941	7.64783	0.0161453	-0.0504268	301067	0.0176068	FALSE	FALSE
chrXIV_YCL040W	357346	389873	32528	YCL040W	FALSE	-0.185216	7.67093	0.0226192	-0.1339	376313	-0.0379393	FALSE	FALSE
chrXIII_YPL048W	249155	333449	84295	YPL048W	FALSE	-0.18566	7.7084	0.00439626	-0.0248598	321660	-0.00699188	FALSE	FALSE
chrIX_YNL134C	100355	161738	61384	YNL134C	FALSE	-0.18667	7.79406	0.0229577	-0.0833335	105090	-0.0136355	FALSE	FALSE
chrXII_YGL026C	648649	677699	29051	YGL026C	FALSE	-0.1867	7.79656	0.0267229	-0.0409868	671257	-0.071078	FALSE	FALSE
chrXI_YBR067C	166502	225287	58786	YBR067C	FALSE	-0.187217	7.84058	0.00380519	-0.134455	181420	0.12287	FALSE	FALSE
chrXIV_YJR048W	255754	288822	33069	YJR048W	FALSE	-0.187813	7.89156	0.0113984	-0.127389	269607	0.115533	FALSE	FALSE
chrIX_YNR001C	126009	148906	22898	YNR001C	FALSE	-0.188681	7.96601	0.0287808	-0.0897354	141013	-0.0786021	FALSE	FALSE
chrIX_YJL052W	131563	166646	35084	YJL052W	FALSE	-0.188884	7.98345	0.0222992	-0.122595	141022	-0.23876	TRUE	TRUE
chrXIV_YDL022W	249918	303906	53989	YDL022W	FALSE	-0.189332	8.02203	0.0254524	-0.100537	300017	-0.0171334	FALSE	FALSE
chrXIV_YCL009C	441268	478701	37434	YCL009C	FALSE	-0.189577	8.04324	0.048478	-0.0473168	464117	0.300929	TRUE	TRUE
chrXIV_YMR072W	358507	395169	36663	YMR072W	FALSE	-0.189802	8.06267	0.0445	-0.0450416	370084	-0.0124832	FALSE	FALSE
chrXV_YCR036W	644578	662272	17695	YCR036W	FALSE	-0.191342	8.19655	0.0313138	-0.0470717	653760	-0.0039086	FALSE	FALSE
chrXII_YHL011C	676076	777177	101102	YHL011C	FALSE	-0.192126	8.26515	0.0318428	-0.0334186	731012	0.0352214	FALSE	FALSE
chrXII_YAL012W	661927	699870	37944	YAL012W	FALSE	-0.192527	8.30027	0.0241992	-0.0429595	687837	-0.107753	TRUE	TRUE
chrXIV_YDR127W	356361	383709	27349	YDR127W	FALSE	-0.192548	8.30219	0.0235381	-0.0741872	377751	-0.0203751	FALSE	FALSE
chrVIII_YJL192C	124744	144393	19650	YJL192C	FALSE	-0.193292	8.36769	0.0266667	-0.0316572	124744	-0.0881418	TRUE	TRUE
chrIV_YMR067C	680244	697118	16875	YMR067C	FALSE	-0.193479	8.38421	0.0351223	-0.0321545	680244	0.0248105	FALSE	FALSE
chrXVI_YLR295C	472110	529663	57554	YLR295C	FALSE	-0.193588	8.39381	0.0151488	-0.0360214	494922	-0.0238471	FALSE	FALSE
chrVII_YNL015W	125655	181036	55382	YNL015W	FALSE	-0.193657	8.39991	0.0280741	-0.0835409	141743	-0.0526924	FALSE	FALSE
chrV_YJR109C	131540	166670	35131	YJR109C	FALSE	-0.193752	8.40832	0.0303576	-0.0756883	154915	0.0585297	FALSE	FALSE
chrXIV_YPR035W	356361	377351	20991	YPR035W	FALSE	-0.193974	8.42799	0.0478353	-0.0573855	373628	-0.14011	FALSE	FALSE
chrVIII_YJL052W	101494	124092	22599	YJL052W	FALSE	-0.194415	8.46709	0.0259573	-0.145063	121745	-0.00346928	FALSE	FALSE
chrXV_YJL117W	140557	186481	45925	YJL117W	FALSE	-0.195073	8.52564	0.0253292	-0.0454114	156746	-0.150243	TRUE	TRUE
chrXVI_YGL253W	478917	520400	41484	YGL253W	FALSE	-0.195305	8.54633	0.0134881	-0.0688531	502842	-0.0997995	TRUE	TRUE
chrIV_YJL052W	408416	487279	78864	YJL052W	FALSE	-0.195888	8.59848	0.0186537	-0.136788	426781	0.0445456	FALSE	FALSE
chrVII_YER062C	120933	146946	26014	YER062C	FALSE	-0.19612	8.61924	0.0136091	-0.0669437	140631	0.00614507	FALSE	FALSE
chrXIV_YML070W	484904	492375	7472	YML070W	FALSE	-0.197685	8.76008	0.0366257	-0.0925902	492375	-0.0722751	FALSE	FALSE
chrII_YPL078C	579501	663562	84062	YPL078C	FALSE	-0.197713	8.76264	0.0198839	-0.034813	583576	0.000460917	FALSE	FALSE
chrXII_YBR143C	640445	680346	39902	YBR143C	FALSE	-0.197978	8.78665	0.0433178	-0.0329191	677323	0.0639447	FALSE	FALSE
chrXII_YKL029C	681563	780981	99419	YKL029C	FALSE	-0.19801	8.78955	0.0215282	-0.0769958	761922	0.108656	FALSE	TRUE
chrVII_YPR028W	101053	162943	61891	YPR028W	FALSE	-0.198245	8.81085	0.0183003	-0.0390517	126626	0.0369919	FALSE	FALSE
chrXIII_YJR121W	328866	411113	82248	YJR121W	FALSE	-0.198339	8.81933	0.0165122	-0.0545964	331334	-0.074601	FALSE	FALSE
chrVII_YJR048W	126593	147698	21106	YJR048W	FALSE	-0.198631	8.84583	0.00916761	-0.126897	140030	0.0378364	FALSE	FALSE
chrII_YER062C	579501	663562	84062	YER062C	FALSE	-0.201723	9.12927	0.0167813	-0.0847387	601087	-0.031825	FALSE	FALSE
chrXIII_YGR234W	309981	336381	26401	YGR234W	FALSE	-0.202227	9.1759	0.00978589	-0.160148	327769	-0.149831	TRUE	TRUE
chrXIV_YJL078C	259694	462478	202785	YJL078C	FALSE	-0.202333	9.18574	0.0198679	-0.0799179	266760	-0.053849	FALSE	FALSE
chrXII_YGL202W	628424	693267	64844	YGL202W	FALSE	-0.202997	9.24745	0.0346075	-0.0393421	665236	0.0320192	FALSE	FALSE
chrXVI_YDR298C	472490	499684	27195	YDR298C	FALSE	-0.203663	9.30949	0.016047	-0.0324405	492242	0.0519197	FALSE	FALSE
chrXII_YBR084C-A	644385	708595	64211	YBR084C-A	FALSE	-0.203741	9.31674	0.0332213	-0.0316066	660371	0.0750941	FALSE	FALSE
chrXII_YGR192C	657860	676612	18753	YGR192C	FALSE	-0.203904	9.332	0.0162079	-0.0477084	671257	-0.29737	TRUE	TRUE
chrXII_YMR142C	649837	680023	30187	YMR142C	FALSE	-0.204508	9.38859	0.0259443	-0.0393474	662515	0.0677963	FALSE	FALSE
chrXIII_YJR048W	327769	411113	83345	YJR048W	FALSE	-0.204906	9.42598	0.00816612	-0.11192	338431	0.0899535	TRUE	TRUE
chrXV_YPL028W	143727	186481	42755	YPL028W	FALSE	-0.206648	9.59048	0.012015	-0.0430741	174019	-0.0586808	FALSE	FALSE
chrXV_YNL231C	128405	156784	28380	YNL231C	FALSE	-0.207173	9.64031	0.0180469	-0.0438998	138839	-0.0666957	FALSE	FALSE
chrXIV_YGL202W	462478	478701	16224	YGL202W	FALSE	-0.207232	9.64597	0.0601618	-0.0570808	466588	-0.0203922	FALSE	FALSE
chrX_YER062C	532027	553441	21415	YER062C	FALSE	-0.20726	9.64866	0.0131291	-0.0725363	547598	-0.0873004	FALSE	FALSE
chrXIII_YPL078C	79575	349796	270222	YPL078C	FALSE	-0.207847	9.70457	0.0191914	-0.0449779	331334	-0.0653568	FALSE	FALSE
chrVII_YFL016C	360441	372717	12277	YFL016C	FALSE	-0.207902	9.70987	0.0359542	-0.0572284	369600	-0.0995102	TRUE	TRUE
chrVII_YNL055C	125195	413797	288603	YNL055C	FALSE	-0.20837	9.75461	0.0192946	-0.0626822	174098	0.00324483	FALSE	FALSE
chrXVI_YJL117W	469693	493871	24179	YJL117W	FALSE	-0.209745	9.88666	0.0285919	-0.0411147	481072	-0.0643626	FALSE	FALSE
chrXII_YGL078C	646705	691866	45162	YGL078C	FALSE	-0.210706	9.97956	0.0334557	-0.0597667	677323	0.0539597	FALSE	FALSE
chrVII_YJR121W	122047	181036	58990	YJR121W	FALSE	-0.211209	10.0284	0.0264188	-0.0607227	140030	0.0631412	FALSE	FALSE
chrXIV_YFR024C-A	368183	381031	12849	YFR024C-A	FALSE	-0.211418	10.0487	0.0417563	-0.0812932	376313	-0.0234516	FALSE	FALSE
chrXII_YGL253W	127006	138153	11148	YGL253W	FALSE	-0.212404	10.1449	0.0195304	-0.0792915	135031	-0.102989	FALSE	FALSE
chrXIV_YFL016C	358507	377351	18845	YFL016C	FALSE	-0.212485	10.1528	0.0345198	-0.0954256	370084	0.133446	FALSE	FALSE
chrIX_YPR156C	100355	128730	28376	YPR156C	FALSE	-0.213978	10.2993	0.0351341	-0.0613404	105090	-0.0809258	FALSE	FALSE
chrV_YLR043C	503231	536075	32845	YLR043C	FALSE	-0.215306	10.4306	0.0377879	-0.0363813	509583	-0.0510762	FALSE	FALSE
chrVII_YDR377W	124205	147698	23494	YDR377W	FALSE	-0.215584	10.4583	0.024879	-0.0491578	138853	-0.0405796	FALSE	FALSE
chrXV_YDR050C	139013	185793	46781	YDR050C	FALSE	-0.215997	10.4994	0.0510191	-0.0623783	171150	-0.0492881	FALSE	FALSE
chrXIV_YER062C	277334	301067	23734	YER062C	FALSE	-0.216414	10.541	0.0241188	-0.073208	301067	-0.0346187	FALSE	FALSE
chrXII_YAL044C	237728	255736	18009	YAL044C	FALSE	-0.216926	10.5921	0.0506611	-0.0533461	255736	-0.0934804	FALSE	FALSE
chrXIV_YBR221C	370084	431063	60980	YBR221C	FALSE	-0.218352	10.7353	0.0470694	-0.0339255	373628	0.0414316	FALSE	FALSE
chrXIII_YLR295C	327769	333449	5681	YLR295C	FALSE	-0.218441	10.7443	0.0235553	-0.0505678	329923	-0.0463102	FALSE	FALSE
chrXIV_YML024W	461863	471767	9905	YML024W	FALSE	-0.221913	11.0974	0.0119899	-0.0754211	466588	0.193768	TRUE	TRUE
chrXII_YOR310C	648649	691842	43194	YOR310C	FALSE	-0.225445	11.4629	0.0387582	-0.0573932	662515	0.0607146	FALSE	FALSE
chrXV_YMR177W	137304	185252	47949	YMR177W	FALSE	-0.22593	11.5135	0.0389752	-0.0564804	155276	-0.136467	TRUE	TRUE
chrXII_YDR300C	134351	145780	11430	YDR300C	FALSE	-0.227892	11.7199	0.0402986	-0.0359725	135855	-0.0377674	FALSE	FALSE
chrXV_YKR080W	137304	185793	48490	YKR080W	FALSE	-0.229066	11.8442	0.0365041	-0.0839972	173814	-0.0888904	TRUE	TRUE
chrIV_YHR027C	678773	695576	16804	YHR027C	FALSE	-0.229571	11.898	0.0373697	-0.0416786	680244	0.00801414	FALSE	FALSE
chrVI_YPR035W	94480	95849	1370	YPR035W	FALSE	-0.230171	11.9619	0.0273017	-0.0505659	94480	-0.0134507	FALSE	FALSE
chrXIV_YGL147C	461863	472584	10722	YGL147C	FALSE	-0.23245	12.2067	0.0450348	-0.111337	466588	-0.0162173	FALSE	FALSE
chrXII_YBL076C	650212	699566	49355	YBL076C	FALSE	-0.232947	12.2605	0.0537284	-0.050633	677699	-0.0223447	FALSE	FALSE
chrVII_YDR155C	125195	181007	55813	YDR155C	FALSE	-0.23506	12.4904	0.0473924	-0.0530629	127208	-0.0180494	FALSE	FALSE
chrXIII_YJL117W	23620	29994	6375	YJL117W	FALSE	-0.235719	12.5626	0.0287916	-0.043453	26333	-0.420152	TRUE	TRUE
chrXIII_YDR298C	329249	392147	62899	YDR298C	FALSE	-0.237351	12.7423	0.0242778	-0.0468435	343663	-0.0353348	FALSE	FALSE
chrVIII_YOR122C	77502	118068	40567	YOR122C	FALSE	-0.237677	12.7784	0.0293501	-0.0325894	114934	-0.00485129	FALSE	FALSE
chrXII_YDL208W	644385	668899	24515	YDL208W	FALSE	-0.238035	12.8181	0.0529709	-0.0556802	650212	0.036235	FALSE	FALSE
chrVII_YDL022W	121176	141743	20568	YDL022W	FALSE	-0.240045	13.042	0.0459218	-0.125831	126593	-0.0369349	FALSE	FALSE
chrXIV_YCR036W	370084	393863	23780	YCR036W	FALSE	-0.240745	13.1205	0.0390504	-0.0641935	370084	0.0320931	FALSE	FALSE
chrXI_YPR035W	218976	232667	13692	YPR035W	FALSE	-0.241573	13.2136	0.022312	-0.0524793	223560	0.0127029	FALSE	FALSE
chrXV_YGR234W	137942	185793	47852	YGR234W	FALSE	-0.244102	13.5005	0.00393664	-0.169586	169704	-0.141282	TRUE	TRUE
chrXIV_YJR109C	370084	381031	10948	YJR109C	FALSE	-0.244433	13.5383	0.0595054	-0.159663	373628	-0.173472	FALSE	FALSE
chrXIV_YGR027C	465187	470301	5115	YGR027C	FALSE	-0.244463	13.5417	0.0505235	-0.0664826	466588	0.180646	TRUE	TRUE
chrXIV_YJR076C	370084	381031	10948	YJR076C	FALSE	-0.246325	13.7554	0.0553587	-0.0449334	371753	-0.0142236	FALSE	FALSE
chrXIV_YPL079W	461863	472584	10722	YPL079W	FALSE	-0.247847	13.9314	0.0580417	-0.0719464	466588	-0.0478438	FALSE	FALSE
chrVII_YDR099W	119894	146946	27053	YDR099W	FALSE	-0.248412	13.9971	0.0412117	-0.0377651	122047	-0.0328434	FALSE	FALSE
chrVII_YLR295C	125810	147686	21877	YLR295C	FALSE	-0.249773	14.156	0.0247942	-0.0489001	141743	-0.0312912	FALSE	FALSE
chrIV_YGR234W	637663	653246	15584	YGR234W	FALSE	-0.25255	14.4832	0.0102103	-0.153768	639037	-0.000452877	FALSE	FALSE
chrVIII_YMR072W	77502	118068	40567	YMR072W	FALSE	-0.252622	14.4917	0.0591192	-0.0426145	110970	-0.121671	TRUE	TRUE
chrVII_YKL085W	119894	174975	55082	YKL085W	FALSE	-0.252978	14.534	0.0338092	-0.087059	141743	-0.0590464	FALSE	FALSE
chrXIV_YKL035W	297016	309784	12769	YKL035W	FALSE	-0.258582	15.208	0.0562302	-0.0952836	300017	-0.0636718	FALSE	FALSE
chrI_YNL055C	37976	52124	14149	YNL055C	FALSE	-0.258907	15.2476	0.0344069	-0.0797886	45522	-0.254199	TRUE	TRUE
chrXIV_YDR050C	441268	472584	31317	YDR050C	FALSE	-0.259368	15.3039	0.0682626	-0.0708564	465187	-0.36858	TRUE	TRUE
chrVII_YMR072W	104960	145485	40526	YMR072W	FALSE	-0.26032	15.4205	0.0643296	-0.0428058	121176	0.0206754	FALSE	FALSE
chrXIV_YBR084C-A	462478	472584	10107	YBR084C-A	FALSE	-0.260843	15.4847	0.0573273	-0.0581438	466588	0.277856	TRUE	TRUE
chrXIV_YLR043C	404051	422746	18696	YLR043C	FALSE	-0.271184	16.7859	0.061529	-0.0479687	406068	-0.0420191	FALSE	TRUE
chrVII_YOL012C	139686	141946	2261	YOL012C	FALSE	-0.271674	16.8489	0.0686408	-0.0499898	140941	-0.00728899	FALSE	FALSE
chrVII_YDR298C	126593	142863	16271	YDR298C	FALSE	-0.272593	16.9677	0.027203	-0.0482076	141743	-0.00628243	FALSE	FALSE
chrXIV_YMR142C	461863	471767	9905	YMR142C	FALSE	-0.273957	17.1447	0.0658642	-0.0760774	466588	0.242517	TRUE	TRUE
chrXII_YGL147C	649837	674877	25041	YGL147C	FALSE	-0.274103	17.1638	0.0550239	-0.0853126	659769	0.0546018	FALSE	FALSE
chrVII_YPL078C	126593	145485	18893	YPL078C	FALSE	-0.276989	17.542	0.0316332	-0.0554213	138853	-0.000495692	FALSE	FALSE
chrXIV_YAL044C	461863	473648	11786	YAL044C	FALSE	-0.277051	17.5502	0.072532	-0.0872517	467028	0.158766	TRUE	TRUE
chrXII_YKR059W	642188	668899	26712	YKR059W	FALSE	-0.278366	17.7241	0.011456	-0.0518376	657792	0.0173112	FALSE	FALSE
chrIX_YER062C	102495	143092	40598	YER062C	FALSE	-0.279338	17.8532	0.0353998	-0.0999853	133869	-0.0315798	FALSE	FALSE
chrXV_YLR179C	137942	172102	34161	YLR179C	FALSE	-0.279664	17.8967	0.0115817	-0.105633	140220	-0.166622	TRUE	TRUE
chrXIV_YCR002C	370084	374659	4576	YCR002C	FALSE	-0.280545	18.0144	0.0635458	-0.0468386	371753	-0.000565357	FALSE	FALSE
chrXIV_YGR244C	358507	377351	18845	YGR244C	FALSE	-0.283916	18.4687	0.0788179	-0.104449	370084	0.034936	FALSE	FALSE
chrXIV_YPR156C	373628	405756	32129	YPR156C	FALSE	-0.286116	18.7686	0.0554777	-0.0612035	376313	-0.0733531	TRUE	TRUE
chrXIV_YJL052W	358507	381031	22525	YJL052W	FALSE	-0.286425	18.811	0.0633141	-0.215029	368183	-0.0816438	FALSE	TRUE
chrXII_YGL022W	643838	675394	31557	YGL022W	FALSE	-0.286941	18.8819	0.0482961	-0.0558083	661444	0.0868741	FALSE	FALSE
chrXII_YER069W	648649	671257	22609	YER069W	FALSE	-0.287516	18.961	0.0753664	-0.101181	659350	0.12954	TRUE	TRUE
chrXIV_YDR155C	370084	389979	19896	YDR155C	FALSE	-0.287651	18.9795	0.0851629	-0.0687592	376313	-0.0455317	FALSE	FALSE
chrXIV_YDL171C	445766	465005	19240	YDL171C	FALSE	-0.290991	19.4431	0.0717292	-0.153682	462478	-0.16477	TRUE	TRUE
chrVIII_YBR067C	80882	116310	35429	YBR067C	FALSE	-0.291866	19.5655	0.0307626	-0.23836	100079	-0.339718	TRUE	TRUE
chrXIV_YML070W	356361	492375	136015	YML070W	FALSE	-0.293732	19.8281	0.0738395	-0.0778567	370084	-0.0464784	FALSE	FALSE
chrII_YGL253W	118818	125552	6735	YGL253W	FALSE	-0.29406	19.8746	0.0490755	-0.129851	122381	-0.0853688	FALSE	FALSE
chrXII_YPR163C	649837	677699	27863	YPR163C	FALSE	-0.299711	20.6831	0.0839718	-0.0523619	667877	-0.012068	FALSE	FALSE
chrXII_YPL079W	649837	668899	19063	YPL079W	FALSE	-0.301821	20.9898	0.073743	-0.0601329	660371	0.0168509	FALSE	FALSE
chrXV_YDR300C	148695	163253	14559	YDR300C	FALSE	-0.301863	20.996	0.0685453	-0.0615307	155276	-0.160595	TRUE	TRUE
chrXII_YGR027C	649837	666390	16554	YGR027C	FALSE	-0.306103	21.6201	0.0676237	-0.0552028	659769	0.142114	TRUE	TRUE
chrXIV_YGR247W	367843	377351	9509	YGR247W	FALSE	-0.30807	21.9133	0.0748668	-0.0886014	372376	-0.0141026	FALSE	FALSE
chrXIV_YER062C	481081	492375	11295	YER062C	FALSE	-0.309223	22.0862	0.0569807	-0.122319	487250	-0.14596	TRUE	TRUE
chrXII_YDL051W	649837	674711	24875	YDL051W	FALSE	-0.315816	23.0898	0.0798089	-0.0675281	662515	0.0351884	FALSE	FALSE
chrXIV_YKL160W	466588	470301	3714	YKL160W	FALSE	-0.321504	23.9764	0.0838903	-0.0645294	466588	0.0335914	FALSE	FALSE
chrXII_YPR035W	634860	657022	22163	YPR035W	FALSE	-0.328921	25.1619	0.0532367	-0.0743833	649837	-0.122985	TRUE	TRUE
chrXII_YDR232W	648649	675394	26746	YDR232W	FALSE	-0.32996	25.3307	0.0693628	-0.0965823	657022	0.172457	TRUE	TRUE
chrXIV_YEL002C	370084	381031	10948	YEL002C	FALSE	-0.343588	27.6061	0.121452	-0.0502641	373628	-0.0120835	FALSE	FALSE
chrI_YNR016C	45522	53167	7646	YNR016C	FALSE	-0.346199	28.0553	0.111157	-0.131441	48890	-0.133686	TRUE	TRUE
chrXII_YKL081W	659769	671257	11489	YKL081W	FALSE	-0.34886	28.5175	0.112049	-0.0775813	666395	-0.0914548	TRUE	TRUE
chrXIII_YNL134C	249155	264816	15662	YNL134C	FALSE	-0.349641	28.6541	0.0688899	-0.158276	253667	-0.408398	TRUE	TRUE
chrI_YLR413W	46375	54661	8287	YLR413W	FALSE	-0.354585	29.5274	0.0148971	-0.365347	48890	-0.525835	TRUE	TRUE
chrXIV_YGL026C	376313	381031	4719	YGL026C	FALSE	-0.356591	29.8864	0.121636	-0.062336	377751	-0.0617167	FALSE	FALSE
chrXIV_YER069W	373628	377351	3724	YER069W	FALSE	-0.358125	30.1625	0.102475	-0.138255	373628	0.0834711	TRUE	TRUE
chrVII_YAL005C	367741	371489	3749	YAL005C	FALSE	-0.367839	31.9475	0.076169	-0.209574	369600	-0.237935	TRUE	TRUE
chrXIV_YJR105W	465187	472584	7398	YJR105W	FALSE	-0.367932	31.9648	0.126357	-0.0668613	466588	-0.0608417	FALSE	FALSE
chrXIV_YJL192C	372376	395338	22963	YJL192C	FALSE	-0.369884	32.3312	0.12156	-0.0536679	393050	0.00413964	FALSE	FALSE
chrXIII_YJL052W	328866	336381	7516	YJL052W	FALSE	-0.373283	32.9753	0.11278	-0.322788	333449	-0.349493	FALSE	TRUE
chrXIV_YGL022W	441268	465005	23738	YGL022W	FALSE	-0.374593	33.2256	0.117942	-0.0773516	449640	0.0559751	FALSE	FALSE
chrXII_YMR177W	649837	666390	16554	YMR177W	FALSE	-0.377654	33.8149	0.140611	-0.0947264	657792	-0.0963943	FALSE	FALSE
chrXIV_YGR209C	371753	389979	18227	YGR209C	FALSE	-0.382913	34.8425	0.147158	-0.0937428	377751	-0.093552	TRUE	TRUE
chrXII_YJR070C	661927	668899	6973	YJR070C	FALSE	-0.40376	39.1066	0.142494	-0.11202	662515	-0.148763	TRUE	TRUE
chrXIV_YOR122C	466588	470301	3714	YOR122C	FALSE	-0.40732	39.8661	0.141307	-0.0632456	466588	-0.199701	TRUE	TRUE
chrXIV_YGL202W	373628	381031	7404	YGL202W	FALSE	-0.407683	39.9441	0.139226	-0.0692751	377751	0.0386266	FALSE	FALSE
chrXIV_YPR028W	462478	468488	6011	YPR028W	FALSE	-0.411412	40.7505	0.0951025	-0.0832994	466588	-0.185501	TRUE	TRUE
chrXIV_YGR192C	462478	468488	6011	YGR192C	FALSE	-0.441346	47.6088	0.131813	-0.120826	464117	-0.134526	TRUE	TRUE
chrXIV_YPL048W	453089	470301	17213	YPL048W	FALSE	-0.468524	54.4634	0.158623	-0.0811146	462478	-0.0994233	FALSE	FALSE
chrXV_YGL253W	151910	156082	4173	YGL253W	FALSE	-0.47857	57.1589	0.114554	-0.224265	154073	-0.256103	TRUE	TRUE
chrXIV_YPL028W	453089	468488	15400	YPL028W	FALSE	-0.492727	61.1135	0.125333	-0.110011	465187	-0.260669	TRUE	TRUE
chrXIV_YCL009C	376313	381031	4719	YCL009C	FALSE	-0.493074	61.2129	0.192691	-0.0821421	376313	0.186226	FALSE	FALSE
chrI_YBR067C	46375	52124	5750	YBR067C	FALSE	-0.532891	73.4058	0.0847591	-0.472994	48890	-0.325273	TRUE	TRUE
chrXIV_YPR035W	466588	468488	1901	YPR035W	FALSE	-0.621644	107.345	0.325429	-0.162721	467028	-0.309866	TRUE	TRUE
chrXII_YBR067C	657022	657022	1	YBR067C	FALSE	-0.657265	124.299	0.218522	-0.664647	657022	-0.571496	TRUE	TRUE

## Sheet: eQTL_effects_at_pQTL
pQTL	start	end	width	peakPos	XpQTL_allele_difference	gene	LOD	eQTL_r	eQTLOverlap	eQTLOverlap_10kPad
chrXII_YGR234W	655298	670498	15201	661798	0.907393	YGR234W	222.11	0.794687	TRUE	TRUE
chrXV_YLL028W	154800	169500	14701	162300	0.861383	YLL028W	191.31	0.579625	FALSE	TRUE
chrXII_YJR048W	649198	662598	13401	655598	0.841068	YJR048W	197.09	0.809987	TRUE	TRUE
chrXII_YGL009C	666498	685198	18701	676798	0.57336	YGL009C	123.29	0.0375837	FALSE	FALSE
chrXIV_YJR121W	450498	469298	18801	460398	0.515773	YJR121W	104.94	0.0708485	FALSE	FALSE
chrXI_YAL005C	262856	275556	12701	270756	0.497286	YAL005C	95.23	-0.015101	FALSE	FALSE
chrVII_YLR413W	403597	420794	17198	412998	0.466845	YLR413W	96.05	0.150701	TRUE	TRUE
chrXII_YPL028W	649198	677198	28001	659198	0.445982	YPL028W	86.68	0.620758	TRUE	TRUE
chrXII_YGL055W	645798	668198	22401	655298	0.436319	YGL055W	89.93	0.41004	TRUE	TRUE
chrXV_YNL055C	152200	170000	17801	159200	0.410111	YNL055C	69.03	0.263696	TRUE	TRUE
chrXV_YLL026W	160200	175600	15401	168300	0.406295	YLL026W	77.34	0.159811	TRUE	TRUE
chrXV_YGR086C	162700	176100	13401	169500	0.403284	YGR086C	73.05	0.336519	TRUE	TRUE
chrXV_YPR160W	155300	180700	25401	171400	0.402606	YPR160W	60.03	0.280652	TRUE	TRUE
chrXV_YKL085W	152900	173000	20101	161100	0.394543	YKL085W	69.43	0.194258	TRUE	TRUE
chrXI_YNL055C	232256	253856	21601	242556	0.387906	YNL055C	64.7	0.221992	TRUE	TRUE
chrXII_YNR001C	635798	656998	21201	645698	0.378662	YNR001C	68.65	0.319313	TRUE	TRUE
chrXIV_YLR075W	451998	475399	23402	463798	0.357738	YLR075W	55.83	0.000997853	TRUE	TRUE
chrXII_YNL104C	641698	669398	27701	652598	0.354841	YNL104C	59.05	0.111856	TRUE	TRUE
chrXI_YLR295C	228456	248956	20501	239756	0.347962	YLR295C	47.82	0.417877	TRUE	TRUE
chrVII_YLL028W	466995	486896	19902	475295	0.345167	YLL028W	51.83	0.0323921	FALSE	FALSE
chrXV_YMR315W	163900	178100	14201	172000	0.341551	YMR315W	48.44	0.136286	TRUE	TRUE
chrXIII_YLR413W	396101	427201	31101	412101	0.316141	YLR413W	45.2	0.109653	TRUE	TRUE
chrXIV_YCL009C	438898	469798	30901	456098	0.308234	YCL009C	38.18	-0.388993	TRUE	TRUE
chrV_YBR067C	368304	392704	24401	378304	0.303142	YBR067C	44.28	0.01602	FALSE	FALSE
chrXI_YBR067C	260756	277356	16601	269056	0.301872	YBR067C	39.08	-0.0665228	FALSE	FALSE
chrXII_YJR121W	644198	671498	27301	661598	0.296794	YJR121W	39.92	0.232794	TRUE	TRUE
chrXIV_YGR234W	448998	474799	25802	463298	0.287077	YGR234W	38.57	-0.00211372	FALSE	FALSE
chrXIV_YJR048W	449098	472098	23001	463198	0.280561	YJR048W	40.58	0.0802811	FALSE	FALSE
chrXIV_YBR084C-A	453798	476999	23202	465898	0.27761	YBR084C-A	36.39	-0.119286	TRUE	TRUE
chrXIV_YLR295C	445098	468498	23401	458298	0.272543	YLR295C	32.04	0.183755	TRUE	TRUE
chrVIII_YKR080W	160207	182407	22201	167907	0.272176	YKR080W	30.26	0.0703784	TRUE	TRUE
chrXV_YKL035W	144600	179500	34901	158600	0.270477	YKL035W	32.11	0.227249	TRUE	TRUE
chrXV_YNL015W	150900	182100	31201	170800	0.269187	YNL015W	34.29	0.1696	TRUE	TRUE
chrXIII_YJR048W	399501	429801	30301	411101	0.267102	YJR048W	28.95	-0.108333	TRUE	TRUE
chrXV_YNR001C	154800	174900	20101	164600	0.264918	YNR001C	29.7	0.118164	FALSE	FALSE
chrXVI_YAL005C	172501	210701	38201	194601	0.2629	YAL005C	31.11	0.0234811	FALSE	FALSE
chrVIII_YMR315W	417297	463500	46204	436698	0.257266	YMR315W	31.24	0.0970204	TRUE	TRUE
chrXIV_YML106W	448898	480099	31202	464598	0.256996	YML106W	22.33	0.00882719	FALSE	FALSE
chrXV_YNL134C	146200	178200	32001	162700	0.254341	YNL134C	27.82	0.117931	TRUE	TRUE
chrXI_YGR192C	254956	278256	23301	267556	0.249989	YGR192C	22.12	0.0398718	FALSE	FALSE
chrXIV_YMR142C	448098	481999	33902	464798	0.242582	YMR142C	29.06	-0.111552	TRUE	TRUE
chrXIV_YFL016C	437998	478899	40902	460598	0.242298	YFL016C	27.24	0.285162	TRUE	TRUE
chrXII_YJR105W	648398	676498	28101	668498	0.239329	YJR105W	27.11	-0.0902187	TRUE	TRUE
chrXV_YER062C	141600	176300	34701	156000	0.233147	YER062C	26.13	0.299065	TRUE	TRUE
chrX_YDL022W	141903	169303	27401	153503	0.230109	YDL022W	22.11	-0.0633574	FALSE	FALSE
chrXII_YKL029C	648098	673498	25401	662798	0.230082	YKL029C	24.58	-0.12703	FALSE	TRUE
chrXII_YBR221C	642598	672898	30301	657098	0.229742	YBR221C	23.21	-0.0212206	FALSE	FALSE
chrX_YKR080W	637709	670909	33201	656309	0.229705	YKR080W	24.45	0.0143322	FALSE	FALSE
chrI_YPR035W	1	55199	55199	34899	0.227569	YPR035W	23.11	0.0338833	FALSE	FALSE
chrV_YBR221C	491705	522705	31001	506505	0.225962	YBR221C	21.61	-0.00198867	FALSE	FALSE
chrXI_YNR001C	231056	253056	22001	242556	0.225651	YNR001C	23.75	0.113325	TRUE	TRUE
chrXII_YGL009C	1018103	1050402	32300	1036403	0.224078	YGL009C	27.79	0.172805	TRUE	TRUE
chrVII_YNL231C	462895	515696	52802	486396	0.223747	YNL231C	23.16	0.0857181	TRUE	TRUE
chrXI_YLR153C	257856	280756	22901	269156	0.219808	YLR153C	20.97	-0.0313962	FALSE	FALSE
chrV_YGL253W	185801	222901	37101	200601	0.218484	YGL253W	21.3	0.030033	TRUE	TRUE
chrXII_YML024W	639098	677498	38401	654798	0.218087	YML024W	19.3	-0.0684302	TRUE	TRUE
chrXV_YJR121W	150700	179700	29001	170500	0.21803	YJR121W	25.85	0.235689	TRUE	TRUE
chrV_YPL078C	367304	413304	46001	387604	0.216507	YPL078C	21.81	-0.0131762	FALSE	FALSE
chrXII_YGR244C	640198	685798	45601	663298	0.215954	YGR244C	20.06	0.258596	TRUE	TRUE
chrIV_YGR086C	605102	650002	44901	630802	0.215568	YGR086C	23.38	0.151281	TRUE	TRUE
chrI_YGL055W	27799	53699	25901	40099	0.214851	YGL055W	24.37	0.155191	TRUE	TRUE
chrV_YDR232W	369104	414104	45001	393504	0.212692	YDR232W	23.62	-0.0103655	FALSE	FALSE
chrXIV_YPL078C	438498	469198	30701	456198	0.212488	YPL078C	19.46	0.0521335	FALSE	FALSE
chrXI_YDR050C	261256	300156	38901	278256	0.209832	YDR050C	18.8	-0.00313271	FALSE	FALSE
chrIV_YJR121W	1	128099	128099	1	0.207926	YJR121W	5.79	0.0413314	FALSE	FALSE
chrV_YLR295C	366504	405904	39401	389004	0.207755	YLR295C	22.26	-0.0019087	FALSE	FALSE
chrXI_YPL078C	218856	246356	27501	231456	0.206542	YPL078C	20.12	0.379983	TRUE	TRUE
chrXI_YJR121W	227756	262756	35001	251056	0.205282	YJR121W	23.7	0.256829	TRUE	TRUE
chrVIII_YJR109C	412497	452800	40304	433798	0.200996	YJR109C	16.8	0.05801	FALSE	FALSE
chrXIV_YJL130C	457098	508299	51202	484599	0.199476	YJL130C	17.6	0.127403	TRUE	TRUE
chrIV_YNR001C	214899	240300	25402	226200	0.19928	YNR001C	24.41	0.0988604	TRUE	TRUE
chrI_YGL253W	1	57099	57099	43199	0.19895	YGL253W	17.48	0.0226736	TRUE	TRUE
chrV_YPR160W	390704	438704	48001	415104	0.198801	YPR160W	17.71	-0.00988364	FALSE	FALSE
chrXII_YCL009C	631898	690098	58201	649898	0.197862	YCL009C	21.52	-0.0916983	TRUE	TRUE
chrVIII_YGL202W	391097	448500	57404	422197	0.197318	YGL202W	21.48	0.0356793	FALSE	FALSE
chrXII_YAL044C	641698	702398	60701	662198	0.196847	YAL044C	18.24	-0.00114292	FALSE	FALSE
chrVIII_YDR127W	407597	458900	51304	425498	0.195728	YDR127W	18.7	0.0811285	FALSE	FALSE
chrV_YDR377W	370104	433504	63401	404104	0.195434	YDR377W	16.46	-0.0143845	FALSE	FALSE
chrIV_YKR080W	1446307	1484307	38001	1464107	0.191316	YKR080W	16.57	0.0174595	FALSE	FALSE
chrXII_YPL078C	639498	705598	66101	660298	0.19014	YPL078C	17.67	0.312119	TRUE	TRUE
chrIV_YNL104C	1427007	1486207	59201	1468007	0.190008	YNL104C	16.08	-0.0158112	FALSE	FALSE
chrXIV_YGR027C	426298	481199	54902	444098	0.188834	YGR027C	13.09	-0.0543769	TRUE	TRUE
chrXIV_YML024W	444298	495999	51702	475099	0.188391	YML024W	18.55	-0.0517283	TRUE	TRUE
chrXI_YPR074C	257256	293856	36601	273656	0.187726	YPR074C	16.81	-0.0648409	FALSE	FALSE
chrXIV_YGR229C	448598	493899	45302	473299	0.186075	YGR229C	15.46	0.163499	TRUE	TRUE
chrIV_YJR109C	1439407	1484007	44601	1461007	0.185291	YJR109C	11.75	-0.011169	FALSE	FALSE
chrXII_YKL035W	118901	180801	61901	140801	0.183786	YKL035W	14.99	0.192807	TRUE	TRUE
chrXIV_YER148W	419998	460398	40401	436298	0.183325	YER148W	17.04	0.149188	TRUE	TRUE
chrV_YKL085W	362004	430804	68801	379204	0.183083	YKL085W	14.51	-0.0205281	FALSE	FALSE
chrVII_YBR067C	378197	418296	40100	395694	0.182827	YBR067C	14.02	0.26542	TRUE	TRUE
chrVIII_YAL044C	153707	190307	36601	170607	0.18218	YAL044C	15.34	0.0700661	FALSE	FALSE
chrXI_YDL022W	263256	312756	49501	279756	0.181467	YDL022W	12.09	0.0389499	FALSE	FALSE
chrII_YDL022W	435406	473106	37701	454306	0.179586	YDL022W	13.67	0.0779868	TRUE	TRUE
chrXI_YGR234W	220456	268056	47601	251456	0.179196	YGR234W	15.67	0.0861207	TRUE	TRUE
chrXIV_YLR325C	448898	475399	26502	462398	0.177456	YLR325C	17.27	0.0572253	FALSE	FALSE
chrXII_YNL044W	638198	734398	96201	663098	0.17664	YNL044W	14.02	0.114742	TRUE	TRUE
chrXV_YDR377W	140900	188700	47801	166100	0.17664	YDR377W	14.21	0.183211	TRUE	TRUE
chrXVI_YJL052W	429903	504302	74400	486402	0.176566	YJL052W	15.24	0.0100258	FALSE	FALSE
chrIV_YLL026W	1	75499	75499	45899	0.176093	YLL026W	16.31	0.00141216	FALSE	FALSE
chrXIII_YPL228W	434401	489501	55101	447101	0.175126	YPL228W	14.66	-0.0899673	TRUE	TRUE
chrIV_YPR160W	610002	678902	68901	645602	0.174976	YPR160W	15.85	0.107193	FALSE	FALSE
chrXIII_YPL028W	396401	448501	52101	418901	0.174296	YPL028W	13.5	0.173244	TRUE	TRUE
chrIV_YPL228W	1	78499	78499	60099	0.173655	YPL228W	17.89	0.0318664	FALSE	FALSE
chrXII_YDR232W	638698	689598	50901	657098	0.172446	YDR232W	13.97	-0.236265	TRUE	TRUE
chrVII_YKL029C	110296	158494	48199	131095	0.172396	YKL029C	17.49	0.15336	TRUE	TRUE
chrXVI_YLR438W	482902	524503	41602	498802	0.17112	YLR438W	15.11	0.0334876	FALSE	FALSE
chrXVI_YLL026W	146701	203001	56301	170701	0.169804	YLL026W	12.24	-0.00103134	FALSE	FALSE
chrI_YNL055C	148698	207309	58612	169505	0.168485	YNL055C	7.73	-0.0132782	FALSE	FALSE
chrVIII_YGR204W	84804	125505	40702	103905	0.166748	YGR204W	12.55	0.166184	FALSE	TRUE
chrV_YLL028W	166201	234601	68401	191601	0.165422	YLL028W	13.02	2.26987e-05	FALSE	FALSE
chrX_YER069W	631409	674009	42601	648309	0.164965	YER069W	12.4	0.132047	TRUE	TRUE
chrIV_YPL228W	560201	601802	41602	577202	0.163874	YPL228W	14.26	0.0056748	FALSE	FALSE
chrX_YPL048W	127803	179003	51201	153203	0.163809	YPL048W	10.17	0.105084	TRUE	TRUE
chrI_YDL171C	1	51499	51499	33499	0.162318	YDL171C	13.43	-0.0282829	FALSE	FALSE
chrXI_YDR377W	181695	235456	53762	211756	0.162175	YDR377W	14.35	0.349599	TRUE	TRUE
chrIV_YPR160W	187199	280500	93302	258700	0.161969	YPR160W	12.25	0.0986901	TRUE	TRUE
chrXV_YNL055C	449898	560099	110202	517099	0.161948	YNL055C	13.31	0.119847	TRUE	TRUE
chrV_YPR035W	172201	214901	42701	198601	0.161596	YPR035W	11.23	0.00456494	FALSE	FALSE
chrXII_YDR127W	626198	716898	90701	647098	0.161595	YDR127W	11.4	0.0754994	FALSE	FALSE
chrXIV_YAL044C	438298	512899	74602	474199	0.161558	YAL044C	9.04	-0.269614	TRUE	TRUE
chrX_YER062C	114704	171803	57100	144603	0.16134	YER062C	12.66	-0.0461126	FALSE	FALSE
chrXIV_YGR244C	431598	482399	50802	458298	0.161287	YGR244C	9.16	-0.0854602	FALSE	FALSE
chrIV_YGL202W	1419307	1481607	62301	1463807	0.161059	YGL202W	10.25	-0.0242863	FALSE	FALSE
chrXI_YAL012W	237056	280756	43701	262056	0.160298	YAL012W	11.12	-0.0212967	FALSE	FALSE
chrI_YDR343C	1	52699	52699	41299	0.159611	YDR343C	14.57	-0.0125291	FALSE	FALSE
chrVII_YDL208W	137294	194794	57501	159694	0.159233	YDL208W	14.03	0.130773	TRUE	TRUE
chrII_YGR209C	359502	406106	46605	374503	0.159205	YGR209C	10.51	0.067142	FALSE	FALSE
chrII_YNL015W	382303	443606	61304	410706	0.158059	YNL015W	13.23	0.0757801	FALSE	FALSE
chrXV_YDR298C	136600	182700	46101	151500	0.157146	YDR298C	11.85	0.200626	TRUE	TRUE
chrV_YNL055C	360704	429004	68301	386304	0.156446	YNL055C	9.25	-0.0484599	FALSE	FALSE
chrIV_YNL055C	453002	526802	73801	487102	0.156178	YNL055C	12.01	-0.0759238	FALSE	FALSE
chrXIV_YDR298C	426598	485799	59202	459498	0.155851	YDR298C	10.82	0.00825262	TRUE	TRUE
chrXV_YDR377W	340399	439198	98800	368900	0.155825	YDR377W	11.17	0.142627	FALSE	TRUE
chrXII_YNL231C	651698	694798	43101	671798	0.15516	YNL231C	12.32	0.203513	TRUE	TRUE
chrXVI_YNL241C	440103	520503	80401	500102	0.154579	YNL241C	10.54	-0.0289288	FALSE	FALSE
chrV_YML106W	460605	527505	66901	502605	0.153843	YML106W	9.03	0.0582869	FALSE	FALSE
chrXI_YDR099W	234756	290556	55801	262556	0.153628	YDR099W	11.87	0.0523466	FALSE	FALSE
chrXII_YDR027C	230999	269899	38901	247799	0.15336	YDR027C	10.11	0.014374	FALSE	FALSE
chrI_YGL147C	1	58799	58799	45599	0.152924	YGL147C	10.46	0.0493002	FALSE	FALSE
chrXV_YNR001C	505999	572099	66101	530299	0.15277	YNR001C	11.88	0.129138	TRUE	TRUE
chrXVI_YKL035W	154701	265801	111101	185501	0.152079	YKL035W	7.98	0.0199018	FALSE	FALSE
chrV_YNL015W	359004	422204	63201	386104	0.151978	YNL015W	10.16	-0.00733478	FALSE	FALSE
chrII_YLL026W	357202	419106	61905	370302	0.151533	YLL026W	11.28	0.0826349	FALSE	FALSE
chrXIV_YCR077C	220799	274999	54201	247399	0.151076	YCR077C	10.39	-0.0354216	FALSE	FALSE
chrXII_YMR315W	108501	187999	79499	152501	0.150984	YMR315W	9.96	0.11367	TRUE	TRUE
chrI_YGL078C	1	68999	68999	38999	0.149905	YGL078C	10.66	-0.00824759	FALSE	FALSE
chrI_YJR109C	1	68999	68999	51299	0.149075	YJR109C	8.17	-0.0306539	FALSE	FALSE
chrV_YDR298C	356304	411104	54801	382304	0.148056	YDR298C	11	-0.0024122	FALSE	FALSE
chrXII_YDR324C	174501	263299	88799	218599	0.147961	YDR324C	11.51	0.0202261	TRUE	TRUE
chrII_YLR413W	361302	404306	43005	381203	0.147782	YLR413W	10.73	0.0992929	TRUE	TRUE
chrXIV_YDR232W	443698	475799	32102	459298	0.147714	YDR232W	12.83	0.284757	TRUE	TRUE
chrXII_YCL040W	161601	270799	109199	251999	0.147581	YCL040W	9.27	0.0530434	FALSE	TRUE
chrII_YER062C	369902	445306	75405	406506	0.14751	YER062C	11.55	0.0964566	TRUE	TRUE
chrXII_YJL117W	629398	703798	74401	669398	0.147469	YJL117W	7.86	-0.0243753	FALSE	FALSE
chrXIV_YKL167C	430998	487399	56402	454598	0.147373	YKL167C	11.13	0.353782	TRUE	TRUE
chrXIV_YML024W	228399	286999	58601	262599	0.147081	YML024W	11.13	0.0625227	FALSE	FALSE
chrXII_YKL085W	113601	219099	105499	137001	0.146804	YKL085W	9.85	0.169441	TRUE	TRUE
chrIV_YKL085W	388502	458702	70201	421502	0.146589	YKL085W	12.34	-0.025678	FALSE	FALSE
chrX_YML070W	129303	176503	47201	156403	0.146538	YML070W	8.9	-0.0645165	FALSE	FALSE
chrII_YPR160W	108298	158397	50100	137797	0.146481	YPR160W	10.06	0.0773115	FALSE	FALSE
chrXII_YDR006C	227199	285899	58701	250599	0.146319	YDR006C	9.71	0.0672932	FALSE	FALSE
chrXI_YJR048W	211456	261356	49901	238456	0.146112	YJR048W	7.76	0.0744231	TRUE	TRUE
chrXII_YIR012W	634198	686098	51901	663298	0.145275	YIR012W	8.54	-0.0945112	TRUE	TRUE
chrXII_YJL078C	246799	285699	38901	262799	0.145252	YJL078C	9.49	0.0493319	FALSE	FALSE
chrXI_YDR298C	211956	261856	49901	235056	0.144788	YDR298C	9.49	0.397501	TRUE	TRUE
chrVII_YPL160W	92196	141894	49699	127695	0.144325	YPL160W	10.05	0.0840463	FALSE	FALSE
chrXI_YDR232W	214156	247656	33501	231556	0.14413	YDR232W	8.12	-0.0445308	FALSE	FALSE
chrI_YER069W	112699	164899	52201	143498	0.143455	YER069W	7.57	0.0763963	FALSE	FALSE
chrX_YFL016C	125804	183502	57699	149503	0.143363	YFL016C	9.56	-0.00489568	FALSE	FALSE
chrXII_YGR027C	632898	781100	148203	664398	0.143285	YGR027C	8.27	-0.255901	TRUE	TRUE
chrXII_YDR377W	616498	684898	68401	651998	0.143135	YDR377W	10.53	0.0998522	TRUE	TRUE
chrX_YML024W	107906	156303	48398	129003	0.142661	YML024W	8.97	0.0433461	FALSE	FALSE
chrXVI_YGR209C	172001	233901	61901	206201	0.142367	YGR209C	7.26	0.0610213	FALSE	FALSE
chrXII_YGR229C	631298	683198	51901	651698	0.142336	YGR229C	8.88	0.139383	TRUE	TRUE
chrXII_YER069W	625398	675198	49801	643998	0.142287	YER069W	8.38	-0.249293	TRUE	TRUE
chrXIV_YOR361C	443198	534199	91002	484299	0.142142	YOR361C	8.67	0.319976	TRUE	TRUE
chrXV_YLR295C	145800	191800	46001	171800	0.141474	YLR295C	8.61	0.196476	TRUE	TRUE
chrIV_YKL035W	556001	658602	102602	593202	0.141286	YKL035W	9.48	-0.0567155	FALSE	FALSE
chrI_YJL130C	1	61399	61399	28598	0.141034	YJL130C	8.87	-0.0536822	FALSE	FALSE
chrXIV_YKR080W	191699	287998	96300	232799	0.140834	YKR080W	10.48	0.0990148	FALSE	FALSE
chrXV_YBR067C	136700	186800	50101	156100	0.140695	YBR067C	10.35	0.160317	TRUE	TRUE
chrX_YDR324C	302605	357305	54701	325905	0.140507	YDR324C	10.3	0.0696493	FALSE	FALSE
chrX_YLR153C	107506	170103	62598	147603	0.140235	YLR153C	11.25	-0.0395162	FALSE	FALSE
chrIV_YMR315W	378303	499102	120800	408202	0.139895	YMR315W	11.06	-0.0246895	FALSE	FALSE
chrV_YGL147C	169101	235501	66401	201501	0.139336	YGL147C	9.05	0.0114147	FALSE	FALSE
chrXVI_YER062C	458503	545303	86801	515502	0.139203	YER062C	9.72	0.0672728	TRUE	TRUE
chrI_YER148W	1	60699	60699	35599	0.139116	YER148W	10.3	0.0274249	FALSE	FALSE
chrIV_YAL044C	1413307	1506208	92902	1467607	0.138764	YAL044C	8.96	0.03702	FALSE	FALSE
chrXVI_YKL035W	455403	545603	90201	499502	0.138582	YKL035W	12.86	0.0499114	FALSE	FALSE
chrXIV_YGR036C	445698	486099	40402	466998	0.138503	YGR036C	10.38	0.211292	TRUE	TRUE
chrVIII_YJL078C	81804	139807	58004	114405	0.138214	YJL078C	11.86	0.393058	TRUE	TRUE
chrXI_YPL048W	223456	279556	56101	245156	0.137641	YPL048W	7.8	-0.000698625	FALSE	FALSE
chrVII_YDR232W	159694	212195	52502	189194	0.136731	YDR232W	10.45	0.0482772	FALSE	FALSE
chrIV_YNL055C	192799	279600	86802	214499	0.136486	YNL055C	9.2	0.14081	TRUE	TRUE
chrI_YNL061W	1	57399	57399	35399	0.136402	YNL061W	8.13	-0.0317281	FALSE	FALSE
chrVIII_YPR035W	143507	201707	58201	172007	0.136359	YPR035W	8.25	0.0854131	TRUE	TRUE
chrVIII_YLR179C	149907	208206	58300	179107	0.135288	YLR179C	10.42	0.0419544	FALSE	FALSE
chrXII_YJL078C	769200	828401	59202	795800	0.135122	YJL078C	9.92	0.0370196	FALSE	FALSE
chrXIV_YDR324C	457298	516999	59702	474899	0.135121	YDR324C	9.06	0.313818	TRUE	TRUE
chrXIV_YER069W	369698	467098	97401	430498	0.135046	YER069W	6.23	-0.157779	TRUE	TRUE
chrV_YLR075W	176301	250501	74201	216301	0.13481	YLR075W	7.65	-0.00711244	FALSE	FALSE
chrXII_YPL228W	231699	265599	33901	250599	0.134494	YPL228W	7.95	-0.00710816	FALSE	FALSE
chrIV_YNL134C	201899	250100	48202	220300	0.134307	YNL134C	8.57	0.0890441	TRUE	TRUE
chrV_YDR324C	496105	560005	63901	541005	0.134269	YDR324C	9.51	-0.0168642	FALSE	FALSE
chrVI_YPL228W	124405	186012	61608	148705	0.134113	YPL228W	8.72	-0.0442175	FALSE	FALSE
chrIV_YKL085W	207999	255200	47202	231500	0.133944	YKL085W	8.52	0.171364	TRUE	TRUE
chrI_YKL081W	1	64599	64599	29499	0.133551	YKL081W	10.23	-0.0114761	FALSE	FALSE
chrIII_YDR324C	237204	307003	69800	299603	0.13328	YDR324C	6.88	-0.0219835	FALSE	FALSE
chrV_YJR048W	358804	435004	76201	389104	0.133226	YJR048W	8.74	-0.0375457	FALSE	FALSE
chrXIII_YKL081W	1	72700	72700	54100	0.133188	YKL081W	10.13	0.0278988	FALSE	FALSE
chrXIV_YOR165W	200399	274599	74201	241899	0.132964	YOR165W	9.36	-0.00622869	FALSE	FALSE
chrXIV_YOR061W	411598	477299	65702	442198	0.132796	YOR061W	6.98	0.30895	TRUE	TRUE
chrVII_YLR075W	107296	180394	73099	147294	0.132673	YLR075W	8.31	0.127008	TRUE	TRUE
chrX_YGR192C	123004	176203	53200	139903	0.132634	YGR192C	8.31	-0.0185222	FALSE	FALSE
chrXIII_YLL026W	388801	479401	90601	423601	0.132606	YLL026W	8.21	0.026332	FALSE	FALSE
chrIV_YLL026W	372303	444502	72200	408802	0.132411	YLL026W	10.08	-0.0368361	FALSE	FALSE
chrI_YGR027C	1	63599	63599	40799	0.132192	YGR027C	6.1	0.0909996	FALSE	FALSE
chrXII_YNL241C	191199	265099	73901	223099	0.13192	YNL241C	5.7	0.0934776	FALSE	FALSE
chrXI_YGL195W	214356	270256	55901	244756	0.131883	YGL195W	7.44	-0.0199753	FALSE	FALSE
chrVII_YLR244C	107296	169994	62699	131095	0.13176	YLR244C	9.88	0.0632615	FALSE	FALSE
chrII_YLL026W	91602	153197	61596	124097	0.130973	YLL026W	9.03	-0.0232664	FALSE	FALSE
chrXV_YKL085W	433898	546999	113102	472498	0.130395	YKL085W	8.61	0.104822	TRUE	TRUE
chrVIII_YAL012W	154607	223698	69092	180607	0.130275	YAL012W	7.95	0.201106	TRUE	TRUE
chrXV_YML070W	146500	186300	39801	161800	0.130198	YML070W	9.33	0.205138	TRUE	TRUE
chrXIV_YOR361C	232499	285499	53001	254599	0.130194	YOR361C	9.31	0.0638818	FALSE	FALSE
chrXII_YGR036C	250899	325699	74801	268799	0.129831	YGR036C	7.77	-0.0698212	FALSE	FALSE
chrXII_YGR204W	628598	715598	87001	652798	0.129199	YGR204W	6.81	0.149052	TRUE	TRUE
chrXV_YDR232W	392900	430998	38099	410800	0.129042	YDR232W	6.97	-0.0175007	FALSE	FALSE
chrX_YGR209C	133103	193201	60099	160803	0.12902	YGR209C	6.55	-0.0202451	FALSE	FALSE
chrXIV_YBR179C	416898	484099	67202	446498	0.128119	YBR179C	7.63	0.387451	TRUE	TRUE
chrVI_YER148W	88502	172108	83607	146405	0.127762	YER148W	6.77	-0.0228145	FALSE	FALSE
chrXII_YNL134C	222399	386399	164001	260099	0.127762	YNL134C	6.9	0.0175654	FALSE	FALSE
chrX_YLR244C	120904	176703	55800	150403	0.12751	YLR244C	7.02	-0.00550357	FALSE	FALSE
chrXII_YDL022W	135301	217299	81999	166001	0.127486	YDL022W	9.17	0.1513	TRUE	TRUE
chrXII_YML010W	217799	264099	46301	239499	0.127405	YML010W	6	0.0567168	TRUE	TRUE
chrXV_YDR232W	470698	534699	64002	505499	0.127143	YDR232W	8.06	0.0391414	FALSE	FALSE
chrXII_YGL078C	886000	942902	56903	921700	0.12702	YGL078C	7.33	-0.056088	FALSE	FALSE
chrX_YDR324C	466007	516407	50401	497407	0.126904	YDR324C	8.29	0.00359588	FALSE	FALSE
chrXII_YKL054C	622098	718198	96101	643598	0.126429	YKL054C	6.57	0.170508	TRUE	TRUE
chrXIII_YPR156C	1	115900	115900	41400	0.126249	YPR156C	8.79	0.100099	TRUE	TRUE
chrXVI_YMR315W	150301	234301	84001	198301	0.125956	YMR315W	6.67	0.117356	TRUE	TRUE
chrI_YPL226W	1	58999	58999	42199	0.125468	YPL226W	7.28	-0.0535481	FALSE	FALSE
chrXIV_YHL011C	433698	510899	77202	481099	0.125353	YHL011C	7.64	0.0349935	FALSE	FALSE
chrXIV_YJR070C	221899	285799	63901	244599	0.124819	YJR070C	7.25	0.038034	FALSE	FALSE
chrVII_YDR324C	113696	184994	71299	147594	0.124707	YDR324C	9.72	0.147226	TRUE	TRUE
chrXII_YPR160W	143101	270099	126999	218099	0.124639	YPR160W	9.45	0.0972172	TRUE	TRUE
chrII_YGR244C	362202	426206	64005	386005	0.124632	YGR244C	5.67	0.0935414	FALSE	FALSE
chrV_YKR080W	180501	232501	52001	198401	0.124621	YKR080W	6.02	0.00720386	FALSE	FALSE
chrII_YKL029C	573105	707805	134701	676205	0.124236	YKL029C	7.14	0.245259	TRUE	TRUE
chrII_YNL134C	512106	615505	103400	553406	0.123848	YNL134C	8.49	-0.0326211	FALSE	FALSE
chrXIV_YCR003W	438998	497399	58402	466998	0.123449	YCR003W	8.37	0.49462	TRUE	TRUE
chrI_YPL079W	1	56399	56399	28198	0.123366	YPL079W	4.67	0.0528817	FALSE	FALSE
chrIV_YNL015W	180299	312000	131702	258000	0.123249	YNL015W	6.63	0.0441459	FALSE	FALSE
chrI_YKL029C	1	59599	59599	27999	0.123117	YKL029C	5.93	0.0104127	FALSE	FALSE
chrX_YOR168W	92302	166103	73802	120504	0.123113	YOR168W	7.52	0.076462	FALSE	FALSE
chrXIV_YDL208W	416798	485799	69002	456298	0.122546	YDL208W	7.76	0.074764	FALSE	FALSE
chrXII_YJL052W	105401	221199	115799	164901	0.122234	YJL052W	6.24	0.0372107	FALSE	FALSE
chrXI_YDR324C	430457	510658	80202	460157	0.121868	YDR324C	7.13	-0.00167102	FALSE	FALSE
chrIV_YNL055C	1447707	1523214	75508	1468607	0.121798	YNL055C	5.61	-0.0327371	FALSE	FALSE
chrXIV_YJR072C	433998	513299	79302	470098	0.121648	YJR072C	7.4	-0.14634	TRUE	TRUE
chrXII_YFR024C-A	229299	301299	72001	262499	0.121617	YFR024C-A	5.26	0.00245492	TRUE	TRUE
chrV_YGL078C	129300	205701	76402	173501	0.121589	YGL078C	9.28	-0.0985829	TRUE	TRUE
chrVII_YOR168W	79601	173394	93794	131594	0.1215	YOR168W	9	0.14981	TRUE	TRUE
chrIV_YNR001C	1	80499	80499	32600	0.121468	YNR001C	9.37	0.0600003	FALSE	FALSE
chrII_YGR086C	355402	414806	59405	382703	0.121123	YGR086C	6.55	0.126497	TRUE	TRUE
chrXIV_YDR232W	230299	282299	52001	254299	0.120942	YDR232W	7.79	-0.107755	TRUE	TRUE
chrXIV_YGL253W	200799	300098	99300	245299	0.120799	YGL253W	6.44	0.123682	TRUE	TRUE
chrV_YGR204W	147901	218301	70401	193001	0.120634	YGR204W	7.46	-0.0135209	FALSE	FALSE
chrXII_YER062C	126701	223999	97299	170001	0.120417	YER062C	6.19	0.086902	TRUE	TRUE
chrI_YLL026W	137498	207309	69812	158898	0.120275	YLL026W	6.97	-0.0482087	FALSE	FALSE
chrVII_YDR496C	96296	161594	65299	127795	0.119796	YDR496C	8.03	0.122335	TRUE	TRUE
chrVII_YDR155C	356197	450895	94699	408997	0.119487	YDR155C	6.85	-0.0109939	FALSE	FALSE
chrXIV_YHL011C	213699	297798	84100	252999	0.119377	YHL011C	7.47	0.0491768	FALSE	FALSE
chrX_YDR343C	629009	688409	59401	656909	0.119367	YDR343C	6.6	0.00730879	FALSE	FALSE
chrXII_YOR361C	781500	818000	36501	8	0.11906	YOR361C	7.81	-0.0922033	TRUE	TRUE
chrV_YDL171C	121600	209401	87802	175301	0.118957	YDL171C	6.16	-0.023315	FALSE	FALSE
chrIV_YKL054C	145299	227600	82302	174799	0.118462	YKL054C	6.13	-0.0397848	FALSE	FALSE
chrXII_YNR016C	669798	757998	88201	714298	0.118452	YNR016C	9.61	0.142599	TRUE	TRUE
chrXV_YGL009C	487298	545599	58302	520299	0.118435	YGL009C	7.44	-0.00474698	FALSE	FALSE
chrII_YJL052W	367702	452506	84805	401406	0.118345	YJL052W	6.58	0.0410057	FALSE	FALSE
chrV_YKR059W	442504	566705	124202	507405	0.118344	YKR059W	7.95	0.0215123	FALSE	FALSE
chrXV_YDR324C	872901	954803	81903	907003	0.118308	YDR324C	7.83	0.00596413	FALSE	FALSE
chrXIII_YPR035W	20099	94400	74302	55800	0.118257	YPR035W	7.9	0.0326312	FALSE	FALSE
chrI_YDR324C	44799	108999	64201	87199	0.118194	YDR324C	5.17	0.00351759	FALSE	FALSE
chrII_YPR035W	541206	693105	151900	636105	0.118183	YPR035W	7.95	0.0256015	FALSE	FALSE
chrIV_YGL147C	713202	802602	89401	764902	0.118125	YGL147C	7.43	0.0725213	FALSE	FALSE
chrXV_YJL052W	133800	200800	67001	178200	0.117855	YJL052W	4.66	-0.0830418	TRUE	TRUE
chrXI_YDL171C	152595	280256	127662	177295	0.117838	YDL171C	6.28	-0.0586976	FALSE	FALSE
chrXIV_YKR080W	566399	631298	64900	597099	0.117589	YKR080W	6.46	0.0531865	FALSE	FALSE
chrXVI_YNL104C	376203	483202	107000	455003	0.11739	YNL104C	6.3	0.0645404	FALSE	FALSE
chrIV_YER069W	1336407	1468007	131601	1381007	0.117304	YER069W	6.67	0.0339497	FALSE	FALSE
chrXIV_YDR006C	419998	521599	101602	476599	0.117093	YDR006C	4.68	0.21652	TRUE	TRUE
chrX_YGR086C	81802	185102	103301	144403	0.117083	YGR086C	6.75	-0.0573185	FALSE	FALSE
chrXV_YER069W	548799	606199	57401	585099	0.117007	YER069W	7.45	-0.0670755	FALSE	FALSE
chrX_YNL015W	95902	164703	68802	126704	0.116965	YNL015W	9.13	-0.0420111	FALSE	FALSE
chrIV_YML070W	350700	497802	147103	400702	0.116728	YML070W	6.86	-0.0122851	FALSE	FALSE
chrXI_YDR127W	217856	292756	74901	266456	0.116574	YDR127W	5.9	0.0239237	FALSE	FALSE
chrXII_YNL015W	137201	263799	126599	231099	0.116257	YNL015W	6.26	0.0509688	TRUE	TRUE
chrIV_YAL005C	1	88699	88699	42799	0.11608	YAL005C	5.02	-0.0505881	FALSE	FALSE
chrXI_YPL228W	428057	505458	77402	476657	0.115832	YPL228W	6.11	-0.0149824	FALSE	FALSE
chrXIV_YMR067C	424598	521799	97202	470098	0.11563	YMR067C	6.65	0.370741	TRUE	TRUE
chrIV_YGR209C	193699	250100	56402	215099	0.115578	YGR209C	7.49	0.0872494	TRUE	TRUE
chrXII_YML106W	652098	735098	83001	707598	0.115448	YML106W	8.51	-0.098931	TRUE	TRUE
chrXII_YGR086C	118101	203099	84999	156901	0.115313	YGR086C	5.71	0.189295	TRUE	TRUE
chrXVI_YGL009C	312701	426803	114103	357803	0.114484	YGL009C	7.15	0.0238457	FALSE	FALSE
chrIX_YPR035W	84600	157903	73304	114200	0.114389	YPR035W	5.41	0.0213422	FALSE	FALSE
chrV_YLR153C	173601	272002	98402	205101	0.114337	YLR153C	5.55	-0.0461522	FALSE	FALSE
chrXII_YPL225W	215499	345399	129901	246499	0.114315	YPL225W	5.34	-0.0294018	FALSE	FALSE
chrI_YGL195W	1	63699	63699	32999	0.114238	YGL195W	6.31	-0.0328047	FALSE	FALSE
chrXIV_YBR067C	179099	280499	101401	245799	0.114217	YBR067C	5.49	0.0552093	TRUE	TRUE
chrIV_YER148W	1	126199	126199	95499	0.114174	YER148W	7.87	-0.0602022	FALSE	FALSE
chrXIV_YGR234W	220899	293198	72300	252099	0.114069	YGR234W	7.36	0.00162993	FALSE	FALSE
chrXII_YGL055W	130801	266799	135999	230299	0.113854	YGL055W	5.16	0.0847099	FALSE	FALSE
chrX_YKL029C	108306	176603	68298	150003	0.113844	YKL029C	6.1	0.0347747	FALSE	FALSE
chrXIV_YGR157W	191499	257299	65801	232699	0.113802	YGR157W	8.73	0.0183084	FALSE	FALSE
chrII_YNR001C	104498	189197	84700	161597	0.113705	YNR001C	8.37	-0.0489036	TRUE	TRUE
chrIV_YJR121W	164399	235000	70602	205899	0.113501	YJR121W	5.01	0.158613	TRUE	TRUE
chrVII_YLL028W	86701	182894	96194	130195	0.113435	YLL028W	6.49	0.0599069	FALSE	FALSE
chrXII_YFR040W	238199	296999	58801	257699	0.113305	YFR040W	6.98	0.0463056	FALSE	FALSE
chrVI_YLL026W	94402	157806	63405	126605	0.113231	YLL026W	5.89	0.0160654	FALSE	FALSE
chrXII_YKL085W	606498	713698	107201	644798	0.113175	YKL085W	5.76	0.161787	TRUE	TRUE
chrXV_YLR295C	440998	624199	183202	501199	0.113039	YLR295C	6.52	0.0912176	TRUE	TRUE
chrX_YLR075W	113804	185402	71599	150503	0.112836	YLR075W	5.45	0.0143396	FALSE	FALSE
chrXII_YGL253W	877101	1001203	124103	904400	0.112331	YGL253W	6.37	0.0841581	FALSE	FALSE
chrIV_YOR361C	395202	561301	166100	445002	0.111787	YOR361C	6.8	0.0511043	FALSE	FALSE
chrX_YDR324C	633209	680309	47101	654609	0.111534	YDR324C	7.44	0.0125033	FALSE	FALSE
chrVIII_YNL061W	22203	121905	99703	71703	0.111484	YNL061W	5.59	-0.049529	FALSE	FALSE
chrXII_YMR177W	411799	518698	106900	485399	0.111477	YMR177W	5.78	0.1716	TRUE	TRUE
chrXIV_YLR244C	397498	488899	91402	461298	0.111392	YLR244C	5.46	0.0617621	FALSE	TRUE
chrI_YML010W	1	80499	80499	54499	0.111374	YML010W	5.56	-0.00508461	FALSE	FALSE
chrXII_YKR059W	226999	301499	74501	253899	0.11085	YKR059W	7.5	-0.0241942	FALSE	FALSE
chrXIII_YAL060W	523501	624601	101101	590901	0.110535	YAL060W	5.91	-0.0532191	FALSE	FALSE
chrVII_YNR016C	443595	563196	119602	482995	0.110388	YNR016C	5.46	0.115501	FALSE	FALSE
chrXIII_YKR059W	1	57500	57500	23299	0.110335	YKR059W	6.21	0.0183593	FALSE	FALSE
chrIV_YJL052W	172999	266100	93102	220900	0.110173	YJL052W	7.31	-0.00756697	FALSE	FALSE
chrVI_YKR059W	212812	269913	57102	246413	0.110167	YKR059W	5.24	-0.0443754	FALSE	FALSE
chrVII_YLR325C	84901	178594	93694	140994	0.110129	YLR325C	7.33	0.1058	TRUE	TRUE
chrX_YPL079W	616310	690309	74000	653309	0.110031	YPL079W	4.62	0.00555503	FALSE	FALSE
chrVII_YKR080W	105696	185194	79499	156494	0.109957	YKR080W	5.79	0.0493001	TRUE	TRUE
chrXIV_YJL201W	423298	488799	65502	446398	0.109939	YJL201W	6.99	-0.135542	TRUE	TRUE
chrVII_YPL048W	162994	245995	83002	214095	0.109575	YPL048W	5.52	-0.0893287	FALSE	TRUE
chrXIV_YKL054C	270299	489299	219001	441298	0.109444	YKL054C	8	0.164336	TRUE	TRUE
chrXIII_YGR218W	251700	377201	125502	282800	0.109209	YGR218W	6.02	-0.000347133	FALSE	FALSE
chrXIII_YBR067C	368301	445901	77601	398701	0.109203	YBR067C	6.55	0.0906665	TRUE	TRUE
chrI_YNL313C	1	65099	65099	45499	0.109119	YNL313C	6.57	-0.0181451	FALSE	FALSE
chrXIII_YBR143C	1	102400	102400	34500	0.109032	YBR143C	7.6	0.0522641	FALSE	FALSE
chrIV_YBR067C	223400	294500	71101	248800	0.109024	YBR067C	7.14	0.0421644	FALSE	FALSE
chrX_YNL016W	98206	157903	59698	141803	0.109	YNL016W	7.33	0.00378264	FALSE	FALSE
chrXII_YBR143C	829601	945202	115602	887300	0.108868	YBR143C	6.06	-0.0361665	FALSE	FALSE
chrV_YPL079W	169701	285702	116002	217001	0.108681	YPL079W	5.64	0.034693	FALSE	FALSE
chrI_YJR121W	117599	185906	68308	145698	0.108365	YJR121W	5.39	-0.0375722	FALSE	FALSE
chrI_YIR012W	1	60699	60699	33599	0.108272	YIR012W	6.42	0.0125663	FALSE	FALSE
chrIV_YAL060W	460702	641802	181101	584701	0.107891	YAL060W	7.1	-0.00800881	FALSE	FALSE
chrV_YKL081W	139800	251301	111502	189101	0.107568	YKL081W	6.06	-0.0336895	FALSE	FALSE
chrVIII_YGL026C	372897	459600	86704	424998	0.107563	YGL026C	6.27	0.0275768	FALSE	FALSE
chrXI_YLR043C	134895	258856	123962	202156	0.107546	YLR043C	5.88	0.0766351	FALSE	FALSE
chrXI_YBR221C	213656	298356	84701	260356	0.107485	YBR221C	4.56	0.0681044	FALSE	FALSE
chrIV_YER062C	557501	679902	122402	629002	0.107389	YER062C	6.45	0.043266	FALSE	FALSE
chrXV_YGR244C	126900	187300	60401	158800	0.107328	YGR244C	6.04	0.190559	TRUE	TRUE
chrV_YJR121W	358604	475805	117202	401304	0.107255	YJR121W	6.3	-0.0142344	FALSE	FALSE
chrIV_YNL241C	392102	553501	161400	495202	0.106955	YNL241C	7.44	0.00603606	FALSE	FALSE
chrIV_YKR059W	926203	1015503	89301	960903	0.106889	YKR059W	5.7	-0.0133047	FALSE	FALSE
chrIX_YER148W	267201	374403	107203	305602	0.106762	YER148W	5.66	0.0528405	FALSE	FALSE
chrI_YJL117W	1	65899	65899	35399	0.106211	YJL117W	4.8	0.00165943	FALSE	FALSE
chrVIII_YDL171C	145507	313497	167991	185807	0.105995	YDL171C	7.12	0.12319	TRUE	TRUE
chrI_YPL228W	1	85999	85999	28298	0.105779	YPL228W	5.72	-0.00509872	FALSE	FALSE
chrVI_YNL015W	84102	158706	74605	112306	0.105676	YNL015W	5.64	0.0477208	FALSE	FALSE
chrV_YLR179C	139900	435404	295505	222201	0.10557	YLR179C	4.6	0.0355927	FALSE	FALSE
chrXII_YDR496C	866001	944702	78702	903700	0.105554	YDR496C	5.24	-0.0614065	FALSE	FALSE
chrXII_YDR324C	617398	734198	116801	647498	0.105526	YDR324C	7.36	-0.0794081	TRUE	TRUE
chrI_YDR300C	1	65199	65199	41199	0.105454	YDR300C	5.26	0.02503	FALSE	FALSE
chrV_YGL195W	99400	239701	140302	202501	0.105311	YGL195W	5.05	-0.0232079	FALSE	FALSE
chrV_YMR177W	368704	448404	79701	400804	0.10516	YMR177W	5.54	0.0173288	FALSE	FALSE
chrX_YPR035W	395505	662009	266505	423206	0.104707	YPR035W	4.97	0.0412305	TRUE	TRUE
chrII_YKL035W	356502	442906	86405	400306	0.1047	YKL035W	6.32	0.0918257	FALSE	FALSE
chrII_YKL085W	331102	415106	84005	388605	0.104628	YKL085W	5.82	0.0560436	FALSE	FALSE
chrVIII_YPL228W	413697	496900	83204	442899	0.104543	YPL228W	4.71	0.000182872	FALSE	FALSE
chrV_YNR001C	360804	500405	139602	390904	0.104409	YNR001C	6.16	0.000745878	FALSE	FALSE
chrXIV_YGL078C	433098	539699	106602	469698	0.10427	YGL078C	4.77	0.197037	FALSE	FALSE
chrXII_YNR001C	111101	249699	138599	173701	0.103904	YNR001C	5.7	0.120826	TRUE	TRUE
chrVII_YDR324C	787895	869295	81401	815095	0.1038	YDR324C	5.35	0.0231631	FALSE	FALSE
chrXIV_YOR340C	420698	513899	93202	457798	0.10338	YOR340C	4.79	-0.000466367	FALSE	FALSE
chrXII_YDL126C	203799	375099	171301	317499	0.103267	YDL126C	5.24	0.0205961	FALSE	FALSE
chrIX_YAL060W	48100	187103	139004	101900	0.10309	YAL060W	6.57	0.0781132	FALSE	FALSE
chrXII_YOR061W	626398	756098	129701	711298	0.103034	YOR061W	6.24	-0.0370493	FALSE	FALSE
chrXII_YPL085W	227699	318999	91301	256099	0.102892	YPL085W	5.01	0.0595833	FALSE	FALSE
chrIV_YLR438W	1367307	1523214	155908	1421607	0.10281	YLR438W	5.16	-0.0192014	FALSE	FALSE
chrVII_YDR343C	92696	200694	107999	151094	0.102678	YDR343C	6.25	-0.0517129	FALSE	FALSE
chrVII_YBR143C	80001	262395	182395	176694	0.102472	YBR143C	5.1	0.123218	TRUE	TRUE
chrXII_YFL016C	622898	731698	108801	668698	0.102297	YFL016C	6.14	0.239784	TRUE	TRUE
chrXIV_YCR036W	424998	489499	64502	459498	0.102284	YCR036W	5.47	-0.1546	FALSE	FALSE
chrXI_YJR070C	190501	284156	93656	236056	0.102121	YJR070C	5.26	-0.137436	TRUE	TRUE
chrVII_YNL313C	88801	186694	97894	134494	0.101921	YNL313C	6.15	0.0549977	TRUE	TRUE
chrXI_YOR168W	152195	257956	105762	216056	0.101879	YOR168W	4.6	0.0515151	FALSE	FALSE
chrI_YDL208W	1	75399	75399	41499	0.101792	YDL208W	5.28	0.0253039	FALSE	FALSE
chrXII_YBL007C	207799	281899	74101	248799	0.101679	YBL007C	5.14	0.0637313	FALSE	FALSE
chrXV_YFL016C	477298	598299	121002	524999	0.101651	YFL016C	5.05	0.114234	TRUE	TRUE
chrXIV_YDR027C	424398	507599	83202	460398	0.10162	YDR027C	5.79	0.0875645	TRUE	TRUE
chrII_YPR028W	342002	424206	82205	384905	0.101512	YPR028W	4.86	0.0610829	FALSE	FALSE
chrVII_YER148W	115996	290697	174702	217495	0.10145	YER148W	5.8	0.032516	FALSE	FALSE
chrIV_YPR028W	580301	775002	194702	721902	0.101366	YPR028W	4.83	0.0217644	FALSE	FALSE
chrI_YDR050C	1	84599	84599	51899	0.101083	YDR050C	5.26	0.0251168	FALSE	FALSE
chrVII_YDR343C	443195	579096	135902	485495	0.100967	YDR343C	5.14	-0.0423534	FALSE	FALSE
chrV_YKL054C	150301	237601	87301	210501	0.100588	YKL054C	6.29	-0.029639	FALSE	FALSE
chrXII_YAL060W	125601	251999	126399	168301	0.100453	YAL060W	6.82	0.0638736	FALSE	FALSE
chrVIII_YNL104C	369097	452100	83004	413197	0.100176	YNL104C	5.38	0.0394207	FALSE	FALSE
chrXII_YDR388W	213199	317399	104201	252399	0.10008	YDR388W	5.14	0.0427686	FALSE	FALSE
chrXII_YGL022W	205899	298999	93101	253699	0.099673	YGL022W	4.74	0.0197067	FALSE	FALSE
chrX_YGR192C	596507	681709	85203	647409	0.0995513	YGR192C	5.04	0.0647773	FALSE	FALSE
chrXVI_YLL026W	367703	469903	102201	443603	0.0995208	YLL026W	4.6	0.0230646	FALSE	FALSE
chrXIII_YDR324C	712001	818601	106601	779301	0.0994259	YDR324C	6.46	0.0363488	FALSE	FALSE
chrI_YJR072C	1	71199	71199	40299	0.0991003	YJR072C	5.87	0.0325218	FALSE	FALSE
chrX_YAL060W	619210	697509	78300	657309	0.0990945	YAL060W	5.77	-0.0489926	FALSE	FALSE
chrXIV_YDL171C	178699	297698	119000	231499	0.098884	YDL171C	5.33	-0.0992747	TRUE	TRUE
chrVII_YDL051W	88601	221395	132795	134894	0.0988652	YDL051W	6.34	0.259424	TRUE	TRUE
chrI_YLR153C	1	65899	65899	35999	0.0988056	YLR153C	5.76	-0.0545962	FALSE	FALSE
chrXV_YNL104C	471698	542199	70502	516099	0.0987663	YNL104C	4.63	-0.00384685	FALSE	FALSE
chrI_YER148W	154198	207309	53112	205709	0.0986521	YER148W	4.92	0.0453343	FALSE	FALSE
chrI_YJR070C	1	62899	62899	36699	0.0986381	YJR070C	5.61	-0.0107631	FALSE	FALSE
chrXIV_YPR074C	159499	293898	134400	235399	0.0985654	YPR074C	5.22	0.0378821	FALSE	FALSE
chrXVI_YER148W	423403	530403	107001	464003	0.0984379	YER148W	4.59	-0.039649	FALSE	FALSE
chrIX_YPL160W	50600	143503	92904	113000	0.0980144	YPL160W	4.69	0.0446886	FALSE	FALSE
chrIV_YGR209C	329600	439102	109503	370902	0.0979177	YGR209C	8.67	-0.0408557	TRUE	TRUE
chrXII_YGR209C	151101	240099	88999	192599	0.0978644	YGR209C	4.81	-0.0212496	FALSE	FALSE
chrIV_YGR209C	630802	809602	178801	755102	0.0978229	YGR209C	5.53	0.0202214	TRUE	TRUE
chrIV_YCL040W	387602	683802	296201	607002	0.0976533	YCL040W	4.54	-0.0554089	TRUE	TRUE
chrII_YNL104C	367502	430606	63105	402606	0.0975869	YNL104C	6	0.0440942	FALSE	FALSE
chrVII_YML024W	103896	202694	98799	147294	0.0975543	YML024W	6.68	0.0490941	TRUE	TRUE
chrIV_YJL151C	171299	296700	125402	214899	0.0970878	YJL151C	4.73	0.0415985	FALSE	FALSE
chrVIII_YJR048W	362597	476900	114304	409097	0.0965648	YJR048W	5.11	0.0458146	FALSE	FALSE
chrXIII_YOR361C	1	82100	82100	24499	0.0965352	YOR361C	8.63	0.0106726	FALSE	FALSE
chrXIV_YPL228W	162499	295398	132900	218199	0.0963005	YPL228W	5.58	0.0345698	FALSE	FALSE
chrXII_YKR059W	701098	820600	119503	760098	0.096021	YKR059W	5.93	-0.0505249	FALSE	FALSE
chrIV_YNL015W	572402	706402	134001	619802	0.095386	YNL015W	5.23	0.0496556	TRUE	TRUE
chrXIII_YPR160W	371301	461901	90601	425201	0.0952482	YPR160W	5.09	0.044273	FALSE	FALSE
chrIV_YCL040W	174599	282100	107502	228100	0.0952244	YCL040W	4.84	0.0324396	TRUE	TRUE
chrXIV_YPR125W	435598	509699	74102	463698	0.0947163	YPR125W	4.97	0.507236	TRUE	TRUE
chrVII_YJR070C	80601	312197	231597	234895	0.0946163	YJR070C	4.64	0.128073	TRUE	TRUE
chrVIII_YKR059W	213798	300797	87000	248598	0.0939589	YKR059W	4.85	0.00833786	FALSE	FALSE
chrII_YAL005C	524706	634005	109300	588005	0.0936316	YAL005C	4.73	0.00161107	FALSE	FALSE
chrVII_YLR413W	86501	161994	75494	118196	0.0929994	YLR413W	5.23	0.051364	TRUE	TRUE
chrX_YPL228W	55900	166803	110904	108006	0.0927137	YPL228W	4.65	-0.063562	FALSE	FALSE
chrVII_YDR050C	42500	170194	127695	123695	0.0925118	YDR050C	5.91	0.058752	FALSE	FALSE
chrIV_YCL009C	1295107	1460907	165801	1331307	0.0922448	YCL009C	4.57	0.0428805	FALSE	FALSE
chrXII_YCR002C	222899	311399	88501	268499	0.0918924	YCR002C	4.69	0.0506059	FALSE	FALSE
chrV_YKL054C	290802	519505	228704	365604	0.0917454	YKL054C	5.49	-0.0294484	FALSE	FALSE
chrXI_YLR179C	121595	263556	141962	220456	0.0916622	YLR179C	4.64	0.0274796	FALSE	FALSE
chrI_YGR192C	1	77599	77599	28198	0.0914331	YGR192C	5.53	-0.0104786	FALSE	FALSE
chrXIV_YOR061W	146399	303098	156700	237399	0.0913517	YOR061W	5.15	0.124157	TRUE	TRUE
chrX_YLR075W	594007	691309	97303	645109	0.0910489	YLR075W	5.26	-0.00981964	FALSE	FALSE
chrXIV_YGL202W	199199	315798	116600	258499	0.0908568	YGL202W	4.56	0.0257512	TRUE	TRUE
chrVIII_YAL060W	374697	527300	152604	445800	0.0904944	YAL060W	5.68	0.0290847	FALSE	FALSE
chrXIV_YKR059W	197799	324198	126400	264199	0.0904203	YKR059W	4.66	0.0708309	TRUE	TRUE
chrXIV_YBR143C	437298	615899	178602	501399	0.0897683	YBR143C	4.53	0.15093	TRUE	TRUE
chrXI_YJR105W	169995	286756	116762	237856	0.0889317	YJR105W	4.67	0.110537	TRUE	TRUE
chrXV_YDR099W	98200	219201	121002	172400	0.0882071	YDR099W	4.54	0.135497	TRUE	TRUE
chrIV_YOR310C	669502	800702	131201	720602	0.0878289	YOR310C	4.63	-0.00335082	FALSE	FALSE
chrI_YGR157W	1	59599	59599	31399	0.0877145	YGR157W	5.88	-0.0158093	FALSE	FALSE
chrXIV_YER068W	319298	500099	180802	429898	0.0876668	YER068W	4.61	0.0772736	TRUE	TRUE
chrVIII_YNL241C	88504	292697	204194	208506	0.0871259	YNL241C	5.95	0.0398908	TRUE	TRUE
chrIV_YAL005C	592302	817602	225301	732802	0.0870381	YAL005C	5.47	-0.0129597	FALSE	FALSE
chrIX_YGL009C	68700	156803	88104	101800	0.0864611	YGL009C	4.69	0.0548484	FALSE	FALSE
chrX_YML010W	564507	688909	124403	629009	0.0838175	YML010W	5.87	-0.00541401	FALSE	FALSE
chrVII_YER069W	91496	162094	70599	130495	0.0825329	YER069W	4.6	-0.00356463	FALSE	FALSE
chrV_YOR361C	124000	243301	119302	164201	0.0727539	YOR361C	4.65	-0.0939691	FALSE	FALSE
chrXIV_YDL160C	774900	783500	8601	783400	-0.0477332	YDL160C	6.01	0.0537522	FALSE	FALSE
chrIII_YPR125W	1	52400	52400	9300	-0.0551687	YPR125W	4.82	-0.0524551	FALSE	FALSE
chrV_YDR388W	98100	322504	224405	159301	-0.0568768	YDR388W	4.51	0.0808777	FALSE	FALSE
chrXIII_YNL016W	96000	193000	97001	132300	-0.0752572	YNL016W	5.37	0.0156043	FALSE	FALSE
chrIV_YLR413W	893802	1043903	150102	1003203	-0.0760588	YLR413W	5.63	-0.0549604	FALSE	FALSE
chrXV_YGR247W	106100	208400	102301	174300	-0.0797099	YGR247W	4.6	0.0669005	FALSE	FALSE
chrVIII_YJL117W	353897	474600	120704	417097	-0.0797549	YJL117W	4.56	-0.12685	TRUE	TRUE
chrII_YLL009C	80603	229597	148995	163497	-0.0806792	YLL009C	4.55	-0.0372106	FALSE	FALSE
chrII_YDL160C	1	46503	46503	12800	-0.0831496	YDL160C	5.19	-0.0216	FALSE	FALSE
chrVIII_YLL026W	70403	252598	182196	164607	-0.0832003	YLL026W	4.54	0.0271648	FALSE	FALSE
chrII_YKR080W	193797	313801	120005	259102	-0.0850008	YKR080W	4.64	-0.0517049	FALSE	FALSE
chrXV_YBR143C	805099	942103	137005	892203	-0.0853009	YBR143C	4.8	-0.0353757	FALSE	FALSE
chrVII_YDR099W	906995	1029094	122100	962995	-0.0857296	YDR099W	5.11	-0.0096974	FALSE	FALSE
chrVII_YDR127W	826295	979895	153601	934897	-0.085831	YDR127W	4.6	0.0295737	FALSE	FALSE
chrI_YKL035W	1	61499	61499	40599	-0.0864691	YKL035W	4.8	-0.0551916	FALSE	FALSE
chrV_YFL016C	219401	383404	164004	307304	-0.0867699	YFL016C	5.39	-0.0271179	FALSE	FALSE
chrII_YLL028W	92502	236397	143896	175697	-0.0870602	YLL028W	5.1	-0.000643882	FALSE	FALSE
chrII_YGR192C	91202	260402	169201	180597	-0.0870779	YGR192C	4.91	0.0852567	FALSE	FALSE
chrII_YNL241C	438006	515106	77101	474606	-0.0873541	YNL241C	4.57	0.000743588	FALSE	FALSE
chrXIV_YLR438W	1	81300	81300	16200	-0.0873662	YLR438W	4.77	-0.109498	TRUE	TRUE
chrXII_YDR388W	989303	1059602	70300	1013203	-0.0888605	YDR388W	5.36	0.0842647	FALSE	FALSE
chrXIII_YFR024C-A	112200	179800	67601	132500	-0.0904994	YFR024C-A	6.51	-0.0708034	FALSE	FALSE
chrII_YHL011C	78103	200997	122895	124597	-0.090577	YHL011C	5.12	0.0223398	FALSE	FALSE
chrII_YJR070C	89002	236397	147396	133097	-0.0908195	YJR070C	5.05	-0.0277607	FALSE	FALSE
chrIV_YNR001C	1046603	1256807	210205	1223807	-0.0914254	YNR001C	5.67	0.0102057	FALSE	FALSE
chrI_YGR209C	1	78599	78599	38499	-0.0914458	YGR209C	4.93	0.000789939	FALSE	FALSE
chrVII_YNR001C	929797	1017294	87498	976695	-0.0929331	YNR001C	4.62	-0.0405576	FALSE	FALSE
chrVIII_YNL015W	31302	121905	90604	77703	-0.0930708	YNL015W	5.12	0.0251691	FALSE	FALSE
chrVII_YKL035W	504496	606096	101601	556596	-0.0946593	YKL035W	5.15	-0.0695804	FALSE	FALSE
chrXIII_YKL160W	51100	140300	89201	109400	-0.0948235	YKL160W	6.14	0.0588543	FALSE	FALSE
chrII_YJL117W	92202	240398	148197	165697	-0.0949445	YJL117W	5.18	0.0264231	FALSE	FALSE
chrXIII_YOR168W	73000	148200	75201	119300	-0.0953911	YOR168W	5	-0.0208938	FALSE	FALSE
chrXIV_YLR043C	429498	529599	100102	468998	-0.0955582	YLR043C	4.64	-0.148128	FALSE	TRUE
chrVII_YFL016C	317797	611496	293700	379097	-0.0956374	YFL016C	4.55	-0.148331	TRUE	TRUE
chrVII_YDR006C	452795	607996	155202	507096	-0.096126	YDR006C	6.2	0.0854945	TRUE	TRUE
chrXVI_YDL126C	265101	381703	116603	305201	-0.0963895	YDL126C	5.57	0.0360159	FALSE	FALSE
chrXV_YPR028W	27001	133200	106200	97500	-0.0963918	YPR028W	4.79	0.0778697	FALSE	TRUE
chrII_YDR377W	445106	617305	172200	534606	-0.096515	YDR377W	5.92	-0.0963213	TRUE	TRUE
chrXIII_YAL060W	1	79000	79000	24299	-0.0965488	YAL060W	6.97	-0.0514279	FALSE	FALSE
chrVII_YER069W	464395	593096	128702	515496	-0.09658	YER069W	5.09	-0.0085995	TRUE	TRUE
chrV_YNL055C	119400	251501	132102	211101	-0.096659	YNL055C	5.56	0.00454753	FALSE	FALSE
chrX_YNL104C	595407	697209	101803	666609	-0.0971071	YNL104C	5.81	0.0376498	FALSE	FALSE
chrII_YKL054C	151097	218597	67501	177397	-0.0973109	YKL054C	5.63	0.0498861	FALSE	FALSE
chrVII_YJL151C	375197	507296	132100	447295	-0.0974398	YJL151C	4.76	-0.0897119	TRUE	TRUE
chrIX_YAL044C	40000	158903	118904	74700	-0.0978349	YAL044C	4.81	-0.0833584	FALSE	FALSE
chrXV_YGL253W	367200	617299	250100	487798	-0.0984138	YGL253W	4.72	-0.0633092	TRUE	TRUE
chrXIII_YLR413W	1	126600	126600	50700	-0.0986599	YLR413W	5.09	0.0312922	FALSE	FALSE
chrVII_YBL007C	461795	574596	112802	543396	-0.0987413	YBL007C	5.58	-0.0524461	FALSE	FALSE
chrII_YLR179C	97098	179797	82700	138797	-0.0987964	YLR179C	5.49	-0.00282371	FALSE	FALSE
chrXII_YPL085W	562798	690998	128201	642698	-0.0988491	YPL085W	4.61	-0.019387	FALSE	FALSE
chrXIV_YMR072W	439498	515699	76202	470598	-0.099034	YMR072W	5.22	0.176764	TRUE	TRUE
chrII_YPL228W	741805	809206	67402	794806	-0.0991089	YPL228W	4.9	0.0153997	FALSE	FALSE
chrVII_YMR315W	442395	608196	165802	534496	-0.0991604	YMR315W	7.6	-0.00140886	TRUE	TRUE
chrVII_YKL081W	820895	916795	95901	874395	-0.10006	YKL081W	5.26	0.0361117	FALSE	FALSE
chrXVI_YDL171C	157501	299101	141601	202601	-0.100128	YDL171C	5.18	-0.109525	TRUE	TRUE
chrXIII_YGR204W	40700	117700	77001	70800	-0.100397	YGR204W	5.64	-0.0913114	FALSE	FALSE
chrXIII_YBR067C	553401	645401	92001	590601	-0.100477	YBR067C	4.91	0.0357754	FALSE	FALSE
chrXIII_YKR014C	65800	167700	101901	135900	-0.100552	YKR014C	5.86	-0.00909972	FALSE	FALSE
chrXIII_YDR496C	109700	165900	56201	133600	-0.100867	YDR496C	5.4	0.0344141	FALSE	FALSE
chrXII_YCR077C	1023303	1059502	36200	1042202	-0.100893	YCR077C	5.35	-0.022601	FALSE	FALSE
chrXV_YDR343C	122600	184000	61401	156000	-0.101099	YDR343C	7.9	-0.00311725	FALSE	FALSE
chrV_YJR105W	229001	308504	79504	268101	-0.101249	YJR105W	5.2	0.018042	FALSE	FALSE
chrXV_YJL201W	128500	236101	107602	192200	-0.101468	YJL201W	4.69	-0.000728256	FALSE	FALSE
chrXV_YPL228W	1	60600	60600	32401	-0.101613	YPL228W	5.57	0.00423015	FALSE	FALSE
chrII_YNL241C	74603	227297	152695	155097	-0.101636	YNL241C	4.98	0.0212847	FALSE	FALSE
chrII_YGL009C	341902	476006	134105	449406	-0.101987	YGL009C	6.26	0.0495522	FALSE	FALSE
chrXV_YGR204W	106200	204200	98001	147300	-0.102029	YGR204W	5.33	-0.066816	FALSE	FALSE
chrXIV_YLL028W	411598	491899	80302	456998	-0.102036	YLL028W	5.12	0.0167335	FALSE	TRUE
chrII_YEL002C	131897	262002	130106	215797	-0.10233	YEL002C	4.72	-0.00419644	FALSE	FALSE
chrII_YJL130C	103398	217397	114000	135597	-0.102343	YJL130C	5.71	-0.0329563	FALSE	FALSE
chrX_YLR179C	129203	247605	118403	170503	-0.10247	YLR179C	5.02	0.036294	FALSE	FALSE
chrVII_YKL035W	66500	191294	124795	141294	-0.10275	YKL035W	5.63	-0.134896	TRUE	TRUE
chrXVI_YLR413W	523703	651203	127501	567303	-0.102778	YLR413W	4.89	-0.0208865	FALSE	FALSE
chrXV_YKR080W	138000	263299	125300	227801	-0.103033	YKR080W	5.41	-0.0794704	TRUE	TRUE
chrX_YMR315W	612207	694109	81903	645909	-0.103283	YMR315W	4.82	-0.103319	TRUE	TRUE
chrXII_YAL060W	965903	1059602	93700	1043102	-0.103501	YAL060W	5.91	-0.0120846	TRUE	TRUE
chrXIV_YGR209C	323398	487499	164102	424298	-0.103594	YGR209C	9.51	-0.343634	TRUE	TRUE
chrXV_YDR324C	323499	468898	145400	442298	-0.103948	YDR324C	6.63	-0.0474969	FALSE	FALSE
chrII_YLR043C	95498	174897	79400	129097	-0.104101	YLR043C	5.11	0.0041424	FALSE	FALSE
chrII_YPL028W	92502	198897	106396	134797	-0.104174	YPL028W	5.83	0.0318395	FALSE	FALSE
chrII_YNL044W	94998	187097	92100	137397	-0.104185	YNL044W	6.93	-0.00759428	FALSE	FALSE
chrXIV_YJL052W	399098	555299	156202	498599	-0.104314	YJL052W	6.2	-0.0585361	FALSE	TRUE
chrVII_YER062C	445895	562196	116302	490896	-0.104369	YER062C	6.77	-0.040893	FALSE	FALSE
chrXI_YAL060W	588658	645162	56505	642562	-0.104512	YAL060W	5.03	0.0660406	FALSE	FALSE
chrXV_YMR142C	124600	193900	69301	167400	-0.104726	YMR142C	5.39	-0.168629	TRUE	TRUE
chrXV_YEL002C	59000	179400	120401	117100	-0.104747	YEL002C	5.14	0.0142052	FALSE	FALSE
chrXV_YBL007C	119900	194800	74901	168900	-0.104885	YBL007C	5.07	0.0709253	FALSE	FALSE
chrXII_YGR086C	883700	993303	109604	920900	-0.104904	YGR086C	5.37	-0.0306068	FALSE	FALSE
chrXII_YNR001C	909100	987103	78004	960003	-0.104913	YNR001C	4.97	0.0614039	FALSE	FALSE
chrXVI_YGR204W	169801	272201	102401	206501	-0.105218	YGR204W	5.35	-0.0527144	FALSE	FALSE
chrXII_YJL052W	603498	684198	80701	651098	-0.105493	YJL052W	6.14	0.170817	TRUE	TRUE
chrXV_YBR179C	123600	221401	97802	154100	-0.105549	YBR179C	4.72	0.232406	TRUE	TRUE
chrXIII_YPR163C	89700	165200	75501	123700	-0.105727	YPR163C	6.52	0.0374571	FALSE	FALSE
chrVII_YDR027C	467195	586096	118902	523896	-0.105758	YDR027C	6.54	-0.00260105	FALSE	FALSE
chrVII_YPL028W	904495	991695	87201	950497	-0.105955	YPL028W	5.34	-0.0273835	FALSE	FALSE
chrXII_YFL016C	48801	139601	90801	97301	-0.106046	YFL016C	5.52	0.0754662	FALSE	FALSE
chrXII_YJL130C	602598	692698	90101	644098	-0.106169	YJL130C	4.52	-0.036642	FALSE	FALSE
chrV_YKL085W	149201	226901	77701	194301	-0.106433	YKL085W	4.94	0.0480435	FALSE	FALSE
chrXIV_YCL040W	427198	526599	99402	463398	-0.106767	YCL040W	6.18	0.0120367	FALSE	FALSE
chrXV_YPL085W	85000	200600	115601	141100	-0.107238	YPL085W	7.11	0.106677	TRUE	TRUE
chrII_YGL078C	1	204297	204297	147897	-0.10742	YGL078C	5.5	-0.0362562	FALSE	FALSE
chrX_YDL171C	83102	169803	86702	125104	-0.107438	YDL171C	5.52	0.0864293	FALSE	FALSE
chrXV_YDL022W	552599	633299	80701	586099	-0.10755	YDL022W	4.98	0.116618	FALSE	TRUE
chrXII_YCR002C	1023103	1059602	36500	1044702	-0.107704	YCR002C	5.89	0.001124	FALSE	FALSE
chrXV_YNR053C	119400	205700	86301	168300	-0.107751	YNR053C	4.8	-0.0219393	FALSE	FALSE
chrV_YDR324C	65700	148601	82902	111200	-0.107794	YDR324C	5.54	-0.0771447	FALSE	FALSE
chrXIII_YDR324C	184800	282200	97401	223800	-0.107822	YDR324C	6.39	0.0389921	FALSE	FALSE
chrVII_YLR438W	455895	575796	119902	509796	-0.108116	YLR438W	7.25	-0.129763	TRUE	TRUE
chrII_YNL016W	98798	172297	73500	140297	-0.108367	YNL016W	6.34	-0.00465169	FALSE	FALSE
chrVIII_YLL026W	399297	463900	64604	427298	-0.108504	YLL026W	6.29	-0.00895962	FALSE	FALSE
chrXIV_YML010W	415298	487399	72102	449198	-0.108548	YML010W	4.82	0.0633119	FALSE	FALSE
chrVII_YNL104C	448795	589596	140802	506896	-0.108821	YNL104C	5.83	-0.0856537	FALSE	FALSE
chrXV_YKR080W	863201	944803	81603	902903	-0.108911	YKR080W	4.6	0.00427938	FALSE	FALSE
chrVII_YDR377W	352997	585296	232300	384597	-0.108918	YDR377W	6.42	-0.00770528	FALSE	FALSE
chrV_YCL040W	154201	259501	105301	197701	-0.109017	YCL040W	7.49	0.0456795	FALSE	FALSE
chrIX_YPR160W	178703	247703	69001	197003	-0.109127	YPR160W	4.85	0.0517101	FALSE	FALSE
chrXII_YKL160W	1013803	1059602	45800	1040502	-0.109148	YKL160W	5.66	-0.0225629	FALSE	FALSE
chrXIII_YER069W	46600	145200	98601	70800	-0.109168	YER069W	5.56	0.074885	FALSE	FALSE
chrII_YDR050C	100198	169597	69400	131397	-0.109236	YDR050C	5.9	-0.00481013	FALSE	FALSE
chrII_YDL051W	96198	227097	130900	128197	-0.109251	YDL051W	5.18	0.014721	FALSE	FALSE
chrVIII_YAL005C	86004	193207	107204	129706	-0.109292	YAL005C	5.23	0.00453143	FALSE	FALSE
chrXV_YBR143C	120300	198200	77901	158100	-0.109429	YBR143C	5.77	-0.0313546	FALSE	FALSE
chrXI_YCL040W	92195	195901	103707	142495	-0.109439	YCL040W	6.2	-0.0144761	FALSE	FALSE
chrXV_YJR105W	78800	172400	93601	130600	-0.109581	YJR105W	6.79	-0.0668559	FALSE	FALSE
chrXII_YBL007C	1014603	1059602	45000	1035403	-0.10984	YBL007C	6.81	0.0245659	FALSE	FALSE
chrII_YGR209C	83102	168897	85796	120297	-0.110068	YGR209C	5.47	0.0208774	FALSE	FALSE
chrXV_YGL026C	71000	163700	92701	125900	-0.110222	YGL026C	7.08	0.00720394	FALSE	FALSE
chrIX_YKL085W	177103	260201	83099	211103	-0.110442	YKL085W	5.2	-0.00965178	FALSE	FALSE
chrX_YPL078C	112604	231404	118801	155003	-0.110746	YPL078C	4.54	-0.0593414	FALSE	FALSE
chrXV_YDR006C	85900	214700	128801	178100	-0.111015	YDR006C	6.24	0.0849729	TRUE	TRUE
chrXV_YDR050C	521199	601699	80501	549199	-0.111034	YDR050C	6.06	-0.0475851	FALSE	FALSE
chrXII_YER062C	973703	1059602	85900	1042602	-0.111074	YER062C	5.58	-0.0032458	FALSE	FALSE
chrXV_YGL195W	94900	198000	103101	146400	-0.111435	YGL195W	6.13	0.036677	FALSE	FALSE
chrII_YOR122C	81302	179097	97796	114097	-0.111621	YOR122C	5.68	-0.00646247	FALSE	TRUE
chrXIII_YGL253W	84100	154300	70201	117900	-0.111631	YGL253W	6.13	-0.00622839	FALSE	FALSE
chrX_YNL134C	98306	170003	71698	138903	-0.111837	YNL134C	7.42	-0.0702838	FALSE	FALSE
chrX_YKR080W	190901	285805	94905	251005	-0.111858	YKR080W	5.27	0.0278953	FALSE	FALSE
chrVIII_YJR076C	65703	135007	69305	95204	-0.111885	YJR076C	4.99	0.0961753	FALSE	FALSE
chrXV_YGR157W	129900	189700	59801	159400	-0.111907	YGR157W	7.53	-0.0575105	FALSE	FALSE
chrXIII_YOL012C	62000	145500	83501	108400	-0.112051	YOL012C	7.5	-0.0689952	TRUE	TRUE
chrXII_YJR109C	1003303	1059602	56300	1031504	-0.11211	YJR109C	5.93	-0.0507563	FALSE	FALSE
chrVIII_YJL192C	58702	136607	77906	92904	-0.112437	YJL192C	4.78	-0.119793	TRUE	TRUE
chrVII_YKL085W	468595	567396	98802	512096	-0.11262	YKL085W	6.25	-0.0275515	FALSE	FALSE
chrXV_YPL228W	317499	471098	153600	440798	-0.112671	YPL228W	5.63	0.0105162	FALSE	FALSE
chrIV_YPL228W	966303	1041703	75401	1016503	-0.112922	YPL228W	8.13	0.0109471	FALSE	FALSE
chrV_YGL055W	272802	363204	90403	312404	-0.113104	YGL055W	7.53	-0.0397091	FALSE	FALSE
chrXV_YFR040W	147000	203400	56401	181900	-0.113634	YFR040W	6.25	0.00303603	FALSE	FALSE
chrXII_YKL029C	101001	155101	54101	127901	-0.113874	YKL029C	5.56	-0.0768738	FALSE	FALSE
chrXII_YFR024C-A	1018003	1059602	41600	1051702	-0.113935	YFR024C-A	6.16	0.0362044	FALSE	FALSE
chrXV_YGR209C	561399	634299	72901	589699	-0.114863	YGR209C	8.65	-0.0145671	FALSE	FALSE
chrXV_YJL130C	831801	903403	71603	859101	-0.11523	YJL130C	7.24	0.0373482	FALSE	FALSE
chrXVI_YOR165W	300601	534503	233903	479003	-0.115343	YOR165W	7.11	-0.0344394	FALSE	FALSE
chrVIII_YGR247W	76003	132207	56205	106605	-0.11554	YGR247W	6.35	0.0765214	FALSE	FALSE
chrXIII_YDL051W	61600	144100	82501	117300	-0.115837	YDL051W	9.25	0.0595663	FALSE	FALSE
chrXII_YKL081W	6	690998	690993	646498	-0.115868	YKL081W	5.1	-0.31403	TRUE	TRUE
chrVI_YER069W	1	81302	81302	35700	-0.116047	YER069W	6.46	-0.0491787	FALSE	TRUE
chrVIII_YKR059W	390997	479000	88004	442699	-0.116125	YKR059W	5.44	-0.03219	FALSE	FALSE
chrII_YLR413W	104698	198397	93700	173897	-0.116308	YLR413W	5.38	-0.0438598	FALSE	FALSE
chrVII_YOR310C	518396	575896	57501	555396	-0.116359	YOR310C	6.57	0.0987991	FALSE	FALSE
chrXII_YIR022W	620498	693698	73201	658698	-0.116504	YIR022W	5.47	-0.0770928	FALSE	FALSE
chrIII_YKR059W	81500	157004	75505	105000	-0.116692	YKR059W	5.93	-0.0419651	FALSE	FALSE
chrXV_YHL011C	113900	202100	88201	169500	-0.116943	YHL011C	6.54	0.0107826	FALSE	FALSE
chrXIV_YGR086C	429498	483599	54102	455798	-0.11696	YGR086C	6.89	0.335761	TRUE	TRUE
chrXIII_YOR122C	99700	165600	65901	138000	-0.117506	YOR122C	8.82	0.051891	FALSE	FALSE
chrIV_YPR156C	1319907	1472107	152201	1375007	-0.11786	YPR156C	7.4	-0.145024	TRUE	TRUE
chrII_YDR155C	108598	208397	99800	173697	-0.117923	YDR155C	7.12	-0.0295308	FALSE	FALSE
chrIX_YNL055C	391103	433804	42702	426003	-0.118018	YNL055C	5.09	-0.0456254	FALSE	FALSE
chrXI_YAL044C	173195	290956	117762	234956	-0.11805	YAL044C	7.14	0.0423109	FALSE	FALSE
chrXII_YDR343C	93201	169401	76201	132501	-0.118255	YDR343C	6.3	0.0931471	TRUE	TRUE
chrXV_YER068W	105200	246301	141102	156000	-0.118356	YER068W	5.23	0.00638863	FALSE	FALSE
chrVII_YKL029C	470895	549096	78202	511696	-0.118378	YKL029C	7.27	-0.0412228	FALSE	FALSE
chrX_YBR067C	675309	727009	51701	701609	-0.118489	YBR067C	6.71	0.00420836	FALSE	FALSE
chrXII_YPL085W	1022703	1059602	36900	1059502	-0.118586	YPL085W	6.68	0.0504612	FALSE	FALSE
chrXV_YGL195W	858301	930803	72503	899503	-0.118645	YGL195W	6.01	0.0278629	FALSE	FALSE
chrVII_YJL052W	489896	569296	79401	534496	-0.118791	YJL052W	7.73	-0.0961497	FALSE	TRUE
chrXV_YJL192C	118500	178300	59801	143600	-0.119373	YJL192C	6.59	-0.0243508	FALSE	FALSE
chrXIII_YGR209C	93300	171600	78301	135000	-0.119489	YGR209C	11	-0.0354883	FALSE	FALSE
chrVIII_YDR232W	60102	123405	63304	87804	-0.119779	YDR232W	5.92	0.0100833	FALSE	FALSE
chrV_YGR086C	127200	229001	101802	190901	-0.120137	YGR086C	6.93	-0.0128686	FALSE	FALSE
chrII_YDR127W	397906	522406	124501	468706	-0.12017	YDR127W	7.71	-0.0206303	FALSE	FALSE
chrX_YGR086C	642009	695809	53801	661309	-0.120666	YGR086C	7.36	-0.0529836	FALSE	FALSE
chrII_YPR074C	134097	235897	101801	168597	-0.12073	YPR074C	6.27	0.00931087	FALSE	FALSE
chrX_YLR413W	1	155903	155903	127103	-0.120921	YLR413W	6.81	0.0355664	FALSE	FALSE
chrVIII_YCR077C	67603	119205	51603	94904	-0.121385	YCR077C	5.97	-0.0212548	FALSE	FALSE
chrXIII_YPL028W	37200	98300	61101	60200	-0.121439	YPL028W	7.98	-0.0312034	FALSE	FALSE
chrXIV_YPR156C	402098	493899	91802	441098	-0.122032	YPR156C	6.57	-0.215123	TRUE	TRUE
chrXV_YML106W	820301	941303	121003	873501	-0.122095	YML106W	5.09	-0.0237484	FALSE	FALSE
chrII_YPR163C	101998	214697	112700	188697	-0.12231	YPR163C	8.23	-0.0219589	FALSE	FALSE
chrII_YGR229C	103498	180797	77300	125597	-0.122669	YGR229C	6.29	-0.0264428	FALSE	FALSE
chrVI_YDR324C	66602	94402	27801	81802	-0.122966	YDR324C	6.56	-0.0911454	TRUE	TRUE
chrII_YKR080W	431406	478606	47201	456606	-0.123205	YKR080W	5.61	-0.0663834	FALSE	FALSE
chrXVI_YGR218W	280601	357003	76403	325101	-0.123534	YGR218W	8.35	0.0161913	FALSE	FALSE
chrXII_YPR035W	614298	696098	81801	649098	-0.123672	YPR035W	6.82	-0.228797	TRUE	TRUE
chrXIII_YDR006C	134500	207400	72901	178000	-0.123725	YDR006C	6.07	-0.0131772	FALSE	FALSE
chrXI_YGR086C	112995	260156	147162	213656	-0.124373	YGR086C	8.11	0.0122155	FALSE	FALSE
chrVIII_YJR121W	68403	143107	74705	114605	-0.124559	YJR121W	5.78	0.0224545	FALSE	FALSE
chrVIII_YKL085W	103005	180807	77803	145007	-0.124674	YKL085W	7.84	0.0842199	TRUE	TRUE
chrX_YGR218W	93102	198700	105599	126704	-0.124961	YGR218W	10.34	-0.0210703	FALSE	FALSE
chrII_YCL009C	89702	185997	96296	128597	-0.125021	YCL009C	8.58	0.0640492	FALSE	FALSE
chrVIII_YGR209C	496900	527600	30701	527600	-0.125191	YGR209C	7.94	-0.0519753	FALSE	FALSE
chrV_YDR377W	114400	208101	93702	157101	-0.125341	YDR377W	5.52	0.0635966	FALSE	FALSE
chrXIII_YPR125W	43800	158400	114601	117600	-0.125368	YPR125W	6.73	-0.00388711	FALSE	FALSE
chrIV_YML106W	984503	1069703	85201	1036703	-0.125431	YML106W	7.93	-0.0149241	FALSE	FALSE
chrVIII_YMR072W	68403	134607	66205	102404	-0.125691	YMR072W	7.46	-0.247186	TRUE	TRUE
chrXVI_YER069W	467003	567503	100501	493202	-0.126169	YER069W	7.29	-0.0583906	FALSE	FALSE
chrXV_YDL208W	134700	188800	54101	161200	-0.126198	YDL208W	8.79	-0.0650695	FALSE	FALSE
chrVIII_YPR028W	89404	165507	76104	135807	-0.126402	YPR028W	8.44	0.0339106	FALSE	FALSE
chrV_YJL078C	272502	368004	95503	309404	-0.126538	YJL078C	8.48	-0.0469097	FALSE	FALSE
chrIV_YJR109C	180199	268800	88602	216100	-0.126845	YJR109C	5.77	0.0882414	TRUE	TRUE
chrIV_YBL076C	158599	248600	90002	210799	-0.127185	YBL076C	7.42	0.00391758	FALSE	FALSE
chrXIII_YDL022W	91300	158800	67501	129700	-0.127363	YDL022W	8.09	-0.07977	FALSE	FALSE
chrIX_YLL026W	191103	251202	60100	219003	-0.127532	YLL026W	6.7	-0.0239908	FALSE	FALSE
chrXIII_YFL016C	48400	146900	98501	117200	-0.128322	YFL016C	10.95	-0.0558237	FALSE	FALSE
chrVII_YJL052W	92896	168794	75899	133494	-0.128355	YJL052W	8.84	-0.0572351	TRUE	TRUE
chrXV_YPR163C	113800	203100	89301	172700	-0.129097	YPR163C	7.67	-0.113721	FALSE	FALSE
chrX_YNL104C	457907	523107	65201	488707	-0.129292	YNL104C	8.14	0.0366669	FALSE	FALSE
chrXIII_YDR155C	57300	177800	120501	136900	-0.129589	YDR155C	6.73	-0.0773203	FALSE	FALSE
chrXIII_YGL055W	40500	144600	104101	123900	-0.129659	YGL055W	6.24	0.0104017	FALSE	FALSE
chrXV_YNL016W	121900	181700	59801	150600	-0.129794	YNL016W	8.23	0.0934271	FALSE	FALSE
chrXIII_YHL011C	104200	175900	71701	131100	-0.129809	YHL011C	8.75	-0.00243667	FALSE	FALSE
chrXII_YGR247W	1005803	1059602	53800	1057102	-0.129881	YGR247W	6.52	0.0247177	FALSE	FALSE
chrXII_YPL225W	1020603	1059602	39000	1053202	-0.130017	YPL225W	7.52	-0.0110938	FALSE	FALSE
chrII_YNR001C	504806	565105	60300	544106	-0.130024	YNR001C	5.75	0.0113197	FALSE	FALSE
chrVI_YGR218W	123105	192511	69407	156606	-0.13011	YGR218W	7.54	-0.0815712	FALSE	FALSE
chrXV_YBL076C	125100	184500	59401	144100	-0.131008	YBL076C	8.32	-0.0575767	FALSE	FALSE
chrXV_YDR324C	146800	191000	44201	170400	-0.131219	YDR324C	9.06	-0.0479119	FALSE	FALSE
chrVIII_YKL035W	68103	173807	105705	149507	-0.131266	YKL035W	4.65	-0.00162795	TRUE	TRUE
chrVI_YGR218W	1	65202	65202	42100	-0.131329	YGR218W	6.92	-0.00526668	FALSE	FALSE
chrVIII_YOR310C	135907	210906	75000	176107	-0.131564	YOR310C	8.22	-0.0351506	FALSE	FALSE
chrXII_YCL040W	1009203	1059602	50400	1048902	-0.13158	YCL040W	7.43	0.00697403	FALSE	FALSE
chrXIV_YPR074C	456098	534699	78602	486299	-0.131798	YPR074C	7.55	0.0918649	FALSE	FALSE
chrXV_YLL028W	557299	648899	91601	612799	-0.132035	YLL028W	8.35	-0.0739455	TRUE	TRUE
chrVII_YKL081W	354697	409597	54901	384297	-0.132749	YKL081W	9.03	-0.0173107	FALSE	FALSE
chrVIII_YLR372W	75303	147507	72205	119405	-0.13281	YLR372W	8.78	0.00403313	FALSE	FALSE
chrXII_YPR160W	936002	1059602	123601	1038103	-0.132982	YPR160W	8.88	0.0394969	FALSE	FALSE
chrV_YNL138W	325104	432804	107701	410104	-0.133143	YNL138W	6.87	-0.0775949	FALSE	FALSE
chrX_YPR160W	647109	691709	44601	663509	-0.133146	YPR160W	8.92	-0.0354831	FALSE	FALSE
chrXVI_YGL253W	505602	561903	56302	532103	-0.133487	YGL253W	7.59	-0.0537377	TRUE	TRUE
chrXV_YJR109C	136700	196000	59301	174400	-0.133576	YJR109C	8.13	0.0456135	FALSE	FALSE
chrVII_YNL015W	445995	526696	80702	476095	-0.133611	YNL015W	8.38	-0.078248	FALSE	FALSE
chrXII_YDL126C	613598	686498	72901	647398	-0.133835	YDL126C	9.65	0.0628587	FALSE	FALSE
chrXV_YDR232W	833201	903503	70303	864401	-0.133873	YDR232W	9	0.0147136	FALSE	FALSE
chrXII_YDL171C	629098	683898	54801	658198	-0.133937	YDL171C	6.98	-0.0767254	TRUE	TRUE
chrII_YGR204W	95998	190597	94600	136097	-0.134241	YGR204W	9.56	-0.0626556	FALSE	FALSE
chrXV_YPR160W	566799	634999	68201	609999	-0.134327	YPR160W	8.99	0.0449983	FALSE	TRUE
chrV_YLL026W	182601	232201	49601	199501	-0.134378	YLL026W	10.33	-0.0125845	FALSE	FALSE
chrXIII_YGL026C	46200	130600	84401	84300	-0.134439	YGL026C	12.12	-0.0766777	FALSE	FALSE
chrI_YNR016C	1	67599	67599	49799	-0.134467	YNR016C	6.67	-0.329107	TRUE	TRUE
chrII_YOR310C	65603	143497	77895	104498	-0.134783	YOR310C	8.57	0.00160546	FALSE	FALSE
chrXI_YPR160W	114895	181595	66701	138695	-0.135273	YPR160W	9.79	-0.0011399	FALSE	FALSE
chrXII_YDR006C	1014603	1059602	45000	1034603	-0.135368	YDR006C	7.64	-0.0318231	FALSE	FALSE
chrXIV_YGL253W	442398	495899	53502	462698	-0.135482	YGL253W	8.58	0.118473	TRUE	TRUE
chrV_YGL009C	361304	441904	80601	398704	-0.135482	YGL009C	7.76	-0.0523679	FALSE	FALSE
chrXIV_YBL076C	429498	486899	57402	458998	-0.135659	YBL076C	7.36	-0.0119296	FALSE	FALSE
chrXIII_YBL076C	40500	104500	64001	61500	-0.136085	YBL076C	8.25	0.00327022	FALSE	FALSE
chrVIII_YGL009C	406897	454400	47504	435198	-0.13619	YGL009C	8.63	-0.0813975	FALSE	FALSE
chrXIII_YGR086C	80500	131300	50801	105000	-0.136341	YGR086C	11.22	-0.114053	FALSE	FALSE
chrXV_YKL160W	118600	172400	53801	147700	-0.136945	YKL160W	9.02	-0.0643341	FALSE	FALSE
chrXII_YPL228W	751698	835801	84104	822000	-0.137044	YPL228W	6.21	0.0931336	FALSE	FALSE
chrXV_YCR077C	139200	188700	49501	153700	-0.13748	YCR077C	7.94	0.10299	FALSE	FALSE
chrXIII_YLL028W	33700	101300	67601	65500	-0.137655	YLL028W	10.95	-0.0481948	FALSE	FALSE
chrVII_YDR050C	350997	434395	83399	411997	-0.138066	YDR050C	9.16	0.0403337	FALSE	FALSE
chrXII_YBL007C	574198	652598	78401	612898	-0.13812	YBL007C	8.91	0.0872572	TRUE	TRUE
chrVIII_YPL048W	86504	139107	52604	114005	-0.138897	YPL048W	9.9	-0.0627656	TRUE	TRUE
chrXIII_YER069W	419701	469501	49801	439101	-0.139286	YER069W	10.5	0.00955197	FALSE	FALSE
chrXII_YGR218W	1007003	1059602	52600	1037803	-0.139748	YGR218W	7.75	0.0380862	FALSE	TRUE
chrI_YML070W	1	52799	52799	31699	-0.139945	YML070W	7.82	-0.0434783	FALSE	FALSE
chrIII_YPL228W	247403	307003	59601	299103	-0.140164	YPL228W	5.18	0.00776736	FALSE	FALSE
chrXIV_YGR192C	435198	473899	38702	456198	-0.140479	YGR192C	10.64	-0.362431	TRUE	TRUE
chrI_YDL022W	1	58299	58299	32899	-0.140626	YDL022W	7.67	-0.0575932	FALSE	FALSE
chrI_YCL040W	1	69399	69399	47599	-0.141053	YCL040W	9.22	-0.0626291	FALSE	FALSE
chrXIV_YDR155C	445098	512499	67402	478799	-0.141139	YDR155C	8.28	-0.0728913	FALSE	FALSE
chrXV_YGR234W	134200	188300	54101	163600	-0.14114	YGR234W	8.75	-0.0193475	TRUE	TRUE
chrII_YGL009C	152497	227797	75301	193697	-0.14116	YGL009C	10.39	-0.0168577	FALSE	FALSE
chrXIV_YDL160C	447498	488299	40802	467698	-0.141182	YDL160C	7.99	-0.105708	TRUE	TRUE
chrXIII_YAL005C	94200	157100	62901	114500	-0.14134	YAL005C	8.35	-0.0265115	FALSE	FALSE
chrII_YML106W	112698	179697	67000	137097	-0.141447	YML106W	6.07	-0.0517723	FALSE	FALSE
chrX_YNR001C	631709	682709	51001	657809	-0.141666	YNR001C	13.86	0.0124025	FALSE	FALSE
chrVIII_YPL160W	145407	191907	46501	170007	-0.142417	YPL160W	9.34	-0.00894625	FALSE	FALSE
chrXV_YJL130C	146200	203100	56901	178800	-0.142592	YJL130C	10.61	0.106527	TRUE	TRUE
chrVII_YDR232W	474395	595496	121102	494796	-0.142845	YDR232W	10.41	0.104755	FALSE	FALSE
chrXIII_YCL009C	43700	165600	121901	70600	-0.142972	YCL009C	6.9	-0.0509009	FALSE	FALSE
chrXV_YDR496C	110800	193300	82501	174900	-0.14298	YDR496C	11.25	-0.031086	FALSE	FALSE
chrV_YGL026C	252401	345804	93404	298102	-0.143798	YGL026C	9.79	-0.0195218	FALSE	FALSE
chrII_YER069W	184697	258802	74106	223497	-0.144282	YER069W	10.62	0.0357146	FALSE	FALSE
chrXV_YAL060W	504599	611599	107001	530899	-0.144725	YAL060W	11.36	0.0552847	FALSE	FALSE
chrXIII_YOR165W	96300	160800	64501	132500	-0.144858	YOR165W	11.94	-0.0330609	FALSE	FALSE
chrXV_YNL061W	135600	202200	66601	158400	-0.14506	YNL061W	8.32	-0.0200566	FALSE	FALSE
chrXIII_YDR050C	50100	128400	78301	111400	-0.14508	YDR050C	13.31	0.0514574	FALSE	FALSE
chrXV_YLR413W	584499	667499	83001	608499	-0.145537	YLR413W	12.06	-0.0645792	TRUE	TRUE
chrXIV_YER062C	434398	503399	69002	460498	-0.145696	YER062C	8.92	-0.160368	TRUE	TRUE
chrXV_YDR027C	132400	205400	73001	158800	-0.146073	YDR027C	8.52	-0.0267324	FALSE	FALSE
chrII_YLR075W	97598	196997	99400	128397	-0.146251	YLR075W	10.73	-0.0688127	FALSE	FALSE
chrII_YJR109C	411106	468606	57501	432706	-0.146344	YJR109C	10.4	-0.0480831	TRUE	TRUE
chrXII_YNL134C	623298	675798	52501	646098	-0.147	YNL134C	9.87	0.341879	TRUE	TRUE
chrII_YPR028W	79903	181897	101995	132297	-0.147026	YPR028W	10.76	-0.0402741	FALSE	FALSE
chrXII_YKL035W	940002	999803	59802	969503	-0.147087	YKL035W	8.03	0.0402706	FALSE	FALSE
chrII_YMR142C	108398	169197	60800	133597	-0.148139	YMR142C	11.02	-0.0552125	FALSE	FALSE
chrXV_YGR036C	135700	195900	60201	175600	-0.148414	YGR036C	8.34	-0.0506721	FALSE	FALSE
chrVIII_YLR244C	109405	152207	42803	132807	-0.148575	YLR244C	10.77	-0.0467299	FALSE	FALSE
chrII_YLR372W	121097	172897	51801	144897	-0.149693	YLR372W	9.75	-0.0142011	FALSE	FALSE
chrXV_YNL044W	136700	184600	47901	157100	-0.150285	YNL044W	11.74	-0.103789	TRUE	TRUE
chrXV_YBR084C-A	135700	188800	53101	167300	-0.150491	YBR084C-A	10.8	-0.186076	TRUE	TRUE
chrI_YKL085W	1	54999	54999	38699	-0.150494	YKL085W	10.37	-0.0411138	FALSE	FALSE
chrVII_YPR160W	472395	553496	81102	498396	-0.150524	YPR160W	10.71	-0.0369173	FALSE	FALSE
chrX_YLL028W	125504	217504	92001	160903	-0.150766	YLL028W	10.83	-0.0916837	TRUE	TRUE
chrXIV_YGL055W	443898	524499	80602	480299	-0.151081	YGL055W	13.4	0.0821039	TRUE	TRUE
chrXV_YJL117W	130400	186200	55801	154600	-0.151083	YJL117W	10.77	-0.127365	TRUE	TRUE
chrVIII_YGL009C	157307	193207	35901	175507	-0.151279	YGL009C	9.44	0.0202712	FALSE	FALSE
chrVIII_YJR048W	79504	119805	40302	100804	-0.152073	YJR048W	9.78	0.0893188	TRUE	TRUE
chrX_YKL085W	423706	548907	125202	525907	-0.152505	YKL085W	10.32	-0.0405446	FALSE	FALSE
chrXV_YMR177W	127000	179600	52601	160700	-0.15352	YMR177W	11.85	-0.209342	TRUE	TRUE
chrXIII_YBR221C	42500	116800	74301	88100	-0.153653	YBR221C	12.22	-0.0759666	FALSE	FALSE
chrVII_YNR001C	459695	518196	58502	500096	-0.153993	YNR001C	10.68	-0.0846859	FALSE	FALSE
chrXIII_YLR244C	38500	78700	40201	56100	-0.154014	YLR244C	12.28	-0.0187966	FALSE	FALSE
chrXV_YJR072C	140100	184000	43901	163600	-0.154708	YJR072C	10.36	-0.0022749	FALSE	FALSE
chrXIII_YKL085W	267600	336401	68802	307701	-0.155077	YKL085W	11.29	-0.101811	TRUE	TRUE
chrXIII_YJL151C	1	114800	114800	47700	-0.155502	YJL151C	14.57	0.00496152	FALSE	FALSE
chrVIII_YBL076C	106205	171407	65203	141707	-0.155891	YBL076C	13.26	-0.0239455	FALSE	FALSE
chrXVI_YDR324C	712302	790004	77703	739502	-0.156001	YDR324C	13.99	0.00852578	FALSE	FALSE
chrXV_YDL051W	142300	192200	49901	174900	-0.156081	YDL051W	12.39	-0.0801872	FALSE	FALSE
chrV_YGL253W	363704	432604	68901	398204	-0.156192	YGL253W	8.29	0.034298	FALSE	FALSE
chrXII_YAL060W	627898	707798	79901	666698	-0.156401	YAL060W	13.17	0.104397	TRUE	TRUE
chrXII_YGL253W	625298	674098	48801	648598	-0.157141	YGL253W	10.74	0.0954929	TRUE	TRUE
chrXIII_YLR043C	55800	141400	85601	119400	-0.15754	YLR043C	14.1	-0.0222567	FALSE	FALSE
chrXIII_YER069W	660701	704801	44101	688201	-0.158142	YER069W	12.31	-0.00980518	FALSE	FALSE
chrXV_YJR070C	133400	188400	55001	174200	-0.158212	YJR070C	12.3	-0.0618931	FALSE	FALSE
chrXIV_YAL005C	478799	535999	57201	510199	-0.158558	YAL005C	10.25	-0.024597	TRUE	TRUE
chrVIII_YGR157W	62702	115405	52704	88804	-0.158684	YGR157W	10.1	-0.00593588	FALSE	FALSE
chrXIV_YDR324C	1	56400	56400	42501	-0.158975	YDR324C	14.36	-0.011668	FALSE	FALSE
chrXII_YJR070C	602598	663598	61001	635498	-0.159097	YJR070C	11.91	-0.322205	TRUE	TRUE
chrXI_YMR315W	97995	143595	45601	123795	-0.159549	YMR315W	10.22	-0.0011495	FALSE	FALSE
chrVIII_YPL228W	100504	139507	39004	117005	-0.159669	YPL228W	9.84	0.0336456	FALSE	FALSE
chrVIII_YLR438W	64002	124705	60704	81504	-0.159885	YLR438W	10.79	0.0249273	FALSE	FALSE
chrII_YNL104C	128597	174697	46101	150497	-0.160135	YNL104C	15.33	0.0430811	FALSE	FALSE
chrXIII_YPL225W	76200	116700	40501	88600	-0.160744	YPL225W	15.37	0.0830236	FALSE	FALSE
chrXV_YDR300C	133200	185300	52101	157000	-0.161783	YDR300C	15.64	-0.2706	TRUE	TRUE
chrII_YPL079W	108398	161397	53000	141697	-0.16189	YPL079W	11.78	-0.0294414	FALSE	FALSE
chrXIII_YNL241C	79300	147300	68001	111200	-0.162116	YNL241C	10.16	-0.137929	TRUE	TRUE
chrXI_YLL026W	116795	150595	33801	131795	-0.162252	YLL026W	10.35	0.0213094	FALSE	FALSE
chrI_YGR086C	1	53399	53399	38799	-0.162803	YGR086C	12.35	-0.0720126	FALSE	FALSE
chrXIII_YDR127W	35900	86900	51001	51800	-0.163646	YDR127W	11.29	-0.0809605	FALSE	FALSE
chrXV_YIR022W	141100	182100	41001	163100	-0.163837	YIR022W	12.4	-0.0203808	FALSE	FALSE
chrVIII_YMR177W	70503	106105	35603	84604	-0.163906	YMR177W	10.75	-0.0207027	FALSE	FALSE
chrXIII_YGL202W	46100	141300	95201	66400	-0.164326	YGL202W	14.63	-0.0515245	FALSE	FALSE
chrII_YGL147C	105698	153297	47600	133197	-0.164493	YGL147C	13.05	-0.068042	FALSE	FALSE
chrXII_YAL012W	616098	662298	46201	641698	-0.164855	YAL012W	13.21	-0.104617	TRUE	TRUE
chrXIV_YDL171C	449998	479299	29302	463598	-0.16505	YDL171C	12.96	-0.265177	TRUE	TRUE
chrXII_YKL035W	614098	669498	55401	632098	-0.165292	YKL035W	14.93	0.0911317	FALSE	FALSE
chrII_YPL048W	93798	144497	50700	124097	-0.166331	YPL048W	10.87	0.0158107	FALSE	FALSE
chrXV_YPL226W	130200	177100	46901	148700	-0.166701	YPL226W	14.26	0.0590296	TRUE	TRUE
chrVII_YPR028W	373497	447895	74399	403197	-0.166718	YPR028W	12.34	-0.0921964	TRUE	TRUE
chrXII_YDR324C	1039302	1059602	20301	1059502	-0.167613	YDR324C	13.76	-0.03075	FALSE	FALSE
chrII_YNL055C	502406	569705	67300	539606	-0.168447	YNL055C	12.68	-0.0715905	TRUE	TRUE
chrVIII_YGR234W	83004	127906	44903	107805	-0.169266	YGR234W	14.11	0.0350687	FALSE	FALSE
chrX_YAL005C	639709	680309	40601	659909	-0.169525	YAL005C	10.77	0.0175094	FALSE	FALSE
chrXIII_YGR234W	236700	315401	78702	265300	-0.169692	YGR234W	15.33	-0.0704434	TRUE	TRUE
chrXV_YCR002C	159500	187800	28301	173400	-0.170045	YCR002C	12.07	-0.000240777	FALSE	FALSE
chrX_YMR315W	134803	178103	43301	154303	-0.170687	YMR315W	12.23	-0.07996	FALSE	FALSE
chrXIII_YER062C	39500	112500	73001	86900	-0.171553	YER062C	15.8	-0.0329137	FALSE	FALSE
chrXII_YDR027C	1027103	1059602	32500	1059502	-0.17182	YDR027C	11.98	0.0161984	FALSE	FALSE
chrXII_YPL225W	612998	647798	34801	628198	-0.172323	YPL225W	12.47	0.0355936	FALSE	FALSE
chrXV_YLR244C	141200	185900	44701	165000	-0.172772	YLR244C	15.27	-0.0626846	FALSE	FALSE
chrVIII_YER062C	83304	120905	37602	103905	-0.174275	YER062C	13.42	0.158093	FALSE	FALSE
chrXII_YGR036C	1037403	1059602	22200	1052802	-0.174443	YGR036C	12.69	-0.00681264	FALSE	FALSE
chrII_YGL009C	671405	704905	33501	685805	-0.175896	YGL009C	11.13	-0.0287747	FALSE	FALSE
chrXIV_YKL029C	493099	538099	45001	508999	-0.176132	YKL029C	13.06	0.14303	FALSE	FALSE
chrII_YDR324C	85602	148297	62696	132597	-0.1769	YDR324C	16.97	-0.0242194	FALSE	FALSE
chrVIII_YJR109C	155807	217098	61292	178407	-0.177853	YJR109C	11.48	-0.0315828	FALSE	FALSE
chrXII_YDR343C	629898	677198	47301	649998	-0.178692	YDR343C	16.81	-0.0857915	TRUE	TRUE
chrXV_YLR179C	132400	167000	34601	148700	-0.179075	YLR179C	16.68	-0.0894344	TRUE	TRUE
chrXV_YLR153C	133100	183700	50601	166500	-0.179401	YLR153C	17.9	0.0536064	FALSE	FALSE
chrXIII_YJR109C	24499	143200	118702	68100	-0.181263	YJR109C	9.63	-0.0759662	TRUE	TRUE
chrXIII_YJR070C	50200	90500	40301	68600	-0.181356	YJR070C	19.39	-0.00310308	FALSE	FALSE
chrXIII_YKL085W	60200	127800	67601	85900	-0.182022	YKL085W	18.64	0.10379	TRUE	TRUE
chrXIV_YPR160W	460898	530699	69802	489799	-0.182778	YPR160W	14.62	-0.00599183	TRUE	TRUE
chrI_YER062C	30099	61999	31901	44199	-0.183322	YER062C	16.13	-0.0489047	FALSE	FALSE
chrXV_YIR012W	154000	178900	24901	166000	-0.184014	YIR012W	15.38	-0.0545063	FALSE	FALSE
chrII_YJR105W	121697	168697	47001	152797	-0.185312	YJR105W	15.82	0.0116297	FALSE	FALSE
chrXIV_YPR028W	434198	486699	52502	458298	-0.185556	YPR028W	13.64	-0.29305	TRUE	TRUE
chrX_YLL026W	655309	686609	31301	670909	-0.186381	YLL026W	18.06	-0.0476687	FALSE	FALSE
chrVII_YNL134C	466495	525696	59202	507496	-0.186592	YNL134C	17.72	-0.0974869	TRUE	TRUE
chrVIII_YNL104C	138407	175007	36601	155707	-0.188075	YNL104C	17.01	-0.0182222	FALSE	FALSE
chrXIII_YGL009C	49600	81000	31401	61200	-0.189052	YGL009C	17	-0.00694113	FALSE	FALSE
chrXV_YNL313C	142700	181000	38301	153500	-0.189983	YNL313C	19.04	0.0191855	FALSE	FALSE
chrI_YMR315W	1	55199	55199	41599	-0.190117	YMR315W	17.24	-0.0109745	FALSE	FALSE
chrVII_YAL060W	456295	527896	71602	476795	-0.191195	YAL060W	18.05	-0.0656128	FALSE	FALSE
chrXIII_YGR247W	48700	83300	34601	65000	-0.19166	YGR247W	18.64	-0.139501	TRUE	TRUE
chrI_YNL015W	1	56499	56499	41499	-0.192736	YNL015W	16.3	-0.0798866	FALSE	FALSE
chrXIV_YPL085W	411598	467598	56001	432898	-0.19333	YPL085W	16.52	0.131962	TRUE	TRUE
chrXIII_YNR001C	59400	150500	91101	137700	-0.1934	YNR001C	24.78	0.0266929	FALSE	FALSE
chrXV_YPL160W	140700	167900	27201	153000	-0.194733	YPL160W	19.97	-0.0312137	FALSE	FALSE
chrXIV_YDL022W	463298	503499	40202	481599	-0.196202	YDL022W	16.54	0.0503735	TRUE	TRUE
chrXIV_YGR218W	420398	494299	73902	450598	-0.196283	YGR218W	13.9	0.0911123	FALSE	FALSE
chrXV_YLR372W	137100	181500	44401	157200	-0.197144	YLR372W	20.95	-0.123704	TRUE	TRUE
chrXV_YML024W	137100	171200	34101	155100	-0.1973	YML024W	18.7	-0.156195	TRUE	TRUE
chrV_YNL104C	344504	381504	37001	360104	-0.198008	YNL104C	16.46	0.0105707	FALSE	FALSE
chrXV_YNL055C	924903	983903	59001	962403	-0.198269	YNL055C	19.52	-0.0272629	FALSE	FALSE
chrXIV_YOR122C	450498	477699	27202	463998	-0.199049	YOR122C	19.46	-0.357716	TRUE	TRUE
chrI_YJL052W	1	55899	55899	35299	-0.199419	YJL052W	17.76	-5.2806e-06	FALSE	FALSE
chrXII_YNL241C	628798	667698	38901	648798	-0.200096	YNL241C	12.94	0.112307	TRUE	TRUE
chrVIII_YKL054C	78003	105905	27903	90304	-0.20043	YKL054C	15.41	-0.032529	FALSE	FALSE
chrV_YJL052W	279602	332304	52703	312304	-0.20097	YJL052W	24.41	-0.0561302	FALSE	FALSE
chrXII_YPR160W	629598	675498	45901	646998	-0.201757	YPR160W	17.52	0.0874518	FALSE	FALSE
chrV_YJR109C	351604	404704	53101	374504	-0.202124	YJR109C	15.95	0.0381594	FALSE	FALSE
chrV_YLR438W	231201	278102	46902	262401	-0.202185	YLR438W	23.53	-0.03402	FALSE	FALSE
chrV_YJL052W	192001	237901	45901	214001	-0.202256	YJL052W	22.21	-0.034304	FALSE	FALSE
chrV_YAL044C	371604	414304	42701	393604	-0.20245	YAL044C	16.36	0.0120385	FALSE	FALSE
chrXII_YML010W	632698	661798	29101	647098	-0.20504	YML010W	18.13	-0.100366	TRUE	TRUE
chrX_YNR001C	522707	563607	40901	546007	-0.205319	YNR001C	20.03	-0.0178035	FALSE	FALSE
chrVII_YPL228W	505296	583496	78201	548796	-0.206169	YPL228W	23.32	-0.0159123	FALSE	FALSE
chrXV_YGL009C	150800	185800	35001	170500	-0.207646	YGL009C	20.69	0.0113873	FALSE	FALSE
chrXII_YAL005C	637698	675298	37601	653498	-0.209084	YAL005C	18.6	0.118513	FALSE	FALSE
chrXII_YMR315W	578398	618898	40501	598298	-0.209218	YMR315W	22.05	0.102369	TRUE	TRUE
chrXV_YGL147C	132000	181100	49101	168800	-0.209527	YGL147C	22.64	-0.14273	FALSE	FALSE
chrXIV_YBL007C	450098	477099	27002	462998	-0.212434	YBL007C	23.48	0.252975	TRUE	TRUE
chrXII_YJR109C	632798	678098	45301	659598	-0.21249	YJR109C	19.02	-0.136008	TRUE	TRUE
chrXIII_YNL055C	59400	118100	58701	95300	-0.212582	YNL055C	20.75	0.0602344	TRUE	TRUE
chrX_YPL228W	403505	453407	49903	441207	-0.212978	YPL228W	23.67	0.045799	FALSE	FALSE
chrXIV_YAL060W	442198	477999	35802	460898	-0.213074	YAL060W	22.36	0.172958	TRUE	TRUE
chrXIV_YGL026C	437898	475599	37702	456898	-0.218684	YGL026C	18.47	-0.32138	TRUE	TRUE
chrXV_YKL029C	152700	187200	34501	170400	-0.218691	YKL029C	24.4	-0.0511058	FALSE	FALSE
chrII_YOR361C	120297	169597	49301	140697	-0.21895	YOR361C	28.05	-0.0369168	FALSE	FALSE
chrV_YAL060W	350704	391104	40401	366004	-0.219313	YAL060W	19.92	0.0127395	FALSE	FALSE
chrII_YKL081W	106498	137297	30800	120797	-0.224216	YKL081W	23.48	-0.0892306	FALSE	FALSE
chrXIII_YDR099W	61700	113700	52001	72400	-0.226024	YDR099W	23.33	0.00324946	FALSE	FALSE
chrXV_YGL078C	145000	168100	23101	154000	-0.227281	YGL078C	17.13	-0.0173403	FALSE	FALSE
chrXIII_YBR067C	40000	102400	62401	54000	-0.227498	YBR067C	24.11	0.0557161	FALSE	FALSE
chrXIV_YHR027C	441198	484699	43502	466898	-0.229698	YHR027C	22.59	0.133134	TRUE	TRUE
chrXIII_YAL044C	48600	114200	65601	71300	-0.231719	YAL044C	26.15	-0.0163135	FALSE	FALSE
chrXIII_YKL029C	63800	109800	46001	90500	-0.232107	YKL029C	29.67	0.0310887	FALSE	FALSE
chrXV_YLR413W	139800	168100	28301	155700	-0.233098	YLR413W	25.46	-0.0537621	FALSE	FALSE
chrII_YKR059W	127597	159597	32001	142697	-0.234511	YKR059W	27.45	-0.0944657	FALSE	FALSE
chrXIV_YPL226W	446798	475299	28502	462998	-0.235473	YPL226W	26.49	0.125344	TRUE	TRUE
chrXV_YLR325C	136700	176200	39501	154600	-0.236418	YLR325C	26.2	-0.179704	TRUE	TRUE
chrII_YGR027C	86302	133297	46996	105898	-0.236468	YGR027C	18.38	0.00720974	FALSE	FALSE
chrVII_YAL005C	352597	386597	34001	369697	-0.23794	YAL005C	24.57	-0.298284	TRUE	TRUE
chrXV_YDL171C	144000	173100	29101	155200	-0.23979	YDL171C	26.55	0.100992	TRUE	TRUE
chrV_YPR160W	182401	220001	37601	196701	-0.241723	YPR160W	27.38	-0.0154483	FALSE	FALSE
chrXIV_YMR315W	475699	518099	42401	500299	-0.242236	YMR315W	24.22	-0.0691706	FALSE	FALSE
chrIX_YJL052W	119600	148803	29204	131403	-0.245025	YJL052W	25.08	-0.141023	TRUE	TRUE
chrXIV_YLR438W	462598	508599	46002	480599	-0.245986	YLR438W	25.88	-0.0344588	TRUE	TRUE
chrXV_YLR075W	141300	178500	37201	159100	-0.248426	YLR075W	30.22	-0.183035	TRUE	TRUE
chrXII_YDL022W	645998	673298	27301	659298	-0.249814	YDL022W	27.24	0.239644	TRUE	TRUE
chrXIII_YKR080W	74700	129300	54601	103800	-0.250501	YKR080W	30.31	-0.02085	FALSE	FALSE
chrXIV_YKL035W	448298	482999	34702	466898	-0.251197	YKL035W	26.46	-0.0129269	FALSE	FALSE
chrVIII_YPR160W	80704	112705	32002	99104	-0.255927	YPR160W	28.03	-0.0689944	TRUE	TRUE
chrXIII_YNL104C	93600	128700	35101	110500	-0.260937	YNL104C	30	-0.0665176	FALSE	FALSE
chrI_YNL055C	1	43799	43799	31699	-0.261325	YNL055C	28.32	-0.158766	TRUE	TRUE
chrXIV_YPL028W	445598	473799	28202	459898	-0.264972	YPL028W	36.25	-0.351985	TRUE	TRUE
chrIX_YPL228W	424003	433804	9802	430304	-0.265231	YPL228W	19.39	-0.0242961	FALSE	FALSE
chrXIV_YLR153C	443798	474799	31002	459298	-0.26951	YLR153C	31.47	-0.070304	FALSE	FALSE
chrXV_YGR192C	153600	175200	21601	163300	-0.276272	YGR192C	35.1	-0.0265946	FALSE	FALSE
chrXV_YGL253W	152800	179500	26701	165100	-0.280777	YGL253W	36.03	-0.318423	TRUE	TRUE
chrXII_YDR155C	639698	667898	28201	651198	-0.282655	YDR155C	33.02	-0.098098	TRUE	TRUE
chrI_YLL026W	31499	49599	18101	43499	-0.284303	YLL026W	37.12	-0.0713809	FALSE	FALSE
chrI_YPR160W	29899	51499	21601	38899	-0.291538	YPR160W	39.27	-0.0808955	FALSE	FALSE
chrVII_YLL026W	359197	386997	27801	374697	-0.300746	YLL026W	44.88	-0.128814	TRUE	TRUE
chrII_YML024W	123797	148797	25001	137197	-0.301473	YML024W	38.83	-0.0123746	FALSE	FALSE
chrXV_YPR035W	152500	179400	26901	167400	-0.308523	YPR035W	43.03	-0.0325611	FALSE	FALSE
chrXIV_YPL160W	453998	476499	22502	464098	-0.30991	YPL160W	45.72	0.0473518	FALSE	FALSE
chrXIV_YPR035W	448998	475399	26402	464198	-0.312009	YPR035W	39.05	-0.548079	TRUE	TRUE
chrXIV_YGR204W	444498	471698	27201	457698	-0.318736	YGR204W	44.1	0.162349	FALSE	TRUE
chrI_YBR067C	38999	55099	16101	46799	-0.324766	YBR067C	43.71	-0.290998	TRUE	TRUE
chrXIII_YLR438W	93500	131200	37701	112600	-0.333632	YLR438W	46.66	-0.0167729	FALSE	FALSE
chrVIII_YBR067C	92604	113005	20402	104005	-0.341175	YBR067C	51.73	-0.174705	TRUE	TRUE
chrXIV_YDR099W	456598	473199	16602	464198	-0.344273	YDR099W	53.67	0.0778005	TRUE	TRUE
chrXIV_YLL026W	488299	507699	19401	497099	-0.348039	YLL026W	58.16	0.00495105	FALSE	TRUE
chrXII_YGR192C	637598	658598	21001	648698	-0.357187	YGR192C	52.1	-0.146762	TRUE	TRUE
chrXIV_YDR050C	454298	473299	19002	465798	-0.368569	YDR050C	63.27	-0.262078	TRUE	TRUE
chrXIV_YDL126C	454198	472498	18301	464298	-0.38103	YDL126C	57.7	-0.0451035	TRUE	TRUE
chrXIII_YJL052W	290901	322301	31401	301801	-0.381936	YJL052W	64.6	-0.250566	FALSE	TRUE
chrXIII_YNL134C	252800	271600	18801	262500	-0.41496	YNL134C	85.42	-0.266549	TRUE	TRUE
chrXIII_YJL117W	1	36500	36500	26299	-0.420152	YJL117W	68.82	-0.18346	TRUE	TRUE
chrXII_YGR209C	639298	657598	18301	646998	-0.442643	YGR209C	89.95	-0.114166	TRUE	TRUE
chrXIV_YGL195W	450998	466798	15801	457698	-0.477954	YGL195W	94.83	0.0312559	FALSE	FALSE
chrXIV_YJR109C	453998	477999	24002	464998	-0.498297	YJR109C	70.15	0.0875949	TRUE	TRUE
chrI_YLR413W	33499	46599	13101	38399	-0.504153	YLR413W	101.93	-0.10496	TRUE	TRUE
chrV_YDL022W	495205	511405	16201	504305	-0.538404	YDL022W	123.79	-0.0179935	FALSE	FALSE
chrXIV_YGL009C	500299	516699	16401	507999	-0.543627	YGL009C	125.04	-0.0825201	TRUE	TRUE
chrXII_YBR067C	650598	666098	15501	656298	-0.571563	YBR067C	136.7	-0.465249	TRUE	TRUE
