# Supplementary material for: Genetics of trans-regulatory variation in gene expression
Source: eLife. 2018 Jul 17;7:e35471. doi: 10.7554/eLife.35471 (PMC6072440; doi:10.7554/eLife.35471)
Supplement: Source data 14. — This xlsx file contains all detected pairs of eQTLs with non-additive genetic interactions. There are separate sheets for the genome-wide scan, the scan between additive eQTLs and the genome, and the scan between additive eQTLs. There is also a legend in a separate sheet. [file elife-35471-data14.xlsx]

## Sheet: between_additive_loci.scan
trait	m1_pmarker	m1_beta	m1_variance_explained	m1_p	m1_is_cis	m2_pmarker	m2_beta	m2_variance_explained	m2_p	m2_is_cis	interaction_beta	interaction_variance_explained	interaction_p
Q0140	chrIII:204897_G/C	-0.163647	0.0391922	1.22553e-13	FALSE	chrXI:44246_T/C	-0.243856	0.0531009	1.78411e-27	FALSE	0.171024	0.0291036	9.87317e-15
YAL009W	chrI:132723_G/A	-0.247215	0.0634486	5.07092e-18	TRUE	chrXIII:169473_ATTATTATTG/A	-0.14754	0.016766	1.71478e-07	FALSE	0.0914461	0.00834241	0.00112615
YAL017W	chrXII:667877_T/C	0.217077	0.0486828	4.1023e-14	FALSE	chrXIV:372376_G/A	-0.280932	0.052844	1.51336e-19	FALSE	0.09325	0.0086692	0.00100648
YAL030W	chrXII:874247_A/G	0.120425	0.0144192	1.98651e-06	FALSE	chrXIV:488598_G/C	-0.190752	0.0345401	3.33414e-13	FALSE	0.0888419	0.00783674	0.000410507
YAL035W	chrI:53266_C/T	-0.0986008	0.0119586	0.00105378	FALSE	chrXII:687837_GA/G	-0.0978492	0.0100248	0.00114	FALSE	-0.121913	0.0147579	5.32913e-05
YAL039C	chrVII:173856_T/A	-0.108262	0.010736	2.71011e-09	FALSE	chrXII:659350_C/T	0.446284	0.207506	1.18442e-105	FALSE	-0.060469	0.00420176	0.000873025
YAL039C	chrIX:127636_T/C	-0.102553	0.0118694	1.79495e-08	FALSE	chrXV:154799_T/G	0.126202	0.0162914	5.0454e-12	FALSE	-0.0555033	0.00342113	0.00229697
YAL039C	chrXIII:334830_T/G	-0.100246	0.0131145	3.61306e-08	FALSE	chrXIV:466588_T/G	0.411194	0.14192	5.60497e-85	FALSE	-0.0613467	0.00403761	0.000722391
YAL039C	chrXIII:49588_C/T	-0.0752011	0.00839691	3.71772e-05	FALSE	chrXV:568141_T/C	0.0594905	0.00405891	0.000980063	FALSE	0.0595855	0.00346953	0.00106027
YAL054C	chrXIV:467028_A/G	0.272686	0.0627922	2.97004e-24	FALSE	chrXV:139908_A/G	0.169046	0.0293911	1.29529e-10	FALSE	0.0993212	0.00978542	0.00014486
YAL056W	chrI:39162_C/G	-0.813856	0.656611	2.20209e-283	TRUE	chrXII:674763_T/A	0.17638	0.0335322	3.82439e-27	FALSE	0.070227	0.00455207	1.07983e-05
YAL056W	chrI:39162_C/G	-0.813856	0.656611	2.20209e-283	TRUE	chrXIV:370084_T/C	-0.172157	0.0131679	7.30142e-23	FALSE	-0.090407	0.0080419	1.71873e-08
YAL059W	chrXII:657022_T/C	-0.254692	0.0609604	1.1239e-18	FALSE	chrXIV:372376_G/A	0.243276	0.0597879	3.19173e-17	FALSE	-0.108753	0.0117772	0.000131851
YAL062W	chrI:33293_A/T	-0.770076	0.574708	8.65388e-226	TRUE	chrXIV:465187_A/T	0.17006	0.0248806	2.41961e-17	FALSE	0.114647	0.0128867	5.34306e-10
YAR009C	chrI:166369_T/C	-0.88506	0.782805	0	TRUE	chrIII:165034_C/T	0.0690632	0.00521815	1.29259e-06	FALSE	0.061873	0.00381443	1.4226e-05
YAR010C	chrI:166369_T/C	-0.465973	0.240949	4.91073e-79	TRUE	chrIV:961234_C/G	-0.122112	0.0117561	8.32285e-08	FALSE	-0.0865857	0.00738149	0.000148162
YAR010C	chrI:166369_T/C	-0.465973	0.240949	4.91073e-79	TRUE	chrX:472163_T/C	-0.187845	0.0315871	3.85958e-16	FALSE	-0.144286	0.0198623	2.60116e-10
YAR010C	chrI:166369_T/C	-0.465973	0.240949	4.91073e-79	TRUE	chrXVI:803590_T/C	-0.261112	0.0686149	3.9969e-29	FALSE	-0.131929	0.0179043	7.34759e-09
YAR010C	chrXIII:429941_A/T	0.0918756	0.00820022	5.9978e-05	FALSE	chrXVI:469693_C/T	0.108845	0.0118631	1.78117e-06	FALSE	-0.0664602	0.00435339	0.00344432
YAR050W	chrI:202732_G/A	-0.558529	0.308934	2.68227e-121	TRUE	chrVIII:519077_T/A	0.464078	0.200953	2.22248e-90	FALSE	0.151539	0.0242422	5.61828e-13
YAR050W	chrI:202732_G/A	-0.558529	0.308934	2.68227e-121	TRUE	chrXV:590443_A/G	-0.0946158	0.00853247	5.91586e-06	FALSE	0.0679042	0.00456036	0.00108511
YAR071W	chrI:202825_G/A	-0.796238	0.632794	1.10467e-224	FALSE	chrXIV:469224_A/G	0.0550493	0.00340686	0.00368319	FALSE	-0.0662985	0.00438609	0.000469589
YBL003C	chrVIII:115977_A/T	0.227719	0.0488406	3.4493e-15	FALSE	chrXIV:420063_T/C	-0.245858	0.0609878	2.24062e-17	FALSE	0.101131	0.0101662	0.000405285
YBL011W	chrVIII:145315_G/C	0.124513	0.0131135	4.83868e-07	FALSE	chrXIV:466588_T/G	0.279514	0.066181	3.57362e-28	FALSE	0.0947166	0.00885118	0.000128159
YBL016W	chrII:192085_A/G	0.463046	0.195005	1.50435e-112	TRUE	chrVIII:100241_A/G	-0.534229	0.279599	5.27535e-139	FALSE	0.112892	0.012744	5.19089e-10
YBL016W	chrIV:998628_A/T	0.110769	0.0157467	4.98988e-09	FALSE	chrVIII:100241_A/G	-0.534229	0.279599	5.27535e-139	FALSE	-0.135938	0.0192415	9.49396e-14
YBL016W	chrVIII:100241_A/G	-0.534229	0.279599	5.27535e-139	FALSE	chrXIII:409778_G/T	0.121937	0.0142156	1.94473e-11	FALSE	-0.0747609	0.00540452	3.6513e-05
YBL016W	chrXII:642132_A/G	0.0915684	0.00764849	4.75434e-07	FALSE	chrXIV:465187_A/T	0.291708	0.07865	2.23328e-52	FALSE	-0.0807421	0.0064419	8.24729e-06
YBL027W	chrXIV:370084_T/C	0.34664	0.0700386	1.66898e-29	FALSE	chrXV:56070_C/T	-0.151957	0.0232396	5.22101e-08	FALSE	-0.0974306	0.00948307	0.000450549
YBL029C-A	chrXII:650212_T/C	0.471775	0.232892	1.235e-75	FALSE	chrXIV:466588_T/G	0.24373	0.0584029	7.06916e-24	FALSE	0.0976595	0.00943336	3.70513e-05
YBL038W	chrXIII:334830_T/G	-0.109568	0.0159793	1.94123e-06	FALSE	chrXIV:466588_T/G	0.507371	0.221266	1.03426e-80	FALSE	-0.0757748	0.00571993	0.000965318
YBL043W	chrII:136582_C/G	0.164237	0.0353977	7.08211e-14	TRUE	chrXII:659769_C/T	0.637716	0.423824	5.1146e-138	FALSE	-0.0940028	0.00882464	1.44921e-05
YBL044W	chrII:136582_C/G	0.701478	0.50112	4.82543e-161	TRUE	chrXIV:453089_C/A	-0.115644	0.0138534	8.06167e-08	FALSE	0.102416	0.0104879	1.9118e-06
YBL045C	chrXII:659350_C/T	0.328214	0.122437	9.36865e-41	FALSE	chrXIV:488598_G/C	-0.106709	0.0129354	6.06875e-06	FALSE	0.081995	0.00665116	0.000479051
YBL052C	chrXII:650212_T/C	-0.267454	0.0724879	4.5016e-23	FALSE	chrXIV:473303_T/C	-0.244642	0.105915	1.26486e-17	FALSE	-0.0906311	0.00811385	0.000658448
YBL061C	chrIV:681251_G/A	-0.120877	0.0159698	1.10341e-05	FALSE	chrXV:156746_A/G	-0.22329	0.0474164	1.2724e-15	FALSE	-0.100507	0.00999218	0.000266666
YBL066C	chrI:45522_ATG/A	-0.102211	0.0131134	0.000200199	FALSE	chrXIV:269607_G/C	-0.171525	0.0297451	5.70713e-10	FALSE	0.0959978	0.00907809	0.000481415
YBL085W	chrXII:674079_A/C	0.150346	0.0225942	6.09086e-07	FALSE	chrXIV:376313_C/T	-0.136746	0.0172102	6.49457e-06	FALSE	0.113861	0.0129405	0.000151743
YBL098W	chrXII:650212_T/C	0.521115	0.312418	1.43074e-118	FALSE	chrXIV:466588_T/G	0.0664525	0.00392874	0.00137331	FALSE	-0.0729422	0.00520641	0.000156964
YBL100W-B	chrII:35631_C/T	-0.910825	0.825221	0	FALSE	chrXII:608136_G/A	0.0637671	0.00416762	5.49089e-07	FALSE	0.0849025	0.00718765	3.47174e-11
YBL106C	chrXII:677164_A/G	-0.232847	0.0545809	1.3385e-18	FALSE	chrXIV:481081_C/T	0.258841	0.0818765	7.9137e-20	FALSE	-0.147974	0.0281992	1.21234e-07
YBL106C	chrXII:677164_A/G	-0.232847	0.0545809	1.3385e-18	FALSE	chrXIV:614792_A/G	0.0936163	0.0093512	0.000809366	FALSE	-0.0581938	0.00293121	0.0363654
YBL113C	chrII:10135_C/T	-0.781836	0.61055	8.06476e-244	FALSE	chrXII:1058607_C/T	-0.229281	0.0549197	5.87645e-37	FALSE	-0.160187	0.0256721	1.31143e-19
YBR001C	chrII:220136_C/T	-0.369364	0.146009	4.07697e-46	TRUE	chrXII:650212_T/C	0.277796	0.0864082	5.7369e-28	FALSE	0.0818714	0.00675032	0.00087878
YBR001C	chrVII:126593_C/A	-0.171972	0.0279054	4.37753e-12	FALSE	chrXIV:466588_T/G	0.159251	0.0223738	1.93164e-10	FALSE	0.0828822	0.00683453	0.000763861
YBR005W	chrXII:650212_T/C	0.292654	0.0949516	5.28832e-29	FALSE	chrXIV:466588_T/G	0.248183	0.097582	8.27801e-20	FALSE	0.094917	0.00897531	0.000191747
YBR007C	chrVIII:100079_A/G	0.108784	0.00985419	1.41201e-05	FALSE	chrXIV:373628_AT/A	-0.166951	0.0284459	3.09778e-11	FALSE	0.0851016	0.00720065	0.000660401
YBR012C	chrII:269396_C/T	0.288468	0.0845885	1.27676e-24	TRUE	chrXIV:486859_T/A	0.122918	0.0210173	8.92741e-06	FALSE	-0.117701	0.0194173	2.05114e-05
YBR012C	chrII:269396_C/T	0.288468	0.0845885	1.27676e-24	TRUE	chrXV:956308_G/T	-0.161748	0.0232653	5.16169e-09	FALSE	0.124718	0.0152224	6.20872e-06
YBR012C	chrII:269396_C/T	0.288468	0.0845885	1.27676e-24	TRUE	chrXV:173814_T/C	-0.114614	0.0110795	3.30507e-05	FALSE	0.267926	0.0713358	1.59223e-21
YBR026C	chrII:295710_C/G	-0.519656	0.286139	4.37853e-117	TRUE	chrXII:661927_A/G	0.287002	0.0950154	6.49119e-44	FALSE	0.0851019	0.00635365	1.5522e-05
YBR026C	chrII:295710_C/G	-0.519656	0.286139	4.37853e-117	TRUE	chrXIV:466588_T/G	0.205923	0.020966	2.84201e-21	FALSE	0.0719799	0.00522342	0.00025909
YBR026C	chrVII:126593_C/A	-0.198673	0.0358938	6.28293e-23	FALSE	chrXIV:466588_T/G	0.205923	0.020966	2.84201e-21	FALSE	0.0604812	0.00402083	0.00211368
YBR026C	chrIX:141022_A/G	-0.100922	0.0101321	3.2748e-07	FALSE	chrXII:136527_T/C	0.125426	0.0225058	2.92822e-10	FALSE	-0.0697673	0.00485246	0.000388348
YBR026C	chrXII:661927_A/G	0.287002	0.0950154	6.49119e-44	FALSE	chrXIV:466588_T/G	0.205923	0.020966	2.84201e-21	FALSE	0.0870534	0.00746839	1.02759e-05
YBR028C	chrXIV:376313_C/T	-0.249333	0.0534161	7.58986e-18	FALSE	chrXV:167794_A/G	0.204869	0.0412872	2.33193e-14	FALSE	0.0917575	0.00825707	0.000566699
YBR034C	chrVII:120933_G/A	0.194866	0.0311532	3.16173e-12	FALSE	chrXIV:465005_C/T	0.249388	0.101636	8.68542e-17	FALSE	-0.0965111	0.00928855	0.000495802
YBR037C	chrXIII:333449_G/A	-0.136114	0.0212642	1.17799e-09	FALSE	chrXIV:466588_T/G	0.576867	0.245774	8.51159e-101	FALSE	-0.0535875	0.00635184	0.0259341
YBR037C	chrXIII:333449_G/A	-0.136114	0.0212642	1.17799e-09	FALSE	chrXIV:376313_C/T	-0.126122	0.0128546	6.49039e-07	FALSE	-0.0684524	0.0039182	0.00468812
YBR039W	chrI:44384_A/G	-0.0439788	0.00514584	0.0399624	FALSE	chrXIV:300017_T/C	-0.135352	0.0176263	4.04935e-10	FALSE	0.075773	0.00602399	0.000427238
YBR039W	chrXII:708595_G/A	0.199246	0.0367999	6.47128e-20	FALSE	chrXIV:484904_A/G	-0.210567	0.0503049	1.10279e-21	FALSE	0.0913871	0.00825876	1.97471e-05
YBR052C	chrXII:668550_G/A	0.201816	0.0457089	9.46074e-15	FALSE	chrXIV:372376_G/A	-0.351631	0.125867	1.89438e-39	FALSE	0.0937756	0.00873889	0.000267913
YBR053C	chrXII:893140_T/C	0.106192	0.0133641	9.85497e-06	FALSE	chrXIV:492375_A/G	-0.152355	0.0215118	7.81369e-10	FALSE	0.0779862	0.00600968	0.00111038
YBR054W	chrXII:691332_A/T	0.275999	0.0712139	7.97098e-24	FALSE	chrXV:150111_G/A	0.160774	0.025108	2.36217e-09	FALSE	-0.0983834	0.0096223	0.0002398
YBR066C	chrII:370967_C/T	-0.802488	0.617187	1.15262e-262	TRUE	chrII:540838_G/A	0.0858631	0.00758588	3.29022e-07	FALSE	0.0746601	0.00537545	4.9508e-06
YBR066C	chrII:370967_C/T	-0.802488	0.617187	1.15262e-262	TRUE	chrXII:645338_G/A	-0.151846	0.0237504	4.85785e-20	FALSE	-0.0607894	0.00354578	0.000185941
YBR066C	chrII:370967_C/T	-0.802488	0.617187	1.15262e-262	TRUE	chrXIV:457485_G/A	0.0468296	0.00331518	0.00402195	FALSE	-0.0701214	0.00483701	1.76719e-05
YBR066C	chrXII:645338_G/A	-0.151846	0.0237504	4.85785e-20	FALSE	chrXIV:457485_G/A	0.0468296	0.00331518	0.00402195	FALSE	-0.0669855	0.00442947	4.12093e-05
YBR067C	chrI:48890_C/T	-0.322799	0.0847591	2.75645e-63	FALSE	chrVII:400432_A/G	0.308705	0.0940048	1.90503e-58	FALSE	0.0662034	0.00445308	0.000219977
YBR067C	chrII:371555_C/T	-0.399806	0.134308	4.24282e-89	TRUE	chrXII:657022_T/C	-0.47876	0.218522	8.33955e-120	FALSE	-0.0647013	0.00408562	0.00032367
YBR068C	chrII:375801_T/C	-0.766171	0.60131	1.20749e-244	TRUE	chrXII:649837_A/G	0.0568703	0.00366069	0.000789816	FALSE	-0.0662145	0.00409843	9.50959e-05
YBR068C	chrII:375801_T/C	-0.766171	0.60131	1.20749e-244	TRUE	chrXIII:77482_C/T	0.083823	0.00835936	8.55452e-07	FALSE	-0.0674909	0.00434322	7.06488e-05
YBR068C	chrII:375801_T/C	-0.766171	0.60131	1.20749e-244	TRUE	chrXIV:466588_T/G	0.185455	0.0505049	7.38717e-24	FALSE	-0.085035	0.0089139	2.4913e-06
YBR068C	chrII:375801_T/C	-0.766171	0.60131	1.20749e-244	TRUE	chrXIV:553652_C/T	0.0928848	0.00861155	2.78218e-07	FALSE	-0.0283951	0.000705756	0.114413
YBR069C	chrII:377588_A/G	0.739353	0.564579	1.12428e-205	TRUE	chrXIV:466588_T/G	0.219306	0.0467216	9.72929e-30	FALSE	0.083118	0.0068813	1.05684e-05
YBR071W	chrXII:659350_C/T	0.30526	0.0963464	4.30122e-37	FALSE	chrXIV:465187_A/T	0.310162	0.0585402	6.65541e-33	FALSE	0.106111	0.0111402	4.86987e-06
YBR072W	chrIX:133869_T/C	-0.26796	0.0654142	6.40779e-33	FALSE	chrXV:171745_C/T	0.169453	0.0285852	1.35195e-14	FALSE	-0.088008	0.00769436	5.10757e-05
YBR083W	chrII:408801_T/C	0.559504	0.281993	2.08537e-157	TRUE	chrXII:676885_G/A	0.0730662	0.00651882	2.77719e-05	FALSE	-0.0971104	0.00897532	2.72019e-08
YBR083W	chrIV:997624_A/G	0.184372	0.0267475	5.99305e-25	FALSE	chrVIII:110970_G/A	-0.549281	0.302213	9.69767e-153	FALSE	-0.0773726	0.00593752	9.02062e-06
YBR085C-A	chrX:658664_T/TC	-0.22363	0.0469038	1.58172e-16	FALSE	chrXII:662515_G/A	0.0946296	0.00853462	0.000411488	FALSE	-0.0930413	0.00853777	0.000533327
YBR085W	chrXII:657022_T/C	-0.601986	0.367043	1.38827e-137	FALSE	chrXIV:465187_A/T	-0.215081	0.0494284	1.56361e-24	FALSE	-0.0746659	0.0055433	0.000277866
YBR087W	chrXII:674975_C/G	0.174052	0.0296805	3.13147e-10	FALSE	chrXIV:464117_A/T	0.24495	0.0581369	1.79052e-18	FALSE	-0.0901178	0.00807353	0.00105258
YBR092C	chrVIII:175012_C/T	0.385093	0.150367	2.58944e-51	FALSE	chrX:652362_T/C	0.140514	0.0203991	7.72052e-09	FALSE	0.207796	0.0436263	2.4151e-17
YBR092C	chrVIII:175012_C/T	0.385093	0.150367	2.58944e-51	FALSE	chrXIII:303266_A/G	0.116164	0.0143884	3.07316e-06	FALSE	0.0809801	0.0062333	0.000853759
YBR092C	chrVIII:175012_C/T	0.385093	0.150367	2.58944e-51	FALSE	chrXV:108950_T/A	-0.101802	0.0110659	2.48997e-05	FALSE	-0.125563	0.0169256	2.5501e-07
YBR092C	chrX:652362_T/C	0.140514	0.0203991	7.72052e-09	FALSE	chrXV:108950_T/A	-0.101802	0.0110659	2.48997e-05	FALSE	-0.0969256	0.00926045	6.48726e-05
YBR093C	chrVIII:377086_G/C	-0.107268	0.0112092	2.01606e-05	FALSE	chrXIII:24565_A/G	-0.303649	0.0753228	1.5936e-31	FALSE	0.155934	0.0250155	6.48768e-10
YBR093C	chrX:59967_G/A	0.171414	0.0344144	1.26521e-11	FALSE	chrXIII:24565_A/G	-0.303649	0.0753228	1.5936e-31	FALSE	-0.152198	0.0218464	1.66639e-09
YBR093C	chrXIII:24565_A/G	-0.303649	0.0753228	1.5936e-31	FALSE	chrXIII:409778_G/T	0.16509	0.0254851	6.4616e-11	FALSE	-0.108266	0.0112205	1.60544e-05
YBR093C	chrXIII:24565_A/G	-0.303649	0.0753228	1.5936e-31	FALSE	chrXIV:376313_C/T	-0.216526	0.0484068	2.16354e-17	FALSE	0.116016	0.0122077	4.09373e-06
YBR093C	chrXIII:24565_A/G	-0.303649	0.0753228	1.5936e-31	FALSE	chrXV:150803_G/A	-0.114686	0.0126584	5.50091e-06	FALSE	0.120504	0.0143631	1.74713e-06
YBR109C	chrXII:650212_T/C	0.273158	0.0781438	4.25299e-22	FALSE	chrXV:167627_G/A	-0.112318	0.0118243	5.26649e-05	FALSE	-0.106814	0.0112984	0.00011248
YBR112C	chrVII:483277_A/G	0.123791	0.0137696	5.09136e-05	FALSE	chrX:671070_G/A	0.125477	0.014737	4.22232e-05	FALSE	0.102177	0.0104248	0.000818701
YBR116C	chrXII:659769_C/T	0.158727	0.0399012	6.319e-10	FALSE	chrXIV:466588_T/G	0.29666	0.0663956	3.21853e-29	FALSE	0.123179	0.0150904	1.41434e-06
YBR117C	chrXII:659769_C/T	0.181064	0.0455199	1.42291e-14	FALSE	chrXIV:466588_T/G	0.328198	0.0522509	1.62594e-33	FALSE	0.0939292	0.00861945	5.81787e-05
YBR126C	chrVII:174098_C/G	-0.144784	0.0198294	1.622e-07	FALSE	chrXIV:466588_T/G	0.131967	0.0159333	2.02053e-06	FALSE	0.0896438	0.00801445	0.00109454
YBR129C	chrVII:140631_T/C	-0.23121	0.0529804	2.26731e-16	FALSE	chrXIV:466588_T/G	0.417303	0.13451	9.01475e-41	FALSE	0.103235	0.0105901	0.00021413
YBR133C	chrXII:666390_G/C	0.182197	0.0341691	3.13957e-12	FALSE	chrXIV:466588_T/G	0.379985	0.141839	8.93371e-45	FALSE	-0.0970726	0.0093243	0.000183351
YBR138C	chrX:647196_C/T	-0.107919	0.0111617	0.000203532	FALSE	chrXII:663332_G/A	0.252776	0.0629538	9.40137e-18	FALSE	-0.0948013	0.00893575	0.0010816
YBR139W	chrIX:141022_A/G	-0.0885734	0.00840102	0.000648158	FALSE	chrXII:136527_T/C	0.144099	0.0191615	3.83495e-08	FALSE	-0.0899844	0.00819892	0.000527787
YBR139W	chrXII:662515_G/A	0.266502	0.0703807	1.22184e-23	FALSE	chrXIV:376313_C/T	-0.37448	0.137446	2.74025e-43	FALSE	0.0851436	0.00721585	0.00102725
YBR145W	chrXII:657860_G/A	-0.262192	0.0771841	6.03729e-23	FALSE	chrXIV:373628_AT/A	-0.270869	0.0605709	5.52473e-23	FALSE	0.0957842	0.0106941	0.000246405
YBR145W	chrXIV:373628_AT/A	-0.270869	0.0605709	5.52473e-23	FALSE	chrXV:145551_G/A	-0.0963284	0.0110322	0.000226138	FALSE	0.142091	0.019961	5.67545e-08
YBR147W	chrIV:491804_T/A	-0.131602	0.0185437	4.37708e-08	FALSE	chrXIV:372376_G/A	-0.448789	0.143684	6.86283e-58	FALSE	-0.0929212	0.00884078	9.21189e-05
YBR147W	chrXIV:372376_G/A	-0.448789	0.143684	6.86283e-58	FALSE	chrXV:171150_T/C	0.23822	0.0574638	1.02677e-22	FALSE	0.0986364	0.00967317	3.23053e-05
YBR155W	chrVII:120933_G/A	0.126992	0.0147448	5.71958e-06	FALSE	chrXIV:472575_AG/A	0.119227	0.0143003	2.01698e-05	FALSE	-0.105628	0.0111583	0.000156024
YBR167C	chrI:51287_T/C	0.177362	0.0275397	4.32677e-09	FALSE	chrII:617783_A/T	0.142061	0.0205431	2.42134e-06	TRUE	-0.110988	0.012247	0.000228556
YBR169C	chrIX:134641_T/C	-0.193704	0.0398978	5.75032e-15	FALSE	chrXII:136527_T/C	0.120383	0.0191426	1.13075e-06	FALSE	-0.082856	0.00670136	0.000714616
YBR169C	chrXII:668550_G/A	0.25526	0.0770929	4.00429e-24	FALSE	chrXIV:466588_T/G	0.193315	0.0139649	5.82895e-13	FALSE	0.0965304	0.00923312	8.17234e-05
YBR177C	chrII:583576_T/A	-0.338098	0.110669	4.97474e-72	TRUE	chrXV:151910_T/A	0.472218	0.225066	1.28493e-122	FALSE	0.0574963	0.0032835	0.000932553
YBR199W	chrVII:146595_T/C	-0.173646	0.0276846	3.35767e-11	FALSE	chrXIV:449640_A/G	0.155152	0.0199294	5.98025e-08	FALSE	0.0946852	0.00890202	0.000279084
YBR208C	chrIV:147362_C/T	-0.116339	0.0201333	6.78951e-06	FALSE	chrX:652362_T/C	0.168291	0.032049	8.76893e-11	FALSE	0.0868553	0.00765804	0.000713166
YBR208C	chrIV:506998_G/A	-0.118174	0.0133083	4.86884e-06	FALSE	chrXII:280198_A/G	0.112173	0.0144069	1.36182e-05	FALSE	0.112269	0.0124261	1.36247e-05
YBR212W	chrXII:662515_G/A	0.209355	0.0547397	3.84699e-16	FALSE	chrXIV:371753_A/T	-0.130648	0.0129736	3.29254e-06	FALSE	0.0825351	0.00675331	0.00111309
YBR234C	chrIV:1077851_T/C	0.121032	0.0171399	1.48199e-06	FALSE	chrXIV:376313_C/T	-0.287813	0.0844539	7.7264e-29	FALSE	0.0867337	0.00745556	0.000542629
YBR238C	chrXII:650212_T/C	-0.295672	0.0816456	8.63973e-27	FALSE	chrXIV:394076_G/A	0.211138	0.0423667	8.03693e-15	FALSE	-0.0927189	0.0085753	0.000554403
YBR240C	chrIV:608354_G/A	-0.205344	0.0407664	1.59052e-18	FALSE	chrVIII:175012_C/T	0.494518	0.25962	2.99515e-85	FALSE	-0.0774906	0.00710372	0.000746639
YBR240C	chrVIII:175012_C/T	0.494518	0.25962	2.99515e-85	FALSE	chrX:651274_C/T	0.300814	0.088618	1.59277e-36	FALSE	0.172873	0.0297069	1.01438e-13
YBR241C	chrXII:659769_C/T	0.280112	0.0906078	6.22402e-28	FALSE	chrXIV:466588_T/G	0.154866	0.0185719	1.01714e-08	FALSE	0.0980103	0.00954174	7.57457e-05
YBR251W	chrXIII:334830_T/G	-0.141175	0.0240171	1.252e-08	FALSE	chrXIV:467028_A/G	0.489574	0.210765	3.19472e-66	FALSE	-0.0675701	0.00938315	0.0107011
YBR251W	chrXIII:334830_T/G	-0.141175	0.0240171	1.252e-08	FALSE	chrXIV:370084_T/C	-0.062637	0.00376746	0.0177324	FALSE	-0.0806775	0.00564222	0.00228621
YBR261C	chrXII:678277_G/T	0.120773	0.0129984	2.49424e-05	FALSE	chrXIV:462478_C/T	0.192617	0.0431622	2.46487e-11	FALSE	-0.10271	0.0104273	0.000336447
YBR269C	chrXII:668550_G/A	0.396684	0.171392	9.50004e-53	FALSE	chrXIV:466588_T/G	0.20945	0.018803	4.11877e-15	FALSE	0.0801481	0.00637042	0.00107699
YBR285W	chrXIV:370084_T/C	-0.226033	0.0722347	3.08688e-17	FALSE	chrXV:159655_C/T	0.261048	0.0711651	5.0242e-25	FALSE	0.0873825	0.00756587	0.000403227
YBR286W	chrXII:657022_T/C	-0.239854	0.0446957	1.24161e-22	FALSE	chrXIV:488598_G/C	-0.0728071	0.00807626	0.00323342	FALSE	0.0886501	0.00773001	0.000222877
YBR291C	chrXII:708595_G/A	-0.134986	0.0160815	1.51352e-09	FALSE	chrXIV:467028_A/G	0.336308	0.147595	1.09346e-42	FALSE	-0.0540188	0.00585737	0.0213929
YBR291C	chrXII:708595_G/A	-0.134986	0.0160815	1.51352e-09	FALSE	chrXIV:367843_G/A	0.152639	0.0201093	1.12736e-10	FALSE	-0.0671908	0.00398037	0.00424043
YBR294W	chrVIII:171279_C/T	0.193103	0.0306114	3.90364e-19	FALSE	chrXIV:371753_A/T	-0.0829522	0.00526553	0.000292691	FALSE	0.0755638	0.0054939	0.000380119
YBR294W	chrXIV:466588_T/G	0.218556	0.0133031	3.11e-09	FALSE	chrXIV:371753_A/T	-0.0829522	0.00526553	0.000292691	FALSE	0.0862418	0.00733751	5.29539e-05
YBR302C	chrII:798782_A/G	-0.227132	0.0463458	4.48005e-24	FALSE	chrXIII:9746_C/T	-0.576226	0.345367	1.14517e-116	FALSE	-0.0974897	0.00939419	1.00089e-05
YCL017C	chrIII:94248_C/T	0.7871	0.622816	7.1517e-237	TRUE	chrVII:374227_T/C	0.110679	0.0113847	7.9732e-10	FALSE	-0.068769	0.00469536	0.000128166
YCL018W	chrXIV:467028_A/G	0.261124	0.0504433	1.35926e-20	FALSE	chrXIV:371753_A/T	-0.180712	0.0236398	2.1102e-10	FALSE	0.086496	0.00737126	0.000764652
YCL019W	chrIII:82590_C/T	-0.749641	0.518451	4.90817e-288	TRUE	chrXIV:568225_T/C	-0.41422	0.155578	3.14465e-126	FALSE	-0.29959	0.0893178	2.06017e-80
YCL024W	chrI:40914_C/G	-0.0987658	0.0131548	0.000479455	FALSE	chrXIV:277334_A/T	-0.0978759	0.00905607	0.000574	FALSE	0.100527	0.00991071	0.000423098
YCL025C	chrIV:275038_G/A	0.0935828	0.0041305	0.000130406	FALSE	chrXIII:49717_T/C	0.456896	0.197364	5.78877e-68	FALSE	0.0768128	0.00646522	0.00158197
YCL025C	chrXIII:49717_T/C	0.456896	0.197364	5.78877e-68	FALSE	chrXIII:806573_T/G	-0.143666	0.025608	4.29456e-09	FALSE	-0.07568	0.00665869	0.00186325
YCL025C	chrXIII:49717_T/C	0.456896	0.197364	5.78877e-68	FALSE	chrXIV:394076_G/A	0.170633	0.043216	4.94978e-11	FALSE	0.104471	0.0107847	1.89699e-05
YCL026C-B	chrIII:73471_G/A	0.75617	0.553808	5.48195e-230	TRUE	chrXII:644385_A/AC	0.17697	0.0276909	6.5399e-23	FALSE	-0.0834543	0.00562109	2.30649e-06
YCL026C-B	chrIII:73471_G/A	0.75617	0.553808	5.48195e-230	TRUE	chrXIV:371753_A/T	-0.0457894	0.00178814	0.011533	FALSE	0.0802083	0.00593526	5.08631e-06
YCL026C-B	chrIII:73471_G/A	0.75617	0.553808	5.48195e-230	TRUE	chrXV:171150_T/C	-0.184819	0.0343373	1.09763e-24	FALSE	0.106169	0.0111487	1.92775e-09
YCL027W	chrIV:998628_A/T	0.175889	0.0218872	1.13289e-23	FALSE	chrVIII:101494_G/A	-0.749924	0.558754	3.16331e-234	FALSE	-0.10665	0.0121344	5.67914e-10
YCL027W	chrIV:708514_A/G	-0.0749511	0.00513939	1.24904e-05	FALSE	chrXV:170921_A/G	-0.151086	0.0207402	5.18616e-18	FALSE	-0.0591463	0.0036786	0.000562724
YCL027W	chrVIII:101494_G/A	-0.749924	0.558754	3.16331e-234	FALSE	chrXIII:409778_G/T	0.122879	0.0147259	1.27242e-12	FALSE	-0.0734251	0.00543154	1.83618e-05
YCL027W	chrXII:657860_G/A	-0.0894818	0.00890953	2.16973e-07	FALSE	chrXIV:437955_G/T	0.127606	0.0172031	1.73554e-13	FALSE	-0.0626945	0.00388423	0.000257684
YCL030C	chrXIV:373628_AT/A	-0.316889	0.0722657	6.26666e-25	FALSE	chrXV:139908_A/G	-0.110328	0.0113194	0.000143956	FALSE	0.141758	0.0200481	1.07246e-06
YCL040W	chrXII:662515_G/A	0.21431	0.049608	3.13002e-23	FALSE	chrXIV:376313_C/T	-0.150491	0.0226192	2.0255e-12	FALSE	0.112649	0.0126329	1.01233e-07
YCL042W	chrXII:662515_G/A	0.203247	0.0418375	9.56394e-18	FALSE	chrXIV:376313_C/T	-0.155293	0.0233409	5.13758e-11	FALSE	0.104929	0.0118738	6.97851e-06
YCL042W	chrXIV:376313_C/T	-0.155293	0.0233409	5.13758e-11	FALSE	chrXV:126255_C/T	0.089422	0.00758614	0.00013311	FALSE	0.0709905	0.00499327	0.00235438
YCL055W	chrIII:204750_G/A	-0.155515	0.0193906	4.42309e-16	FALSE	chrXII:657860_G/A	-0.0983398	0.012752	2.36679e-07	FALSE	-0.0684697	0.00485874	0.000366098
YCL055W	chrIV:998628_A/T	0.205449	0.0372965	3.62715e-26	FALSE	chrVIII:101494_G/A	-0.609113	0.374284	1.7483e-155	FALSE	-0.138929	0.0221841	3.24927e-13
YCL055W	chrIV:201643_A/AT	-0.1193	0.00975334	5.11101e-10	FALSE	chrVIII:101494_G/A	-0.609113	0.374284	1.7483e-155	FALSE	0.0481721	0.00367599	0.0111958
YCL055W	chrVIII:101494_G/A	-0.609113	0.374284	1.7483e-155	FALSE	chrXIII:409453_T/C	0.172717	0.0300402	3.17151e-19	FALSE	-0.108653	0.0117396	1.26347e-08
YCL055W	chrXII:657860_G/A	-0.0983398	0.012752	2.36679e-07	FALSE	chrXIV:457485_G/A	0.148263	0.0204307	7.84323e-15	FALSE	-0.0807042	0.00625031	2.11845e-05
YCL055W	chrXII:657860_G/A	-0.0983398	0.012752	2.36679e-07	FALSE	chrXVI:464194_A/G	0.192229	0.0376421	4.92538e-23	FALSE	-0.0627151	0.00386601	0.00092418
YCL057C-A	chrXII:640445_G/A	0.292045	0.084692	1.10641e-30	FALSE	chrXIV:488598_G/C	-0.0917701	0.0107485	0.000214316	FALSE	0.0992711	0.00973127	5.85319e-05
YCL066W	chrIII:201156_T/C	0.943875	0.896243	0	FALSE	chrVIII:114934_A/G	-0.0866538	0.00797904	1.90202e-18	FALSE	-0.0363323	0.00131392	0.000189659
YCL067C	chrIII:201185_C/A	0.899276	0.816422	0	FALSE	chrVIII:113512_A/C	-0.149668	0.0235286	2.46085e-32	FALSE	-0.0792108	0.00624252	1.31876e-10
YCR004C	chrXII:693579_A/G	0.179058	0.0352433	2.05251e-14	FALSE	chrXIV:487250_G/C	-0.111146	0.0154913	3.60724e-06	FALSE	0.0804376	0.00637813	0.000522665
YCR005C	chrII:611905_T/C	0.156308	0.0335853	1.46196e-08	FALSE	chrXIV:442390_C/A	0.172841	0.0187756	1.63216e-06	FALSE	-0.103757	0.0140531	0.000160668
YCR005C	chrX:659425_T/C	0.151757	0.0238931	3.47879e-08	FALSE	chrXII:662515_G/A	0.202237	0.0395499	2.52201e-13	FALSE	-0.11836	0.0141359	1.69354e-05
YCR005C	chrXII:662515_G/A	0.202237	0.0395499	2.52201e-13	FALSE	chrXIV:367094_G/A	-0.219542	0.0270966	3.00278e-13	FALSE	0.107993	0.0113194	8.24911e-05
YCR005C	chrXIV:367094_G/A	-0.219542	0.0270966	3.00278e-13	FALSE	chrXIV:442390_C/A	0.172841	0.0187756	1.63216e-06	FALSE	0.11005	0.0120434	5.94851e-05
YCR018C	chrIII:145017_C/T	-0.889344	0.791838	0	TRUE	chrVIII:100079_A/G	-0.0310183	0.0011784	0.0183879	FALSE	0.0949224	0.0082662	1.041e-12
YCR018C	chrIII:145017_C/T	-0.889344	0.791838	0	TRUE	chrXII:625037_T/C	-0.0558133	0.00264986	2.34945e-05	FALSE	-0.0721017	0.00543586	5.33064e-08
YCR018C	chrIII:145017_C/T	-0.889344	0.791838	0	TRUE	chrXVI:463543_G/A	0.0600222	0.0037262	5.3988e-06	FALSE	-0.0457651	0.00208604	0.000510255
YCR020C	chrVIII:175012_C/T	0.439698	0.19894	1.48151e-63	FALSE	chrX:660753_C/T	0.273129	0.0725816	1.15024e-27	FALSE	0.185552	0.0348031	4.94888e-14
YCR020C	chrVIII:175012_C/T	0.439698	0.19894	1.48151e-63	FALSE	chrXV:99654_C/T	-0.0867839	0.00825691	0.000358512	FALSE	-0.121235	0.0166188	7.33888e-07
YCR020C	chrX:660753_C/T	0.273129	0.0725816	1.15024e-27	FALSE	chrXV:99654_C/T	-0.0867839	0.00825691	0.000358512	FALSE	-0.112244	0.0124325	4.50208e-06
YCR027C	chrXII:674079_A/C	0.163134	0.0256002	5.03582e-09	FALSE	chrXIV:462478_C/T	0.300746	0.0882047	5.36701e-26	FALSE	-0.0920417	0.00843294	0.000926286
YCR035C	chrIII:192715_C/A	-0.448548	0.222345	1.42428e-58	TRUE	chrXIV:462478_C/T	0.20512	0.0424573	1.00094e-14	FALSE	-0.0853846	0.00723862	0.00106123
YCR039C	chrIII:201185_C/A	0.899276	0.816422	0	TRUE	chrVIII:113512_A/C	-0.149668	0.0235286	2.46085e-32	FALSE	-0.0792108	0.00624252	1.31876e-10
YCR040W	chrIII:201156_T/C	0.943875	0.896243	0	TRUE	chrVIII:114934_A/G	-0.0866538	0.00797904	1.90202e-18	FALSE	-0.0363323	0.00131392	0.000189659
YCR041W	chrIII:201156_T/C	0.899136	0.806685	0	TRUE	chrVIII:100241_A/G	-0.105268	0.0124685	1.70767e-15	FALSE	-0.0626865	0.00388319	1.78767e-06
YCR060W	chrVIII:124744_G/A	-0.132877	0.0211464	4.77494e-06	FALSE	chrXV:209483_G/A	-0.129902	0.0173394	7.25739e-06	FALSE	0.0960526	0.00918721	0.00087734
YCR082W	chrIII:259724_T/C	-0.396237	0.139933	1.01661e-44	TRUE	chrXVI:223881_G/A	0.127865	0.0139385	2.10963e-06	FALSE	0.0972025	0.00927072	0.000325474
YCR087C-A	chrXII:135855_G/A	-0.122821	0.0158173	1.70095e-05	FALSE	chrXIV:370084_T/C	0.266185	0.0700441	3.70899e-20	FALSE	0.0993027	0.00981454	0.000492869
YCR089W	chrIV:997624_A/G	0.180262	0.0306849	5.20739e-12	FALSE	chrVIII:101494_G/A	-0.425298	0.18575	3.21446e-54	FALSE	-0.181156	0.0342584	3.49553e-12
YCR089W	chrVIII:101494_G/A	-0.425298	0.18575	3.21446e-54	FALSE	chrXIII:409778_G/T	0.0907864	0.0077792	0.000438494	FALSE	-0.113912	0.0129076	1.0642e-05
YCR105W	chrII:10135_C/T	0.46314	0.201136	2.83146e-106	FALSE	chrXI:6589_A/G	0.420502	0.189812	2.16665e-91	FALSE	-0.107364	0.0116286	1.3127e-08
YCR105W	chrII:10135_C/T	0.46314	0.201136	2.83146e-106	FALSE	chrXII:1058607_C/T	0.472126	0.217009	1.90603e-109	FALSE	-0.094691	0.00898026	4.62864e-07
YCR105W	chrXI:6589_A/G	0.420502	0.189812	2.16665e-91	FALSE	chrXII:1058607_C/T	0.472126	0.217009	1.90603e-109	FALSE	-0.0900804	0.00810667	1.57954e-06
YCR106W	chrII:10135_C/T	0.465766	0.196815	5.99829e-129	FALSE	chrXI:6589_A/G	0.44031	0.207628	1.28247e-118	FALSE	-0.0968983	0.00965269	6.46232e-09
YCR106W	chrII:10135_C/T	0.465766	0.196815	5.99829e-129	FALSE	chrXII:1058607_C/T	0.525643	0.273879	6.72913e-154	FALSE	-0.101641	0.0103424	1.14315e-09
YCR106W	chrXI:6589_A/G	0.44031	0.207628	1.28247e-118	FALSE	chrXII:1058607_C/T	0.525643	0.273879	6.72913e-154	FALSE	-0.0825035	0.00680351	7.11121e-07
YCR107W	chrII:10135_C/T	0.457109	0.183889	1.04332e-133	FALSE	chrXI:11657_A/C	0.43668	0.205771	2.49161e-125	FALSE	-0.0776264	0.0065879	1.13315e-06
YCR107W	chrII:10135_C/T	0.457109	0.183889	1.04332e-133	FALSE	chrXII:1058607_C/T	0.499747	0.246756	2.70611e-152	FALSE	-0.0963764	0.00976376	1.61874e-09
YCR107W	chrVI:39269_C/T	-0.10367	0.0168828	9.61209e-11	FALSE	chrXI:11657_A/C	0.43668	0.205771	2.49161e-125	FALSE	0.0480224	0.00267604	0.00250506
YCR107W	chrVI:39269_C/T	-0.10367	0.0168828	9.61209e-11	FALSE	chrXII:1058607_C/T	0.499747	0.246756	2.70611e-152	FALSE	0.0559594	0.00306704	0.000435391
YCR107W	chrXI:11657_A/C	0.43668	0.205771	2.49161e-125	FALSE	chrXII:1058607_C/T	0.499747	0.246756	2.70611e-152	FALSE	-0.0700536	0.00487911	1.04171e-05
YDL004W	chrXII:650212_T/C	0.340458	0.123193	4.19588e-54	FALSE	chrXIV:492375_A/G	-0.140288	0.0261656	2.97732e-11	FALSE	0.0942998	0.00874479	6.10507e-06
YDL012C	chrIV:431674_G/C	-0.711274	0.49339	4.11987e-164	TRUE	chrXIV:466588_T/G	-0.14945	0.0160555	2.67949e-11	FALSE	-0.0777577	0.00601813	0.000271909
YDL022W	chrVII:126593_C/A	-0.220458	0.0459218	5.89251e-16	FALSE	chrXIV:466588_T/G	0.153512	0.0228424	1.71942e-08	FALSE	0.0975392	0.0101342	0.000288973
YDL022W	chrXII:662515_G/A	0.228108	0.0601611	6.95175e-17	FALSE	chrXIV:466588_T/G	0.153512	0.0228424	1.71942e-08	FALSE	0.11475	0.0130768	2.03802e-05
YDL036C	chrXII:642132_A/G	0.179435	0.0295224	6.14071e-12	FALSE	chrXIV:466588_T/G	0.312537	0.147853	2.25861e-28	FALSE	-0.124721	0.0154366	1.57827e-06
YDL039C	chrI:46375_A/T	0.201571	0.0323198	1.99927e-21	FALSE	chrIV:383932_G/GATCGAAGTA	-0.575512	0.322177	1.42396e-126	TRUE	-0.201328	0.0380805	2.37659e-21
YDL039C	chrIV:383932_G/GATCGAAGTA	-0.575512	0.322177	1.42396e-126	TRUE	chrVII:142677_C/T	0.125938	0.0178806	1.66323e-09	FALSE	-0.122086	0.0153722	5.52483e-09
YDL039C	chrIV:383932_G/GATCGAAGTA	-0.575512	0.322177	1.42396e-126	TRUE	chrXII:650212_T/C	0.109963	0.0100672	1.55011e-07	FALSE	-0.0909409	0.00735381	1.41608e-05
YDL039C	chrIV:383932_G/GATCGAAGTA	-0.575512	0.322177	1.42396e-126	TRUE	chrXIII:382792_T/C	-0.115726	0.0092738	2.84465e-08	FALSE	0.127047	0.0153636	1.1448e-09
YDL039C	chrIV:383932_G/GATCGAAGTA	-0.575512	0.322177	1.42396e-126	TRUE	chrXV:587691_G/A	-0.156022	0.0215282	1.2321e-13	FALSE	0.166685	0.0289913	3.28637e-15
YDL039C	chrIV:383932_G/GATCGAAGTA	-0.575512	0.322177	1.42396e-126	TRUE	chrXV:189231_G/A	-0.0892187	0.00826898	1.77958e-05	FALSE	0.0979467	0.00948058	2.4973e-06
YDL040C	chrXII:603024_T/C	0.10703	0.0113479	0.00041767	FALSE	chrXIV:466588_T/G	0.200718	0.0373357	5.54534e-11	FALSE	-0.0987113	0.00962393	0.00120234
YDL042C	chrXII:491119_C/G	0.525741	0.269569	2.01717e-81	FALSE	chrXIV:445766_G/A	-0.0990875	0.019451	0.000157586	FALSE	0.1393	0.0234538	1.10587e-07
YDL042C	chrXII:491119_C/G	0.525741	0.269569	2.01717e-81	FALSE	chrXIV:349580_T/C	-0.129734	0.0142363	7.57921e-07	FALSE	0.0499996	0.00230257	0.0551543
YDL045W-A	chrIV:373723_T/C	0.364789	0.134997	3.37927e-39	TRUE	chrXIV:467028_A/G	0.298509	0.0864744	1.50617e-27	FALSE	-0.10355	0.0106139	0.000113966
YDL051W	chrXII:662515_G/A	-0.278478	0.0798089	1.18007e-23	FALSE	chrXIV:466588_T/G	-0.118117	0.0141299	4.39444e-05	FALSE	-0.0981928	0.00959758	0.000291744
YDL054C	chrXIV:373628_AT/A	-0.318329	0.0689376	1.3651e-23	FALSE	chrXIV:467028_A/G	0.150449	0.0205872	1.40238e-06	FALSE	-0.0977626	0.00954756	0.000687665
YDL084W	chrVIII:100241_A/G	0.118085	0.0120631	2.75829e-09	FALSE	chrXIV:466588_T/G	-0.48203	0.333664	7.88048e-93	FALSE	0.0642899	0.00442969	0.00111106
YDL084W	chrXIII:388831_G/A	-0.0867753	0.0102023	1.06609e-05	FALSE	chrXIV:373628_AT/A	-0.248714	0.0535305	7.23769e-30	FALSE	-0.0616878	0.00377874	0.00174443
YDL086W	chrXII:657022_T/C	0.764402	0.593467	0	FALSE	chrXIV:376313_C/T	-0.060588	0.00306679	5.8206e-06	FALSE	0.0551182	0.00302381	1.65744e-05
YDL086W	chrXIV:486859_T/A	-0.11989	0.020407	7.48688e-19	FALSE	chrXIV:376313_C/T	-0.060588	0.00306679	5.8206e-06	FALSE	-0.0455139	0.00205565	0.000368893
YDL110C	chrVII:126593_C/A	-0.195434	0.0315959	2.1508e-14	FALSE	chrXIV:466588_T/G	0.203007	0.0319971	7.11768e-15	FALSE	0.08228	0.00666914	0.0011911
YDL113C	chrXII:683462_G/A	0.214649	0.0437043	2.32635e-13	FALSE	chrXIV:368183_C/T	-0.212095	0.0439281	4.32458e-13	FALSE	0.0958571	0.00913268	0.000960626
YDL127W	chrIV:227035_A/G	-0.227754	0.0508139	9.40544e-19	TRUE	chrVIII:115977_A/T	-0.414987	0.166015	6.23393e-54	FALSE	-0.119886	0.0138998	2.26366e-06
YDL127W	chrIV:998628_A/T	0.14509	0.016969	1.27024e-08	FALSE	chrVIII:115977_A/T	-0.414987	0.166015	6.23393e-54	FALSE	-0.100498	0.00997627	7.7562e-05
YDL131W	chrIX:95590_C/T	0.104339	0.00950226	4.80309e-05	FALSE	chrXIV:376313_C/T	-0.297608	0.114435	1.07718e-27	FALSE	-0.0830403	0.00688637	0.00111733
YDL137W	chrIV:370148_C/T	-0.116235	0.0165224	3.64403e-05	FALSE	chrXIV:372376_G/A	-0.286981	0.0842778	1.204e-24	FALSE	-0.0894424	0.0079544	0.0010709
YDL160C	chrIV:170354_T/C	-0.615116	0.375253	6.40619e-111	TRUE	chrXIV:441344_C/CG	-0.126382	0.015052	2.09605e-07	FALSE	0.0871829	0.00759296	0.000324159
YDL168W	chrIV:159320_G/C	0.879394	0.776131	0	TRUE	chrXII:650212_T/C	0.129252	0.016766	6.84458e-20	FALSE	0.0449302	0.00200269	0.00124868
YDL176W	chrIV:144796_G/T	-0.262769	0.0650143	1.5548e-19	TRUE	chrXV:254241_A/G	0.114079	0.0125169	6.51599e-05	FALSE	0.0923277	0.00847503	0.00124105
YDL182W	chrXIV:373628_AT/A	-0.361589	0.0870553	6.0405e-41	FALSE	chrXV:171150_T/C	0.136709	0.0180579	1.52143e-08	FALSE	0.0985672	0.00959257	3.63063e-05
YDL190C	chrXII:661444_G/A	0.203585	0.040642	7.16832e-12	FALSE	chrXIV:370084_T/C	-0.1758	0.0295059	2.89511e-09	FALSE	0.109158	0.0119035	0.000202711
YDL193W	chrIV:370148_C/T	-0.130015	0.021045	4.68857e-06	FALSE	chrXIV:373628_AT/A	-0.182284	0.0335462	1.6528e-10	FALSE	-0.100825	0.0100809	0.00038442
YDL194W	chrIV:183726_G/A	0.253489	0.0709972	1.66915e-18	FALSE	chrVII:126593_C/A	-0.174951	0.026937	9.82019e-10	FALSE	0.130499	0.0169989	4.60154e-06
YDL198C	chrII:633960_C/T	0.167119	0.0275436	7.60339e-10	FALSE	chrXIV:373628_AT/A	-0.327895	0.0625793	3.59946e-30	FALSE	-0.0880805	0.00771389	0.00111039
YDL204W	chrXII:660371_C/T	0.243782	0.079077	3.52316e-20	FALSE	chrXIV:466588_T/G	0.198126	0.0254058	7.6676e-14	FALSE	0.100679	0.00996122	0.00011532
YDL222C	chrXII:660371_C/T	0.218256	0.0672868	8.36354e-20	FALSE	chrXIV:466588_T/G	0.22604	0.0337756	4.97077e-21	FALSE	0.11608	0.0131413	8.54399e-07
YDL223C	chrXII:660371_C/T	0.151792	0.0317223	3.16217e-09	FALSE	chrXIV:466588_T/G	0.290976	0.0619082	2.15679e-28	FALSE	0.098281	0.00952975	0.000114848
YDL224C	chrXIV:370084_T/C	-0.177172	0.0268802	1.26274e-10	FALSE	chrXV:170921_A/G	0.154835	0.0241311	1.61091e-09	FALSE	0.0924333	0.00849669	0.000289619
YDL230W	chrXII:777177_T/C	0.11576	0.0113269	5.69983e-05	FALSE	chrXIV:269607_G/C	-0.122259	0.0137548	3.36955e-05	FALSE	0.103907	0.0107737	0.000289488
YDL233W	chrXII:667877_T/C	0.323462	0.106045	7.20455e-29	FALSE	chrXIV:369029_T/A	-0.141462	0.0175692	2.58866e-06	FALSE	0.0924928	0.00853592	0.00104054
YDL237W	chrIV:1058335_G/A	0.152336	0.0309839	2.89637e-11	FALSE	chrXII:159671_C/G	0.116646	0.00735147	3.10655e-07	FALSE	0.0785864	0.0061045	0.000550989
YDL240W	chrXIV:373628_AT/A	-0.276268	0.0581615	1.46216e-23	FALSE	chrXV:171150_T/C	0.126823	0.0158574	1.58762e-06	FALSE	0.0895264	0.00798026	0.000613807
YDL243C	chrX:26108_C/T	0.712428	0.490645	1.167e-207	FALSE	chrXIII:327769_G/A	-0.201752	0.0287267	2.26862e-24	FALSE	-0.136471	0.024314	2.8472e-12
YDL243C	chrX:26108_C/T	0.712428	0.490645	1.167e-207	FALSE	chrXIII:409453_T/C	0.101041	0.0075935	1.93173e-07	FALSE	-0.0404034	0.00100772	0.0365192
YDL243C	chrX:26108_C/T	0.712428	0.490645	1.167e-207	FALSE	chrXIV:19935_C/T	0.224351	0.0497766	2.28947e-33	FALSE	-0.109472	0.0126287	1.64568e-09
YDL243C	chrX:26108_C/T	0.712428	0.490645	1.167e-207	FALSE	chrXIV:467028_A/G	0.22396	0.0397837	2.4296e-29	FALSE	0.12613	0.0157886	3.86983e-12
YDR018C	chrVII:145098_G/A	-0.143709	0.0198689	4.84421e-07	FALSE	chrXIV:470330_C/T	0.202206	0.0212846	3.84492e-11	FALSE	0.107651	0.011512	0.000154249
YDR034C-D	chrII:405666_C/A	0.332012	0.121467	3.41428e-60	FALSE	chrIV:521286_TA/T	-0.441094	0.225679	9.99806e-96	TRUE	0.156832	0.029286	4.05082e-16
YDR034C-D	chrII:405666_C/A	0.332012	0.121467	3.41428e-60	FALSE	chrVIII:126572_T/C	0.336415	0.118916	2.48921e-61	FALSE	-0.157795	0.0248817	2.77434e-16
YDR034C-D	chrII:405666_C/A	0.332012	0.121467	3.41428e-60	FALSE	chrXI:453639_A/G	0.168279	0.0288262	2.92876e-18	FALSE	-0.0936686	0.00869113	9.2594e-07
YDR034C-D	chrIV:521286_TA/T	-0.441094	0.225679	9.99806e-96	TRUE	chrVIII:126572_T/C	0.336415	0.118916	2.48921e-61	FALSE	0.161902	0.0263156	6.85791e-17
YDR034C-D	chrIV:521286_TA/T	-0.441094	0.225679	9.99806e-96	TRUE	chrXI:453639_A/G	0.168279	0.0288262	2.92876e-18	FALSE	0.0791719	0.0068147	3.21327e-05
YDR034C-D	chrVIII:126572_T/C	0.336415	0.118916	2.48921e-61	FALSE	chrXI:453639_A/G	0.168279	0.0288262	2.92876e-18	FALSE	-0.0717736	0.00501988	0.000181771
YDR034W-B	chrXII:640445_G/A	0.147667	0.0285878	5.50134e-09	FALSE	chrXIV:466588_T/G	0.163961	0.023593	1.26057e-10	FALSE	0.0885024	0.00777465	0.000453224
YDR036C	chrXII:131340_A/G	0.110526	0.0160002	3.23652e-06	FALSE	chrXV:481731_C/T	0.0846673	0.00763997	0.000329198	FALSE	-0.086785	0.00720908	0.000232612
YDR036C	chrXIII:314771_A/G	-0.361394	0.160628	4.30462e-45	FALSE	chrXIV:466588_T/G	0.223802	0.0217308	9.08492e-18	FALSE	-0.0853757	0.00725348	0.00028052
YDR041W	chrXII:650212_T/C	0.251412	0.0634095	7.83813e-23	FALSE	chrXIV:366458_C/A	-0.0885745	0.00608437	0.000834076	FALSE	0.0869784	0.0075336	0.000515494
YDR055W	chrXII:659769_C/T	0.252371	0.065712	5.64108e-20	FALSE	chrXV:108950_T/A	0.171483	0.0281565	2.93042e-10	FALSE	-0.0877906	0.00761898	0.00114965
YDR059C	chrIX:133869_T/C	-0.121007	0.0140574	3.74482e-08	FALSE	chrXV:171511_A/C	0.303637	0.0895599	1.93184e-40	FALSE	-0.0757238	0.00613641	0.000515247
YDR059C	chrXII:659769_C/T	0.288042	0.106765	1.07086e-36	FALSE	chrXIV:466588_T/G	0.348448	0.104855	1.11731e-50	FALSE	0.0899658	0.00799999	3.89259e-05
YDR072C	chrI:47518_A/G	0.159938	0.0272166	7.77705e-14	FALSE	chrIV:589440_T/C	0.422325	0.182547	4.11645e-76	TRUE	-0.0701379	0.00488298	0.000849428
YDR073W	chrIV:593676_T/C	-0.274124	0.0709365	2.55103e-20	TRUE	chrVII:146595_T/C	-0.161349	0.0274166	3.59221e-08	FALSE	0.0996211	0.0098321	0.000659971
YDR091C	chrXII:677005_A/G	-0.172639	0.0303933	2.78076e-11	FALSE	chrXIV:466588_T/G	0.195277	0.0245198	4.50757e-10	FALSE	-0.0969435	0.00932172	0.00017423
YDR092W	chrIV:624969_T/G	0.113725	0.0113199	4.03695e-05	TRUE	chrXIV:396544_C/T	-0.251215	0.123454	7.40719e-16	FALSE	0.0921847	0.0084086	0.000904095
YDR098C-A	chrIV:653246_T/C	-0.207526	0.0443949	1.76304e-13	TRUE	chrVII:561585_A/C	-0.357916	0.125135	3.59483e-35	FALSE	-0.097737	0.00950346	0.000467105
YDR098C-B	chrIII:152546_A/G	-0.211325	0.0550768	1.06044e-19	FALSE	chrIV:653246_T/C	-0.438492	0.206389	6.61011e-71	TRUE	-0.128735	0.017466	2.10334e-08
YDR098C-B	chrIII:152546_A/G	-0.211325	0.0550768	1.06044e-19	FALSE	chrXII:657022_T/C	-0.352199	0.126869	1.56961e-48	FALSE	-0.0827567	0.00682734	0.000284917
YDR098C-B	chrIV:653246_T/C	-0.438492	0.206389	6.61011e-71	TRUE	chrXII:657022_T/C	-0.352199	0.126869	1.56961e-48	FALSE	-0.1367	0.018408	2.72256e-09
YDR099W	chrIV:638815_C/T	-0.118276	0.0144085	1.40824e-05	TRUE	chrXIV:461863_C/G	0.149613	0.0182732	5.21461e-07	FALSE	0.107578	0.0114227	8.48198e-05
YDR111C	chrXIV:370084_T/C	-0.128641	0.0199532	9.02897e-08	FALSE	chrXV:958080_T/A	0.435369	0.239417	5.6011e-61	FALSE	0.0868347	0.00746899	0.000177319
YDR122W	chrIV:695620_G/A	0.534744	0.302849	2.28464e-90	TRUE	chrXIV:368183_C/T	-0.161933	0.0275555	1.86275e-11	FALSE	0.106488	0.011193	9.87471e-06
YDR124W	chrIV:998628_A/T	0.137439	0.0159003	9.92553e-10	FALSE	chrVIII:101494_G/A	-0.407995	0.158174	3.09187e-64	FALSE	-0.123819	0.0152306	3.47574e-08
YDR133C	chrIV:722776_A/G	0.810124	0.642836	1.91674e-305	TRUE	chrXII:657022_T/C	-0.111098	0.0094391	1.05789e-13	FALSE	-0.0557034	0.0030872	0.000160615
YDR133C	chrXIV:295870_T/C	-0.0779475	0.00538927	5.60387e-07	FALSE	chrXV:171150_T/C	0.197769	0.0390956	7.1433e-38	FALSE	0.0524465	0.00273228	0.000374032
YDR134C	chrIV:722776_A/G	0.798842	0.62536	2.93018e-305	TRUE	chrXII:657022_T/C	-0.119637	0.0109343	6.15193e-16	FALSE	-0.0571721	0.00326566	8.67559e-05
YDR134C	chrIV:722776_A/G	0.798842	0.62536	2.93018e-305	TRUE	chrXIV:488598_G/C	-0.0874989	0.0089043	6.91985e-09	FALSE	-0.0705993	0.0049741	1.29715e-06
YDR134C	chrXIV:295870_T/C	-0.0645729	0.00330596	2.64167e-05	FALSE	chrXV:167794_A/G	0.208848	0.0449386	1.86867e-42	FALSE	0.0530657	0.00278066	0.000269849
YDR144C	chrXII:687837_GA/G	-0.166017	0.0261386	1.27179e-12	FALSE	chrXIV:457485_G/A	-0.117027	0.0130616	2.40968e-06	FALSE	-0.093373	0.00856867	6.0154e-05
YDR148C	chrIX:138636_T/A	-0.122534	0.0153882	2.48177e-07	FALSE	chrXII:148231_T/A	0.143828	0.0237499	1.62195e-09	FALSE	-0.077247	0.00608393	0.00106351
YDR148C	chrXII:660371_C/T	0.307041	0.107375	1.08551e-35	FALSE	chrXIV:492375_A/G	-0.0852958	0.00807616	0.000358837	FALSE	0.0761073	0.00573037	0.00127584
YDR158W	chrII:628674_T/C	0.0992226	0.0120198	0.000100163	FALSE	chrXIV:373628_AT/A	-0.453983	0.17257	3.94648e-59	FALSE	-0.0854287	0.00723935	0.000806647
YDR166C	chrVI:163447_A/G	-0.116982	0.0122557	7.20518e-05	FALSE	chrVII:47968_A/G	-0.129908	0.0187685	1.10393e-05	FALSE	-0.109016	0.0118156	0.000222846
YDR171W	chrXII:662515_G/A	0.297546	0.087202	2.90818e-24	FALSE	chrXIV:466588_T/G	0.233289	0.0405029	3.16467e-14	FALSE	0.102038	0.0103909	0.000364569
YDR172W	chrXII:687837_GA/G	-0.122292	0.0144012	2.01516e-05	FALSE	chrXIV:422746_T/C	0.279812	0.114788	9.32369e-19	FALSE	-0.0971955	0.00942432	0.00070098
YDR210W-B	chrIV:878249_A/C	-0.572643	0.312188	6.89438e-154	TRUE	chrVII:405567_G/T	0.505141	0.246633	7.33666e-128	FALSE	0.30016	0.0896676	5.17298e-55
YDR213W	chrXII:657792_C/G	-0.507215	0.248663	4.72937e-74	FALSE	chrXIV:568225_T/C	0.102492	0.00908831	6.07357e-05	FALSE	-0.0971095	0.00932836	0.000152541
YDR216W	chrII:546739_G/A	-0.124854	0.00473003	2.99737e-08	FALSE	chrXV:170921_A/G	0.382574	0.138296	1.08531e-60	FALSE	0.0770478	0.005984	0.000404907
YDR216W	chrXII:659350_C/T	0.262111	0.088045	2.30981e-31	FALSE	chrXIV:466588_T/G	0.290834	0.0361029	2.72861e-33	FALSE	0.0787906	0.00965011	0.000768746
YDR216W	chrXII:659350_C/T	0.262111	0.088045	2.30981e-31	FALSE	chrXIV:370084_T/C	-0.210472	0.038851	8.80842e-19	FALSE	0.0555937	0.00264776	0.0170733
YDR222W	chrXII:627543_T/C	0.18129	0.0290448	1.48053e-14	FALSE	chrXV:153262_T/C	0.0770886	0.0058147	0.000987555	FALSE	-0.0794161	0.00619939	0.000675039
YDR233C	chrXII:659350_C/T	0.304861	0.100043	3.82173e-31	FALSE	chrXIV:467028_A/G	0.393274	0.117499	2.21926e-43	FALSE	-0.138089	0.0188847	5.20343e-08
YDR239C	chrXIV:373628_AT/A	-0.18819	0.033016	2.05632e-10	FALSE	chrXV:142835_C/G	0.133932	0.0178898	5.04581e-06	FALSE	0.134254	0.0179793	4.65001e-06
YDR261C-D	chrIV:979983_A/G	-0.890103	0.784333	0	FALSE	chrXII:636132_A/G	-0.0478748	0.00228508	0.000711904	FALSE	0.0599098	0.00329859	2.35469e-05
YDR261C-D	chrIV:979983_A/G	-0.890103	0.784333	0	FALSE	chrXVI:462405_AGT/A	0.0629136	0.00419987	9.18595e-06	FALSE	-0.0638157	0.00406524	6.69014e-06
YDR261W-B	chrIV:977428_C/T	-0.629134	0.386452	9.43828e-161	TRUE	chrVII:409886_C/G	0.287917	0.0845927	6.14229e-46	FALSE	0.131308	0.0172553	1.4118e-11
YDR261W-B	chrIV:977428_C/T	-0.629134	0.386452	9.43828e-161	TRUE	chrVIII:126572_T/C	0.118164	0.0125947	1.07288e-09	FALSE	0.0976899	0.0105528	4.38089e-07
YDR261W-B	chrIV:977428_C/T	-0.629134	0.386452	9.43828e-161	TRUE	chrXII:608136_G/A	0.0959668	0.00819443	7.26251e-07	FALSE	0.0958551	0.00862132	7.01478e-07
YDR261W-B	chrIV:977428_C/T	-0.629134	0.386452	9.43828e-161	TRUE	chrXIV:104770_G/A	0.143762	0.0172416	1.4892e-13	FALSE	0.068422	0.00462894	0.000375335
YDR265W	chrIV:997624_A/G	-0.709924	0.492045	2.84545e-163	TRUE	chrVII:380670_A/T	0.104067	0.0110186	1.33046e-06	FALSE	-0.0956304	0.00910229	9.21306e-06
YDR275W	chrXII:657022_T/C	-0.301185	0.0842665	7.19442e-29	FALSE	chrXIV:373628_AT/A	-0.22351	0.0439128	1.22871e-14	FALSE	-0.0899277	0.00801942	0.000591069
YDR276C	chrIV:1013882_G/C	-0.298136	0.0642127	2.76907e-35	TRUE	chrIV:653246_T/C	0.104296	0.0132752	6.99082e-06	FALSE	-0.102939	0.00986514	8.91514e-06
YDR276C	chrIV:1013882_G/C	-0.298136	0.0642127	2.76907e-35	TRUE	chrXII:657022_T/C	0.505726	0.251917	1.30408e-86	FALSE	0.108109	0.0110413	3.03473e-06
YDR276C	chrXII:657022_T/C	0.505726	0.251917	1.30408e-86	FALSE	chrXIV:461863_C/G	0.174157	0.0169745	3.90724e-11	FALSE	0.0966591	0.00921843	3.15928e-05
YDR281C	chrX:62857_A/G	0.160686	0.0266411	2.35046e-08	FALSE	chrXV:142608_C/A	-0.13285	0.0199758	4.08747e-06	FALSE	-0.0997771	0.0101303	0.000515229
YDR281C	chrXIII:23620_G/A	-0.244407	0.0549567	4.59103e-17	FALSE	chrXV:142608_C/A	-0.13285	0.0199758	4.08747e-06	FALSE	0.117217	0.0136774	4.48196e-05
YDR296W	chrXIII:328866_T/C	-0.116133	0.0160331	2.50871e-06	FALSE	chrXIV:466588_T/G	0.436098	0.183909	2.02275e-61	FALSE	-0.0979949	0.00955486	7.06345e-05
YDR304C	chrVIII:110970_G/A	-0.317279	0.098593	1.5669e-32	FALSE	chrXIII:409778_G/T	0.10713	0.0105753	3.3754e-05	FALSE	-0.10691	0.0113863	3.57462e-05
YDR321W	chrXII:668550_G/A	-0.31812	0.111335	1.12538e-34	FALSE	chrXIV:466588_T/G	-0.148957	0.0189812	3.23386e-09	FALSE	-0.110116	0.0120102	1.03323e-05
YDR322C-A	chrXI:230068_A/G	0.331647	0.108441	4.16871e-37	FALSE	chrXIV:466588_T/G	0.122273	0.0159689	1.10107e-06	FALSE	-0.0823086	0.00678802	0.00101368
YDR322C-A	chrXII:640445_G/A	0.285124	0.0855143	1.53582e-28	FALSE	chrXIV:466588_T/G	0.122273	0.0159689	1.10107e-06	FALSE	0.0915766	0.00830137	0.000260262
YDR329C	chrVII:141743_C/T	-0.164917	0.0256819	3.14113e-09	FALSE	chrXIV:469224_A/G	0.248981	0.0312483	1.13513e-16	FALSE	0.104611	0.0108839	0.000161197
YDR331W	chrXII:677323_A/G	-0.13318	0.0158839	4.38655e-07	FALSE	chrXIV:466588_T/G	0.455046	0.197939	6.51484e-59	FALSE	-0.0962538	0.00923632	0.000248066
YDR340W	chrII:248659_G/A	-0.237584	0.0595728	2.04218e-21	FALSE	chrII:450017_A/T	0.100417	0.0132759	4.33349e-05	FALSE	0.0955633	0.00913457	9.73837e-05
YDR340W	chrVII:534162_A/G	-0.343287	0.123436	2.30163e-41	FALSE	chrXII:825661_G/A	-0.218558	0.049821	1.05698e-18	FALSE	-0.0804943	0.00643868	0.000939343
YDR342C	chrIV:1162013_T/A	-0.12808	0.0143669	2.1516e-06	TRUE	chrXV:171150_T/C	0.263502	0.0735983	1.11644e-21	FALSE	-0.0919967	0.00840485	0.000647612
YDR345C	chrIV:213539_C/T	-0.375501	0.159038	1.0024e-44	FALSE	chrXIV:354457_A/G	0.13111	0.0176055	5.26976e-07	FALSE	0.0826668	0.00681083	0.00117039
YDR346C	chrXII:657022_T/C	-0.357206	0.128666	1.73676e-44	FALSE	chrXIV:467028_A/G	0.363052	0.133803	9.04948e-46	FALSE	-0.0806997	0.00639937	0.000957959
YDR347W	chrXIV:466588_T/G	0.655417	0.406283	1.09278e-167	FALSE	chrXV:160403_G/A	0.141507	0.0200813	3.32125e-13	FALSE	0.071069	0.00612022	0.000254282
YDR347W	chrXIV:301067_T/A	-0.114503	0.0121129	4.19394e-09	FALSE	chrXV:160403_G/A	0.141507	0.0200813	3.32125e-13	FALSE	0.0647953	0.00409673	0.000830177
YDR365W-B	chrIII:166390_G/C	-0.498003	0.241654	4.89098e-119	FALSE	chrIV:1215342_C/A	-0.319502	0.0995855	1.15653e-57	TRUE	-0.218816	0.0468073	8.23969e-30
YDR365W-B	chrIII:166390_G/C	-0.498003	0.241654	4.89098e-119	FALSE	chrXII:650212_T/C	-0.369244	0.137652	8.46226e-74	FALSE	-0.238496	0.0543136	1.26861e-34
YDR365W-B	chrIV:1215342_C/A	-0.319502	0.0995855	1.15653e-57	TRUE	chrXII:650212_T/C	-0.369244	0.137652	8.46226e-74	FALSE	-0.200706	0.040111	1.22891e-25
YDR368W	chrIV:1197837_G/A	-0.127746	0.0216922	9.20938e-07	TRUE	chrXVI:525073_T/G	-0.141948	0.0182289	5.33936e-08	FALSE	-0.0885458	0.00719388	0.00062903
YDR368W	chrXII:679600_C/T	0.239289	0.052199	2.02746e-19	FALSE	chrXIV:467028_A/G	-0.290464	0.104157	1.9592e-24	FALSE	0.0935996	0.00867946	0.000301356
YDR377W	chrII:579501_A/G	-0.109146	0.0141763	1.76529e-05	FALSE	chrXV:159655_C/T	0.192264	0.0381032	5.92849e-14	FALSE	0.0978693	0.00939361	0.000127136
YDR384C	chrIV:1235594_A/G	0.153439	0.0205541	7.00829e-09	TRUE	chrXII:699870_T/C	-0.428678	0.183405	2.42633e-53	FALSE	0.0959994	0.00920224	0.000266532
YDR385W	chrIV:1248530_C/G	-0.22007	0.0440194	2.19304e-28	FALSE	chrXV:577639_A/G	0.739863	0.547215	5.07685e-199	FALSE	0.0696951	0.00485368	0.000322853
YDR406W	chrIV:1277186_AT/A	0.233283	0.0618591	2.82848e-20	TRUE	chrXV:160403_G/A	0.411312	0.167101	5.75876e-55	FALSE	0.0862891	0.00742222	0.000486178
YDR408C	chrXII:648649_C/T	0.14074	0.0182762	7.44485e-08	FALSE	chrXIV:492375_A/G	0.184485	0.0314936	1.31343e-11	FALSE	-0.0873864	0.00757336	0.000784842
YDR410C	chrIV:998628_A/T	0.15082	0.0164697	4.10489e-08	FALSE	chrVIII:101494_G/A	-0.381267	0.14175	1.49637e-40	FALSE	-0.114105	0.0129815	3.07369e-05
YDR424C	chrVII:125810_C/T	-0.142825	0.0194894	2.34117e-06	FALSE	chrXIV:462478_C/T	0.186663	0.0350642	7.71519e-10	FALSE	0.0998629	0.00996523	0.000929466
YDR429C	chrXII:135855_G/A	-0.136357	0.0191291	2.40127e-06	FALSE	chrXIV:350676_T/C	0.144592	0.0202688	8.09028e-07	FALSE	0.116358	0.013395	5.79885e-05
YDR441C	chrIV:1344681_C/T	-0.677787	0.449231	1.65587e-162	TRUE	chrXII:657792_C/G	0.0812184	0.00777419	8.2454e-05	FALSE	0.0835266	0.00623741	5.20361e-05
YDR441C	chrIV:1344681_C/T	-0.677787	0.449231	1.65587e-162	TRUE	chrXIII:346162_C/T	0.110837	0.0146299	8.18984e-08	FALSE	0.0869802	0.00752298	2.47893e-05
YDR441C	chrIV:1344681_C/T	-0.677787	0.449231	1.65587e-162	TRUE	chrXV:139013_A/G	-0.0578387	0.00514452	0.00507281	FALSE	-0.0908799	0.00816229	1.07513e-05
YDR451C	chrIV:1359411_A/AT	-0.676924	0.45866	3.72819e-156	TRUE	chrXIV:376313_C/T	-0.24156	0.0614626	1.96775e-28	FALSE	-0.0755755	0.00565249	0.000384455
YDR454C	chrI:114628_G/T	0.10525	0.00992922	0.000261648	FALSE	chrXV:56070_C/T	-0.143532	0.0202053	6.78441e-07	FALSE	0.096494	0.00924503	0.000835927
YDR461W	chrIII:201185_C/A	-0.557441	0.316413	1.6222e-196	FALSE	chrIV:1385147_C/CA	-0.562979	0.291015	1.52489e-198	TRUE	0.399686	0.159363	2.40463e-120
YDR461W	chrIII:201185_C/A	-0.557441	0.316413	1.6222e-196	FALSE	chrVIII:101494_G/A	-0.0674336	0.00602769	5.03004e-06	FALSE	0.0733422	0.00522437	7.03663e-07
YDR461W	chrVIII:101494_G/A	-0.0674336	0.00602769	5.03004e-06	FALSE	chrXII:992601_A/C	0.0375961	0.00627337	0.0108005	FALSE	0.0214921	0.000454433	0.145514
YDR462W	chrXII:650212_T/C	0.233818	0.0555751	1.80339e-19	FALSE	chrXIV:369029_T/A	-0.0548749	0.00228574	0.0420466	FALSE	0.0827836	0.0068298	0.00116697
YDR487C	chrXIV:373628_AT/A	-0.251902	0.0319636	1.4303e-22	FALSE	chrXV:139908_A/G	-0.0552334	0.00300053	0.0163887	FALSE	0.105688	0.0111183	4.70878e-06
YDR492W	chrI:42115_T/C	-0.176673	0.0394069	4.59653e-13	FALSE	chrVII:398081_A/G	0.566308	0.314314	3.86831e-97	FALSE	0.0874821	0.0075937	0.000309735
YDR501W	chrVIII:68025_G/A	0.130665	0.0146213	4.09537e-06	FALSE	chrXVI:465889_A/G	0.099978	0.0104544	0.0003863	FALSE	-0.0937052	0.00859022	0.00094341
YDR517W	chrXIV:371753_A/T	-0.16209	0.0202215	2.04142e-08	FALSE	chrXV:172956_A/G	-0.223827	0.0497334	9.93412e-15	FALSE	0.109327	0.0118699	0.000135559
YDR533C	chrII:583576_T/A	-0.142656	0.0133034	1.15611e-11	FALSE	chrXV:150111_G/A	0.572216	0.322011	3.6784e-123	FALSE	0.103327	0.0107504	7.83873e-07
YDR533C	chrXII:667877_T/C	0.198604	0.0543305	1.06754e-20	FALSE	chrXIV:464117_A/T	0.165354	0.0195081	2.41715e-13	FALSE	0.0950753	0.00898918	5.23885e-06
YDR538W	chrXII:657022_T/C	0.2881	0.0826103	2.74494e-30	FALSE	chrXIV:486859_T/A	0.323247	0.111014	3.12205e-37	FALSE	-0.0912025	0.00825088	0.000172887
YDR539W	chrIV:1511041_C/T	0.706719	0.503103	3.00436e-209	TRUE	chrXIV:462478_C/T	0.290991	0.0848976	7.69277e-54	FALSE	-0.176042	0.0303823	5.45092e-22
YDR540C	chrIV:1499382_T/C	-0.117015	0.0153719	3.24228e-05	TRUE	chrXV:169704_A/G	-0.169597	0.0274154	2.19198e-09	FALSE	0.102128	0.0104139	0.000272056
YDR541C	chrIV:1521369_A/C	0.154698	0.0249776	3.67012e-09	TRUE	chrX:655475_C/T	0.0938064	0.00984937	0.000303186	FALSE	-0.0908308	0.00937464	0.000470629
YDR541C	chrIV:1521369_A/C	0.154698	0.0249776	3.67012e-09	TRUE	chrXII:1028958_C/T	0.202303	0.0382708	1.44119e-14	FALSE	-0.155097	0.0215892	2.87011e-09
YDR541C	chrIV:1521369_A/C	0.154698	0.0249776	3.67012e-09	TRUE	chrXIV:464117_A/T	0.275131	0.0848207	5.29602e-25	FALSE	-0.156829	0.0241793	1.87556e-09
YDR541C	chrIV:1521369_A/C	0.154698	0.0249776	3.67012e-09	TRUE	chrXV:378723_T/C	-0.139222	0.0192066	1.06049e-07	FALSE	0.0877097	0.00761003	0.000732399
YDR545W	chrIV:1521369_A/C	-0.505707	0.268347	2.17147e-163	FALSE	chrXII:1058607_C/T	-0.641631	0.416189	2.45167e-223	FALSE	-0.183829	0.0349055	2.22091e-31
YDR545W	chrIV:1521369_A/C	-0.505707	0.268347	2.17147e-163	FALSE	chrXV:1067520_G/A	-0.192025	0.0362307	7.18006e-34	FALSE	-0.0734411	0.00558541	1.77619e-06
YDR545W	chrXII:1058607_C/T	-0.641631	0.416189	2.45167e-223	FALSE	chrXV:1067520_G/A	-0.192025	0.0362307	7.18006e-34	FALSE	-0.0708053	0.00498753	3.9639e-06
YEL007W	chrIV:960835_T/C	-0.143376	0.0154307	1.7168e-07	FALSE	chrV:139492_T/G	0.405243	0.168373	1.12847e-45	TRUE	-0.133073	0.0176087	1.13318e-06
YEL024W	chrXII:650212_T/C	0.68076	0.473225	5.68613e-191	FALSE	chrXIV:394076_G/A	0.087471	0.00607445	2.38154e-06	FALSE	0.0892578	0.00805112	1.10284e-06
YEL024W	chrXII:136527_T/C	0.103287	0.0136513	1.80164e-08	FALSE	chrXV:461434_A/G	0.0942051	0.00892207	2.59487e-07	FALSE	-0.0678013	0.00454336	0.000203915
YEL032W	chrI:45522_ATG/A	-0.0899911	0.00686604	0.00150595	FALSE	chrXIV:266760_C/T	-0.111875	0.0134345	8.38391e-05	FALSE	0.0949207	0.00888699	0.000828015
YEL038W	chrV:80081_C/T	-0.773791	0.609495	5.36063e-239	TRUE	chrXII:659350_C/T	-0.1923	0.0387822	6.59469e-27	FALSE	-0.0658078	0.00429225	0.000172839
YEL040W	chrVII:178509_T/C	0.210126	0.0427191	9.97398e-19	FALSE	chrXVI:214358_A/C	-0.0865181	0.00873717	0.000211257	FALSE	-0.0806985	0.00645916	0.000544871
YEL040W	chrXII:687837_GA/G	-0.21408	0.046631	1.70293e-19	FALSE	chrXIV:461863_C/G	-0.124149	0.0151325	6.51321e-07	FALSE	-0.0800342	0.00635838	0.000595775
YEL041W	chrV:74271_T/G	0.60907	0.376571	3.49068e-169	TRUE	chrVIII:459310_C/G	0.39123	0.167869	7.37115e-87	FALSE	-0.0567754	0.00345701	0.00151748
YEL041W	chrVII:126626_C/T	-0.130559	0.0156939	5.78697e-13	FALSE	chrXII:662515_G/A	0.151495	0.0249619	7.93893e-17	FALSE	-0.0566827	0.00337331	0.00160562
YEL041W	chrVIII:459310_C/G	0.39123	0.167869	7.37115e-87	FALSE	chrXII:662515_G/A	0.151495	0.0249619	7.93893e-17	FALSE	-0.0569225	0.00317593	0.00153127
YEL047C	chrXII:657022_T/C	-0.32416	0.100392	4.75232e-48	FALSE	chrXIV:376313_C/T	-0.119557	0.0135236	1.54051e-08	FALSE	-0.0740748	0.00545438	0.000426508
YEL050C	chrXIII:334830_T/G	-0.15674	0.0309948	5.41308e-12	FALSE	chrXIV:466588_T/G	0.604048	0.346562	9.59877e-118	FALSE	-0.0939595	0.00877637	3.22498e-05
YEL071W	chrII:583576_T/A	0.15642	0.0261341	7.19601e-09	FALSE	chrXIV:466588_T/G	0.323048	0.121438	7.44158e-29	FALSE	-0.107428	0.0114201	6.52489e-05
YEL073C	chrV:10202_A/T	-0.861723	0.740546	0	FALSE	chrIX:97730_A/G	0.0536386	0.00339332	0.000194236	FALSE	0.046844	0.00220669	0.00111878
YEL073C	chrV:10202_A/T	-0.861723	0.740546	0	FALSE	chrXII:650212_T/C	0.134903	0.0177123	2.93978e-20	FALSE	0.049647	0.00243997	0.000555101
YEL076C	chrV:10202_A/T	-0.594685	0.363321	1.29704e-138	FALSE	chrXII:1058607_C/T	-0.426077	0.178981	2.08944e-82	FALSE	-0.152289	0.023202	8.28208e-14
YEL077C	chrV:10202_A/T	-0.934324	0.878182	0	FALSE	chrIX:32320_A/T	0.041213	0.00176794	0.000136832	FALSE	0.040748	0.00165575	0.000163362
YER001W	chrII:541139_G/A	-0.25229	0.0238347	2.2907e-25	FALSE	chrXV:151910_T/A	0.445024	0.194736	5.37564e-83	FALSE	0.0901403	0.00802901	1.732e-05
YER004W	chrIII:63611_T/C	-0.114222	0.0129934	2.35434e-05	FALSE	chrVII:126626_C/T	-0.119087	0.0140192	1.05395e-05	FALSE	0.0886508	0.00780728	0.00103636
YER015W	chrXI:102908_C/T	0.152332	0.0259491	7.98129e-09	FALSE	chrXII:657792_C/G	0.250667	0.0681801	6.78663e-21	FALSE	0.0909536	0.00821616	0.000519899
YER055C	chrXII:135031_G/A	-0.0956901	0.0137973	0.000529	FALSE	chrXIV:376313_C/T	-0.314599	0.068019	5.84696e-26	FALSE	0.0973286	0.00942227	0.000400342
YER061C	chrXII:645338_G/A	0.172916	0.0285607	3.44091e-16	FALSE	chrXIV:466588_T/G	0.553427	0.406994	7.23693e-104	FALSE	-0.0910219	0.0126361	6.39403e-05
YER061C	chrXII:645338_G/A	0.172916	0.0285607	3.44091e-16	FALSE	chrXIV:376313_C/T	0.219292	0.0412423	2.61191e-21	FALSE	-0.0560285	0.00253205	0.0143803
YER061C	chrXIV:466588_T/G	0.553427	0.406994	7.23693e-104	FALSE	chrXIV:376313_C/T	0.219292	0.0412423	2.61191e-21	FALSE	-0.0711648	0.00504428	0.000660673
YER062C	chrXII:659350_C/T	0.323688	0.11717	2.01991e-40	FALSE	chrXIV:487250_G/C	-0.211355	0.0569807	8.64307e-19	FALSE	0.0971581	0.00933963	3.16856e-05
YER072W	chrVIII:372172_G/A	-0.141285	0.0154631	2.30774e-08	FALSE	chrXIII:29394_G/T	-0.284389	0.0651783	4.11486e-28	FALSE	0.157857	0.0261457	4.32093e-10
YER072W	chrX:54825_G/A	0.185553	0.0342415	2.43259e-13	FALSE	chrXIII:29394_G/T	-0.284389	0.0651783	4.11486e-28	FALSE	-0.17262	0.0273457	1.06144e-11
YER072W	chrX:54825_G/A	0.185553	0.0342415	2.43259e-13	FALSE	chrXVI:478120_G/A	-0.140671	0.0186664	2.36821e-08	FALSE	-0.0973036	0.0088729	0.000106333
YER072W	chrXIII:29394_G/T	-0.284389	0.0651783	4.11486e-28	FALSE	chrXV:156746_A/G	-0.129602	0.0177384	2.74536e-07	FALSE	0.112706	0.0125797	7.99391e-06
YER072W	chrXIII:29394_G/T	-0.284389	0.0651783	4.11486e-28	FALSE	chrXVI:478120_G/A	-0.140671	0.0186664	2.36821e-08	FALSE	0.117146	0.0136532	3.16531e-06
YER079W	chrXII:662515_G/A	0.313857	0.107833	1.70828e-32	FALSE	chrXIV:376313_C/T	-0.206845	0.021958	4.18431e-09	FALSE	0.0907767	0.00903531	0.000396487
YER079W	chrXIV:376313_C/T	-0.206845	0.021958	4.18431e-09	FALSE	chrXV:139908_A/G	0.1681	0.0267158	6.75608e-11	FALSE	0.0986136	0.00967118	0.00011154
YER080W	chrIV:1060010_T/C	0.0964381	0.0106267	0.000261354	FALSE	chrXIV:466588_T/G	0.342419	0.0554226	1.07058e-31	FALSE	0.106431	0.0112581	5.47826e-05
YER090W	chrVII:154206_T/C	0.0797146	0.00597756	0.00210815	FALSE	chrXIV:376313_C/T	-0.473313	0.220415	1.5841e-64	FALSE	-0.108123	0.0116182	3.33932e-05
YER095W	chrXIV:277334_A/T	-0.230748	0.0742428	1.38431e-17	FALSE	chrXIV:376313_C/T	-0.224971	0.0426699	9.51747e-15	FALSE	-0.0921076	0.00833787	0.000409319
YER096W	chrXII:659350_C/T	0.194253	0.0500616	1.56737e-13	FALSE	chrXIV:466588_T/G	0.223435	0.0413698	3.67332e-17	FALSE	0.0979916	0.00954505	0.000155486
YER101C	chrXII:662515_G/A	0.279748	0.089808	2.98665e-28	FALSE	chrXIV:466588_T/G	0.393069	0.117669	5.01743e-47	FALSE	0.0862272	0.00736874	0.000468212
YER107C	chrV:374819_A/C	0.401521	0.146466	2.02594e-48	TRUE	chrXIV:467028_A/G	0.305785	0.0869909	1.31149e-28	FALSE	-0.176751	0.0311416	1.84249e-11
YER118C	chrXII:660371_C/T	-0.188604	0.0345066	3.99682e-11	FALSE	chrXIV:465187_A/T	0.230796	0.0493326	1.08244e-15	FALSE	-0.106941	0.011369	0.000167403
YER119C	chrXII:657022_T/C	0.242637	0.0599201	3.72123e-26	FALSE	chrXIV:487250_G/C	-0.20647	0.0373817	1.53923e-18	FALSE	0.0888672	0.00777271	7.37448e-05
YER124C	chrX:660402_A/G	0.225375	0.0413763	5.55247e-21	FALSE	chrXIV:453089_C/A	-0.137008	0.0170295	1.28582e-07	FALSE	-0.0761256	0.00600347	0.00122897
YER124C	chrXIV:373628_AT/A	-0.231886	0.151204	7.48423e-15	FALSE	chrXIV:453089_C/A	-0.137008	0.0170295	1.28582e-07	FALSE	-0.0812863	0.00650622	0.000583873
YER126C	chrVII:174098_C/G	0.163922	0.0276505	3.47779e-09	FALSE	chrXIV:463554_A/T	0.235698	0.100243	7.30862e-15	FALSE	-0.0937334	0.00876606	0.000664942
YER138C	chrIII:95946_C/G	-0.242791	0.0578127	4.6244e-38	FALSE	chrV:451448_T/G	-0.635256	0.396276	2.17606e-177	FALSE	-0.149238	0.0252378	4.12423e-16
YER138C	chrIII:95946_C/G	-0.242791	0.0578127	4.6244e-38	FALSE	chrXIII:195938_A/G	-0.210775	0.038707	1.93784e-29	FALSE	-0.102579	0.00968815	1.69612e-08
YER138C	chrV:451448_T/G	-0.635256	0.396276	2.17606e-177	FALSE	chrXII:808098_C/T	-0.132986	0.0154194	3.31484e-13	FALSE	-0.102293	0.00929839	1.7139e-08
YER138C	chrV:451448_T/G	-0.635256	0.396276	2.17606e-177	FALSE	chrXIII:195938_A/G	-0.210775	0.038707	1.93784e-29	FALSE	-0.153834	0.0229231	5.1404e-17
YER138C	chrV:451448_T/G	-0.635256	0.396276	2.17606e-177	FALSE	chrXVI:64363_A/AACACCAGTTTCTTTGAGG	-0.12453	0.0124517	9.14211e-12	FALSE	-0.0747939	0.00552495	3.66025e-05
YER156C	chrVII:420882_C/T	0.114692	0.0169947	4.48279e-05	FALSE	chrVIII:113512_A/C	0.141659	0.0156544	4.16654e-07	FALSE	-0.111849	0.0124527	5.84035e-05
YER160C	chrIII:133715_G/A	0.160624	0.0213808	7.14313e-15	FALSE	chrVIII:516779_G/A	0.111543	0.00727056	5.21651e-08	FALSE	-0.0968617	0.00961775	2.09448e-06
YER160C	chrV:492146_G/A	-0.543195	0.313998	2.37165e-119	TRUE	chrXII:207339_G/T	-0.363422	0.146403	1.34983e-61	FALSE	-0.206268	0.042254	3.81836e-23
YER170W	chrXIII:321660_G/A	-0.120506	0.0155017	1.63104e-05	FALSE	chrXIV:470330_C/T	0.247247	0.028538	3.5085e-16	FALSE	-0.090231	0.00809536	0.0012558
YER175C	chrXII:667877_T/C	0.113902	0.0117814	7.32046e-06	FALSE	chrXIV:372376_G/A	-0.449142	0.13054	8.227e-52	FALSE	0.0855873	0.00727199	0.000756391
YER186C	chrXII:659350_C/T	-0.160377	0.0248609	4.0912e-09	FALSE	chrXIV:377751_G/A	0.364534	0.129853	3.48987e-38	FALSE	-0.112939	0.0127417	3.20914e-05
YFL002W-A	chrVI:134989_C/A	-0.395608	0.166887	1.06473e-68	TRUE	chrVII:823409_T/G	-0.483144	0.235743	1.45018e-95	FALSE	-0.13992	0.0203137	3.25477e-11
YFL002W-A	chrVI:134989_C/A	-0.395608	0.166887	1.06473e-68	TRUE	chrVII:568033_C/T	-0.165678	0.0153789	4.83324e-14	FALSE	-0.082163	0.00653634	9.56964e-05
YFL002W-A	chrVII:823409_T/G	-0.483144	0.235743	1.45018e-95	FALSE	chrVII:568033_C/T	-0.165678	0.0153789	4.83324e-14	FALSE	-0.067823	0.00459013	0.00110762
YFL004W	chrX:57032_T/C	0.13151	0.0153814	3.82642e-07	FALSE	chrXIII:25638_C/T	-0.185638	0.0264833	1.28945e-12	FALSE	-0.13366	0.0174109	2.58607e-07
YFL004W	chrXIII:25638_C/T	-0.185638	0.0264833	1.28945e-12	FALSE	chrXV:155779_C/T	-0.104541	0.0117753	5.32185e-05	FALSE	0.0945443	0.00885678	0.000258437
YFL014W	chrII:540296_G/A	-0.162474	0.0212132	1.15677e-12	FALSE	chrXV:171511_A/C	0.546138	0.295479	1.12884e-101	FALSE	0.0996312	0.0105935	1.12018e-05
YFL014W	chrVI:82679_T/A	0.0987321	0.0175863	1.48036e-05	FALSE	chrXIV:492375_A/G	-0.0853797	0.0193283	0.000180671	FALSE	0.0733925	0.00532363	0.00120061
YFL018C	chrIX:138636_T/A	-0.0893529	0.00780308	5.36214e-05	FALSE	chrXII:141900_C/T	0.127529	0.0132266	1.03586e-08	FALSE	-0.0728692	0.00556834	0.000979797
YFL018C	chrXII:650212_T/C	0.173913	0.031736	8.73048e-15	FALSE	chrXIV:376313_C/T	-0.291693	0.139372	5.88378e-34	FALSE	0.0892129	0.011648	0.000107383
YFL018C	chrXII:650212_T/C	0.173913	0.031736	8.73048e-15	FALSE	chrXIV:487250_G/C	-0.186218	0.0363134	1.29503e-15	FALSE	0.0738955	0.00497338	0.00133007
YFL026W	chrIII:201185_C/A	-0.942973	0.887529	0	FALSE	chrVIII:100241_A/G	-0.0364976	0.000981112	0.00036863	FALSE	0.0577251	0.00331187	2.08501e-08
YFL027C	chrIII:201185_C/A	-0.870385	0.765045	0	FALSE	chrVIII:97536_T/C	-0.101571	0.00904485	2.317e-13	FALSE	0.129546	0.0165661	1.75317e-20
YFL030W	chrXII:657792_C/G	0.383929	0.166375	6.79483e-70	FALSE	chrXIV:466588_T/G	0.284889	0.00851362	1.93964e-17	FALSE	0.0673573	0.010127	0.0404932
YFL030W	chrXII:657792_C/G	0.383929	0.166375	6.79483e-70	FALSE	chrXIV:488598_G/C	-0.221288	0.0213176	2.40465e-11	FALSE	0.0428181	0.000671588	0.192339
YFL041W	chrVI:47639_C/T	0.293241	0.0764525	3.16109e-29	TRUE	chrXIV:466588_T/G	0.346455	0.105196	1.30636e-34	FALSE	-0.105782	0.0112901	2.99421e-05
YFL041W	chrXII:36311_C/T	-0.10057	0.0113696	7.2392e-05	FALSE	chrXIV:466588_T/G	0.346455	0.105196	1.30636e-34	FALSE	-0.0819663	0.00662871	0.00118982
YFL050C	chrXIII:334830_T/G	0.138527	0.0162657	2.67138e-09	FALSE	chrXIV:391299_G/A	0.235801	0.0452565	2.80611e-19	FALSE	0.0804307	0.0063753	0.000536653
YFL052W	chrVI:31117_T/A	-0.32923	0.112804	3.57592e-69	FALSE	chrX:26108_C/T	0.741672	0.539043	4.49324e-229	FALSE	0.176539	0.0311245	2.37742e-23
YFL054C	chrVI:30187_G/A	-0.645982	0.417992	1.31882029788825e-317	FALSE	chrX:26108_C/T	0.563549	0.303981	2.43938e-273	FALSE	0.367957	0.136001	1.54975e-158
YFL054C	chrX:26108_C/T	0.563549	0.303981	2.43938e-273	FALSE	chrXII:671257_T/C	0.067901	0.00578926	2.94626e-09	FALSE	0.0423231	0.00178697	0.000198072
YFL055W	chrVI:31117_T/A	-0.567212	0.330686	0	FALSE	chrX:26108_C/T	0.689067	0.457992	0	FALSE	0.344699	0.118385	4.23886e-186
YFL056C	chrIV:19638_C/T	0.13924	0.0143992	8.76772e-29	FALSE	chrVI:30187_G/A	-0.901964	0.819723	0	FALSE	0.117356	0.0137206	3.41673e-21
YFL059W	chrVI:30187_G/A	-0.459968	0.208644	4.57922e-143	FALSE	chrX:722130_T/C	0.393663	0.143493	2.95694e-113	FALSE	0.193694	0.0346479	1.49692e-34
YFL059W	chrVI:30187_G/A	-0.459968	0.208644	4.57922e-143	FALSE	chrXIV:18838_C/T	0.499594	0.256143	4.96413e-161	FALSE	0.273285	0.0745222	2.32219e-62
YFL059W	chrX:722130_T/C	0.393663	0.143493	2.95694e-113	FALSE	chrXIV:18838_C/T	0.499594	0.256143	4.96413e-161	FALSE	-0.210142	0.0437447	8.96841e-40
YFL062W	chrVII:1068149_G/A	0.182883	0.0282516	5.45767e-18	FALSE	chrXIII:9746_C/T	0.363102	0.119029	1.02349e-59	FALSE	-0.110896	0.0107	1.17265e-07
YFL062W	chrX:723691_A/G	0.344327	0.115448	1.58118e-54	FALSE	chrXIV:20559_C/T	0.450679	0.20666	4.77015e-86	FALSE	-0.12085	0.0157192	8.90953e-09
YFL062W	chrXIII:9746_C/T	0.363102	0.119029	1.02349e-59	FALSE	chrXIV:20559_C/T	0.450679	0.20666	4.77015e-86	FALSE	-0.13491	0.0180232	1.38401e-10
YFL066C	chrIX:32320_A/T	-0.272279	0.0712813	2.91319e-24	FALSE	chrX:27780_T/C	-0.278767	0.0854914	2.92279e-25	FALSE	-0.0910925	0.008228	0.000509058
YFR002W	chrXII:661444_G/A	0.105557	0.011811	2.58668e-05	FALSE	chrXIV:466588_T/G	0.542576	0.291344	4.58031e-86	FALSE	-0.0864976	0.00742795	0.000581871
YFR004W	chrIV:697118_A/G	-0.239804	0.0564346	1.55808e-17	FALSE	chrVIII:125771_C/T	-0.126605	0.0157967	5.48165e-06	FALSE	-0.100108	0.0100024	0.000298821
YFR009W	chrIV:681251_G/A	-0.0730738	0.00375629	0.000546073	FALSE	chrXIV:466588_T/G	-0.543993	0.227262	1.15789e-99	FALSE	0.0676573	0.00486126	0.00139751
YFR009W	chrXIV:466588_T/G	-0.543993	0.227262	1.15789e-99	FALSE	chrXIV:376313_C/T	0.160692	0.0226394	3.4864e-12	FALSE	-0.093816	0.00878784	9.49334e-06
YFR014C	chrVII:141743_C/T	-0.200645	0.034872	5.72557e-15	FALSE	chrXIV:466588_T/G	0.396301	0.121766	6.75915e-44	FALSE	0.0946761	0.00891335	0.000197377
YFR024C-A	chrXII:649837_A/G	0.0939209	0.00956585	0.000795896	FALSE	chrXIV:376313_C/T	-0.308944	0.0417563	2.27393e-23	FALSE	0.108313	0.0116753	0.000111299
YFR030W	chrI:51287_T/C	-0.0969387	0.00895555	0.00021253	FALSE	chrXII:690162_T/C	-0.0748387	0.00538629	0.004046	FALSE	-0.0882901	0.00769775	0.000710116
YFR033C	chrVII:141481_T/A	-0.151667	0.02658	3.78562e-12	FALSE	chrXII:650212_T/C	0.597387	0.3669	4.06261e-126	FALSE	-0.0799943	0.00634247	0.000216997
YGL001C	chrXII:657022_T/C	0.743704	0.545269	1.26804e-234	FALSE	chrXIV:473303_T/C	-0.194868	0.0329398	1.72977e-25	FALSE	-0.0628387	0.00393052	0.000219473
YGL011C	chrIV:178453_T/G	0.203843	0.0479791	3.17939e-15	FALSE	chrXIV:372376_G/A	-0.307406	0.0705667	1.71604e-27	FALSE	-0.0974308	0.00943716	0.000140377
YGL027C	chrXIV:376313_C/T	-0.308786	0.11932	1.61955e-33	FALSE	chrXIV:480472_A/C	-0.115112	0.0116537	3.53957e-06	FALSE	-0.0897594	0.00803417	0.000122276
YGL028C	chrX:660402_A/G	0.195958	0.0401849	7.08957e-14	FALSE	chrXIII:574719_A/T	-0.103852	0.0148417	6.05511e-05	FALSE	-0.0884832	0.00777452	0.000617347
YGL031C	chrXIV:376313_C/T	0.370017	0.0970781	6.43392e-34	FALSE	chrXV:56070_C/T	-0.15054	0.0223588	3.39104e-08	FALSE	-0.0894195	0.00796893	0.000979977
YGL032C	chrIII:201185_C/A	-0.898702	0.806702	0	FALSE	chrVIII:98484_A/T	-0.0705295	0.00406063	1.67371e-07	FALSE	0.0737221	0.00540412	4.63863e-08
YGL037C	chrXII:662515_G/A	0.189205	0.0394838	5.07761e-11	FALSE	chrXIV:370084_T/C	-0.200296	0.0383561	3.24168e-12	FALSE	0.0922903	0.00955761	0.00118186
YGL037C	chrXIV:370084_T/C	-0.200296	0.0383561	3.24168e-12	FALSE	chrXV:125569_C/T	0.139651	0.0188845	1.0395e-06	FALSE	0.0986244	0.00963687	0.000539597
YGL038C	chrVII:138853_A/T	-0.261704	0.0626639	1.58615e-31	FALSE	chrXIV:466588_T/G	0.248108	0.0224788	4.94849e-25	FALSE	0.104535	0.0112405	1.49611e-06
YGL038C	chrXII:700890_T/A	0.197805	0.0385155	4.6084e-19	FALSE	chrXVI:83595_C/T	-0.171445	0.0187401	4.01804e-14	FALSE	0.0774377	0.00586639	0.000376809
YGL039W	chrI:55793_T/C	-0.131015	0.0268691	3.28117e-10	FALSE	chrXII:659350_C/T	-0.333715	0.118035	4.72798e-52	FALSE	0.0872365	0.00751681	2.52443e-05
YGL051W	chrI:187427_T/A	0.76703	0.585587	3.43288e-289	FALSE	chrVII:405567_G/T	-0.354062	0.135003	9.96054e-102	FALSE	0.241409	0.0580006	6.90125e-54
YGL055W	chrXII:659769_C/T	0.41456	0.174845	6.12147e-71	FALSE	chrXIV:335872_C/G	-0.123863	0.0107503	2.19513e-08	FALSE	-0.05479	0.00488618	0.012806
YGL055W	chrXII:659769_C/T	0.41456	0.174845	6.12147e-71	FALSE	chrXIV:465187_A/T	0.114267	0.0112771	2.38771e-07	FALSE	-0.0695109	0.00455151	0.00164999
YGL059W	chrXII:662515_G/A	0.170135	0.0289089	1.69095e-09	FALSE	chrXIV:370084_T/C	-0.359886	0.057954	6.90822e-31	FALSE	0.110294	0.0121121	8.96759e-05
YGL060W	chrIV:998628_A/T	0.148181	0.019223	1.08302e-07	FALSE	chrVIII:100241_A/G	-0.385806	0.147527	1.93757e-40	FALSE	-0.105081	0.011202	0.000152779
YGL060W	chrXII:660371_C/T	0.120752	0.0153274	1.46547e-05	FALSE	chrXIV:467028_A/G	0.153626	0.0221039	3.46523e-08	FALSE	-0.0906255	0.00816784	0.00109747
YGL062W	chrXII:659350_C/T	0.142564	0.0202435	4.21631e-07	FALSE	chrXIV:367843_G/A	-0.151557	0.0190624	4.37048e-07	FALSE	0.101377	0.0102516	0.00031259
YGL082W	chrVII:358656_C/T	-0.133585	0.0189802	3.3965e-08	TRUE	chrVIII:105298_T/A	-0.12573	0.0154593	2.11165e-07	FALSE	0.122198	0.0149251	4.04337e-07
YGL089C	chrIII:201156_T/C	0.762928	0.597553	3.20064e-306	FALSE	chrVIII:115977_A/T	-0.326275	0.122892	1.99639e-97	FALSE	-0.265355	0.0699796	1.2178e-69
YGL089C	chrIII:201156_T/C	0.762928	0.597553	3.20064e-306	FALSE	chrXIV:457485_G/A	0.063308	0.00703567	5.80721e-06	FALSE	0.0685672	0.00465768	9.4456e-07
YGL091C	chrIV:143653_T/C	0.114793	0.00787719	2.74559e-05	FALSE	chrXII:650212_T/C	0.293616	0.0816917	1.02055e-25	FALSE	-0.0919513	0.00834983	0.000806566
YGL096W	chrVII:316175_G/A	-0.316154	0.106548	1.67359e-34	TRUE	chrIX:91834_T/A	0.145084	0.0195825	5.6354e-09	FALSE	0.103148	0.0105991	3.00018e-05
YGL103W	chrXIV:370084_T/C	0.259945	0.0615358	1.03741e-17	FALSE	chrXV:108950_T/A	-0.174741	0.0306829	4.52471e-10	FALSE	-0.0973975	0.00938692	0.000478926
YGL134W	chrXIII:313064_C/T	-0.192038	0.0350373	6.48085e-12	FALSE	chrXIV:373628_AT/A	-0.239344	0.0772952	2.30824e-16	FALSE	-0.0994666	0.00987626	0.000335939
YGL157W	chrIII:301452_A/G	0.128623	0.0248458	7.86566e-09	FALSE	chrVII:217455_C/A	0.104647	0.0157237	2.5323e-06	TRUE	0.098472	0.0104524	9.40215e-06
YGL157W	chrVII:217455_C/A	0.104647	0.0157237	2.5323e-06	TRUE	chrXII:1058607_C/T	0.25039	0.0618076	3.56722e-28	FALSE	0.147668	0.02156	4.00524e-11
YGL205W	chrI:51287_T/C	0.636353	0.405986	2.89821e-149	FALSE	chrVII:100285_C/G	0.118209	0.0143399	1.006e-08	TRUE	-0.140853	0.0186595	9.26377e-12
YGL205W	chrI:51287_T/C	0.636353	0.405986	2.89821e-149	FALSE	chrXII:657792_C/G	0.179899	0.036197	5.97997e-18	FALSE	0.0953378	0.00954309	3.53831e-06
YGL205W	chrI:51287_T/C	0.636353	0.405986	2.89821e-149	FALSE	chrXVI:126582_A/G	-0.117984	0.0134739	1.00808e-08	FALSE	-0.0935887	0.00867315	5.21703e-06
YGL208W	chrVII:98387_T/G	-0.613247	0.359017	2.58817e-135	TRUE	chrXIV:466588_T/G	0.222744	0.0371201	8.82497e-24	FALSE	0.0833489	0.00729876	8.82926e-05
YGL208W	chrXII:667877_T/C	0.263518	0.0752627	2.66952e-33	FALSE	chrXIV:466588_T/G	0.222744	0.0371201	8.82497e-24	FALSE	0.0674995	0.00451922	0.00145344
YGL219C	chrXII:662515_G/A	0.301545	0.0938692	1.1065e-40	FALSE	chrXIV:370084_T/C	-0.187163	0.0287074	1.91209e-15	FALSE	0.0840893	0.00739019	0.00010585
YGL219C	chrXIII:334583_G/A	-0.112285	0.016994	2.38637e-07	FALSE	chrXIV:466588_T/G	0.570934	0.248691	6.45634e-105	FALSE	-0.0720335	0.00516236	0.000883402
YGL224C	chrXIII:37465_T/C	-0.223489	0.03861	3.01427e-14	FALSE	chrXV:143229_C/T	-0.112381	0.0129051	0.000109598	FALSE	0.10188	0.0103476	0.000433592
YGL227W	chrXII:662515_G/A	0.270783	0.070419	1.63117e-21	FALSE	chrXIV:370084_T/C	-0.208168	0.0362839	5.41035e-12	FALSE	0.097129	0.00939583	0.000491797
YGL233W	chrXII:661927_A/G	0.118861	0.0136346	4.41642e-05	FALSE	chrXIV:350676_T/C	-0.220841	0.0439285	3.33991e-13	FALSE	0.102903	0.0105483	0.000390742
YGL236C	chrVII:55935_C/G	0.368036	0.1154	2.89664e-63	TRUE	chrXIV:467028_A/G	0.620054	0.367499	1.31784e-133	FALSE	-0.0646212	0.00463374	0.00157538
YGL236C	chrXIV:467028_A/G	0.620054	0.367499	1.31784e-133	FALSE	chrXV:160403_G/A	0.139494	0.0190659	1.47933e-11	FALSE	0.0513781	0.00433699	0.017127
YGL236C	chrXIV:356370_C/T	-0.00943619	0.000194764	0.660261	FALSE	chrXV:160403_G/A	0.139494	0.0190659	1.47933e-11	FALSE	0.0467407	0.00194202	0.0300465
YGL251C	chrVII:29361_C/T	0.473947	0.17183	3.00249e-87	TRUE	chrXIV:466588_T/G	0.459763	0.241078	5.12815e-85	FALSE	-0.0705778	0.00493568	0.000544436
YGL251C	chrXII:640445_G/A	0.183717	0.035429	6.55014e-19	FALSE	chrXIV:466588_T/G	0.459763	0.241078	5.12815e-85	FALSE	-0.0798546	0.0062929	9.22372e-05
YGL252C	chrV:60147_G/C	0.0699577	0.01114	0.00153638	FALSE	chrXII:659350_C/T	0.268152	0.0728804	5.45102e-32	FALSE	0.0752331	0.00562787	0.000662908
YGL253W	chrVII:25442_C/T	-0.553902	0.256101	1.52201e-109	TRUE	chrXV:154073_G/A	-0.340038	0.114554	1.3043e-53	FALSE	-0.0685058	0.00462947	0.00100809
YGL255W	chrI:39144_G/A	0.121161	0.0177306	1.51558e-06	FALSE	chrX:656567_C/T	0.250594	0.0671619	1.68974e-22	FALSE	-0.081024	0.00702365	0.00123757
YGL255W	chrX:656567_C/T	0.250594	0.0671619	1.68974e-22	FALSE	chrXIV:492375_A/G	0.108095	0.0240627	2.03019e-05	FALSE	-0.101157	0.0112069	5.83547e-05
YGL255W	chrX:656567_C/T	0.250594	0.0671619	1.68974e-22	FALSE	chrXV:155276_A/T	-0.278806	0.0870928	4.27265e-27	FALSE	0.084774	0.00707845	0.000750261
YGR019W	chrXII:844191_C/A	0.113727	0.0134809	1.77718e-05	FALSE	chrXIV:466588_T/G	0.359839	0.0705213	2.68641e-34	FALSE	0.105172	0.0108933	7.77806e-05
YGR026W	chrIV:1060010_T/C	0.0986689	0.0118195	3.66029e-05	FALSE	chrXIV:487250_G/C	-0.167517	0.0305232	2.02569e-11	FALSE	0.0861171	0.00732678	0.00032275
YGR027W-A	chrI:137167_C/A	-0.132253	0.0158552	3.19214e-07	FALSE	chrIII:145017_C/T	-0.255752	0.0710054	2.70134e-22	FALSE	-0.0821173	0.00726448	0.00144374
YGR027W-A	chrIII:145017_C/T	-0.255752	0.0710054	2.70134e-22	FALSE	chrVII:534162_A/G	-0.116697	0.0169846	6.18394e-06	TRUE	-0.114074	0.0128881	1.01424e-05
YGR027W-B	chrVII:535120_A/G	-0.658822	0.462079	2.28418405647908e-318	TRUE	chrXII:819282_T/A	-0.487688	0.232113	2.31828e-225	FALSE	-0.396994	0.154902	2.03497e-170
YGR038C-A	chrIV:653246_T/C	-0.207526	0.0443949	1.76304e-13	FALSE	chrVII:561585_A/C	-0.357916	0.125135	3.59483e-35	TRUE	-0.097737	0.00950346	0.000467105
YGR038W	chrVII:560083_G/A	-0.823403	0.67612	9.88615e-274	TRUE	chrXIII:409219_TCAACAACAA/T	-0.123089	0.0243333	1.47075e-11	FALSE	-0.0793903	0.00633615	1.78933e-06
YGR038W	chrVII:147698_C/T	-0.0635648	0.00560823	0.000131084	FALSE	chrXIII:409219_TCAACAACAA/T	-0.123089	0.0243333	1.47075e-11	FALSE	-0.0574785	0.00330093	0.000526454
YGR039W	chrVII:561653_C/CA	-0.495466	0.251668	1.037e-67	TRUE	chrXIV:457485_G/A	0.107424	0.011694	4.99565e-05	FALSE	-0.128204	0.0164254	1.33805e-06
YGR040W	chrVIII:122370_A/G	-0.165109	0.023238	3.26288e-11	FALSE	chrXVI:214358_A/C	0.101335	0.00985126	4.04345e-05	FALSE	0.0851883	0.00714951	0.000594036
YGR049W	chrVII:590933_C/A	0.51852	0.258406	4.08846e-152	TRUE	chrXII:657022_T/C	0.67082	0.455004	2.00313e-218	FALSE	0.100588	0.0101128	8.26718e-10
YGR052W	chrXII:676076_G/C	0.185059	0.0463732	5.32733e-16	FALSE	chrXIV:465187_A/T	0.251506	0.0206717	1.24867e-21	FALSE	0.102351	0.0103822	5.79818e-06
YGR055W	chrII:544475_T/A	-0.180791	0.0352817	4.37536e-19	FALSE	chrXV:165456_A/G	0.193126	0.0374417	3.41986e-21	FALSE	0.0673571	0.00483026	0.000737125
YGR055W	chrXIV:376313_C/T	0.355731	0.131224	1.92352e-61	FALSE	chrXV:165456_A/G	0.193126	0.0374417	3.41986e-21	FALSE	-0.0714626	0.00504093	0.000344856
YGR060W	chrVIII:98376_C/T	0.119804	0.0184966	2.04115e-10	FALSE	chrXII:657022_T/C	0.724786	0.537262	5.61179e-203	FALSE	-0.0621538	0.0038517	0.000853586
YGR069W	chrXII:491056_C/T	0.307404	0.0931218	3.98492e-26	FALSE	chrXIV:466588_T/G	-0.167817	0.0289135	3.63932e-09	FALSE	-0.116273	0.0133581	4.49037e-05
YGR086C	chrXII:660371_C/T	0.253935	0.0869366	1.79399e-30	FALSE	chrXIV:466588_T/G	0.401119	0.133411	1.35899e-66	FALSE	0.0868293	0.00739181	5.66608e-05
YGR087C	chrIX:141022_A/G	-0.156941	0.0472265	5.40112e-08	FALSE	chrXV:169704_A/G	0.326767	0.102287	1.17969e-33	FALSE	-0.146137	0.025064	4.09929e-07
YGR087C	chrIX:213953_T/C	-0.147774	0.0157197	2.95104e-07	FALSE	chrXV:169704_A/G	0.326767	0.102287	1.17969e-33	FALSE	-0.0294299	0.000708695	0.3053
YGR088W	chrXII:660371_C/T	0.286436	0.105422	4.365e-33	FALSE	chrXIV:467028_A/G	0.164518	0.0200396	1.64711e-12	FALSE	0.0959621	0.00900501	3.44526e-05
YGR102C	chrXIV:488598_G/C	-0.174516	0.050689	5.47126e-10	FALSE	chrXIV:333748_A/G	-0.231407	0.050162	2.7461e-16	FALSE	-0.0927598	0.00846336	0.000827971
YGR109W-B	chrVII:714599_A/G	-0.907269	0.833226	0	FALSE	chrVIII:101494_G/A	-0.0700651	0.00537365	1.45264e-08	FALSE	0.0640567	0.00417764	2.13659e-07
YGR109W-B	chrVII:714599_A/G	-0.907269	0.833226	0	FALSE	chrXIV:544744_G/A	0.0624918	0.00341754	4.15238e-07	FALSE	0.0517269	0.00266204	2.76501e-05
YGR110W	chrXII:657792_C/G	0.255047	0.0755758	2.59241e-30	FALSE	chrXIV:466588_T/G	0.319231	0.0883899	4.53644e-45	FALSE	0.0877112	0.00752631	4.91854e-05
YGR112W	chrXII:662515_G/A	0.304582	0.0969745	7.03697e-33	FALSE	chrXIV:370084_T/C	-0.130308	0.0136954	9.14656e-07	FALSE	0.0910703	0.00826801	0.000216569
YGR123C	chrVII:172407_A/T	0.151192	0.0240587	3.32065e-07	FALSE	chrXIV:370084_T/C	0.178812	0.0271056	1.91823e-08	FALSE	-0.0959923	0.00920606	0.00112371
YGR135W	chrIV:141921_G/A	0.174238	0.0288101	1.24683e-09	FALSE	chrXII:643838_G/A	0.110678	0.0103716	0.000105539	FALSE	-0.0957136	0.0090389	0.000825817
YGR138C	chrXII:705191_G/A	0.182503	0.0236159	8.95716e-12	FALSE	chrXV:154799_T/G	0.0850527	0.00700536	0.00132245	FALSE	-0.0877547	0.00766902	0.000916329
YGR142W	chrXI:610937_G/T	0.112384	0.0120459	8.21009e-05	FALSE	chrXIV:366458_C/A	-0.105972	0.0108844	0.000448238	FALSE	0.0990938	0.0097959	0.000510105
YGR144W	chrVIII:177113_C/T	0.223907	0.0539049	3.60208e-16	FALSE	chrX:652362_T/C	0.0982099	0.00914732	0.000288128	FALSE	0.0920372	0.00850774	0.000711718
YGR144W	chrX:652362_T/C	0.0982099	0.00914732	0.000288128	FALSE	chrXV:135779_A/G	-0.101593	0.010551	0.000190131	FALSE	-0.104653	0.0108945	0.000115398
YGR161W-B	chrVI:134989_C/A	-0.395608	0.166887	1.06473e-68	FALSE	chrVII:823409_T/G	-0.483144	0.235743	1.45018e-95	FALSE	-0.13992	0.0203137	3.25477e-11
YGR161W-B	chrVI:134989_C/A	-0.395608	0.166887	1.06473e-68	FALSE	chrVII:568033_C/T	-0.165678	0.0153789	4.83324e-14	FALSE	-0.082163	0.00653634	9.56964e-05
YGR161W-B	chrVII:823409_T/G	-0.483144	0.235743	1.45018e-95	FALSE	chrVII:568033_C/T	-0.165678	0.0153789	4.83324e-14	FALSE	-0.067823	0.00459013	0.00110762
YGR161W-C	chrXII:663332_G/A	0.244623	0.0628756	4.59388e-23	FALSE	chrXIV:368183_C/T	-0.105341	0.00926278	4.26341e-05	FALSE	0.0857666	0.00730342	0.000405402
YGR171C	chrXII:660371_C/T	0.23476	0.0606191	1.31123e-19	FALSE	chrXIV:370084_T/C	-0.168684	0.0233145	8.30715e-10	FALSE	0.103422	0.0106478	4.83087e-05
YGR174C	chrXII:668550_G/A	0.256437	0.0762295	3.41515e-21	FALSE	chrXIV:466588_T/G	0.253815	0.0528458	1.44122e-20	FALSE	0.0860082	0.00734905	0.00119842
YGR178C	chrVII:854194_G/A	-0.40189	0.181503	2.08329e-57	TRUE	chrXII:657022_T/C	-0.183274	0.0303222	1.83072e-14	FALSE	0.0999045	0.00995072	2.37161e-05
YGR180C	chrVII:856944_AG/A	-0.397881	0.169417	3.20263e-97	TRUE	chrXIV:466588_T/G	-0.373201	0.143113	2.18774e-88	FALSE	0.0651063	0.00418006	0.000124009
YGR187C	chrVII:867732_G/A	0.161358	0.0281382	2.1649e-08	TRUE	chrXII:708595_G/A	-0.164731	0.0288042	1.08078e-08	FALSE	-0.107783	0.0115575	0.000160892
YGR188C	chrXIV:373628_AT/A	-0.264258	0.0699091	2.83456e-20	FALSE	chrXV:189231_G/A	0.206455	0.0385966	4.76647e-13	FALSE	0.0938565	0.00878066	0.000844377
YGR194C	chrXII:662515_G/A	0.33726	0.116654	5.5119e-36	FALSE	chrXIV:370084_T/C	-0.234966	0.0468813	8.27017e-17	FALSE	0.10071	0.0101061	0.00010123
YGR207C	chrXII:657022_T/C	0.233545	0.0534768	1.08786e-17	FALSE	chrXIV:372376_G/A	-0.147384	0.0181321	1.0922e-07	FALSE	0.0890774	0.00788486	0.000917439
YGR211W	chrVII:120933_G/A	0.187579	0.0315528	6.92238e-11	FALSE	chrXIV:467028_A/G	0.354456	0.125412	3.79945e-33	FALSE	-0.0922924	0.00851095	0.00120961
YGR220C	chrXIII:338431_A/G	-0.166205	0.0311073	1.02241e-11	FALSE	chrXIV:466588_T/G	0.568706	0.308812	5.91921e-97	FALSE	-0.0798246	0.00634673	0.000987149
YGR222W	chrVII:938447_T/C	0.478832	0.210786	1.75693e-66	TRUE	chrXIV:372376_G/A	-0.230049	0.0537193	1.98394e-18	FALSE	-0.0978478	0.0094976	0.0001547
YGR225W	chrIV:431267_T/C	-0.116215	0.0161886	5.3933e-05	FALSE	chrXIV:372376_G/A	-0.226469	0.0539583	7.43321e-15	FALSE	-0.099377	0.00982687	0.000550328
YGR230W	chrII:373518_G/T	0.133029	0.0227188	8.69685e-08	FALSE	chrXV:175142_C/T	0.228685	0.054232	9.79549e-20	FALSE	-0.0915017	0.0083618	0.000205336
YGR233C	chrX:61545_T/G	0.17436	0.0284254	3.58272e-10	FALSE	chrXIII:36440_T/C	-0.18527	0.0331003	2.60431e-11	FALSE	-0.142053	0.020023	3.07948e-07
YGR234W	chrIV:639037_G/T	-0.0991374	0.0102103	1.35747e-13	FALSE	chrVII:389537_T/A	-0.0717328	0.00382321	6.45389e-08	FALSE	0.0460801	0.00200192	0.000491618
YGR234W	chrVII:959010_G/T	0.240093	0.0731192	2.18131e-64	TRUE	chrXII:657022_T/C	0.83827	0.692831	0	FALSE	-0.0980715	0.00942047	1.63165e-13
YGR234W	chrXII:657022_T/C	0.83827	0.692831	0	FALSE	chrXV:169704_A/G	-0.0628808	0.00393664	1.94306e-06	FALSE	0.0581246	0.00332949	1.13391e-05
YGR236C	chrVII:967795_T/C	-0.147584	0.019956	7.61137e-07	TRUE	chrXI:360267_A/G	0.136548	0.0159042	4.41386e-06	FALSE	0.0971843	0.00941867	0.00104237
YGR238C	chrXII:627543_T/C	-0.111318	0.0134034	7.10977e-05	FALSE	chrXIV:465187_A/T	0.133469	0.0163016	2.10688e-06	FALSE	-0.104271	0.0107883	0.000201599
YGR248W	chrVII:985210_T/C	-0.415486	0.159901	5.35618e-72	TRUE	chrX:659425_T/C	-0.0823167	0.00824044	0.000116654	FALSE	-0.0694649	0.00503797	0.00113959
YGR248W	chrVII:985210_T/C	-0.415486	0.159901	5.35618e-72	TRUE	chrXIV:467028_A/G	0.1649	0.0217469	4.01506e-14	FALSE	0.0763312	0.00609254	0.000348802
YGR248W	chrXII:657860_G/A	0.374044	0.153357	6.17722e-60	FALSE	chrXIV:467028_A/G	0.1649	0.0217469	4.01506e-14	FALSE	0.0883558	0.00764861	3.97972e-05
YGR250C	chrVII:994032_A/C	-0.113166	0.00688316	1.51264e-06	TRUE	chrXII:662515_G/A	0.39315	0.143938	5.00266e-56	FALSE	-0.0764565	0.00580938	0.00106834
YGR266W	chrXII:650212_T/C	0.601019	0.38234	3.53231e-132	FALSE	chrXIV:406068_G/A	0.079819	0.00566615	0.00018786	FALSE	0.082104	0.00666049	0.000101659
YGR282C	chrVIII:104423_C/A	-0.0981463	0.00902052	2.08575e-06	FALSE	chrX:662679_C/T	0.0742225	0.00544435	0.000294093	FALSE	-0.0736484	0.00538742	0.000336947
YGR295C	chrIV:21510_A/G	0.183355	0.0206536	3.0388e-34	FALSE	chrVII:1068149_G/A	-0.853983	0.734466	0	FALSE	0.14822	0.0218979	1.54941e-23
YGR295C	chrVII:1068149_G/A	-0.853983	0.734466	0	FALSE	chrXIV:465005_C/T	0.0715816	0.00666292	8.53833e-07	FALSE	0.0586057	0.0034164	5.38433e-05
YGR296W	chrVII:1068149_G/A	-0.461068	0.1956	2.95333e-87	FALSE	chrXVI:29604_CA/C	-0.454674	0.208069	3.20085e-85	FALSE	-0.132385	0.0174653	4.61018e-10
YHL008C	chrVIII:92259_T/C	-0.902167	0.787568	0	TRUE	chrX:48799_G/A	0.136453	0.0167197	7.06081e-26	FALSE	0.120744	0.0143129	6.84072e-21
YHL008C	chrVIII:92259_T/C	-0.902167	0.787568	0	TRUE	chrXIII:391763_G/A	-0.080402	0.00577818	2.66621e-10	FALSE	-0.0467021	0.00213588	0.000226946
YHL008C	chrVIII:92259_T/C	-0.902167	0.787568	0	TRUE	chrXV:139908_A/G	-0.0130481	0.000161581	0.300731	FALSE	0.0428135	0.0018312	0.000696639
YHL009W-B	chrVIII:92259_T/C	-0.632524	0.413607	0	TRUE	chrXVI:434613_C/T	-0.59933	0.34917	6.49891934751741e-316	FALSE	-0.354034	0.124716	1.50046e-165
YHL015W	chrXIV:363496_T/C	0.222671	0.0269746	6.725e-14	FALSE	chrXIV:466588_T/G	-0.200632	0.0374747	1.25899e-11	FALSE	0.0926769	0.00856919	0.000845551
YHL016C	chrVI:96991_C/T	-0.187731	0.0295657	2.81471e-21	FALSE	chrVIII:74444_C/CGTA	-0.65756	0.39891	5.69954e-168	TRUE	0.0670247	0.00438312	0.00057142
YHL016C	chrVIII:74444_C/CGTA	-0.65756	0.39891	5.69954e-168	TRUE	chrXIV:376313_C/T	-0.303197	0.0998216	3.49489e-49	FALSE	0.0803163	0.00637183	3.67963e-05
YHL024W	chrVIII:56250_C/T	0.167015	0.0293015	5.30357e-25	TRUE	chrXII:660371_C/T	0.218436	0.0536856	1.34959e-39	FALSE	-0.0618331	0.00359518	0.000100967
YHL024W	chrVIII:56250_C/T	0.167015	0.0293015	5.30357e-25	TRUE	chrXIII:333449_G/A	-0.741302	0.570932	1.01746e-249	FALSE	-0.0467265	0.00306593	0.00370477
YHL024W	chrVIII:56250_C/T	0.167015	0.0293015	5.30357e-25	TRUE	chrXIII:477739_CT/C	-0.0657447	0.00600335	4.86756e-05	FALSE	-0.0504488	0.00254843	0.00179818
YHL024W	chrXII:660371_C/T	0.218436	0.0536856	1.34959e-39	FALSE	chrXIV:467028_A/G	0.14855	0.0182099	3.91805e-20	FALSE	0.051026	0.00256007	0.00127497
YHL032C	chrVIII:46772_C/T	0.17073	0.0310588	8.34211e-10	TRUE	chrXII:698944_G/A	0.234305	0.0549092	8.35608e-17	FALSE	0.0907389	0.00817875	0.00103265
YHL033C	chrXIV:392155_A/T	-0.196558	0.0371239	7.77087e-11	FALSE	chrXV:197493_C/A	-0.103136	0.0107258	0.000571441	FALSE	-0.104066	0.0108116	0.000506032
YHL039W	chrVII:175590_A/G	0.131958	0.025557	9.42147e-07	FALSE	chrXIV:465187_A/T	0.36302	0.16473	6.61755e-35	FALSE	-0.0984838	0.00946766	0.000257612
YHL048W	chrVIII:13065_G/A	-0.89632	0.817865	0	FALSE	chrX:723691_A/G	0.0823017	0.00630192	1.30597e-12	FALSE	0.0682694	0.00451168	3.4802e-09
YHL048W	chrVIII:13065_G/A	-0.89632	0.817865	0	FALSE	chrXIV:18046_T/C	0.0912695	0.00642997	5.23295e-15	FALSE	0.0898701	0.00803555	1.33347e-14
YHL048W	chrVIII:13065_G/A	-0.89632	0.817865	0	FALSE	chrXIV:467028_A/G	0.0748613	0.00564223	1.05343e-10	FALSE	-0.0411569	0.00162798	0.000346971
YHL048W	chrVIII:13065_G/A	-0.89632	0.817865	0	FALSE	chrXVI:26510_T/C	0.0920582	0.00829119	2.69977e-15	FALSE	0.0604157	0.00361592	1.67938e-07
YHL049C	chrVIII:13065_G/A	-0.371543	0.126983	1.07148e-47	FALSE	chrXVI:927980_A/G	-0.381852	0.137407	4.98953e-50	FALSE	-0.152268	0.0229169	4.35635e-10
YHL050C	chrIV:1510882_G/A	0.146634	0.0169251	3.48517e-18	FALSE	chrVIII:13065_G/A	-0.751631	0.563974	1.51002e-244	FALSE	0.0980081	0.0115627	4.01821e-09
YHL050C	chrIV:1510882_G/A	0.146634	0.0169251	3.48517e-18	FALSE	chrXIV:19935_C/T	0.135633	0.0175259	7.86122e-16	FALSE	-0.0664057	0.00447288	6.2268e-05
YHL050C	chrVI:261534_G/T	0.0929605	0.00713353	2.21928e-08	FALSE	chrVIII:13065_G/A	-0.751631	0.563974	1.51002e-244	FALSE	0.0757692	0.00489656	5.1147e-06
YHL050C	chrVIII:13065_G/A	-0.751631	0.563974	1.51002e-244	FALSE	chrXIII:914575_T/C	0.081428	0.0059401	8.80493e-07	FALSE	0.0773619	0.00589468	2.93308e-06
YHL050C	chrVIII:13065_G/A	-0.751631	0.563974	1.51002e-244	FALSE	chrXIV:19935_C/T	0.135633	0.0175259	7.86122e-16	FALSE	0.0862484	0.00724996	2.37461e-07
YHR001W	chrXII:650212_T/C	0.456683	0.213695	2.48744e-68	FALSE	chrXIV:372376_G/A	-0.190357	0.0531037	2.80283e-13	FALSE	0.096165	0.00917213	7.71959e-05
YHR001W-A	chrXII:650212_T/C	0.368704	0.144668	1.17901e-53	FALSE	chrXIV:395338_T/C	0.0599843	0.00275724	0.0080725	FALSE	0.108836	0.0116893	1.43532e-06
YHR003C	chrXII:657792_C/G	0.316259	0.107909	6.30147e-30	FALSE	chrXIV:487935_C/T	0.163948	0.0230691	5.10856e-09	FALSE	-0.103833	0.010638	0.000124894
YHR005C	chrIV:998628_A/T	0.220481	0.043946	3.92933e-35	FALSE	chrVIII:105298_T/A	-0.694399	0.466605	3.93181e-212	TRUE	-0.110808	0.0131525	1.52443e-10
YHR005C	chrIV:998628_A/T	0.220481	0.043946	3.92933e-35	FALSE	chrXVI:462405_AGT/A	0.267442	0.0720613	3.57284e-49	FALSE	-0.0864037	0.00743757	5.26535e-07
YHR005C	chrVIII:105298_T/A	-0.694399	0.466605	3.93181e-212	TRUE	chrXIII:409778_G/T	0.147326	0.0204896	3.52287e-17	FALSE	-0.0550829	0.00298342	0.00141585
YHR007C	chrXII:657022_T/C	0.55519	0.317884	6.48704e-134	FALSE	chrXIV:486859_T/A	-0.131695	0.0218846	1.31139e-11	FALSE	-0.0994284	0.0097503	2.99928e-07
YHR008C	chrXII:650212_T/C	0.539356	0.310036	9.73035e-112	FALSE	chrXIV:492375_A/G	-0.147369	0.0236019	5.61504e-12	FALSE	0.083929	0.00698689	6.90548e-05
YHR011W	chrXII:879385_A/G	0.0996119	0.0114166	6.86929e-05	FALSE	chrXIII:328866_T/C	-0.184327	0.0382335	1.74138e-13	FALSE	-0.0846704	0.00712169	0.000625621
YHR015W	chrVIII:126572_T/C	0.63143	0.39566	3.85641e-126	TRUE	chrXIV:466588_T/G	0.142672	0.012882	1.53916e-08	FALSE	0.075133	0.00563738	0.000993558
YHR026W	chrVIII:161994_G/A	-0.415819	0.169059	8.97218e-54	FALSE	chrXIV:469224_A/G	-0.307199	0.0949844	7.55393e-32	FALSE	0.0915478	0.00836166	0.000308341
YHR027C	chrVIII:164380_A/G	0.33303	0.105231	6.71831e-33	TRUE	chrXIV:466588_T/G	0.189827	0.0184271	7.53488e-11	FALSE	-0.132595	0.0227544	4.91141e-06
YHR027C	chrVIII:164380_A/G	0.33303	0.105231	6.71831e-33	TRUE	chrXIV:370084_T/C	-0.164097	0.0235231	1.68408e-08	FALSE	-0.0501206	0.00216363	0.0832037
YHR030C	chrVIII:170740_C/G	-0.285989	0.0857861	3.14992e-26	TRUE	chrXIV:465187_A/T	0.230302	0.0511368	6.29396e-18	FALSE	-0.096413	0.00923644	0.000246496
YHR033W	chrIV:214658_C/A	0.152839	0.0217392	2.72555e-18	FALSE	chrVIII:175141_T/C	-0.709259	0.519153	4.85462e-217	TRUE	0.0742922	0.00561033	1.67787e-05
YHR033W	chrIV:653246_T/C	0.144211	0.011635	1.60627e-16	FALSE	chrVIII:175141_T/C	-0.709259	0.519153	4.85462e-217	TRUE	0.0619522	0.00379368	0.000332848
YHR033W	chrVIII:175141_T/C	-0.709259	0.519153	4.85462e-217	TRUE	chrXV:159655_C/T	0.224373	0.0493807	2.95475e-36	FALSE	0.0725598	0.00521095	2.55599e-05
YHR037W	chrV:114643_A/G	0.0904879	0.00785712	8.79688e-05	FALSE	chrXIV:370084_T/C	-0.0928359	0.00766937	5.93578e-05	FALSE	0.077443	0.00594754	0.000819621
YHR039C	chrVIII:179142_T/C	0.275589	0.0814304	1.52925e-37	FALSE	chrXIV:376313_C/T	-0.132117	0.00757441	4.66221e-09	FALSE	-0.0932465	0.00773759	7.50757e-06
YHR039C	chrXII:657022_T/C	0.664886	0.428647	1.26985e-156	FALSE	chrXIV:466588_T/G	0.10655	0.00879838	2.11731e-06	FALSE	-0.0959816	0.00914099	3.97769e-06
YHR048W	chrXII:650212_T/C	-0.569355	0.352156	1.4721e-119	FALSE	chrXIV:467028_A/G	0.321204	0.107862	2.74601e-47	FALSE	-0.129402	0.0166549	1.21314e-09
YHR051W	chrXII:650212_T/C	0.511492	0.272313	2.86257e-99	FALSE	chrXIV:395542_G/A	0.0766461	0.00460308	0.000476309	FALSE	0.0832188	0.0071841	0.000116651
YHR051W	chrXII:136527_T/C	0.127969	0.0198177	3.81632e-09	FALSE	chrXV:459134_C/T	0.118469	0.0140014	4.24728e-08	FALSE	-0.072239	0.00516471	0.000801157
YHR052W	chrVII:178509_T/C	0.173846	0.0247033	1.38613e-11	FALSE	chrXIV:462478_C/T	0.290282	0.0787302	1.92996e-28	FALSE	-0.092969	0.00873293	0.000263114
YHR052W	chrXII:677164_A/G	-0.13747	0.0198765	8.16928e-08	FALSE	chrXIV:462478_C/T	0.290282	0.0787302	1.92996e-28	FALSE	-0.0840689	0.00703688	0.000961108
YHR054C	chrVIII:209079_C/T	-0.701989	0.513589	2.64178e-167	FALSE	chrXII:646705_A/G	0.130939	0.015587	3.815e-10	FALSE	-0.133846	0.0168015	1.62286e-10
YHR054C	chrVIII:209079_C/T	-0.701989	0.513589	2.64178e-167	FALSE	chrXV:880027_G/A	-0.118754	0.0134695	1.55939e-08	FALSE	0.0971862	0.009434	3.04603e-06
YHR061C	chrVIII:95423_T/C	0.213419	0.0454733	1.02e-13	FALSE	chrXIII:409453_T/C	-0.116444	0.0139565	4.21023e-05	FALSE	0.0916348	0.00833263	0.00122252
YHR069C	chrVIII:144393_A/G	-0.122737	0.0120256	2.13646e-05	FALSE	chrXII:640445_G/A	0.211687	0.0196275	3.42861e-11	FALSE	0.0939983	0.00876926	0.00109522
YHR084W	chrIV:997624_A/G	0.173018	0.0314087	3.11347e-16	FALSE	chrVIII:101494_G/A	-0.476536	0.231902	6.29584e-93	FALSE	-0.112104	0.0126775	8.35583e-08
YHR084W	chrXII:657022_T/C	-0.0824085	0.00397187	8.14829e-05	FALSE	chrXIV:465187_A/T	0.10528	0.00888368	4.6646e-07	FALSE	-0.0949965	0.00895889	5.61475e-06
YHR087W	chrXII:662515_G/A	0.229382	0.0656738	3.25887e-17	FALSE	chrXIV:466588_T/G	0.235195	0.0451645	7.90272e-18	FALSE	0.112186	0.0124533	2.85885e-05
YHR096C	chrIX:133869_T/C	-0.103269	0.012592	2.50346e-06	FALSE	chrXV:171150_T/C	0.367208	0.13328	9.96683e-56	FALSE	-0.0728999	0.00576219	0.000864862
YHR096C	chrXII:659769_C/T	0.270878	0.094902	1.08705e-32	FALSE	chrXIV:467028_A/G	0.280211	0.0555651	1.91152e-34	FALSE	0.093123	0.00851257	2.34072e-05
YHR104W	chrXII:660371_C/T	0.340033	0.120409	6.36584e-34	FALSE	chrXIV:466588_T/G	0.165738	0.01684	9.36743e-09	FALSE	0.0994571	0.00982539	0.000240127
YHR106W	chrVII:124460_A/G	-0.188563	0.0312006	4.76882e-13	FALSE	chrXIV:462478_C/T	0.14143	0.0173414	4.17655e-07	FALSE	0.101244	0.0101519	8.66215e-05
YHR115C	chrVIII:341488_G/A	-0.590965	0.348868	3.22957e-127	TRUE	chrXIV:385702_A/T	0.136889	0.01608	5.1844e-09	FALSE	-0.101303	0.0102096	2.03092e-06
YHR116W	chrXIII:333449_G/A	-0.116567	0.0172171	1.20155e-05	FALSE	chrXIV:466588_T/G	0.400245	0.15797	1.39099e-46	FALSE	-0.11578	0.0133805	1.34531e-05
YHR120W	chrXII:657022_T/C	-0.119624	0.01375	2.93596e-05	FALSE	chrXIV:466588_T/G	0.376372	0.130436	1.03373e-36	FALSE	-0.114818	0.0131537	6.0709e-05
YHR122W	chrXIV:373628_AT/A	-0.242016	0.040396	1.31961e-14	FALSE	chrXIV:480472_A/C	0.120391	0.012833	0.00010796	FALSE	-0.103156	0.0106233	0.000435708
YHR132W-A	chrXII:662515_G/A	0.104866	0.0114719	0.000210047	FALSE	chrXIV:370084_T/C	-0.107518	0.00855246	0.000402919	FALSE	0.0937601	0.0087601	0.000927997
YHR139C	chrIX:133869_T/C	-0.252625	0.057434	4.63769e-28	FALSE	chrXV:171511_A/C	0.463248	0.208262	1.76273e-79	FALSE	-0.135612	0.0192845	1.58991e-09
YHR139C	chrXII:660371_C/T	0.141307	0.0320044	4.45084e-10	FALSE	chrXIV:466588_T/G	0.271055	0.0527283	1.67699e-31	FALSE	0.0742928	0.0061045	0.000982237
YHR139C	chrXIV:466588_T/G	0.271055	0.0527283	1.67699e-31	FALSE	chrXV:171511_A/C	0.463248	0.208262	1.76273e-79	FALSE	0.0716075	0.00506665	0.00136752
YHR144C	chrXII:646705_A/G	-0.265211	0.07782	2.14522e-20	FALSE	chrXIV:473303_T/C	0.127459	0.0168433	6.36204e-06	FALSE	-0.164952	0.0269977	5.60152e-09
YHR146W	chrI:42115_T/C	-0.0942242	0.0086276	3.39156e-05	FALSE	chrXV:171511_A/C	0.176019	0.0314501	1.868e-14	FALSE	0.0755065	0.00563378	0.000833711
YHR147C	chrXIII:327769_G/A	-0.110538	0.0153675	1.90446e-06	FALSE	chrXIV:466588_T/G	0.543305	0.288343	2.30053e-97	FALSE	-0.0769093	0.00589784	0.000878484
YHR152W	chrIV:1006085_G/A	0.156561	0.0235987	2.23621e-09	FALSE	chrVIII:105298_T/A	-0.276948	0.07379	3.10268e-25	FALSE	-0.0970172	0.00939339	0.000189695
YHR162W	chrII:628345_T/C	0.164577	0.020144	1.31741e-09	FALSE	chrXIV:488598_G/C	0.245741	0.0562958	3.64005e-18	FALSE	-0.105389	0.0111198	9.15171e-05
YHR162W	chrVIII:461438_T/C	0.131298	0.0245216	1.14776e-06	FALSE	chrXIV:488598_G/C	0.245741	0.0562958	3.64005e-18	FALSE	-0.0916692	0.00989751	0.000730379
YHR162W	chrVIII:461438_T/C	0.131298	0.0245216	1.14776e-06	FALSE	chrXIV:301067_T/A	0.0814927	0.00696165	0.00487432	FALSE	-0.0921834	0.00828142	0.000663417
YHR174W	chrVII:141743_C/T	0.143655	0.0176787	5.33622e-08	FALSE	chrXIV:465005_C/T	-0.297529	0.0856913	2.4443e-28	FALSE	-0.0862038	0.00740519	0.00100954
YHR176W	chrVIII:172443_G/A	0.265987	0.0667526	4.56263e-33	FALSE	chrXII:659350_C/T	0.27256	0.0801284	1.541e-34	FALSE	-0.0893709	0.00794069	3.18296e-05
YHR177W	chrIV:621613_T/C	-0.140448	0.0190418	2.28596e-11	FALSE	chrVII:430559_A/G	-0.167499	0.0322669	2.54342e-15	FALSE	0.0693583	0.00473378	0.000924771
YHR182W	chrVIII:466663_G/C	-0.302298	0.100283	5.66962e-28	TRUE	chrXII:628215_G/T	-0.168703	0.0312626	4.51154e-10	FALSE	-0.0973827	0.00932989	0.000306015
YHR190W	chrXII:657022_T/C	0.781472	0.60886	8.70299e-290	FALSE	chrXIV:367094_G/A	-0.0461769	0.00156953	0.00375764	FALSE	0.0769687	0.00586469	2.92519e-07
YHR198C	chrXII:660371_C/T	0.356197	0.1385	7.58114e-50	FALSE	chrXIV:372376_G/A	-0.106203	0.00867999	4.19196e-05	FALSE	0.0761291	0.00654121	0.000826401
YHR198C	chrXIII:331334_A/G	-0.113767	0.0171249	5.51879e-07	FALSE	chrXIV:466588_T/G	0.471274	0.165993	3.43669e-71	FALSE	-0.084218	0.00699839	0.000201807
YHR198C	chrXIV:372376_G/A	-0.106203	0.00867999	4.19196e-05	FALSE	chrXV:140220_T/C	0.202193	0.0417895	2.28085e-18	FALSE	0.0705024	0.00492522	0.00189684
YHR201C	chrVIII:105298_T/A	-0.33653	0.107157	2.39199e-36	FALSE	chrXII:674975_C/G	0.178323	0.0294487	6.66113e-12	FALSE	0.0864718	0.0073618	0.000803604
YHR209W	chrX:658664_T/TC	-0.1594	0.037007	3.44017e-08	FALSE	chrXII:650212_T/C	0.307646	0.0917818	9.00572e-27	FALSE	-0.0968038	0.00921378	0.000600098
YHR215W	chrI:202732_G/A	0.326849	0.122112	5.62615e-41	FALSE	chrVI:30187_G/A	0.22603	0.0518997	2.89422e-21	FALSE	-0.0866767	0.00668971	0.00021336
YHR215W	chrVIII:372705_C/A	-0.113128	0.0104688	1.41567e-06	FALSE	chrXIII:24565_A/G	-0.288865	0.0691711	8.88122e-33	FALSE	0.105106	0.0106971	6.89705e-06
YHR215W	chrX:30689_G/A	0.0865012	0.00821678	0.00021351	FALSE	chrXIII:24565_A/G	-0.288865	0.0691711	8.88122e-33	FALSE	-0.106282	0.0118177	5.49758e-06
YHR215W	chrXIII:24565_A/G	-0.288865	0.0691711	8.88122e-33	FALSE	chrXIII:409219_TCAACAACAA/T	0.126197	0.0142967	8.62141e-08	FALSE	-0.0999918	0.00952886	1.83701e-05
YHR215W	chrXIII:24565_A/G	-0.288865	0.0691711	8.88122e-33	FALSE	chrXIV:373628_AT/A	-0.0619421	0.00404226	0.00809623	FALSE	0.0767442	0.00537077	0.00101054
YHR215W	chrXIII:24565_A/G	-0.288865	0.0691711	8.88122e-33	FALSE	chrXV:155779_C/T	-0.125468	0.0152086	8.74975e-08	FALSE	0.136365	0.0183004	6.8119e-09
YHR216W	chrIV:678773_T/C	-0.118204	0.0131946	1.67065e-12	FALSE	chrXIV:467028_A/G	-0.281769	0.0752355	7.09236e-57	FALSE	0.0571911	0.00310423	0.000570142
YHR216W	chrVIII:519077_T/A	-0.193442	0.0429426	1.7534e-29	FALSE	chrXIII:163055_C/T	0.566834	0.311987	1.85426e-167	FALSE	0.0602549	0.00317371	0.00028793
YHR216W	chrXIII:163055_C/T	0.566834	0.311987	1.85426e-167	FALSE	chrXIV:226779_A/G	-0.288996	0.0928939	1.61185e-59	FALSE	0.068355	0.00455186	4.24253e-05
YIL009C-A	chrIV:638634_G/A	-0.103682	0.00894598	6.47907e-06	FALSE	chrXV:170921_A/G	-0.147444	0.0206644	2.15568e-10	FALSE	-0.0742629	0.00540443	0.00124493
YIL009W	chrII:370967_C/T	0.187191	0.0365748	5.51852e-14	FALSE	chrXII:645539_A/G	0.206116	0.044765	1.50952e-16	FALSE	-0.0795335	0.00652022	0.00122949
YIL009W	chrXII:645539_A/G	0.206116	0.044765	1.50952e-16	FALSE	chrXIV:442493_CTCTT/C	0.0986155	0.00895918	6.08147e-05	FALSE	-0.0929247	0.00857343	0.000157364
YIL010W	chrIV:1060010_T/C	0.124139	0.0180678	1.72715e-06	FALSE	chrXIV:465187_A/T	0.151964	0.0202509	5.26697e-08	FALSE	0.0865727	0.00743558	0.000773896
YIL011W	chrIX:332173_A/G	0.309027	0.0874287	6.054e-33	TRUE	chrXIII:409778_G/T	0.175297	0.0296352	3.38294e-12	FALSE	-0.0849548	0.00704106	0.00067016
YIL011W	chrXII:657022_T/C	-0.39592	0.158683	6.44331e-51	FALSE	chrXIV:466588_T/G	0.15229	0.0218167	1.32555e-09	FALSE	-0.110095	0.0120402	1.11323e-05
YIL013C	chrXIV:376313_C/T	-0.251554	0.0564605	6.96623e-19	FALSE	chrXV:170921_A/G	0.143423	0.0184222	3.55595e-07	FALSE	0.083121	0.00685754	0.00123861
YIL015W	chrIII:201185_C/A	-0.925906	0.85637	0	FALSE	chrVIII:100241_A/G	-0.097777	0.00801037	9.88179e-19	FALSE	0.104401	0.010622	4.58759e-21
YIL015W	chrIII:201185_C/A	-0.925906	0.85637	0	FALSE	chrXVI:472110_A/G	0.0628964	0.00380566	9.32021e-09	FALSE	-0.0434802	0.00188048	6.46897e-05
YIL016W	chrXIII:399724_A/G	-0.130811	0.0163561	3.4804e-06	FALSE	chrXIV:467028_A/G	-0.24718	0.0407225	1.97096e-16	FALSE	-0.0989363	0.00977174	0.000435254
YIL017C	chrXII:661927_A/G	0.271109	0.0740262	1.14197e-24	FALSE	chrXIV:370084_T/C	-0.258005	0.042805	1.76889e-19	FALSE	0.085904	0.00734379	0.000863507
YIL037C	chrIV:997624_A/G	0.144824	0.0172778	5.7989e-15	FALSE	chrVIII:101494_G/A	-0.314515	0.086573	5.03062e-58	FALSE	-0.131607	0.0182742	1.07793e-12
YIL037C	chrIV:997624_A/G	0.144824	0.0172778	5.7989e-15	FALSE	chrIX:284579_G/A	-0.676309	0.454508	8.46315e-189	TRUE	0.0543324	0.00336563	0.00308205
YIL037C	chrIX:284579_G/A	-0.676309	0.454508	8.46315e-189	TRUE	chrXIV:464117_A/T	0.128922	0.0147586	9.38605e-12	FALSE	-0.0570591	0.00352483	0.00181253
YIL037C	chrXII:657860_G/A	-0.110075	0.0104475	2.44715e-09	FALSE	chrXIV:464117_A/T	0.128922	0.0147586	9.38605e-12	FALSE	-0.066552	0.00433151	0.000308073
YIL041W	chrXII:659350_C/T	0.280021	0.0910726	1.01921e-25	FALSE	chrXIV:376313_C/T	-0.287059	0.114117	1.75339e-25	FALSE	0.106387	0.015899	7.54672e-05
YIL041W	chrXII:659350_C/T	0.280021	0.0910726	1.01921e-25	FALSE	chrXIV:486859_T/A	-0.195699	0.0364601	5.64134e-13	FALSE	0.0705642	0.00451736	0.00870763
YIL042C	chrXII:659350_C/T	0.400553	0.182497	2.4863e-69	FALSE	chrXIV:466588_T/G	0.335905	0.0632664	1.60455e-46	FALSE	0.0832322	0.0106686	0.000197122
YIL042C	chrXII:659350_C/T	0.400553	0.182497	2.4863e-69	FALSE	chrXIV:363496_T/C	-0.218736	0.0593232	5.05105e-20	FALSE	0.0636745	0.00356498	0.00435969
YIL050W	chrXII:666390_G/C	0.362884	0.151662	3.41787e-51	FALSE	chrXIV:370084_T/C	-0.318971	0.0753679	2.25316e-36	FALSE	0.0641788	0.00872193	0.0082351
YIL050W	chrXII:666390_G/C	0.362884	0.151662	3.41787e-51	FALSE	chrXIV:466588_T/G	0.135818	0.0142234	3.21911e-08	FALSE	0.0823373	0.00577833	0.000752581
YIL066C	chrXII:510208_GT/G	0.658677	0.384624	1.94061e-182	FALSE	chrXII:657022_T/C	-0.41289	0.164709	3.39927e-91	FALSE	-0.113439	0.0130691	8.54376e-10
YIL066C	chrXII:657022_T/C	-0.41289	0.164709	3.39927e-91	FALSE	chrXV:157219_T/C	0.10621	0.00998903	8.68516e-09	FALSE	-0.07176	0.00502416	0.000107993
YIL069C	chrXII:662515_G/A	-0.259285	0.0805131	7.59574e-22	FALSE	chrXIV:467028_A/G	-0.105716	0.00963195	0.000167509	FALSE	-0.0951221	0.00899814	0.000281828
YIL070C	chrXIII:329923_G/A	-0.154019	0.0372236	2.38466e-12	FALSE	chrXIV:358507_G/C	-0.0383681	0.00173215	0.0839492	FALSE	-0.0699478	0.00487183	0.000879532
YIL073C	chrIX:227301_A/T	-0.328152	0.0991899	3.89599e-50	TRUE	chrXIV:466588_T/G	0.468024	0.322375	2.92797e-74	FALSE	0.0736874	0.00537893	0.000436148
YIL076W	chrIV:371085_T/C	-0.122229	0.0182316	1.25843e-05	FALSE	chrXIV:372376_G/A	-0.325326	0.0892761	1.89688e-28	FALSE	-0.0967118	0.00930887	0.000510293
YIL077C	chrVII:141743_C/T	-0.206444	0.036244	9.40891e-16	FALSE	chrXIV:449640_A/G	0.210704	0.0215179	8.15933e-14	FALSE	0.085645	0.00778097	0.000779357
YIL077C	chrXII:663332_G/A	0.32404	0.115868	9.43441e-35	FALSE	chrXIV:449640_A/G	0.210704	0.0215179	8.15933e-14	FALSE	0.0871172	0.00751808	0.000613803
YIL080W	chrIV:998628_A/T	0.0808904	0.00530874	1.27766e-11	FALSE	chrVIII:101494_G/A	-0.166832	0.0329213	2.06272e-41	FALSE	-0.0631021	0.00406787	1.12317e-07
YIL080W	chrVIII:101494_G/A	-0.166832	0.0329213	2.06272e-41	FALSE	chrXIII:439990_A/G	0.0575539	0.00423765	1.30254e-06	FALSE	-0.0368421	0.00178625	0.0018985
YIL080W	chrIX:205156_A/C	-0.857984	0.727604	0	TRUE	chrXIV:547408_G/A	-0.229309	0.0439154	2.1046e-64	FALSE	-0.171508	0.0289229	7.65607e-39
YIL080W	chrIX:205156_A/C	-0.857984	0.727604	0	TRUE	chrXIV:445766_G/A	0.0667647	0.00503435	1.27367e-07	FALSE	0.00145716	1.85275e-06	0.907897
YIL088C	chrIV:1059459_A/C	0.129844	0.019692	2.65873e-10	FALSE	chrXIV:376313_C/T	-0.384343	0.182447	9.99035e-65	FALSE	0.0673907	0.00640298	0.00141612
YIL088C	chrIV:1059459_A/C	0.129844	0.019692	2.65873e-10	FALSE	chrXIV:487250_G/C	-0.162343	0.0249174	2.59189e-14	FALSE	0.050702	0.00235511	0.0164877
YIL101C	chrXII:662515_G/A	0.174085	0.0406012	6.03817e-15	FALSE	chrXIV:466588_T/G	0.26937	0.0342403	3.35216e-28	FALSE	0.0724952	0.00513962	0.00105133
YIL105C	chrXII:661927_A/G	0.330933	0.127162	3.95422e-34	FALSE	chrXIV:466588_T/G	0.210361	0.0335418	3.61902e-15	FALSE	0.0930713	0.00860351	0.000378884
YIL111W	chrIX:153725_A/G	-0.705029	0.487328	2.42998e-192	TRUE	chrXII:657022_T/C	-0.230631	0.0511687	1.93118e-32	FALSE	0.0653943	0.00421141	0.000532214
YIL117C	chrIV:998628_A/T	0.128764	0.006022	2.89841e-09	FALSE	chrVIII:114934_A/G	-0.56411	0.308014	6.77997e-117	FALSE	-0.0880653	0.00773856	3.78367e-05
YIL119C	chrIV:1003824_C/T	-0.151522	0.0238942	7.40192e-13	FALSE	chrIX:139367_A/G	0.103095	0.0167879	8.10443e-07	TRUE	-0.0921322	0.00835682	1.09581e-05
YIL123W	chrIX:128099_GA/G	-0.37824	0.132564	1.38601e-40	TRUE	chrXIII:333449_G/A	-0.170303	0.0337187	5.03424e-10	FALSE	0.115466	0.0133197	2.18928e-05
YIL136W	chrXII:668550_G/A	0.267091	0.0935887	8.09791e-30	FALSE	chrXIV:467028_A/G	0.25037	0.0220256	3.4881e-23	FALSE	0.0983974	0.00955684	1.69841e-05
YIL145C	chrXII:665236_T/G	-0.198462	0.0407122	3.208e-12	FALSE	chrXIV:472575_AG/A	-0.14311	0.012029	1.58685e-06	FALSE	-0.115143	0.0131927	4.68637e-05
YIL147C	chrXIV:377751_G/A	-0.126868	0.0174909	2.48047e-05	FALSE	chrXVI:171059_C/T	-0.118493	0.0137925	8.12957e-05	FALSE	-0.103031	0.0105788	0.000615731
YIL155C	chrXII:659350_C/T	0.344617	0.136275	8.03833e-48	FALSE	chrXIV:466588_T/G	0.305634	0.0775892	3.56614e-38	FALSE	0.121287	0.0144756	8.77299e-08
YIL160C	chrXII:875555_A/G	-0.0961106	0.00773818	3.39511e-05	FALSE	chrXIV:466588_T/G	0.310884	0.030848	7.32743e-29	FALSE	0.0747773	0.00553219	0.00108514
YIL162W	chrII:119103_T/G	-0.168543	0.0285842	3.62663e-11	FALSE	chrXV:145028_T/C	-0.15063	0.0228442	3.0544e-09	FALSE	0.0934252	0.00867057	0.000211842
YIL164C	chrIX:95590_C/T	0.117921	0.0124721	4.69767e-07	FALSE	chrXIV:376313_C/T	-0.224088	0.0268288	7.16717e-22	FALSE	-0.0720195	0.00510039	0.00122874
YIL165C	chrVIII:175012_C/T	0.214514	0.017839	3.02858e-18	FALSE	chrXIV:376313_C/T	-0.226965	0.0297855	6.34874e-22	FALSE	0.0800103	0.00589806	0.000414394
YIL165C	chrIX:57096_C/T	0.118766	0.0139246	2.95695e-07	FALSE	chrXV:173814_T/C	-0.282934	0.0746389	8.55419e-34	FALSE	-0.0882194	0.00764856	9.02531e-05
YIL167W	chrIX:32320_A/T	0.398087	0.164353	5.59649e-52	TRUE	chrXIV:467028_A/G	0.244895	0.0709102	5.0808e-22	FALSE	0.0940214	0.0087431	0.000153305
YIL172C	chrIX:44890_G/A	0.133429	0.0230067	2.22032e-09	FALSE	chrXIV:466588_T/G	0.195736	0.0442714	3.8867e-18	FALSE	0.0801829	0.00674088	0.00030317
YIL172C	chrX:26108_C/T	-0.359607	0.122142	5.24351e-53	FALSE	chrXV:33217_A/C	0.511564	0.236109	4.81974e-88	FALSE	0.0828533	0.00682565	0.000187165
YIR014W	chrXII:677005_A/G	0.160382	0.0248975	2.3721e-08	FALSE	chrXIV:376313_C/T	-0.303279	0.0881948	3.63368e-25	FALSE	0.122437	0.0149834	1.86788e-05
YIR027C	chrV:522010_C/T	-0.0966926	0.00673061	4.16232e-06	FALSE	chrX:661050_T/C	0.137479	0.0183137	8.50473e-11	FALSE	-0.0717774	0.00531179	0.000640908
YIR027C	chrXIV:44256_C/T	0.336183	0.115574	1.09788e-51	FALSE	chrXV:838118_A/G	-0.123422	0.0168348	7.46797e-09	FALSE	0.0848278	0.00704762	5.26523e-05
YIR028W	chrVI:94480_G/A	-0.280101	0.074702	6.3486e-31	FALSE	chrXIV:487250_G/C	-0.190663	0.0393033	1.16847e-15	FALSE	0.0807952	0.00668945	0.000578595
YIR028W	chrVIII:174120_A/C	0.168337	0.0202332	1.33046e-12	FALSE	chrXII:647095_A/G	-0.105488	0.0100715	8.73566e-06	FALSE	-0.0796709	0.006289	0.000667632
YIR029W	chrXIV:46179_G/A	0.110722	0.0111626	1.27113e-06	FALSE	chrXV:839583_G/T	-0.114419	0.0120705	6.97646e-07	FALSE	0.07605	0.00568935	0.000821855
YIR030C	chrIX:416075_A/T	-0.488863	0.246641	5.06037e-79	FALSE	chrXIV:466588_T/G	0.160684	0.0237682	9.87853e-10	FALSE	0.0892981	0.007909	0.000164149
YIR031C	chrVI:95387_G/C	-0.378727	0.144531	4.29531e-108	FALSE	chrXIV:373628_AT/A	-0.136563	0.0153716	2.9038e-16	FALSE	-0.0560077	0.00292178	0.00022877
YIR031C	chrX:211991_CT/C	0.0760494	0.00857974	6.0929e-07	FALSE	chrXIV:373628_AT/A	-0.136563	0.0153716	2.9038e-16	FALSE	0.0560092	0.00310175	0.000213905
YIR033W	chrI:48890_C/T	-0.469716	0.233352	9.35629e-107	FALSE	chrXII:657022_T/C	-0.262458	0.0616036	1.63242e-40	FALSE	0.075378	0.00652876	6.8616e-05
YIR033W	chrIV:681304_G/A	0.0783353	0.0063047	3.19299e-05	FALSE	chrXIV:465187_A/T	0.159555	0.022902	6.16523e-17	FALSE	0.0568072	0.00329979	0.00267887
YIR033W	chrVII:397449_G/A	0.511368	0.26329	1.24709e-122	FALSE	chrXII:657022_T/C	-0.262458	0.0616036	1.63242e-40	FALSE	-0.0725352	0.00521686	0.000114486
YIR036C	chrXII:650212_T/C	0.411797	0.182818	2.39095e-60	FALSE	chrXIV:404051_A/G	-0.22694	0.0813049	1.2334e-18	FALSE	0.0477059	0.00622157	0.0597506
YIR036C	chrXII:650212_T/C	0.411797	0.182818	2.39095e-60	FALSE	chrXIV:481081_C/T	-0.13613	0.0178174	9.01599e-08	FALSE	0.0836301	0.00587918	0.000944089
YIR038C	chrIV:431674_G/C	-0.11965	0.0138496	2.14843e-07	FALSE	chrXIV:370084_T/C	-0.305043	0.140695	2.37013e-32	FALSE	-0.0879882	0.00807756	0.000110505
YIR038C	chrX:658912_C/T	-0.0895571	0.00867367	8.23871e-05	FALSE	chrXV:159655_C/T	0.417757	0.174085	1.51321e-65	FALSE	-0.0872529	0.00749552	0.000134126
YIR042C	chrIX:424866_T/C	-0.835784	0.719407	0	FALSE	chrXVI:29749_C/T	0.239103	0.0589718	3.33541e-67	FALSE	0.216954	0.0468369	7.6727e-57
YIR043C	chrV:11049_T/C	0.169478	0.0151609	2.61199e-14	FALSE	chrXIV:18046_T/C	0.503355	0.248618	1.2153e-94	FALSE	-0.0736275	0.00592143	0.000764377
YIR043C	chrX:723691_A/G	0.40987	0.146166	8.69616e-68	FALSE	chrXIV:18046_T/C	0.503355	0.248618	1.2153e-94	FALSE	-0.146315	0.0213657	3.09406e-11
YIR043C	chrXIV:18046_T/C	0.503355	0.248618	1.2153e-94	FALSE	chrXVI:29749_C/T	0.192582	0.0331913	5.09754e-18	FALSE	-0.0806177	0.00645342	0.000223042
YJL012C	chrVIII:370997_C/A	-0.137567	0.0162205	2.77611e-07	FALSE	chrXIII:24565_A/G	-0.258665	0.0563677	1.88132e-21	FALSE	0.154465	0.0246249	7.67456e-09
YJL012C	chrX:62857_A/G	0.193835	0.0386186	5.17314e-13	FALSE	chrXIII:24565_A/G	-0.258665	0.0563677	1.88132e-21	FALSE	-0.174232	0.0295061	8.54066e-11
YJL012C	chrXIII:24565_A/G	-0.258665	0.0563677	1.88132e-21	FALSE	chrXV:156746_A/G	-0.105952	0.0116581	7.08008e-05	FALSE	0.114542	0.0127924	1.83845e-05
YJL012C	chrXIII:24565_A/G	-0.258665	0.0563677	1.88132e-21	FALSE	chrXVI:468648_C/G	-0.144572	0.0204792	6.8162e-08	FALSE	0.0890819	0.00780053	0.000860257
YJL029C	chrIV:1080944_GTGTATGTAATGTTAAGCGCTAAATA/G	0.114322	0.0152434	9.58501e-05	FALSE	chrXIV:466588_T/G	0.128919	0.0135575	2.1657e-05	FALSE	0.103358	0.0105592	0.000425935
YJL030W	chrX:660402_A/G	-0.164748	0.0229193	1.72153e-08	FALSE	chrXII:668550_G/A	0.239655	0.0540081	4.47911e-16	FALSE	-0.104978	0.0109615	0.000310214
YJL042W	chrIX:138636_T/A	-0.120984	0.0130173	2.71017e-06	FALSE	chrXII:136527_T/C	0.128606	0.028219	6.62324e-07	FALSE	-0.0855403	0.00725651	0.000896704
YJL048C	chrVII:138853_A/T	-0.115855	0.0119669	2.53699e-15	FALSE	chrXII:657022_T/C	0.78353	0.618526	3.91514e-299	FALSE	-0.0467932	0.00216972	0.00119932
YJL051W	chrXIV:376313_C/T	-0.19023	0.0335914	1.51593e-11	FALSE	chrXV:170921_A/G	0.159867	0.0230359	9.76913e-09	FALSE	0.093762	0.00876264	0.00069901
YJL052W	chrIX:141022_A/G	-0.148752	0.0222992	4.92115e-09	FALSE	chrXV:145551_G/A	-0.103052	0.0117317	4.51163e-05	FALSE	-0.0998951	0.00989482	7.70763e-05
YJL055W	chrX:334264_C/T	-0.481827	0.208555	2.45573e-69	TRUE	chrXIV:462478_C/T	0.144602	0.0274807	1.39285e-08	FALSE	0.08909	0.00776147	0.000461005
YJL060W	chrXV:511243_T/A	0.135435	0.0186915	1.62816e-07	FALSE	chrXVI:64901_T/TC	-0.126646	0.0146532	9.84934e-07	FALSE	0.0959493	0.00905263	0.000212759
YJL061W	chrXII:661444_G/A	0.108239	0.0118842	0.000253136	FALSE	chrXIV:466588_T/G	0.322377	0.102088	2.20964e-26	FALSE	-0.0958768	0.00918633	0.00118685
YJL063C	chrXIII:338431_A/G	-0.149674	0.0257618	5.57767e-11	FALSE	chrXIV:466588_T/G	0.60914	0.324783	7.78354e-111	FALSE	-0.0868467	0.00751283	0.000126662
YJL068C	chrXII:681614_G/A	0.15269	0.0232202	1.65097e-10	FALSE	chrXIV:376313_C/T	-0.403019	0.230181	1.87562e-54	FALSE	0.069971	0.00732845	0.00426315
YJL068C	chrXII:681614_G/A	0.15269	0.0232202	1.65097e-10	FALSE	chrXIV:487935_C/T	-0.313415	0.0918905	3.94564e-35	FALSE	0.0563667	0.00382867	0.0217402
YJL068C	chrXII:906431_T/C	0.122837	0.0172071	2.48782e-07	FALSE	chrXIV:487935_C/T	-0.313415	0.0918905	3.94564e-35	FALSE	0.0710359	0.00492128	0.00283974
YJL078C	chrVIII:101494_G/A	0.422545	0.162308	2.16757e-66	FALSE	chrXIII:409453_T/C	-0.0956182	0.00999576	2.80314e-05	FALSE	0.107824	0.0115693	2.3171e-06
YJL079C	chrXIV:347728_A/G	-0.147292	0.0238931	8.63594e-10	FALSE	chrXV:170921_A/G	0.191667	0.0354827	3.84093e-16	FALSE	0.0753814	0.00561514	0.00111919
YJL088W	chrVI:168984_T/C	-0.130094	0.0177931	8.2424e-07	FALSE	chrXIV:445766_G/A	0.115267	0.0112166	7.77077e-05	FALSE	0.0850048	0.00718932	0.00123819
YJL095W	chrI:47518_A/G	-0.104306	0.00783866	0.000393532	FALSE	chrXIV:262301_G/A	-0.105103	0.00976818	0.00041425	FALSE	0.0951662	0.0089553	0.0011776
YJL096W	chrXIII:334830_T/G	-0.130087	0.0212778	3.85391e-07	FALSE	chrXIV:370084_T/C	-0.0668212	0.00358096	0.0146489	FALSE	-0.0837639	0.00700361	0.00102752
YJL100W	chrVII:140806_G/A	-0.148787	0.0200706	1.70779e-10	FALSE	chrXII:659350_C/T	0.388128	0.158898	2.406e-56	FALSE	-0.0810608	0.00670214	0.000446937
YJL100W	chrXII:659350_C/T	0.388128	0.158898	2.406e-56	FALSE	chrXV:165456_A/G	0.0994504	0.00926176	1.77935e-05	FALSE	0.0744329	0.00544056	0.00132757
YJL102W	chrXI:232523_C/T	0.329496	0.115689	2.96218e-37	FALSE	chrXIII:474399_T/C	-0.118522	0.0147322	2.00753e-06	FALSE	0.0827904	0.00751679	0.000836523
YJL102W	chrXI:232523_C/T	0.329496	0.115689	2.96218e-37	FALSE	chrXIV:466588_T/G	0.174028	0.0273401	8.01885e-11	FALSE	-0.0941667	0.00873656	0.000148955
YJL103C	chrVII:146595_T/C	-0.169392	0.0313043	1.10263e-10	FALSE	chrXI:230068_A/G	0.193307	0.0391382	2.6766e-13	FALSE	0.0907918	0.00817279	0.000517069
YJL112W	chrXII:660371_C/T	0.323197	0.121802	2.70464e-40	FALSE	chrXIV:373628_AT/A	-0.215414	0.0268665	7.39335e-13	FALSE	0.105096	0.0108692	6.67048e-06
YJL117W	chrVIII:421095_C/T	-0.107376	0.0174728	1.87984e-05	FALSE	chrXV:156746_A/G	-0.16484	0.0253292	6.33575e-11	FALSE	0.0910354	0.00802361	0.000265922
YJL117W	chrXIII:26333_G/A	-0.195108	0.0287916	1.69019e-14	FALSE	chrXV:156746_A/G	-0.16484	0.0253292	6.33575e-11	FALSE	0.0852819	0.0071905	0.000657541
YJL125C	chrVII:124460_A/G	0.162682	0.0221232	5.96103e-09	FALSE	chrXIV:467028_A/G	0.319569	0.151057	1.41132e-25	FALSE	-0.0919235	0.00842701	0.000954472
YJL133C-A	chrX:659425_T/C	0.119096	0.0162335	1.91973e-06	FALSE	chrXII:657022_T/C	0.261308	0.0713567	1.90329e-24	FALSE	-0.0846645	0.00733444	0.000719484
YJL133C-A	chrXII:657022_T/C	0.261308	0.0713567	1.90329e-24	FALSE	chrXIV:370084_T/C	-0.176497	0.0259808	6.59016e-11	FALSE	0.132463	0.0173327	1.31917e-07
YJL133C-A	chrXIV:466588_T/G	0.309421	0.0635445	5.85492e-29	FALSE	chrXIV:370084_T/C	-0.176497	0.0259808	6.59016e-11	FALSE	0.0902212	0.00811258	0.000299293
YJL140W	chrX:150264_G/A	-0.611166	0.377025	1.56568e-112	TRUE	chrXII:659350_C/T	0.104791	0.0102482	1.13929e-05	FALSE	0.0781035	0.00609456	0.00104322
YJL154C	chrI:47660_T/C	-0.0926607	0.0100917	0.000147594	FALSE	chrVII:92892_T/C	-0.159213	0.0316045	8.68404e-11	FALSE	0.0796132	0.00632192	0.00106036
YJL157C	chrIV:997624_A/G	0.186619	0.0297961	1.59811e-22	FALSE	chrVIII:101494_G/A	-0.653492	0.422685	4.29957e-175	FALSE	-0.102246	0.010682	5.07407e-08
YJL157C	chrXIII:409778_G/T	0.189961	0.036445	2.94029e-23	FALSE	chrXIV:466588_T/G	0.268465	0.0697047	6.07459e-43	FALSE	0.06157	0.00374353	0.0010024
YJL163C	chrXII:662515_G/A	0.192362	0.0456258	1.40998e-13	FALSE	chrXIV:370084_T/C	-0.313337	0.0646643	2.27007e-28	FALSE	0.0656102	0.00802528	0.0174554
YJL163C	chrXII:662515_G/A	0.192362	0.0456258	1.40998e-13	FALSE	chrXIV:466588_T/G	0.176463	0.0228547	2.64118e-10	FALSE	0.0660337	0.0037359	0.016714
YJL166W	chrXII:650212_T/C	0.448607	0.216964	2.65594e-66	FALSE	chrXIV:377751_G/A	0.0710279	0.00516978	0.00583233	FALSE	0.0901799	0.00803625	0.000205534
YJL170C	chrIII:201185_C/A	-0.872033	0.758321	0	FALSE	chrIV:1006085_G/A	0.0615185	0.00353911	1.98695e-05	FALSE	-0.0592997	0.00335902	3.85733e-05
YJL170C	chrIII:201185_C/A	-0.872033	0.758321	0	FALSE	chrVIII:100079_A/G	-0.104738	0.00925139	5.83262e-13	FALSE	0.139455	0.0193566	2.02666e-21
YJL172W	chrIV:1057818_T/A	0.0808038	0.00297621	2.14698e-06	FALSE	chrXIV:376313_C/T	-0.205999	0.0694365	6.74122e-28	FALSE	0.0545262	0.00347545	0.00135655
YJL172W	chrIV:1057818_T/A	0.0808038	0.00297621	2.14698e-06	FALSE	chrXIV:168133_T/C	0.078644	0.0061048	3.81013e-06	FALSE	0.0548039	0.00323366	0.00125801
YJL172W	chrX:98106_C/T	-0.693644	0.481752	7.57461e-216	TRUE	chrXIV:376313_C/T	-0.205999	0.0694365	6.74122e-28	FALSE	0.0455919	0.00542819	0.0127009
YJL172W	chrX:98106_C/T	-0.693644	0.481752	7.57461e-216	TRUE	chrXIV:469224_A/G	-0.17487	0.0254196	5.67113e-21	FALSE	0.0763312	0.00499258	3.01341e-05
YJL177W	chrX:91769_G/GAA	-0.266641	0.0586768	2.12047e-21	TRUE	chrXIV:370084_T/C	0.32504	0.0717234	2.97845e-26	FALSE	0.0918729	0.0084282	0.000825831
YJL178C	chrX:89544_C/T	-0.37104	0.143111	3.23992e-40	TRUE	chrXIV:487935_C/T	-0.174618	0.0288128	3.79823e-10	FALSE	-0.0979852	0.00959493	0.000250128
YJL200C	chrIV:541543_GA/G	-0.146236	0.0257425	3.53125e-07	FALSE	chrXVI:518836_A/G	0.12971	0.0179091	6.66798e-06	FALSE	-0.0955566	0.00908827	0.000840458
YJL213W	chrX:31017_T/C	-0.212654	0.0404513	9.00736e-19	TRUE	chrXIII:392476_T/C	0.115325	0.0173999	1.20924e-06	FALSE	0.0795406	0.0062481	0.000757789
YJL221C	chrIX:44890_G/A	0.133429	0.0230067	2.22032e-09	FALSE	chrXIV:466588_T/G	0.195736	0.0442714	3.8867e-18	FALSE	0.0801829	0.00674088	0.00030317
YJL221C	chrX:26108_C/T	-0.359607	0.122142	5.24351e-53	FALSE	chrXV:33217_A/C	0.511564	0.236109	4.81974e-88	FALSE	0.0828533	0.00682565	0.000187165
YJL225C	chrIX:28874_G/C	-0.546572	0.298044	8.60422e-168	FALSE	chrX:27330_G/A	-0.561961	0.322764	4.04155e-174	FALSE	-0.310768	0.0964493	8.22594e-70
YJL225C	chrX:27330_G/A	-0.561961	0.322764	4.04155e-174	FALSE	chrXIV:463554_A/T	0.111523	0.00886336	9.8162e-12	FALSE	-0.0567552	0.00319693	0.000485983
YJR004C	chrIII:201156_T/C	0.633274	0.414543	6.70554e-245	FALSE	chrVIII:105298_T/A	-0.398201	0.191119	3.56256e-130	FALSE	-0.382004	0.144344	1.2669e-122
YJR004C	chrIII:201156_T/C	0.633274	0.414543	6.70554e-245	FALSE	chrXII:657860_G/A	-0.0734811	0.0117229	2.05606e-07	FALSE	-0.101131	0.0104054	1.49213e-12
YJR004C	chrIII:201156_T/C	0.633274	0.414543	6.70554e-245	FALSE	chrXIII:409778_G/T	0.100231	0.00481103	6.57843e-11	FALSE	0.0694508	0.00511317	8.28921e-07
YJR004C	chrIV:998628_A/T	0.0909537	0.00566694	1.31299e-10	FALSE	chrVIII:105298_T/A	-0.398201	0.191119	3.56256e-130	FALSE	-0.0773327	0.00632177	4.03596e-08
YJR004C	chrVIII:105298_T/A	-0.398201	0.191119	3.56256e-130	FALSE	chrXIII:409778_G/T	0.100231	0.00481103	6.57843e-11	FALSE	-0.058547	0.00339265	3.19803e-05
YJR010C-A	chrX:456070_TA/T	-0.33031	0.101775	3.06157e-30	TRUE	chrXIV:466588_T/G	0.225045	0.0528155	2.67373e-15	FALSE	0.123087	0.0150588	1.25335e-05
YJR025C	chrVIII:115977_A/T	-0.167376	0.0221847	9.06833e-18	FALSE	chrXV:840306_T/C	-0.215236	0.0451901	1.25863e-27	FALSE	-0.0633034	0.00397575	0.000963787
YJR027W	chrIII:166390_G/C	-0.147935	0.0342986	4.4368e-19	FALSE	chrX:472163_T/C	-0.825632	0.688046	7.41644e-280	TRUE	-0.0718163	0.0051379	1.11447e-05
YJR028W	chrI:166369_T/C	-0.465973	0.240949	4.91073e-79	FALSE	chrIV:961234_C/G	-0.122112	0.0117561	8.32285e-08	FALSE	-0.0865857	0.00738149	0.000148162
YJR028W	chrI:166369_T/C	-0.465973	0.240949	4.91073e-79	FALSE	chrX:472163_T/C	-0.187845	0.0315871	3.85958e-16	TRUE	-0.144286	0.0198623	2.60116e-10
YJR028W	chrI:166369_T/C	-0.465973	0.240949	4.91073e-79	FALSE	chrXVI:803590_T/C	-0.261112	0.0686149	3.9969e-29	FALSE	-0.131929	0.0179043	7.34759e-09
YJR028W	chrXIII:429941_A/T	0.0918756	0.00820022	5.9978e-05	FALSE	chrXVI:469693_C/T	0.108845	0.0118631	1.78117e-06	FALSE	-0.0664602	0.00435339	0.00344432
YJR029W	chrIII:158956_T/C	-0.28763	0.102914	3.00593e-56	FALSE	chrX:472163_T/C	-0.671202	0.446001	1.33644e-204	TRUE	-0.123644	0.0162333	9.39211e-13
YJR029W	chrIII:158956_T/C	-0.28763	0.102914	3.00593e-56	FALSE	chrXII:818534_G/T	-0.218584	0.0484835	9.28756e-35	FALSE	-0.0637101	0.00437769	0.000213826
YJR029W	chrX:472163_T/C	-0.671202	0.446001	1.33644e-204	TRUE	chrXII:818534_G/T	-0.218584	0.0484835	9.28756e-35	FALSE	-0.12743	0.0158996	2.05843e-13
YJR029W	chrX:472163_T/C	-0.671202	0.446001	1.33644e-204	TRUE	chrXIV:87852_G/A	-0.0918532	0.00760764	8.87001e-08	FALSE	-0.0746433	0.00553421	1.32521e-05
YJR047C	chrXII:657022_T/C	-0.645294	0.418383	8.53167e-211	FALSE	chrXIII:409778_G/T	0.378309	0.151238	4.42599e-94	FALSE	-0.0761813	0.00580582	2.52518e-06
YJR047C	chrXII:657022_T/C	-0.645294	0.418383	8.53167e-211	FALSE	chrXIV:467028_A/G	-0.102223	0.0109284	2.91289e-10	FALSE	-0.0754283	0.00562664	3.32658e-06
YJR048W	chrVI:211652_T/C	0.0538497	0.00911267	0.000340865	FALSE	chrXIII:338431_A/G	-0.0913126	0.00816612	1.29893e-09	FALSE	0.0516104	0.00273362	0.000568986
YJR048W	chrXII:657022_T/C	0.805747	0.65369	2.47638e-297	FALSE	chrXIV:400049_T/C	0.169834	0.0221482	9.18825e-28	FALSE	0.10615	0.0110832	2.55804e-12
YJR059W	chrX:543721_A/G	-0.12903	0.0189339	6.20383e-06	TRUE	chrXII:687405_T/C	0.214462	0.0483599	9.02833e-14	FALSE	-0.108031	0.0115882	0.000154836
YJR062C	chrV:132767_T/A	0.103615	0.011138	0.000249738	FALSE	chrVIII:122207_G/A	-0.120651	0.0144218	2.25529e-05	FALSE	-0.0932506	0.00864926	0.000990449
YJR080C	chrXII:666390_G/C	0.23332	0.0616152	5.8466e-23	FALSE	chrXIV:370084_T/C	-0.197004	0.0280676	7.80363e-13	FALSE	0.0917609	0.00934555	7.98321e-05
YJR080C	chrXIV:306250_A/G	-0.157883	0.0557275	9.79405e-10	FALSE	chrXV:159655_C/T	0.21819	0.0478118	2.39952e-20	FALSE	0.0817185	0.00655442	0.00043891
YJR094C	chrII:399535_C/T	-0.0957096	0.00532833	4.68752e-08	FALSE	chrX:607523_G/T	-0.809205	0.65748	2.67439e-253	TRUE	0.0640535	0.00408299	0.00023973
YJR095W	chrX:609410_C/G	0.705905	0.500108	6.78908e-166	TRUE	chrXIV:465187_A/T	0.104511	0.00706657	4.81117e-06	FALSE	0.109557	0.0119856	2.35059e-07
YJR102C	chrVII:366198_AATATAT/A	0.0938678	0.00801375	0.000319115	FALSE	chrX:619526_G/A	0.422099	0.19391	7.76099e-52	TRUE	0.119937	0.0143061	4.59338e-06
YJR103W	chrIV:689337_A/G	-0.0934636	0.00586683	1.07288e-06	FALSE	chrXIV:466588_T/G	-0.625806	0.496168	1.29979e-150	FALSE	0.0678072	0.00636738	0.000748267
YJR103W	chrIV:689337_A/G	-0.0934636	0.00586683	1.07288e-06	FALSE	chrXIV:356409_T/C	-0.228742	0.0491691	1.38895e-28	FALSE	0.0420795	0.00152376	0.0353998
YJR103W	chrXII:659769_C/T	0.125791	0.0171696	5.98471e-11	FALSE	chrXIV:466588_T/G	-0.625806	0.496168	1.29979e-150	FALSE	0.0571541	0.00546757	0.00446916
YJR103W	chrXII:659769_C/T	0.125791	0.0171696	5.98471e-11	FALSE	chrXIV:356409_T/C	-0.228742	0.0491691	1.38895e-28	FALSE	0.0541509	0.00261745	0.00674219
YJR104C	chrX:622799_A/G	-0.459505	0.172965	3.39019e-82	TRUE	chrXV:95687_T/G	0.176087	0.0311939	4.3018e-16	FALSE	-0.0708712	0.00542044	0.0008793
YJR104C	chrXII:877560_T/G	0.0839717	0.00584286	8.14631e-05	FALSE	chrXIV:492375_A/G	-0.177557	0.030915	1.54928e-15	FALSE	0.0725749	0.00520537	0.00066626
YJR112W	chrXIV:377751_G/A	-0.405345	0.158037	3.33989e-45	FALSE	chrXV:186481_G/A	0.171933	0.0274768	3.83853e-10	FALSE	0.0997645	0.00992308	0.000253784
YJR113C	chrXIII:327769_G/A	-0.101937	0.0119264	2.12522e-06	FALSE	chrXIV:467028_A/G	0.470863	0.208039	2.30251e-86	FALSE	-0.105469	0.0110156	9.79098e-07
YJR122W	chrX:653755_T/C	0.330258	0.110846	3.33917e-41	TRUE	chrXII:663332_G/A	0.150046	0.0261096	2.70686e-10	FALSE	-0.100744	0.0111136	2.21974e-05
YJR122W	chrX:653755_T/C	0.330258	0.110846	3.33917e-41	TRUE	chrXIV:466588_T/G	0.462584	0.176598	5.47e-65	FALSE	-0.0965874	0.00948269	4.53552e-05
YJR122W	chrXIII:333449_G/A	-0.146892	0.0220051	6.45643e-10	FALSE	chrXIV:370084_T/C	-0.139771	0.0190152	3.97248e-08	FALSE	-0.0689521	0.00468655	0.0034951
YJR124C	chrXII:668550_G/A	-0.283323	0.0820199	1.89421e-24	FALSE	chrXIV:449640_A/G	-0.142446	0.0215867	1.67532e-07	FALSE	-0.121147	0.0145043	9.10937e-06
YJR125C	chrXII:650212_T/C	0.347363	0.121907	1.04193e-36	FALSE	chrXIV:376313_C/T	-0.315316	0.0930386	8.69593e-31	FALSE	0.12702	0.0161098	1.66557e-06
YJR127C	chrX:663083_A/G	-0.646702	0.419905	1.24806e-166	TRUE	chrXIV:376313_C/T	-0.200165	0.0522847	3.09493e-23	FALSE	-0.0690927	0.00471982	0.000325948
YJR131W	chrVII:126626_C/T	-0.09654	0.0081133	8.20675e-07	FALSE	chrX:669427_G/A	0.754071	0.56465	5.948e-202	TRUE	-0.0659055	0.00434343	0.000730271
YJR132W	chrXII:650212_T/C	0.187762	0.0345363	1.40754e-13	FALSE	chrXIV:466588_T/G	0.29482	0.127098	4.98335e-27	FALSE	-0.123647	0.0152229	9.40127e-07
YJR137C	chrI:51287_T/C	-0.112548	0.013855	1.52997e-05	FALSE	chrXII:690162_T/C	-0.0893261	0.00737018	0.000535839	FALSE	-0.114958	0.0130038	9.72265e-06
YJR139C	chrXIV:467028_A/G	-0.430699	0.153587	2.87033e-53	FALSE	chrXV:138662_A/G	-0.188064	0.036113	6.20897e-13	FALSE	-0.0885862	0.00780834	0.00062253
YJR145C	chrIV:1060010_T/C	-0.0983785	0.0143675	0.000341021	FALSE	chrXIV:462478_C/T	-0.136077	0.0155103	4.85798e-06	FALSE	-0.0962197	0.00922422	0.000437839
YJR148W	chrX:707018_G/A	-0.27122	0.0713041	2.89499e-25	TRUE	chrXIV:487250_G/C	-0.118726	0.0144601	7.37205e-06	FALSE	0.190463	0.0361178	1.41396e-13
YJR149W	chrX:707018_G/A	-0.732442	0.539234	1.9907e-213	TRUE	chrXII:662515_G/A	0.170506	0.0310196	2.39825e-20	FALSE	-0.0623227	0.0037566	0.000570473
YJR149W	chrXIV:376313_C/T	-0.189868	0.0322657	1.94127e-21	FALSE	chrXV:139908_A/G	0.113184	0.0127849	5.70993e-10	FALSE	0.0783002	0.00611792	1.54694e-05
YJR152W	chrVI:94981_T/C	-0.482359	0.236192	4.71673e-106	FALSE	chrXIV:466588_T/G	-0.30134	0.138883	1.7984e-42	FALSE	0.0799236	0.00624451	4.81169e-05
YJR154W	chrVII:386599_C/T	0.154496	0.0262274	2.68951e-10	FALSE	chrXIV:467028_A/G	-0.344662	0.165169	3.78783e-37	FALSE	-0.112853	0.0132828	3.92754e-06
YJR154W	chrXIII:338431_A/G	0.117875	0.0147981	1.2538e-06	FALSE	chrXV:171511_A/C	-0.151163	0.0227269	6.0468e-10	FALSE	-0.0827374	0.00676699	0.000658175
YJR155W	chrI:46375_A/T	-0.194515	0.031246	4.92236e-14	FALSE	chrXIV:487935_C/T	-0.197755	0.0349681	1.48135e-13	FALSE	0.0934617	0.00876754	0.000260912
YJR155W	chrII:636093_T/C	0.175378	0.0448581	1.14863e-11	FALSE	chrXIV:487935_C/T	-0.197755	0.0349681	1.48135e-13	FALSE	-0.08543	0.00726783	0.000789976
YJR156C	chrX:26108_C/T	0.31728	0.0895013	2.92901e-39	FALSE	chrXIV:20559_C/T	0.439634	0.184848	4.18695e-69	FALSE	-0.121607	0.0145208	2.14981e-07
YKL004W	chrX:647196_C/T	0.123051	0.012092	2.00256e-05	FALSE	chrXII:665236_T/G	-0.31634	0.0946815	1.23638e-26	FALSE	0.0960343	0.00919791	0.000851525
YKL008C	chrXII:657022_T/C	-0.534327	0.286726	6.4886e-98	FALSE	chrXIV:373628_AT/A	-0.215795	0.0474439	1.37813e-20	FALSE	-0.074691	0.00554346	0.0010285
YKL016C	chrXI:406069_G/A	-0.338879	0.0863793	8.06197e-50	TRUE	chrXV:485781_G/A	0.160678	0.0248431	1.69383e-13	FALSE	0.0727318	0.00541799	0.000744929
YKL016C	chrXV:485781_G/A	0.160678	0.0248431	1.69383e-13	FALSE	chrXVI:483904_T/C	-0.11413	0.0133009	1.32025e-07	FALSE	-0.0771638	0.00588139	0.000342581
YKL029C	chrVII:126626_C/T	0.172329	0.0281981	2.75217e-11	FALSE	chrXIV:467028_A/G	0.230815	0.0844396	1.64077e-16	FALSE	-0.0911445	0.00824476	0.000387477
YKL034W	chrV:120796_T/C	0.106094	0.00867455	5.92307e-05	FALSE	chrXII:677900_T/C	0.226771	0.0578373	2.86073e-17	FALSE	0.0897761	0.00792105	0.000674088
YKL034W	chrXII:677900_T/C	0.226771	0.0578373	2.86073e-17	FALSE	chrXIV:370084_T/C	-0.241635	0.0379468	4.45097e-17	FALSE	0.0906693	0.00816632	0.000597712
YKL068W-A	chrVIII:170740_C/G	0.290693	0.0824803	5.39833e-40	FALSE	chrX:658664_T/TC	0.12032	0.00988847	1.72159e-08	FALSE	0.0841966	0.00697477	7.077e-05
YKL085W	chrVI:58952_A/G	0.079668	0.00676321	0.00146992	FALSE	chrXV:171150_T/C	0.189149	0.0343891	1.06777e-13	FALSE	0.0815066	0.00655571	0.00119557
YKL085W	chrXII:687405_T/C	0.175764	0.0321917	3.40215e-12	FALSE	chrXIV:492375_A/G	-0.115253	0.0205451	5.29194e-06	FALSE	0.0871614	0.00754808	0.000491047
YKL093W	chrXI:250134_G/A	-0.170117	0.0236619	1.24342e-12	TRUE	chrXV:171150_T/C	0.271014	0.0719873	1.51105e-28	FALSE	0.084573	0.00658586	0.00036592
YKL093W	chrXII:659769_C/T	0.233147	0.0707528	6.46882e-22	FALSE	chrXIV:465187_A/T	0.196358	0.0132109	5.4469e-14	FALSE	0.0949559	0.00881938	7.0371e-05
YKL096W	chrXI:260038_C/T	0.78446	0.606153	1.20901e-269	TRUE	chrXII:692874_T/C	-0.0806917	0.00689729	3.58837e-07	FALSE	0.0579746	0.00331714	0.00025071
YKL096W	chrXI:260038_C/T	0.78446	0.606153	1.20901e-269	TRUE	chrXV:174019_A/T	0.158767	0.0253882	9.50484e-23	FALSE	-0.0599199	0.0035269	0.000167338
YKL096W-A	chrII:541139_G/A	-0.169521	0.0132465	9.7797e-15	FALSE	chrXV:170921_A/G	0.363962	0.130717	2.57851e-56	FALSE	0.0920278	0.00843962	2.08211e-05
YKL096W-A	chrXIII:334830_T/G	-0.196331	0.0356352	6.49441e-19	FALSE	chrXV:170921_A/G	0.363962	0.130717	2.57851e-56	FALSE	0.0722943	0.00515908	0.000823295
YKL112W	chrVIII:101494_G/A	0.157702	0.0120102	2.88575e-09	FALSE	chrXIII:409219_TCAACAACAA/T	-0.139919	0.0206667	1.11319e-07	FALSE	0.091632	0.00824036	0.00048045
YKL112W	chrXII:657022_T/C	-0.344069	0.112207	1.72656e-36	FALSE	chrXIV:465187_A/T	0.185885	0.0290393	2.55677e-12	FALSE	-0.115469	0.0131833	1.17552e-05
YKL125W	chrXI:211438_C/T	0.130447	0.0148828	3.62211e-07	TRUE	chrXIV:376313_C/T	0.337001	0.18235	1.76295e-31	FALSE	-0.093513	0.0087129	0.000254611
YKL133C	chrXII:668550_G/A	0.231538	0.0551414	2.4559e-16	FALSE	chrXIV:368183_C/T	-0.271141	0.0754207	1.46904e-21	FALSE	0.0976319	0.00948693	0.000456599
YKL141W	chrXII:640445_G/A	0.259124	0.0726393	1.21293e-23	FALSE	chrXIV:488598_G/C	-0.165797	0.0294549	8.55264e-11	FALSE	0.0827052	0.00678496	0.00107911
YKL146W	chrXII:659350_C/T	0.110315	0.014439	8.01651e-06	FALSE	chrXIV:376313_C/T	-0.193505	0.0349976	3.01129e-14	FALSE	0.0822748	0.00674393	0.000838562
YKL150W	chrXII:650212_T/C	0.591947	0.377655	1.03366e-143	FALSE	chrXIV:318991_A/T	-0.140702	0.0182662	2.97624e-12	FALSE	0.0741678	0.00506342	0.000151655
YKL150W	chrXII:136527_T/C	0.149751	0.0298352	4.30359e-14	FALSE	chrXIV:466588_T/G	0.206906	0.0261624	4.97032e-24	FALSE	-0.0688065	0.00464429	0.000470309
YKL161C	chrX:546527_T/C	-0.161246	0.020145	9.76882e-09	FALSE	chrXII:548551_G/A	-0.113983	0.014043	2.75703e-05	FALSE	0.103623	0.0105857	0.00013899
YKL172W	chrXI:129623_C/A	-0.172262	0.0324071	4.33531e-09	TRUE	chrXII:691332_A/T	-0.13063	0.0156897	7.96897e-06	FALSE	-0.0963884	0.00926736	0.000959369
YKL175W	chrVII:163315_T/C	0.076515	0.00529443	0.0083093	FALSE	chrXII:134351_T/C	-0.0948398	0.0104187	0.00111492	FALSE	-0.0948432	0.00894657	0.00110013
YKL178C	chrIII:201156_T/C	0.902311	0.831346	0	FALSE	chrVIII:116330_G/A	-0.149953	0.0259689	4.33279e-41	FALSE	-0.111381	0.0121692	2.53734e-24
YKL178C	chrIII:201156_T/C	0.902311	0.831346	0	FALSE	chrXV:847833_C/T	-0.052385	0.00252691	9.86102e-07	FALSE	0.0651071	0.00420926	1.33784e-09
YKL189W	chrIV:998628_A/T	0.136996	0.0193566	5.92737e-07	FALSE	chrVIII:101494_G/A	-0.306272	0.0807476	1.90783e-27	FALSE	-0.0902007	0.00809284	0.000962089
YKL194C	chrXII:687405_T/C	0.195854	0.0426434	1.70444e-13	FALSE	chrXIV:370084_T/C	-0.156713	0.0203115	3.28219e-08	FALSE	0.0982273	0.00963074	0.000186718
YKL195W	chrXII:662515_G/A	0.202117	0.0411241	4.66966e-16	FALSE	chrXIV:372376_G/A	-0.153606	0.0193597	7.83657e-09	FALSE	0.111988	0.0124708	5.59129e-06
YKL209C	chrIII:201185_C/A	-0.938652	0.887205	0	FALSE	chrVIII:100241_A/G	-0.0454176	0.00157834	4.9051e-06	FALSE	0.0802992	0.00640568	1.4086e-15
YKL212W	chrXIII:895661_A/C	-0.110654	0.011975	0.000160889	FALSE	chrXIV:466588_T/G	0.214594	0.0835711	9.1734e-11	FALSE	0.0994524	0.00988162	0.000685864
YKL213C	chrV:124644_T/A	0.0905205	0.00702421	0.000214389	FALSE	chrXIV:370084_T/C	-0.107381	0.00901764	4.29286e-05	FALSE	0.0924398	0.00844159	0.000163689
YKL220C	chrXII:649837_A/G	0.397367	0.160287	1.30117e-46	FALSE	chrXIII:409642_T/A	0.0964295	0.0106333	0.000252232	FALSE	0.113568	0.0127998	1.62687e-05
YKR003W	chrX:410951_T/C	0.114727	0.0156197	2.62786e-05	FALSE	chrXV:485781_G/A	0.0967685	0.00999173	0.000375951	FALSE	0.0959836	0.00909749	0.000430374
YKR005C	chrVII:131940_C/T	-0.137608	0.0186173	1.52886e-06	FALSE	chrXI:404440_C/T	0.114235	0.0147377	6.22341e-05	TRUE	0.0933333	0.00863069	0.00109612
YKR011C	chrXII:688733_T/C	0.144854	0.0210609	1.17639e-06	FALSE	chrXIV:372376_G/A	-0.239032	0.0313598	1.29684e-13	FALSE	0.125592	0.0157277	2.43611e-05
YKR013W	chrII:532114_T/C	-0.0914034	0.00919189	1.20905e-05	FALSE	chrXI:463846_C/A	-0.563044	0.290304	6.0343e-121	TRUE	-0.0820739	0.00612183	8.8595e-05
YKR013W	chrXI:463846_C/A	-0.563044	0.290304	6.0343e-121	TRUE	chrXV:171745_C/T	0.228162	0.050963	2.19147e-26	FALSE	0.089752	0.00794448	1.69964e-05
YKR016W	chrX:652362_T/C	-0.102999	0.0102412	2.65616e-06	FALSE	chrXII:660371_C/T	0.42356	0.178262	1.41801e-71	FALSE	-0.0709616	0.00507598	0.00125133
YKR016W	chrXII:660371_C/T	0.42356	0.178262	1.41801e-71	FALSE	chrXIV:370084_T/C	-0.105995	0.00986381	6.66312e-06	FALSE	0.0714925	0.00507523	0.00107795
YKR027W	chrXI:501970_A/G	-0.240457	0.0602552	4.13024e-17	TRUE	chrXIV:466588_T/G	0.284124	0.0435593	5.4998e-20	FALSE	-0.108974	0.0118448	0.000111027
YKR028W	chrVIII:100079_A/G	0.124264	0.0118535	1.20182e-05	FALSE	chrXIII:409219_TCAACAACAA/T	-0.157539	0.0251278	3.04205e-08	FALSE	0.111009	0.0122231	8.96082e-05
YKR034W	chrVI:95849_T/C	-0.572351	0.323972	9.63798e-153	FALSE	chrXI:500926_G/A	0.242645	0.0653491	8.25654e-38	TRUE	0.0972669	0.00916993	9.4071e-08
YKR034W	chrVI:95849_T/C	-0.572351	0.323972	9.63798e-153	FALSE	chrXIV:373628_AT/A	-0.182321	0.0231243	6.47448e-20	FALSE	-0.110175	0.0122412	1.46671e-09
YKR034W	chrX:224073_G/A	0.135659	0.0183579	1.3856e-13	FALSE	chrXIV:373628_AT/A	-0.182321	0.0231243	6.47448e-20	FALSE	0.0806299	0.00630193	9.10839e-06
YKR034W	chrXIV:373628_AT/A	-0.182321	0.0231243	6.47448e-20	FALSE	chrXVI:812990_T/C	-0.157206	0.0263664	1.64418e-17	FALSE	-0.0658225	0.00427623	0.000277652
YKR039W	chrVI:95849_T/C	-0.481012	0.242174	6.37352e-135	FALSE	chrX:657710_C/T	0.183493	0.0400491	1.00325e-26	FALSE	0.0612495	0.00323407	0.000216846
YKR039W	chrVI:95849_T/C	-0.481012	0.242174	6.37352e-135	FALSE	chrXIV:373628_AT/A	-0.172627	0.0247257	3.70625e-21	FALSE	-0.0617653	0.00344313	0.000226122
YKR039W	chrXII:649837_A/G	-0.189174	0.0329164	2.43809e-28	FALSE	chrXIV:467028_A/G	-0.346803	0.168276	1.90029e-71	FALSE	0.060341	0.00353649	0.000308496
YKR049C	chrXII:668550_G/A	0.169497	0.0347617	7.85792e-11	FALSE	chrXIV:466588_T/G	0.364669	0.0920871	8.26276e-38	FALSE	0.0875403	0.00761984	0.00069177
YKR051W	chrVII:126593_C/A	-0.234547	0.0515951	2.94736e-20	FALSE	chrXIV:461863_C/G	0.251611	0.0498258	9.22839e-20	FALSE	0.0811185	0.00653219	0.00115319
YKR067W	chrXII:662515_G/A	0.23021	0.0545683	4.67406e-18	FALSE	chrXIV:370084_T/C	-0.205537	0.0192504	3.84071e-13	FALSE	0.0991713	0.00980361	0.000143587
YKR074W	chrXI:580030_T/C	-0.14806	0.0223561	4.44789e-07	TRUE	chrXIV:462478_C/T	0.170956	0.0131243	8.2806e-08	FALSE	-0.118505	0.013876	5.43427e-05
YKR076W	chrIV:1368022_C/T	0.101108	0.010585	3.50932e-05	FALSE	chrXIV:466588_T/G	0.259378	0.0537901	4.80845e-22	FALSE	0.0836152	0.00689394	0.000618984
YKR093W	chrII:540838_G/A	-0.191414	0.0244881	1.65612e-16	FALSE	chrXV:151910_T/A	0.397766	0.158578	2.33084e-59	FALSE	0.0797175	0.00627603	0.0004846
YLL001W	chrXII:662515_G/A	0.259358	0.0765879	1.16032e-21	FALSE	chrXIV:363496_T/C	-0.200274	0.0368573	1.50747e-12	FALSE	0.110792	0.0121966	3.03357e-05
YLL007C	chrXII:135855_G/A	0.791278	0.655591	1.096e-253	TRUE	chrXIV:467028_A/G	0.128616	0.0100604	2.77721e-12	FALSE	0.0788349	0.00619328	3.59712e-06
YLL012W	chrXII:657792_C/G	0.540859	0.272617	1.0275e-106	FALSE	chrXIV:476709_GT/G	-0.110481	0.0151559	4.23157e-07	FALSE	-0.116761	0.0134349	9.95662e-08
YLL026W	chrXII:662515_G/A	0.233183	0.0578686	3.20846e-18	FALSE	chrXIV:466588_T/G	0.182828	0.0136169	1.38965e-10	FALSE	0.0942103	0.00871143	0.000381912
YLL034C	chrVII:163315_T/C	0.134935	0.0194501	7.89661e-06	FALSE	chrXIV:370084_T/C	0.105995	0.0117551	0.000429237	FALSE	-0.0990642	0.00978732	0.000998815
YLL036C	chrXII:671257_T/C	0.281036	0.0804026	2.60404e-24	FALSE	chrXIV:467028_A/G	0.412071	0.170572	2.96951e-47	FALSE	-0.093277	0.00867076	0.000562234
YLL041C	chrXII:640445_G/A	0.344919	0.130012	9.2016e-42	FALSE	chrXIV:395338_T/C	0.0516727	0.00225887	0.0362821	FALSE	0.0915043	0.00824685	0.000180711
YLL049W	chrIV:643151_G/C	-0.129723	0.0183384	1.13697e-05	FALSE	chrXV:168708_C/T	-0.155857	0.0223767	1.52835e-07	FALSE	-0.104857	0.0109323	0.000390392
YLL053C	chrIX:98294_C/A	-0.139617	0.0232299	8.58355e-11	FALSE	chrXV:145551_G/A	-0.238377	0.0614453	1.13827e-27	FALSE	-0.070572	0.00499568	0.00090419
YLL053C	chrXII:657022_T/C	0.427881	0.170322	4.04151e-76	FALSE	chrXIII:436343_G/A	0.217439	0.0290105	7.99616e-22	FALSE	0.0818974	0.00655981	0.000119208
YLL055W	chrVIII:171279_C/T	0.195459	0.03473	6.87283e-19	FALSE	chrXV:631072_T/G	-0.109589	0.0119666	4.42731e-07	FALSE	0.0706697	0.00520242	0.00114452
YLL055W	chrXII:29085_G/C	0.330299	0.142949	4.89129e-45	TRUE	chrXII:703407_A/G	0.170959	0.0233764	1.19282e-14	FALSE	-0.0756928	0.0056591	0.000459813
YLL061W	chrVIII:176679_T/C	0.302303	0.0996418	3.13263e-34	FALSE	chrXIV:377751_G/A	0.32959	0.0780838	2.40396e-34	FALSE	0.0790196	0.00621039	0.00091978
YLL066C	chrVIII:13065_G/A	-0.127258	0.0198426	1.29294e-09	FALSE	chrXII:19889_G/A	-0.636131	0.431915	3.13756e-146	FALSE	-0.0923614	0.00831608	9.48318e-06
YLL066C	chrXII:19889_G/A	-0.636131	0.431915	3.13756e-146	FALSE	chrXIV:19935_C/T	0.15508	0.0228201	1.74328e-13	FALSE	0.0615441	0.00417572	0.00308156
YLL066C	chrXII:19889_G/A	-0.636131	0.431915	3.13756e-146	FALSE	chrXVI:928107_C/T	-0.143824	0.0201535	7.02693e-12	FALSE	-0.0776051	0.00593377	0.000182136
YLR004C	chrVIII:175012_C/T	0.46851	0.231255	1.28704e-68	FALSE	chrX:656567_C/T	0.238655	0.0547323	4.39638e-21	FALSE	0.24378	0.0594147	5.28993e-22
YLR004C	chrX:656567_C/T	0.238655	0.0547323	4.39638e-21	FALSE	chrXV:80986_G/A	-0.0915208	0.00844365	0.00022041	FALSE	-0.0963072	0.00927805	0.00010211
YLR014C	chrVII:195843_A/G	0.100628	0.012354	0.000651246	FALSE	chrXIV:372376_G/A	0.148262	0.0181337	3.81801e-06	FALSE	-0.0980783	0.00956881	0.000905359
YLR027C	chrXII:650212_T/C	0.238178	0.0449629	1.31178e-18	FALSE	chrXIV:377751_G/A	-0.32641	0.0942211	1.61804e-32	FALSE	0.127909	0.0173844	1.61033e-06
YLR027C	chrXIV:377751_G/A	-0.32641	0.0942211	1.61804e-32	FALSE	chrXV:180534_A/G	-0.0650302	0.00439361	0.0143538	FALSE	0.101137	0.0101211	0.000144786
YLR035C-A	chrV:498570_C/A	-0.117993	0.0146381	1.16972e-07	FALSE	chrXII:213996_A/G	-0.626574	0.395083	6.03283e-130	TRUE	-0.0747365	0.00629655	0.000777521
YLR035C-A	chrV:498570_C/A	-0.117993	0.0146381	1.16972e-07	FALSE	chrXII:650212_T/C	0.191373	0.0342155	1.8737e-17	FALSE	-0.0724425	0.0051717	0.0011077
YLR037C	chrXII:867397_A/G	0.11836	0.0146902	0.00011733	FALSE	chrXIV:370084_T/C	-0.125717	0.0152274	4.33985e-05	FALSE	0.0999108	0.00997918	0.00113937
YLR038C	chrXII:650212_T/C	0.565268	0.326405	4.81861e-122	FALSE	chrXIV:395542_G/A	0.0776385	0.00460187	0.000253575	FALSE	0.141651	0.019807	1.76999e-11
YLR039C	chrIII:204897_G/C	-0.155323	0.0220413	7.58654e-08	FALSE	chrXII:228374_G/C	0.209288	0.0451984	5.8997e-13	TRUE	-0.125285	0.0154163	1.44141e-05
YLR040C	chrIII:201156_T/C	0.917699	0.84736	0	FALSE	chrXII:204055_A/AT	-0.048427	0.00148728	3.48763e-06	TRUE	0.0400446	0.00175304	0.000114758
YLR040C	chrXII:642132_A/G	0.0325306	0.00112498	0.00172275	FALSE	chrXIV:466588_T/G	0.0544639	0.00252521	1.62316e-07	FALSE	-0.0386042	0.00147019	0.000202048
YLR042C	chrIII:201156_T/C	0.254702	0.0732438	2.75318e-32	FALSE	chrXVI:464194_A/G	0.396446	0.147281	6.547e-69	FALSE	-0.078063	0.00623652	0.000173771
YLR042C	chrVIII:115977_A/T	-0.357021	0.116235	1.31459e-58	FALSE	chrXVI:464194_A/G	0.396446	0.147281	6.547e-69	FALSE	0.0889267	0.00772622	2.07786e-05
YLR049C	chrXII:246852_A/G	-0.605198	0.352932	3.28738e-121	TRUE	chrXII:661927_A/G	0.205496	0.0408539	2.45823e-19	FALSE	0.0837361	0.00700417	0.000192587
YLR053C	chrXII:657022_T/C	0.326205	0.114786	3.15138e-38	FALSE	chrXIV:376313_C/T	-0.253076	0.0868358	4.02979e-23	FALSE	0.0879468	0.0076925	0.000258958
YLR053C	chrXII:880035_G/A	0.0878045	0.00784856	0.000275228	TRUE	chrXIV:481081_C/T	-0.168567	0.0269124	2.44325e-11	FALSE	0.0928099	0.00849665	0.000112739
YLR054C	chrX:652362_T/C	-0.183981	0.0244749	3.43889e-13	FALSE	chrXII:650212_T/C	0.174724	0.0276294	4.34836e-12	FALSE	-0.0829877	0.00681805	0.000927233
YLR056W	chrXII:657022_T/C	0.568166	0.303987	6.75435e-139	FALSE	chrXIV:466588_T/G	0.160334	0.0127282	6.41104e-15	FALSE	-0.0893694	0.00814182	3.78857e-06
YLR056W	chrXIV:466588_T/G	0.160334	0.0127282	6.41104e-15	FALSE	chrXIV:356361_G/A	-0.132946	0.0154289	9.03141e-11	FALSE	-0.0831815	0.00680696	1.76131e-05
YLR100W	chrIV:371085_T/C	-0.0704199	0.00337212	0.000470754	FALSE	chrVII:474708_T/C	0.0815458	0.00020734	5.83561e-05	FALSE	-0.0637527	0.00429038	0.00157398
YLR100W	chrXII:657022_T/C	0.72779	0.506464	8.86642e-181	FALSE	chrXII:342319_G/A	-0.17292	0.034305	3.13682e-17	TRUE	-0.0667979	0.0043614	0.000989756
YLR109W	chrXII:657022_T/C	0.266954	0.0725864	5.59501e-26	FALSE	chrXV:732609_A/G	0.108293	0.0109063	1.26518e-05	FALSE	-0.0919702	0.008317	0.000203386
YLR110C	chrXII:369471_A/AG	0.672696	0.451835	8.33823e-164	FALSE	chrXVI:501255_A/G	0.114477	0.0138182	2.13602e-08	FALSE	-0.0747222	0.0055305	0.000236139
YLR133W	chrX:674570_G/A	0.116912	0.0154107	2.08308e-05	FALSE	chrXII:659350_C/T	0.333772	0.109004	5.99414e-32	FALSE	-0.0921826	0.00839055	0.000819269
YLR143W	chrXII:638411_G/A	0.145864	0.02031	2.01194e-06	FALSE	chrXIV:463554_A/T	0.175029	0.0293486	1.27183e-08	FALSE	-0.107448	0.0115222	0.000452456
YLR154C	chrI:37008_C/A	-0.0936432	0.00750113	0.000392053	FALSE	chrXII:646705_A/G	-0.33548	0.106879	2.39657e-34	FALSE	0.0973275	0.00935486	0.000233365
YLR155C	chrXII:491056_C/T	-0.928881	0.861799	0	FALSE	chrXIV:469224_A/G	-0.0738279	0.0053324	1.43349e-10	FALSE	0.0425403	0.00180974	0.000200044
YLR157C	chrXII:491056_C/T	-0.928881	0.861799	0	FALSE	chrXIV:469224_A/G	-0.0738279	0.0053324	1.43349e-10	FALSE	0.0425403	0.00180974	0.000200044
YLR158C	chrXII:491056_C/T	-0.928881	0.861799	0	FALSE	chrXIV:469224_A/G	-0.0738279	0.0053324	1.43349e-10	FALSE	0.0425403	0.00180974	0.000200044
YLR160C	chrXII:491056_C/T	-0.928881	0.861799	0	FALSE	chrXIV:469224_A/G	-0.0738279	0.0053324	1.43349e-10	FALSE	0.0425403	0.00180974	0.000200044
YLR163C	chrXII:666390_G/C	0.28403	0.0850265	4.08763e-32	FALSE	chrXIV:370084_T/C	-0.1164	0.0109925	3.60861e-06	FALSE	0.0870751	0.00757531	0.00019148
YLR164W	chrIX:161738_T/C	-0.122206	0.0118046	1.05435e-05	FALSE	chrXV:171511_A/C	0.257819	0.0659455	5.66078e-20	FALSE	-0.0997128	0.00993372	0.000308341
YLR175W	chrIV:185528_G/A	-0.1155	0.0143127	3.225e-05	FALSE	chrXII:509438_A/C	-0.130629	0.0171841	2.93691e-06	TRUE	-0.0941915	0.00881565	0.000700574
YLR179C	chrXII:514634_A/T	0.874399	0.673041	0	TRUE	chrXII:675961_C/G	-0.456627	0.214146	2.80751e-261	FALSE	0.0442516	0.00194621	3.40619e-06
YLR180W	chrXII:667877_T/C	-0.410475	0.158172	7.38031e-67	FALSE	chrXIV:461863_C/G	-0.134355	0.0150138	1.08797e-08	FALSE	-0.0856949	0.00632754	9.88519e-05
YLR180W	chrXII:514437_C/T	0.318657	0.100771	2.00674e-43	TRUE	chrXIII:409778_G/T	-0.298377	0.0536292	3.07621e-33	FALSE	0.215176	0.0491051	1.3923e-18
YLR180W	chrXII:514437_C/T	0.318657	0.100771	2.00674e-43	TRUE	chrXIII:334830_T/G	0.145944	0.0191175	1.51949e-09	FALSE	0.0171675	0.000242467	0.474631
YLR193C	chrXIII:333449_G/A	-0.203661	0.0426997	9.32771e-13	FALSE	chrXIV:461863_C/G	0.122929	0.0131669	1.46429e-05	FALSE	-0.102497	0.0104762	0.000289642
YLR201C	chrVII:126593_C/A	-0.213052	0.0404932	1.85455e-15	FALSE	chrXIV:466588_T/G	0.313018	0.0495291	8.11612e-27	FALSE	0.109936	0.0120173	3.29436e-05
YLR203C	chrXII:136527_T/C	0.107386	0.0231522	2.84088e-06	FALSE	chrXIV:466588_T/G	0.57013	0.290532	8.51899e-107	FALSE	-0.0736414	0.0053906	0.00121333
YLR209C	chrX:173737_T/C	0.125401	0.0129717	1.40138e-06	FALSE	chrXII:699901_TA/T	0.130009	0.0200343	5.91168e-07	FALSE	0.0847042	0.00709863	0.00104945
YLR212C	chrIV:700621_G/C	-0.144243	0.0192634	5.3291e-07	FALSE	chrVII:121697_C/T	-0.161445	0.0220177	2.39353e-08	FALSE	-0.0951464	0.00893181	0.000975712
YLR219W	chrXII:667877_T/C	0.247916	0.0726185	1.85141e-18	FALSE	chrXIV:370084_T/C	-0.235781	0.0466225	5.19432e-15	FALSE	0.093241	0.00865813	0.000779209
YLR227W-B	chrIII:165034_C/T	-0.232358	0.0685474	2.3236e-49	FALSE	chrXII:591465_A/T	-0.814173	0.677732	8.37428e-304	TRUE	-0.147262	0.0215474	4.81079e-22
YLR231C	chrXII:650212_T/C	0.380988	0.266648	6.6966e-48	FALSE	chrXIV:376313_C/T	-0.341822	0.117248	7.88961e-57	FALSE	0.0683177	0.00472184	0.000611017
YLR231C	chrXIV:376313_C/T	-0.341822	0.117248	7.88961e-57	FALSE	chrXIV:533533_A/G	-0.123119	0.0143586	1.20645e-09	FALSE	-0.091682	0.00832422	4.62385e-06
YLR234W	chrXII:611769_C/T	0.261673	0.0702203	1.42547e-18	TRUE	chrXV:159655_C/T	0.144478	0.0193175	8.83456e-07	FALSE	-0.0985041	0.00967957	0.000753768
YLR237W	chrVIII:175012_C/T	0.564865	0.320109	1.55084e-125	FALSE	chrX:652362_T/C	0.325134	0.103602	1.92306e-52	FALSE	0.0975149	0.00946934	1.32874e-06
YLR251W	chrXII:660371_C/T	0.34181	0.132185	7.75981e-35	FALSE	chrXIV:461863_C/G	0.133614	0.016448	2.94639e-06	FALSE	0.0898942	0.00802027	0.000771245
YLR252W	chrXII:668550_G/A	0.267425	0.0855546	1.39278e-21	TRUE	chrXIV:467028_A/G	0.122319	0.0122881	1.14253e-05	FALSE	0.0976782	0.00946256	0.000380404
YLR268W	chrXII:679403_T/C	0.559163	0.320504	2.77384e-93	TRUE	chrXVI:481979_C/T	-0.0981128	0.0098898	6.49902e-05	FALSE	-0.0803545	0.00641289	0.00109479
YLR300W	chrXII:728727_C/G	-0.358838	0.121349	2.33568e-45	TRUE	chrXIV:376313_C/T	-0.318115	0.113254	2.51209e-36	FALSE	-0.101194	0.00924487	3.01756e-05
YLR300W	chrXIII:18907_ATAT/A	0.101611	0.011707	2.93853e-05	FALSE	chrXVI:501255_A/G	0.129991	0.0168854	1.03818e-07	FALSE	-0.0855288	0.00723771	0.000425391
YLR301W	chrXII:743763_C/T	0.200525	0.0355064	1.75832e-12	TRUE	chrXIV:442493_CTCTT/C	-0.222184	0.03763	8.1687e-15	FALSE	0.101716	0.0102282	0.000318772
YLR312C	chrXII:659350_C/T	0.244195	0.0535686	5.50995e-19	FALSE	chrXIV:466588_T/G	0.223733	0.0280247	7.95428e-18	FALSE	0.0652434	0.00724814	0.0106776
YLR312C	chrXII:659350_C/T	0.244195	0.0535686	5.50995e-19	FALSE	chrXIV:363496_T/C	-0.167544	0.0278881	7.34867e-11	FALSE	0.0621176	0.00342482	0.0146493
YLR316C	chrXII:760390_G/A	-0.396972	0.146152	2.29583e-45	TRUE	chrXIII:341020_G/A	0.112955	0.0108595	2.38489e-05	FALSE	0.10234	0.0104403	0.000127485
YLR327C	chrX:652362_T/C	-0.102443	0.00729305	8.33845e-05	FALSE	chrXII:662515_G/A	0.248962	0.0589148	6.00377e-21	FALSE	-0.0881854	0.00782007	0.000704028
YLR327C	chrXII:662515_G/A	0.248962	0.0589148	6.00377e-21	FALSE	chrXIV:370084_T/C	-0.170748	0.0260194	9.67078e-11	FALSE	0.105953	0.0111862	4.76844e-05
YLR350W	chrX:659425_T/C	-0.145465	0.0172993	3.16382e-08	FALSE	chrXII:663332_G/A	0.325286	0.141657	6.94565e-32	FALSE	-0.0955085	0.0090163	0.000267684
YLR356W	chrXII:662515_G/A	0.265959	0.0848598	4.21386e-26	FALSE	chrXIV:466588_T/G	0.253354	0.02628	8.87412e-21	FALSE	0.0983592	0.00954206	6.3717e-05
YLR367W	chrI:39162_C/G	-0.094175	0.00791188	1.16205e-11	FALSE	chrXIV:376313_C/T	-0.751802	0.654805	4.86628e-285	FALSE	-0.0649252	0.00532347	2.5162e-06
YLR367W	chrIV:1060010_T/C	0.0993979	0.018305	8.43171e-13	FALSE	chrXIV:376313_C/T	-0.751802	0.654805	4.86628e-285	FALSE	0.0810884	0.00732972	4.54617e-09
YLR367W	chrIX:141022_A/G	-0.0685182	0.00220844	6.35972e-07	FALSE	chrXIV:376313_C/T	-0.751802	0.654805	4.86628e-285	FALSE	-0.0557133	0.003026	5.03527e-05
YLR367W	chrXII:659350_C/T	0.0933922	0.00994651	1.66024e-11	FALSE	chrXIV:376313_C/T	-0.751802	0.654805	4.86628e-285	FALSE	0.0727385	0.00591769	1.495e-07
YLR367W	chrXIV:376313_C/T	-0.751802	0.654805	4.86628e-285	FALSE	chrXV:180534_A/G	0.214435	0.0448166	1.29855e-49	FALSE	0.117684	0.0136155	3.91695e-17
YLR381W	chrI:83284_A/G	0.107951	0.0138575	0.000196212	FALSE	chrVIII:79894_T/A	0.1224	0.017665	2.26784e-05	FALSE	-0.10249	0.0104424	0.000380553
YLR397C	chrVII:163315_T/C	0.180614	0.0338302	5.49941e-10	FALSE	chrXIV:465187_A/T	0.248114	0.0604578	2.92514e-17	FALSE	-0.0950422	0.00900252	0.0010219
YLR410W-A	chrII:406787_T/G	0.392173	0.166917	1.36153e-56	FALSE	chrVIII:126572_T/C	0.390101	0.16107	4.76956e-56	FALSE	-0.250539	0.0625335	9.77416e-26
YLR410W-B	chrVII:560083_G/A	-0.0981059	0.00822669	2.74951e-07	FALSE	chrXII:947537_A/T	-0.776027	0.598716	2.43468e-216	FALSE	-0.0727135	0.00501538	0.00013205
YLR410W-B	chrVII:811341_T/C	0.0886082	0.00297776	3.46173e-06	FALSE	chrXII:947537_A/T	-0.776027	0.598716	2.43468e-216	FALSE	0.0653986	0.00425487	0.000589229
YLR411W	chrXII:950338_C/CT	-0.618302	0.359636	9.26554e-115	TRUE	chrXII:659769_C/T	0.176322	0.0337731	2.38971e-13	FALSE	0.171064	0.0291857	9.92655e-13
YLR413W	chrXII:950350_T/A	-0.681681	0.496624	5.28614e-232	TRUE	chrXII:657022_T/C	-0.386656	0.148419	2.65237e-105	FALSE	0.0539108	0.0033538	0.000599954
YLR413W	chrXII:657022_T/C	-0.386656	0.148419	2.65237e-105	FALSE	chrXIV:492375_A/G	0.0984117	0.0116106	1.49125e-09	FALSE	-0.0432297	0.00342665	0.00745992
YLR413W	chrXII:657022_T/C	-0.386656	0.148419	2.65237e-105	FALSE	chrXIV:370084_T/C	0.0246916	0.000579437	0.128163	FALSE	-0.0639242	0.00378736	8.24247e-05
YLR437C	chrXII:659350_C/T	-0.317254	0.104533	4.81818e-31	FALSE	chrXIV:464117_A/T	-0.134575	0.0148694	4.53827e-07	FALSE	-0.0863657	0.00741874	0.00113914
YLR439W	chrXIII:333449_G/A	-0.113971	0.0164033	2.51377e-07	FALSE	chrXIV:466588_T/G	0.553688	0.288407	4.14405e-108	FALSE	-0.0805683	0.00621931	0.000244736
YLR439W	chrXIV:466588_T/G	0.553688	0.288407	4.14405e-108	FALSE	chrXV:157219_T/C	0.163583	0.0297672	2.17028e-13	FALSE	0.0805971	0.00799838	0.000269818
YLR439W	chrXIV:297016_A/G	-0.082404	0.00573611	0.000196471	FALSE	chrXV:157219_T/C	0.163583	0.0297672	2.17028e-13	FALSE	0.0747429	0.00547658	0.000726302
YLR450W	chrI:51287_T/C	-0.190837	0.0331758	4.68872e-14	FALSE	chrVII:126593_C/A	-0.103316	0.0129523	3.66027e-05	FALSE	0.0816766	0.00660329	0.00109928
YLR452C	chrIV:998628_A/T	0.195999	0.0267818	1.47319e-30	FALSE	chrVIII:110970_G/A	-0.705703	0.491866	2.20763e-227	FALSE	-0.11382	0.0126838	7.61289e-12
YLR452C	chrIV:709553_G/T	-0.080368	0.00550528	1.14552e-06	FALSE	chrXV:171511_A/C	-0.190049	0.0320249	7.44542e-29	FALSE	-0.054336	0.00301961	0.000988204
YLR452C	chrVIII:110970_G/A	-0.705703	0.491866	2.20763e-227	FALSE	chrXII:657860_G/A	-0.117475	0.0139447	1.92916e-12	FALSE	0.0567472	0.00366804	0.000594717
YLR452C	chrXII:657860_G/A	-0.117475	0.0139447	1.92916e-12	FALSE	chrXIV:408355_C/T	0.144294	0.0195335	9.1845e-18	FALSE	-0.0723698	0.00515897	1.26488e-05
YLR466W	chrIV:1513649_T/C	-0.41824	0.183915	4.26407e-88	FALSE	chrXII:1058607_C/T	-0.598427	0.373924	3.24629e-152	FALSE	-0.165684	0.0273871	1.03103e-17
YLR467W	chrIV:1521369_A/C	-0.505707	0.268347	2.17147e-163	FALSE	chrXII:1058607_C/T	-0.641631	0.416189	2.45167e-223	FALSE	-0.183829	0.0349055	2.22091e-31
YLR467W	chrIV:1521369_A/C	-0.505707	0.268347	2.17147e-163	FALSE	chrXV:1067520_G/A	-0.192025	0.0362307	7.18006e-34	FALSE	-0.0734411	0.00558541	1.77619e-06
YLR467W	chrXII:1058607_C/T	-0.641631	0.416189	2.45167e-223	FALSE	chrXV:1067520_G/A	-0.192025	0.0362307	7.18006e-34	FALSE	-0.0708053	0.00498753	3.9639e-06
YML004C	chrXII:660371_C/T	0.196887	0.0510561	1.11639e-15	FALSE	chrXIV:366458_C/A	-0.143871	0.0303031	7.81733e-09	FALSE	0.0910806	0.00823788	0.000171434
YML008C	chrXII:657022_T/C	0.65353	0.422907	8.10605e-197	FALSE	chrXIII:413034_A/G	0.0833277	0.00715883	2.04728e-06	FALSE	0.0690054	0.00465707	5.61657e-05
YML008C	chrXII:657022_T/C	0.65353	0.422907	8.10605e-197	FALSE	chrXIV:466588_T/G	-0.353684	0.178748	1.88643e-69	FALSE	-0.0619992	0.00378991	0.000315197
YML009C	chrXIII:250460_C/T	0.394762	0.158543	3.34903e-46	TRUE	chrXIV:462478_C/T	0.248838	0.0602179	1.86964e-20	FALSE	-0.0900325	0.00805795	0.000648939
YML020W	chrXIII:232186_C/T	-0.426139	0.189705	3.734e-53	TRUE	chrXIV:487935_C/T	-0.11417	0.0143756	1.36911e-05	FALSE	-0.0851175	0.00721999	0.00111071
YML045W	chrIII:165034_C/T	-0.500018	0.256039	2.21524e-121	FALSE	chrXIII:180733_T/G	-0.478948	0.238068	1.53998e-113	TRUE	-0.139896	0.0190962	8.71661e-14
YML045W	chrXII:657022_T/C	0.343454	0.0983205	3.08847e-63	FALSE	chrXIII:180733_T/G	-0.478948	0.238068	1.53998e-113	TRUE	0.0842469	0.00707672	5.7741e-06
YML046W	chrIV:998628_A/T	0.166783	0.024157	1.92188e-10	FALSE	chrVIII:101494_G/A	-0.380838	0.135655	1.85778e-44	FALSE	-0.138228	0.0190442	1.10582e-07
YML051W	chrXII:649837_A/G	-0.284762	0.081763	8.40661e-24	FALSE	chrXIV:466588_T/G	0.247968	0.0600655	1.11328e-18	FALSE	-0.0918896	0.00834828	0.000940793
YML054C	chrVII:174098_C/G	-0.145078	0.0248425	2.85038e-12	FALSE	chrXII:650212_T/C	0.63889	0.429063	3.60441e-149	FALSE	-0.0860121	0.00734667	2.91964e-05
YML070W	chrIX:133869_T/C	-0.13081	0.0203132	4.84175e-08	FALSE	chrXV:139908_A/G	0.199201	0.0438154	1.89288e-16	FALSE	-0.0941276	0.0102878	7.69098e-05
YML070W	chrXII:876714_A/G	0.113816	0.0108875	2.38992e-06	FALSE	chrXIV:492375_A/G	-0.184515	0.0366257	8.21625e-14	FALSE	0.0806993	0.00639019	0.000749671
YML070W	chrXIII:133555_G/T	0.41431	0.170515	6.01306e-60	TRUE	chrXIV:492375_A/G	-0.184515	0.0366257	8.21625e-14	FALSE	-0.0845586	0.00707186	0.000391564
YML073C	chrXII:680159_C/T	-0.211029	0.0566102	3.79125e-14	FALSE	chrXIV:209482_A/G	-0.109003	0.0112401	7.24223e-05	FALSE	-0.0900808	0.00805828	0.000946315
YML075C	chrXII:657022_T/C	0.83763	0.677011	1.94277e-299	FALSE	chrXIV:466588_T/G	0.0596058	0.00331301	0.000124332	FALSE	-0.0584946	0.00340514	0.000171248
YML086C	chrXIII:92384_C/T	-0.275081	0.0837575	4.77043e-22	TRUE	chrXIV:466588_T/G	0.147595	0.0171318	1.68203e-07	FALSE	-0.101648	0.0102845	0.000265024
YML092C	chrIV:199259_G/A	0.185564	0.0248901	8.36436e-12	FALSE	chrXII:650212_T/C	0.20646	0.0357303	3.09168e-14	FALSE	-0.0995766	0.00975305	0.000229387
YML094W	chrXIII:87110_C/T	0.0989613	0.0102445	0.000898385	TRUE	chrXVI:138394_C/T	0.114043	0.0126545	0.000128406	FALSE	-0.101398	0.0101547	0.00069754
YML116W	chrXIII:78103_A/G	-0.216	0.0468761	2.9823e-16	FALSE	chrXIV:462478_C/T	0.398042	0.15713	6.29671e-48	FALSE	-0.138905	0.0191833	1.12682e-07
YML119W	chrX:647196_C/T	-0.13913	0.0194434	4.51687e-07	FALSE	chrXIV:366158_G/T	-0.255233	0.047583	6.25787e-18	FALSE	-0.0952777	0.0090284	0.00050114
YML123C	chrVIII:377086_G/C	-0.16626	0.0281185	1.25462e-12	FALSE	chrXIII:26468_T/C	-0.379833	0.130318	5.6698e-54	TRUE	0.13904	0.0217281	2.55588e-09
YML123C	chrX:61545_T/G	0.264474	0.0758557	1.71216e-28	FALSE	chrXIII:26468_T/C	-0.379833	0.130318	5.6698e-54	TRUE	-0.183361	0.0321482	5.30171e-15
YML123C	chrXIII:26468_T/C	-0.379833	0.130318	5.6698e-54	TRUE	chrXIV:377751_G/A	-0.203171	0.0410232	8.29136e-18	FALSE	0.115179	0.0109451	7.58665e-07
YML123C	chrXIII:26468_T/C	-0.379833	0.130318	5.6698e-54	TRUE	chrXV:159655_C/T	-0.105596	0.0133017	5.49204e-06	FALSE	0.0873431	0.00741516	0.000171599
YML123C	chrXIII:26468_T/C	-0.379833	0.130318	5.6698e-54	TRUE	chrXVI:468648_C/G	-0.149457	0.0237745	1.51037e-10	FALSE	0.0948215	0.00883854	4.54438e-05
YML126C	chrVII:396575_T/C	0.0535071	0.00168292	5.98727e-05	FALSE	chrXIII:885661_C/T	-0.0593416	0.00382339	8.7156e-06	FALSE	0.0479982	0.00229549	0.00031638
YML128C	chrXII:659769_C/T	0.197286	0.0477527	2.06111e-16	FALSE	chrXIV:376313_C/T	-0.217098	0.0455403	1.84356e-17	FALSE	0.0801852	0.00636714	0.000692278
YML129C	chrXII:627543_T/C	0.173546	0.0302666	7.04559e-10	FALSE	chrXIV:466588_T/G	0.256904	0.0617272	3.81624e-19	FALSE	0.100307	0.00991599	0.000345675
YML129C	chrXIII:334830_T/G	-0.147256	0.0233764	1.61197e-07	FALSE	chrXIV:466588_T/G	0.256904	0.0617272	3.81624e-19	FALSE	-0.107965	0.0116289	0.000114948
YML132W	chrII:798782_A/G	-0.227132	0.0463458	4.48005e-24	FALSE	chrXIII:9746_C/T	-0.576226	0.345367	1.14517e-116	FALSE	-0.0974897	0.00939419	1.00089e-05
YML133C	chrIV:1520098_G/C	0.146359	0.0256268	3.34878e-11	FALSE	chrXII:19889_G/A	-0.378833	0.179442	7.64385e-59	FALSE	0.0946341	0.00805194	1.52578e-05
YML133C	chrX:705450_C/T	0.124642	0.0155177	1.51452e-08	FALSE	chrXIV:464117_A/T	0.10885	0.0120279	8.36492e-07	FALSE	-0.0677066	0.00506074	0.00199157
YML133C	chrXII:19889_G/A	-0.378833	0.179442	7.64385e-59	FALSE	chrXIII:9746_C/T	-0.441954	0.196573	8.77605e-76	FALSE	-0.172732	0.0313566	7.22389e-15
YML133C	chrXII:1024253_G/A	0.0997906	0.013869	5.3891e-06	FALSE	chrXV:1018776_A/G	0.0967057	0.00914716	9.56038e-06	FALSE	-0.0587611	0.00384531	0.0073627
YML133C	chrXIII:9746_C/T	-0.441954	0.196573	8.77605e-76	FALSE	chrXV:1018776_A/G	0.0967057	0.00914716	9.56038e-06	FALSE	0.0723111	0.00516734	0.000945615
YMR002W	chrXII:636132_A/G	0.153724	0.0207313	5.0939e-11	FALSE	chrXIV:467028_A/G	0.146124	0.0197847	4.29758e-10	FALSE	0.126181	0.0156112	7.77095e-08
YMR006C	chrI:46375_A/T	-0.216701	0.0560597	3.67491e-47	FALSE	chrXIII:277529_G/A	0.692791	0.60354	6.25495e-212	TRUE	0.0481326	0.0022906	0.000697166
YMR011W	chrXII:650212_T/C	0.151166	0.019982	1.57258e-10	FALSE	chrXIV:377751_G/A	0.162828	0.0256552	4.52154e-11	FALSE	0.0961006	0.00916843	4.16349e-05
YMR013C	chrIV:197574_G/A	-0.0971193	0.0119891	0.000882497	FALSE	chrXV:551813_G/A	0.107468	0.0122973	0.000241483	FALSE	0.0990477	0.00977402	0.000680224
YMR027W	chrXII:650212_T/C	0.338085	0.123035	5.82286e-36	FALSE	chrXIV:466588_T/G	0.200417	0.0371512	8.27002e-13	FALSE	0.0828198	0.0074509	0.00134938
YMR027W	chrXII:877606_C/A	0.117827	0.0182726	6.35862e-06	FALSE	chrXIII:37465_T/C	-0.124609	0.0149797	1.51942e-06	FALSE	0.085089	0.00715205	0.00100643
YMR032W	chrXII:513649_C/T	0.134949	0.0244836	1.35776e-06	FALSE	chrXIV:605755_T/A	0.134811	0.0154101	1.44838e-06	FALSE	-0.091034	0.00839244	0.00106453
YMR032W	chrXIV:376313_C/T	-0.294531	0.0834295	5.98498e-25	FALSE	chrXV:168294_T/C	0.186733	0.0335522	3.3164e-11	FALSE	0.0972655	0.00942724	0.000465137
YMR035W	chrXIII:338431_A/G	-0.452978	0.344481	1.99173e-34	FALSE	chrXIV:382896_T/C	-0.228743	0.0525639	4.61978e-23	FALSE	-0.0473445	0.00900484	0.153193
YMR035W	chrXIII:307008_C/T	-0.267116	0.0364564	2.55734e-15	TRUE	chrXIV:382896_T/C	-0.228743	0.0525639	4.61978e-23	FALSE	-0.0655186	0.00198259	0.0487194
YMR038C	chrI:53266_C/T	0.0613182	0.00778271	0.00664431	FALSE	chrXII:657860_G/A	-0.490509	0.258152	6.10661e-86	FALSE	0.0749947	0.00543554	0.000913821
YMR038C	chrXII:657860_G/A	-0.490509	0.258152	6.10661e-86	FALSE	chrXIV:488598_G/C	0.158384	0.0299064	4.32633e-12	FALSE	-0.0991233	0.0097734	1.17658e-05
YMR041C	chrXII:668550_G/A	0.265478	0.075279	5.95008e-24	FALSE	chrXIV:466588_T/G	0.276235	0.0448394	3.09508e-23	FALSE	0.110306	0.0120991	1.82113e-05
YMR050C	chrIII:145017_C/T	-0.221629	0.0514261	2.65995e-34	FALSE	chrXIII:371874_A/T	-0.685412	0.479473	1.93772e-204	TRUE	-0.0865629	0.00636701	8.87678e-07
YMR050C	chrXII:213996_A/G	-0.269289	0.0950649	4.50073e-48	FALSE	chrXIII:371874_A/T	-0.685412	0.479473	1.93772e-204	TRUE	-0.144539	0.0206632	4.75335e-16
YMR056C	chrXIII:333449_G/A	-0.253461	0.0414681	6.91596e-19	FALSE	chrXIV:465187_A/T	0.196546	0.0336924	8.68435e-14	FALSE	-0.0846264	0.0070909	0.00106131
YMR059W	chrXIII:389020_A/G	-0.373626	0.136694	3.62347e-39	TRUE	chrXIV:457485_G/A	0.252094	0.0626978	1.53555e-19	FALSE	-0.103585	0.0106959	0.000160312
YMR062C	chrXIV:372376_G/A	-0.378118	0.0784714	2.69628e-56	FALSE	chrXV:140220_T/C	-0.0387625	0.00161996	0.0445834	FALSE	0.0991792	0.00979739	3.17606e-07
YMR065W	chrIV:996583_G/A	0.172964	0.0287146	7.37705e-13	FALSE	chrVIII:101494_G/A	-0.527572	0.281884	2.82035e-88	FALSE	-0.144077	0.0215	1.9044e-09
YMR065W	chrVIII:101494_G/A	-0.527572	0.281884	2.82035e-88	FALSE	chrXIII:409453_T/C	0.0997979	0.00968783	2.90556e-05	FALSE	-0.0911028	0.00823366	0.000130626
YMR068W	chrX:663013_A/C	-0.128993	0.015753	1.60349e-06	FALSE	chrXII:660371_C/T	0.243075	0.0573676	5.06632e-19	FALSE	-0.0923857	0.00852084	0.000563493
YMR083W	chrXIV:373628_AT/A	-0.185174	0.0285774	2.55404e-10	FALSE	chrXV:159655_C/T	-0.0691903	0.00523109	0.013949	FALSE	0.125369	0.0155783	9.32456e-06
YMR088C	chrXIII:331334_A/G	0.182058	0.0332718	2.81567e-15	FALSE	chrXIV:294413_T/C	0.172081	0.0270135	9.4146e-13	FALSE	0.0800757	0.00632397	0.000449717
YMR090W	chrXII:668550_G/A	0.215923	0.0652024	6.01707e-17	FALSE	chrXIV:466588_T/G	0.296836	0.0306753	2.78887e-23	FALSE	0.102315	0.0103925	5.73598e-05
YMR093W	chrVII:163315_T/C	0.175939	0.0309024	1.10538e-09	FALSE	chrXIV:376313_C/T	0.203099	0.0572112	1.18552e-11	FALSE	-0.0967739	0.00932506	0.000751306
YMR104C	chrX:547598_C/A	-0.131036	0.0169233	1.29254e-05	FALSE	chrXII:699901_TA/T	0.229623	0.0516756	3.7689e-14	FALSE	-0.0997185	0.00993168	0.000868608
YMR107W	chrXII:650212_T/C	0.206311	0.0500612	2.74762e-14	FALSE	chrXIV:466588_T/G	0.217096	0.0342839	1.9837e-15	FALSE	0.109669	0.0119168	4.50019e-05
YMR110C	chrXII:650212_T/C	0.51747	0.281792	2.41551e-85	FALSE	chrXIV:318991_A/T	-0.168998	0.0212548	8.19638e-12	FALSE	0.085755	0.00731996	0.000352686
YMR113W	chrXIII:494957_T/C	0.537839	0.28252	1.24645e-84	TRUE	chrXIV:464117_A/T	0.115342	0.0109874	2.29434e-05	FALSE	-0.108246	0.0116563	1.65957e-05
YMR115W	chrXII:661444_G/A	0.14884	0.027317	2.04621e-07	FALSE	chrXIV:370084_T/C	-0.17757	0.0260897	8.14861e-09	FALSE	0.0919592	0.00844678	0.00125302
YMR118C	chrIX:133869_T/C	-0.152704	0.0251211	4.96796e-09	FALSE	chrXV:171150_T/C	0.325937	0.106025	5.53163e-34	FALSE	-0.114652	0.0131244	9.49281e-06
YMR119W	chrVIII:101494_G/A	-0.201383	0.0361393	1.3338e-12	FALSE	chrXIII:409778_G/T	0.120655	0.0143092	1.73249e-05	FALSE	-0.0950239	0.00898594	0.0007136
YMR145C	chrXI:228147_C/A	0.153603	0.0220061	8.70775e-20	FALSE	chrXIV:467028_A/G	0.174735	0.0466033	4.18292e-21	FALSE	-0.061724	0.00371134	0.000185302
YMR145C	chrXII:657860_G/A	0.691361	0.501215	1.50262e-222	FALSE	chrXIV:467028_A/G	0.174735	0.0466033	4.18292e-21	FALSE	0.0455626	0.00483014	0.0124723
YMR145C	chrXII:657860_G/A	0.691361	0.501215	1.50262e-222	FALSE	chrXIV:391590_T/C	0.126938	0.0101009	1.12451e-11	FALSE	0.0585853	0.00276784	0.00134673
YMR152W	chrXIII:562620_T/C	0.575474	0.312484	9.10189e-118	TRUE	chrXV:140220_T/C	0.202305	0.0383188	9.10138e-20	FALSE	0.0764269	0.00579024	0.000453624
YMR157C	chrXIII:570462_A/G	-0.288565	0.0845143	4.38799e-33	TRUE	chrXIV:466588_T/G	0.566461	0.278434	3.21074e-94	FALSE	0.121179	0.0145404	2.31209e-07
YMR169C	chrXII:659769_C/T	0.169112	0.0403093	3.1074e-11	FALSE	chrXIV:466588_T/G	0.157785	0.0169619	6.71733e-10	FALSE	0.117823	0.013724	3.2194e-06
YMR170C	chrIV:431674_G/C	-0.150393	0.0202425	4.87637e-09	FALSE	chrXIV:371753_A/T	-0.328644	0.140877	3.28377e-33	FALSE	-0.0878362	0.00805719	0.000596388
YMR170C	chrXII:878842_A/G	0.105251	0.0115574	4.71855e-05	FALSE	chrXIV:487935_C/T	-0.192219	0.0338896	6.01068e-13	FALSE	0.0843403	0.00704765	0.00101384
YMR174C	chrXII:668550_G/A	0.141512	0.0261768	1.48664e-08	FALSE	chrXIV:464117_A/T	0.351428	0.0202012	1.57922e-18	FALSE	0.0570201	0.00771802	0.144516
YMR174C	chrXII:668550_G/A	0.141512	0.0261768	1.48664e-08	FALSE	chrXIV:487935_C/T	-0.24495	0.0279255	3.62765e-10	FALSE	0.0407287	0.000662533	0.295214
YMR175W	chrIX:133869_T/C	-0.116781	0.0131269	3.42059e-06	FALSE	chrXV:171511_A/C	0.471504	0.221459	4.52362e-68	FALSE	-0.102605	0.0104971	4.2475e-05
YMR177W	chrXII:657792_C/G	-0.374262	0.140611	6.27088e-46	FALSE	chrXIV:373628_AT/A	-0.10074	0.00987082	5.61228e-05	FALSE	-0.108124	0.011619	1.59948e-05
YMR195W	chrXII:880035_G/A	0.133898	0.0197529	1.16995e-06	FALSE	chrXIII:334830_T/G	-0.158322	0.0269356	1.01624e-08	FALSE	-0.0910558	0.00826985	0.00089826
YMR196W	chrXII:659350_C/T	0.182397	0.03758	3.57433e-12	FALSE	chrXIV:370084_T/C	-0.191341	0.0675828	3.57089e-11	FALSE	0.0638395	0.00704646	0.0174596
YMR196W	chrXII:659350_C/T	0.182397	0.03758	3.57433e-12	FALSE	chrXIV:492375_A/G	-0.0916443	0.012402	0.000657202	FALSE	0.0840174	0.00654866	0.00176656
YMR200W	chrX:548012_G/A	-0.114895	0.0164616	5.45054e-05	FALSE	chrXII:711837_T/G	0.139795	0.025255	9.78555e-07	FALSE	-0.0941031	0.00883705	0.00094146
YMR202W	chrXII:657022_T/C	0.780047	0.607077	3.01611e-295	FALSE	chrXIV:466588_T/G	-0.39491	0.155426	1.58645e-121	FALSE	-0.0579184	0.00332346	8.21472e-05
YMR210W	chrI:49589_T/C	0.142998	0.0182914	1.50892e-09	FALSE	chrXIII:333449_G/A	-0.379589	0.145849	8.26906e-53	FALSE	0.0896441	0.00796933	0.000131477
YMR217W	chrVII:126626_C/T	0.223507	0.0464367	6.79087e-15	FALSE	chrXIV:466588_T/G	-0.0973979	0.00939809	0.00120096	FALSE	-0.093734	0.00864945	0.00092659
YMR217W	chrXII:688733_T/C	-0.228213	0.052324	1.70647e-15	FALSE	chrXIV:466588_T/G	-0.0973979	0.00939809	0.00120096	FALSE	-0.0925929	0.0085595	0.00106327
YMR220W	chrXII:657022_T/C	0.6221	0.377089	3.28507e-134	FALSE	chrXIV:466588_T/G	0.134584	0.0174243	5.09293e-10	FALSE	-0.103438	0.0107494	1.69224e-06
YMR220W	chrXII:657022_T/C	0.6221	0.377089	3.28507e-134	FALSE	chrXV:655136_C/T	-0.274259	0.0721689	7.04893e-35	FALSE	0.0808241	0.00649949	0.000174655
YMR226C	chrXII:659350_C/T	0.374052	0.135195	9.56221e-45	FALSE	chrXIV:466588_T/G	-0.302722	0.0851838	7.16859e-31	FALSE	0.0933358	0.0085881	0.00025676
YMR232W	chrIV:998628_A/T	0.227065	0.0446005	1.76119e-25	FALSE	chrVIII:101494_G/A	-0.57843	0.346155	7.75207e-123	FALSE	-0.16993	0.0307157	2.37273e-15
YMR232W	chrVIII:101494_G/A	-0.57843	0.346155	7.75207e-123	FALSE	chrXIII:409453_T/C	0.169164	0.0257352	3.05653e-15	FALSE	-0.155151	0.0246634	3.86892e-13
YMR232W	chrVIII:101494_G/A	-0.57843	0.346155	7.75207e-123	FALSE	chrXIV:441268_CGCTAAGATATATATATATGTA/C	0.143048	0.0119401	8.04156e-11	FALSE	-0.101676	0.0107831	1.79745e-06
YMR232W	chrXII:657860_G/A	-0.0728842	0.00649154	0.00060868	FALSE	chrXIV:441268_CGCTAAGATATATATATATGTA/C	0.143048	0.0119401	8.04156e-11	FALSE	-0.0751937	0.00579085	0.000394943
YMR232W	chrXIII:409453_T/C	0.169164	0.0257352	3.05653e-15	FALSE	chrXIV:441268_CGCTAAGATATATATATATGTA/C	0.143048	0.0119401	8.04156e-11	FALSE	0.0779139	0.00603828	0.00022977
YMR246W	chrI:48890_C/T	-0.497383	0.244838	5.50502e-113	FALSE	chrVII:398081_A/G	0.409946	0.17166	2.84225e-83	FALSE	0.0828889	0.00679621	1.84819e-05
YMR251W-A	chrIV:485593_A/G	-0.0850496	0.0114115	0.000137661	FALSE	chrXV:154056_T/C	0.382411	0.143233	1.56017e-58	FALSE	0.0708967	0.00557996	0.00140654
YMR251W-A	chrVIII:116378_C/A	0.151031	0.0201233	1.7652e-11	FALSE	chrXII:668550_G/A	0.156501	0.0235161	3.8328e-12	FALSE	-0.0838432	0.00778681	0.000151641
YMR251W-A	chrXII:668550_G/A	0.156501	0.0235161	3.8328e-12	FALSE	chrXIV:376313_C/T	-0.311191	0.130715	7.86692e-39	FALSE	0.052469	0.00565846	0.0219753
YMR251W-A	chrXII:668550_G/A	0.156501	0.0235161	3.8328e-12	FALSE	chrXIV:487250_G/C	-0.0994221	0.014533	1.58058e-05	FALSE	0.0906407	0.0074515	8.56084e-05
YMR256C	chrXII:650212_T/C	0.560649	0.327601	5.24153e-113	FALSE	chrXIV:373628_AT/A	0.0707065	0.0040058	0.00161442	FALSE	0.0786515	0.00611883	0.000304674
YMR265C	chrXII:648649_C/T	0.296377	0.0847912	4.95363e-38	FALSE	chrXIII:801587_A/G	-0.203438	0.0305199	3.39184e-19	FALSE	0.0781548	0.005882	0.00042261
YMR265C	chrXIII:801587_A/G	-0.203438	0.0305199	3.39184e-19	FALSE	chrXV:588514_A/G	-0.379471	0.142325	1.05735e-57	FALSE	-0.0773569	0.00595474	0.000468613
YMR266W	chrXII:646705_A/G	0.159517	0.026946	3.80524e-10	FALSE	chrXIV:473303_T/C	0.279938	0.0772583	2.96182e-27	FALSE	-0.0819045	0.00669379	0.00121277
YMR266W	chrXIII:812150_G/A	-0.223197	0.0422977	4.92925e-18	TRUE	chrXV:588514_A/G	-0.305146	0.0923212	2.68089e-31	FALSE	-0.0908541	0.00821342	0.000319766
YMR267W	chrXIV:301290_T/C	-0.101385	0.0101516	7.00205e-07	FALSE	chrXV:160980_AAG/A	0.215537	0.0454004	2.3306e-25	FALSE	0.065663	0.00427951	0.00109999
YMR279C	chrXII:510559_C/T	0.557405	0.295999	5.42104e-103	FALSE	chrXII:646705_A/G	-0.202203	0.0384635	5.27858e-18	FALSE	-0.0989932	0.0096906	1.7563e-05
YMR280C	chrXII:657022_T/C	0.366419	0.145997	3.20666e-44	FALSE	chrXIV:467028_A/G	0.206923	0.0192597	3.08312e-14	FALSE	0.0840954	0.0161772	0.00174402
YMR280C	chrXII:657022_T/C	0.366419	0.145997	3.20666e-44	FALSE	chrXIV:370084_T/C	-0.178373	0.0237553	5.32599e-10	FALSE	0.118915	0.0121131	1.0617e-05
YMR300C	chrXII:877560_T/G	-0.10343	0.00990817	7.83138e-05	FALSE	chrXIV:466588_T/G	0.378201	0.18198	6.4873e-41	FALSE	-0.0847959	0.00714149	0.00118402
YMR302C	chrIV:1060010_T/C	0.0655353	0.00645602	0.00197501	FALSE	chrXIV:466588_T/G	0.39145	0.0846174	2.09687e-58	FALSE	0.0824175	0.00762725	9.9795e-05
YMR302C	chrXII:662515_G/A	0.412662	0.187013	8.78786e-72	FALSE	chrXIV:466588_T/G	0.39145	0.0846174	2.09687e-58	FALSE	0.0276703	0.00407388	0.222926
YMR302C	chrXII:662515_G/A	0.412662	0.187013	8.78786e-72	FALSE	chrXIV:370084_T/C	-0.18867	0.0457811	1.03409e-14	FALSE	0.100485	0.00864998	1.00108e-05
YMR305C	chrII:625733_G/C	-0.118727	0.0127103	2.15714e-08	FALSE	chrVII:144459_A/G	-0.153271	0.0240705	5.43462e-13	FALSE	-0.0697598	0.00480073	0.000938332
YMR315W	chrXII:659350_C/T	0.243277	0.0699866	1.26709e-19	FALSE	chrXIV:370084_T/C	-0.122945	0.0150346	2.48822e-06	FALSE	0.0898996	0.00794142	0.000593613
YMR316W	chrXII:660371_C/T	0.192579	0.0356987	2.04257e-30	FALSE	chrXIII:904635_C/T	-0.76602	0.561262	6.69603e-256	TRUE	-0.0621529	0.00392495	0.000135689
YMR316W	chrXIII:904635_C/T	-0.76602	0.561262	6.69603e-256	TRUE	chrXIV:594474_G/T	0.155902	0.0231116	2.37134e-19	FALSE	-0.127045	0.0159824	1.51278e-14
YMR318C	chrXIII:911382_A/T	0.529672	0.284868	5.6853e-91	TRUE	chrXV:147274_T/A	0.174778	0.0275909	3.11447e-13	FALSE	0.231541	0.0534177	7.97672e-22
YMR319C	chrIV:975156_A/G	-0.342093	0.124459	8.1896e-73	FALSE	chrXV:152424_T/C	-0.257512	0.0653406	1.05023e-44	FALSE	0.0649126	0.00413399	0.000215463
YNL003C	chrVII:146033_A/G	-0.180811	0.0268865	2.29596e-13	FALSE	chrXIV:462478_C/T	0.351177	0.106979	2.56292e-37	FALSE	0.0938162	0.00870124	0.000129265
YNL026W	chrXII:663332_G/A	0.148858	0.0256269	1.89647e-07	FALSE	chrXIV:605032_C/G	-0.196895	0.0335732	6.06818e-11	TRUE	-0.0921358	0.00841221	0.00123584
YNL031C	chrXII:648649_C/T	-0.174342	0.0295788	1.92106e-13	FALSE	chrXIV:371753_A/T	-0.218626	0.0458605	6.50397e-20	FALSE	0.0862645	0.00732875	0.000252119
YNL047C	chrVIII:95661_A/T	0.0887341	0.00856123	0.000571712	FALSE	chrXIII:409219_TCAACAACAA/T	-0.121147	0.016856	2.63373e-06	FALSE	0.101061	0.0100921	9.15152e-05
YNL052W	chrXII:657022_T/C	0.631805	0.421581	6.37082e-181	FALSE	chrXIV:394076_G/A	0.125657	0.0092501	4.39186e-12	FALSE	0.0938033	0.00866642	1.28689e-07
YNL054W-B	chrI:55793_T/C	-0.051824	0.0036937	2.75029e-05	FALSE	chrXIV:525960_T/C	-0.918751	0.834724	0	FALSE	0.0523841	0.00273592	2.27833e-05
YNL055C	chrXII:659769_C/T	0.152439	0.03129	1.46843e-11	FALSE	chrXIV:525960_T/C	-0.374503	0.16126	7.496e-55	FALSE	0.0879255	0.00794026	8.45886e-05
YNL055C	chrXII:136527_T/C	0.0960193	0.0113778	1.71217e-05	FALSE	chrXIV:354457_A/G	-0.20159	0.0411746	1.28329e-18	FALSE	-0.0709737	0.00495478	0.00151151
YNL065W	chrII:699384_G/A	0.406888	0.167704	8.06754e-64	FALSE	chrXIV:498639_AT/A	0.233182	0.154425	1.06025e-14	TRUE	-0.103747	0.011925	0.00049621
YNL065W	chrII:699384_G/A	0.406888	0.167704	8.06754e-64	FALSE	chrXIV:467028_A/G	0.246759	0.0339179	3.07238e-16	FALSE	-0.0116654	0.000138177	0.69423
YNL065W	chrIV:227035_A/G	-0.0889139	0.0113099	8.39756e-05	FALSE	chrXIV:498639_AT/A	0.233182	0.154425	1.06025e-14	TRUE	0.0786279	0.00612834	0.000489725
YNL066W	chrXIV:376313_C/T	-0.204548	0.0511245	6.64048e-22	FALSE	chrXV:169704_A/G	0.152939	0.0224708	3.97123e-14	FALSE	0.0711676	0.00505205	0.000351284
YNL067W	chrVII:228148_C/T	0.541836	0.295054	1.45188e-92	FALSE	chrXIV:376313_C/T	-0.270016	0.0579761	4.11847e-26	FALSE	0.137991	0.0184958	9.38875e-09
YNL067W	chrXIV:376313_C/T	-0.270016	0.0579761	4.11847e-26	FALSE	chrXV:197493_C/A	-0.0641983	0.00446168	0.00726868	FALSE	-0.116293	0.0135132	1.2295e-06
YNL071W	chrXII:657792_C/G	0.254023	0.0766989	4.83037e-23	FALSE	chrXIV:376313_C/T	-0.331487	0.165298	2.57406e-35	FALSE	0.064414	0.00713682	0.0124026
YNL071W	chrXII:657792_C/G	0.254023	0.0766989	4.83037e-23	FALSE	chrXIV:492375_A/G	-0.272669	0.0747217	6.47885e-25	TRUE	0.0803807	0.00601548	0.00181117
YNL078W	chrIV:998628_A/T	0.172474	0.0234697	6.41547e-12	FALSE	chrVIII:115977_A/T	-0.490183	0.243403	1.56127e-73	FALSE	-0.0922414	0.00847177	0.000206136
YNL080C	chrXII:657022_T/C	-0.593332	0.350935	1.03803e-119	FALSE	chrXIV:462478_C/T	-0.144323	0.0227816	1.1043e-10	TRUE	-0.104358	0.0107195	2.89498e-06
YNL083W	chrVII:139174_G/A	-0.15753	0.026606	4.51007e-10	FALSE	chrXII:148231_T/A	0.105406	0.0189379	3.14722e-05	FALSE	0.112802	0.0126463	7.44847e-06
YNL087W	chrVIII:97650_T/C	0.128315	0.0111434	1.12085e-06	FALSE	chrXIV:449640_A/G	-0.16931	0.022455	9.075e-09	TRUE	0.0993167	0.00968215	0.000167369
YNL098C	chrXII:663332_G/A	0.119394	0.0140928	1.28644e-05	FALSE	chrXIII:13364_C/T	-0.10989	0.0130823	5.80345e-05	FALSE	-0.0992269	0.00977618	0.0002761
YNL101W	chrX:657710_C/T	0.144607	0.0238225	3.26451e-07	FALSE	chrXII:660371_C/T	0.271856	0.0736074	2.91944e-21	FALSE	-0.094384	0.00885614	0.000798219
YNL104C	chrI:50456_G/A	-0.126391	0.0138942	1.2383e-05	FALSE	chrXII:646705_A/G	0.104778	0.0111513	0.000276211	FALSE	-0.10274	0.0104822	0.000363608
YNL117W	chrXIV:442390_C/A	0.189113	0.0311958	1.06802e-10	FALSE	chrXV:150111_G/A	0.250934	0.062599	2.20208e-17	FALSE	0.0954163	0.00910054	0.00100751
YNL134C	chrXII:662515_G/A	0.330461	0.120466	5.10448e-42	FALSE	chrXIV:466588_T/G	0.251026	0.0574161	3.76046e-23	FALSE	0.0893716	0.00792963	0.000100601
YNL138W	chrIV:1057123_T/C	0.12743	0.0230012	3.41053e-06	FALSE	chrXIV:481081_C/T	-0.277888	0.0586828	5.55666e-22	FALSE	0.0986667	0.010789	0.00031558
YNL138W	chrXII:680364_C/T	0.162599	0.0341191	5.53389e-09	FALSE	chrXIV:366158_G/T	0.154799	0.0242104	4.79304e-08	TRUE	0.0838274	0.00689413	0.00227551
YNL141W	chrX:660402_A/G	0.109424	0.0119068	8.40769e-05	FALSE	chrXII:662515_G/A	-0.277993	0.0788065	1.68693e-22	FALSE	0.101237	0.010116	0.000288724
YNL142W	chrIV:147431_A/G	-0.116124	0.0133218	4.45062e-10	FALSE	chrXII:649837_A/G	-0.207084	0.0396857	8.86875e-28	FALSE	0.0658511	0.00368734	0.000343239
YNL142W	chrVI:94480_G/A	-0.306222	0.0947167	3.4437e-55	FALSE	chrX:211343_T/C	0.0898089	0.0124939	1.11736e-06	FALSE	0.0584195	0.00379375	0.00150828
YNL142W	chrX:211343_T/C	0.0898089	0.0124939	1.11736e-06	FALSE	chrXIV:373628_AT/A	-0.38867	0.239646	5.62744e-74	FALSE	0.0711309	0.0050482	0.000109458
YNL142W	chrXI:489044_T/C	-0.145773	0.0249919	8.91569e-15	FALSE	chrXIV:373628_AT/A	-0.38867	0.239646	5.62744e-74	FALSE	-0.055456	0.00540127	0.00501202
YNL142W	chrXI:489044_T/C	-0.145773	0.0249919	8.91569e-15	FALSE	chrXIV:472575_AG/A	-0.292911	0.079119	9.01463e-46	FALSE	-0.046502	0.00176199	0.0179985
YNL142W	chrXIII:79575_C/T	-0.101967	0.0062973	3.45198e-08	FALSE	chrXIV:373628_AT/A	-0.38867	0.239646	5.62744e-74	FALSE	-0.0625039	0.00384235	0.000667527
YNL156C	chrXII:657022_T/C	0.721173	0.529975	4.23379e-185	FALSE	chrXIV:318991_A/T	-0.117562	0.0131762	9.90246e-09	FALSE	0.0686964	0.00470643	0.000541114
YNL160W	chrXII:694915_T/C	0.177234	0.0294346	1.30166e-11	FALSE	chrXIV:492375_A/G	-0.21306	0.0579176	7.95397e-16	FALSE	0.103069	0.0105067	7.36307e-05
YNL173C	chrVII:130869_T/A	-0.210144	0.0377571	7.76371e-26	FALSE	chrXIV:466588_T/G	0.257456	0.0282195	1.67861e-32	FALSE	0.0809013	0.00648287	3.41718e-05
YNL175C	chrVII:174098_C/G	0.169265	0.0256737	4.3255e-09	FALSE	chrXIV:476709_GT/G	0.20899	0.0357325	7.67162e-13	FALSE	-0.0928458	0.00857871	0.00118221
YNL194C	chrXII:662515_G/A	0.220021	0.0657373	5.89836e-16	FALSE	chrXIV:466588_T/G	0.149755	0.0170812	3.50619e-08	FALSE	0.120993	0.0145637	6.49956e-06
YNL217W	chrIV:637663_A/T	-0.158912	0.0282726	1.53037e-09	FALSE	chrXII:861302_A/G	0.152344	0.0257395	6.28213e-09	FALSE	0.0849727	0.00717714	0.000988231
YNL231C	chrVII:474708_T/C	0.123788	0.0108454	5.73499e-06	FALSE	chrIX:112032_A/G	-0.143224	0.0170212	1.51295e-07	FALSE	-0.108892	0.0109597	5.8525e-05
YNL231C	chrXII:657022_T/C	0.265898	0.0594388	8.39728e-22	FALSE	chrXV:138839_T/C	-0.126783	0.0180469	3.03605e-06	FALSE	-0.0993378	0.0096518	0.000260375
YNL234W	chrII:540296_G/A	-0.167344	0.0224382	4.87763e-11	FALSE	chrXV:171150_T/C	0.378826	0.126613	6.32087e-55	FALSE	0.0809167	0.00717435	0.000366027
YNL234W	chrIV:223242_G/A	-0.206525	0.045087	4.07819e-19	FALSE	chrX:96324_A/G	-0.122154	0.0173953	7.51157e-08	FALSE	0.0823429	0.00660643	0.000310709
YNL237W	chrXII:650212_T/C	0.199398	0.0479031	5.92678e-29	FALSE	chrXIV:465187_A/T	0.132966	0.00873303	8.03741e-13	FALSE	0.0588886	0.00344164	0.000684148
YNL240C	chrVII:106314_C/T	0.14573	0.0168556	6.34154e-08	FALSE	chrXIV:466588_T/G	0.199461	0.0336009	1.87172e-13	FALSE	-0.0895706	0.00791839	0.000857436
YNL243W	chrXII:659350_C/T	0.106719	0.0094906	0.000253432	FALSE	chrXIV:371753_A/T	-0.245292	0.0612985	1.14235e-16	FALSE	0.102099	0.0103698	0.000470803
YNL250W	chrXIV:175169_C/G	0.634687	0.41327	1.58511e-130	TRUE	chrXIV:466588_T/G	0.171112	0.0248921	5.84397e-14	FALSE	0.145186	0.0209414	1.50027e-10
YNL268W	chrIV:202127_G/A	0.240705	0.0598253	1.12474e-20	FALSE	chrVI:170794_C/T	-0.105624	0.00932066	3.17854e-05	FALSE	0.0838167	0.00694608	0.000926472
YNL274C	chrXII:657792_C/G	0.48113	0.247261	1.25616e-93	FALSE	chrXIV:466588_T/G	0.132858	0.00815845	2.65778e-09	FALSE	0.10824	0.0115953	3.04799e-07
YNL279W	chrIV:998628_A/T	0.203775	0.0394865	6.3374e-23	FALSE	chrVIII:101494_G/A	-0.603402	0.376932	8.33211e-141	FALSE	-0.173519	0.0331243	2.5839e-17
YNL279W	chrVIII:101494_G/A	-0.603402	0.376932	8.33211e-141	FALSE	chrXIII:409778_G/T	0.134497	0.0173369	4.06017e-11	FALSE	-0.111735	0.0128057	3.52544e-08
YNL279W	chrXII:657860_G/A	-0.12608	0.0153937	5.56617e-10	FALSE	chrXIV:442493_CTCTT/C	0.128914	0.0141402	2.13086e-10	FALSE	-0.0906788	0.00790803	7.60875e-06
YNL279W	chrXII:657860_G/A	-0.12608	0.0153937	5.56617e-10	FALSE	chrXVI:467632_T/C	0.127841	0.015401	3.43867e-10	FALSE	-0.0629272	0.00390106	0.00187375
YNL281W	chrXII:650212_T/C	0.14724	0.0155626	1.60256e-08	FALSE	chrXV:170921_A/G	-0.18866	0.034938	6.46566e-13	FALSE	-0.0992925	0.00975892	0.000127593
YNL285W	chrVII:925457_C/T	-0.721855	0.518163	2.01156e-184	FALSE	chrVII:44308_A/C	-0.100145	0.012852	6.24178e-07	FALSE	-0.0674198	0.00453262	0.000722041
YNL292W	chrXII:646705_A/G	0.152189	0.0225512	1.83518e-07	FALSE	chrXIV:442390_C/A	0.205764	0.0815203	2.46996e-10	FALSE	-0.128715	0.0165431	1.01057e-05
YNL293W	chrX:543602_GAGTGACAAAGTATCAAAGAAGGAATAAAAAAAAGACATTATTATGTTGAACTAGTGACACCCTTTTGTGGATTCCTACATACCCAGAGAGAACTCCT/G	-0.142127	0.0202929	1.74013e-06	FALSE	chrXII:777177_T/C	0.129578	0.0174942	1.28512e-05	FALSE	-0.0984303	0.00968709	0.000890212
YNL306W	chrXIII:338431_A/G	-0.17936	0.0357188	1.43111e-13	FALSE	chrXIV:466588_T/G	0.429635	0.149033	6.10928e-61	FALSE	-0.077904	0.00602505	0.00118668
YNL317W	chrXIV:39235_C/A	0.514044	0.258487	9.02347e-81	TRUE	chrXIV:467028_A/G	0.182795	0.0344604	1.9775e-13	FALSE	0.0801957	0.00641199	0.00111464
YNL325C	chrIV:1072962_G/A	0.107813	0.0118633	6.44208e-05	FALSE	chrXIV:466588_T/G	0.403842	0.109257	7.51693e-41	FALSE	0.133516	0.0177108	7.89892e-07
YNL336W	chrX:724256_T/C	0.135261	0.0280442	3.29566e-16	FALSE	chrXIV:18046_T/C	-0.820062	0.678763	4.14399e-278	FALSE	0.119162	0.0146723	5.26864e-13
YNL336W	chrXIII:9746_C/T	0.0889566	0.00890718	5.96565e-08	FALSE	chrXIV:18046_T/C	-0.820062	0.678763	4.14399e-278	FALSE	0.0640174	0.0040697	9.13045e-05
YNR001C	chrXII:650212_T/C	0.334226	0.116079	4.6834e-36	FALSE	chrXIV:370084_T/C	-0.21734	0.0564138	6.31332e-16	FALSE	0.107061	0.0152719	5.55025e-05
YNR001C	chrXII:650212_T/C	0.334226	0.116079	4.6834e-36	FALSE	chrXIV:492375_A/G	-0.100207	0.0104513	0.000166659	TRUE	0.0693846	0.00446869	0.0089624
YNR002C	chrXII:650212_T/C	0.287459	0.0962069	2.30462e-29	FALSE	chrXIV:466588_T/G	0.221102	0.0360874	2.9381e-18	FALSE	0.0848135	0.00712938	0.000613323
YNR018W	chrXIV:665036_G/T	0.327922	0.1394	4.98251e-40	TRUE	chrXIV:466588_T/G	0.259113	0.034217	2.669e-25	FALSE	0.135228	0.0180333	9.30482e-09
YNR019W	chrI:50024_C/T	0.29623	0.0634858	4.86059e-57	FALSE	chrXII:657792_C/G	0.695239	0.481787	1.50073e-208	FALSE	-0.0579181	0.00354156	0.000936433
YNR019W	chrI:50024_C/T	0.29623	0.0634858	4.86059e-57	FALSE	chrXIV:269607_G/C	0.0492091	0.00318319	0.00509681	FALSE	0.066871	0.0042581	0.000133675
YNR019W	chrI:50024_C/T	0.29623	0.0634858	4.86059e-57	FALSE	chrXV:152141_G/A	-0.035953	0.0017961	0.0395353	FALSE	-0.067043	0.00442075	0.000127904
YNR028W	chrXII:678277_G/T	0.0874776	0.00848866	0.000713548	FALSE	chrXIV:466588_T/G	0.36823	0.0849608	1.57916e-37	FALSE	-0.0845649	0.00711279	0.00106327
YNR044W	chrIV:998628_A/T	0.198581	0.0336921	6.63001e-25	FALSE	chrVIII:101494_G/A	-0.644075	0.440429	1.55576e-170	FALSE	-0.159465	0.0265481	7.21799e-17
YNR044W	chrVIII:101494_G/A	-0.644075	0.440429	1.55576e-170	FALSE	chrXIII:409778_G/T	0.140714	0.0196679	1.59553e-13	FALSE	-0.0997256	0.0100613	1.32596e-07
YNR044W	chrXII:657860_G/A	-0.128541	0.0172262	1.24236e-11	FALSE	chrXIV:442493_CTCTT/C	0.165672	0.0243811	4.44655e-18	FALSE	-0.11006	0.011941	6.2319e-09
YNR056C	chrI:46375_A/T	-0.185537	0.0279137	2.32265e-14	FALSE	chrXIV:466588_T/G	-0.323526	0.153545	3.37085e-34	FALSE	0.0859784	0.00670237	0.000366689
YNR056C	chrVII:386599_C/T	0.199242	0.0392027	2.09081e-16	FALSE	chrXIV:466588_T/G	-0.323526	0.153545	3.37085e-34	FALSE	-0.0561454	0.00676194	0.0283928
YNR056C	chrVII:386599_C/T	0.199242	0.0392027	2.09081e-16	FALSE	chrXIV:371753_A/T	-0.205293	0.0307882	4.25819e-15	FALSE	-0.0667358	0.00380565	0.00908168
YNR056C	chrXIV:466588_T/G	-0.323526	0.153545	3.37085e-34	FALSE	chrXIV:371753_A/T	-0.205293	0.0307882	4.25819e-15	FALSE	0.086113	0.00727512	0.00033276
YNR057C	chrVII:386599_C/T	0.187389	0.0372818	2.47963e-14	FALSE	chrXIV:466588_T/G	-0.406767	0.204292	2.16386e-50	FALSE	-0.0954964	0.0101468	8.68973e-05
YNR057C	chrXIV:466588_T/G	-0.406767	0.204292	2.16386e-50	FALSE	chrXIV:369029_T/A	-0.175908	0.0257193	1.47734e-11	FALSE	0.0901643	0.00747285	0.000221
YNR057C	chrXIV:466588_T/G	-0.406767	0.204292	2.16386e-50	FALSE	chrXV:185473_C/T	-0.118376	0.0128079	1.19714e-06	FALSE	0.100677	0.00997285	3.76415e-05
YNR058W	chrVII:395734_T/C	0.201875	0.0469465	5.29e-19	FALSE	chrXIV:466588_T/G	-0.406912	0.230494	2.19979e-57	FALSE	-0.0908555	0.00923818	4.7912e-05
YNR058W	chrXIV:466588_T/G	-0.406912	0.230494	2.19979e-57	FALSE	chrXIV:371753_A/T	-0.251707	0.0398219	1.86619e-23	FALSE	0.0841125	0.00666591	0.0001646
YNR058W	chrXIV:466588_T/G	-0.406912	0.230494	2.19979e-57	FALSE	chrXV:185473_C/T	-0.112239	0.0116733	5.04018e-07	FALSE	0.0745528	0.00545533	0.000853326
YNR068C	chrXII:662515_G/A	0.170532	0.0290302	6.22694e-09	FALSE	chrXIV:466588_T/G	0.129443	0.0155898	3.77669e-05	FALSE	0.0960756	0.00920983	0.00100479
YNR074C	chrXII:657022_T/C	0.381053	0.137069	1.1539e-58	FALSE	chrXIV:464117_A/T	0.368447	0.182836	4.92669e-49	FALSE	-0.0851394	0.0120319	0.000323906
YNR074C	chrXII:657022_T/C	0.381053	0.137069	1.1539e-58	FALSE	chrXIV:369029_T/A	0.184705	0.0309376	1.43993e-14	FALSE	-0.0606326	0.00278266	0.0108073
YNR074C	chrXII:1030090_C/T	0.168501	0.0253165	6.15527e-14	FALSE	chrXIV:464117_A/T	0.368447	0.182836	4.92669e-49	FALSE	-0.0911886	0.0159797	0.000116394
YNR074C	chrXII:1030090_C/T	0.168501	0.0253165	6.15527e-14	FALSE	chrXIV:369029_T/A	0.184705	0.0309376	1.43993e-14	FALSE	-0.0922869	0.00622988	9.96552e-05
YNR074C	chrXIII:411113_C/T	0.196685	0.0432127	2.24303e-18	FALSE	chrXIV:464117_A/T	0.368447	0.182836	4.92669e-49	FALSE	-0.122416	0.0155189	3.70943e-08
YNR074C	chrXIV:464117_A/T	0.368447	0.182836	4.92669e-49	FALSE	chrXIV:369029_T/A	0.184705	0.0309376	1.43993e-14	FALSE	-0.111535	0.0123577	4.96128e-07
YNR075W	chrXII:1014017_C/T	0.121197	0.0128872	4.09367e-08	FALSE	chrXIV:466588_T/G	0.554981	0.31775	6.97593e-110	FALSE	-0.077016	0.00617162	0.000444314
YNR075W	chrXIII:411113_C/T	0.163368	0.0273514	2.37674e-13	FALSE	chrXIV:466588_T/G	0.554981	0.31775	6.97593e-110	FALSE	-0.0927476	0.00852376	2.46322e-05
YOL002C	chrI:51095_G/A	0.123143	0.018215	4.2171e-07	FALSE	chrVII:398081_A/G	0.494084	0.259076	1.66317e-77	FALSE	0.0824495	0.00672932	0.00069345
YOL008W	chrXIV:461863_C/G	0.166019	0.0272785	3.78209e-09	FALSE	chrXV:309869_T/C	-0.218002	0.0485584	1.13543e-14	TRUE	-0.133398	0.0176043	2.06574e-06
YOL020W	chrXII:674079_A/C	-0.139023	0.0185482	1.91779e-11	FALSE	chrXIV:372376_G/A	0.250035	0.0651973	3.4593e-28	FALSE	-0.0645808	0.00436648	0.00170472
YOL020W	chrXIII:48814_A/G	0.102224	0.00812684	8.13223e-07	FALSE	chrXIV:372376_G/A	0.250035	0.0651973	3.4593e-28	FALSE	0.0679991	0.00452121	0.000969838
YOL026C	chrXII:646705_A/G	-0.193946	0.0390724	1.48664e-13	FALSE	chrXIV:466588_T/G	-0.254605	0.0768203	1.64052e-21	FALSE	0.101046	0.010179	0.000101108
YOL030W	chrIV:637663_A/T	-0.228385	0.0577631	3.47334e-22	FALSE	chrXVI:499688_T/TAACA	0.110258	0.0126747	2.01241e-06	FALSE	-0.0791888	0.00573935	0.000639144
YOL030W	chrX:661047_C/T	0.177084	0.0283603	3.34682e-14	FALSE	chrXIII:333449_G/A	-0.418533	0.176533	1.4801e-63	FALSE	-0.0779377	0.00599652	0.0007392
YOL052C	chrXII:657022_T/C	0.131181	0.0165243	4.57697e-06	FALSE	chrXIV:466588_T/G	0.356584	0.123571	1.67455e-33	FALSE	-0.112808	0.0126785	8.17779e-05
YOL052C-A	chrXII:659769_C/T	0.292282	0.106193	2.70474e-37	FALSE	chrXIV:466588_T/G	0.307848	0.00995363	6.84865e-19	FALSE	0.0374397	0.0104643	0.274335
YOL052C-A	chrXII:659769_C/T	0.292282	0.106193	2.70474e-37	FALSE	chrXIV:492375_A/G	-0.237909	0.0275906	4.2743e-12	FALSE	0.0865887	0.00313788	0.0113444
YOL052C-A	chrXV:170921_A/G	0.430709	0.180364	6.0428e-73	FALSE	chrXVI:504270_T/C	0.113648	0.0141758	2.75022e-07	FALSE	-0.082261	0.0066745	0.000178137
YOL055C	chrIV:617842_C/T	-0.16964	0.0264507	1.9858e-11	FALSE	chrVIII:175012_C/T	0.391386	0.170228	2.09687e-49	FALSE	-0.084856	0.00785259	0.000740915
YOL055C	chrVIII:175012_C/T	0.391386	0.170228	2.09687e-49	FALSE	chrX:661788_C/T	0.220943	0.0478117	5.38461e-18	FALSE	0.158298	0.0265366	3.71016e-10
YOL055C	chrVIII:175012_C/T	0.391386	0.170228	2.09687e-49	FALSE	chrXV:186481_G/A	-0.105368	0.0114314	2.90955e-05	FALSE	-0.0977449	0.0108355	0.000100736
YOL055C	chrX:661788_C/T	0.220943	0.0478117	5.38461e-18	FALSE	chrXV:186481_G/A	-0.105368	0.0114314	2.90955e-05	FALSE	-0.0989358	0.00969189	8.4902e-05
YOL058W	chrIX:95590_C/T	0.0984457	0.00781856	9.90447e-05	FALSE	chrXIV:373628_AT/A	-0.432929	0.162211	4.74298e-55	FALSE	-0.0827411	0.00682181	0.00105428
YOL058W	chrXII:660371_C/T	-0.248046	0.0639055	5.74992e-22	FALSE	chrXIV:373628_AT/A	-0.432929	0.162211	4.74298e-55	FALSE	0.0965629	0.00922614	0.000137318
YOL064C	chrIX:222311_A/T	-0.266786	0.0618921	1.32506e-22	FALSE	chrIX:387959_T/C	0.112558	0.0134441	2.67883e-05	FALSE	0.0869702	0.00754163	0.00109539
YOL084W	chrXII:659350_C/T	0.254372	0.0857349	2.34335e-37	FALSE	chrXIV:466588_T/G	0.220747	0.0178688	3.64593e-26	FALSE	0.097416	0.0093849	4.18381e-07
YOL086C	chrXIV:376313_C/T	-0.225371	0.0374787	8.8451e-17	FALSE	chrXV:159655_C/T	-0.270519	0.0727749	3.35278e-27	TRUE	0.103052	0.0105917	2.34653e-05
YOL089C	chrXIV:466588_T/G	0.312351	0.0406074	1.41937e-19	FALSE	chrXV:154073_G/A	-0.22906	0.0531441	7.59433e-17	TRUE	-0.0833688	0.0116292	0.00928286
YOL089C	chrXIV:518686_G/A	-0.172147	0.0201046	8.22023e-08	FALSE	chrXV:154073_G/A	-0.22906	0.0531441	7.59433e-17	TRUE	-0.046437	0.00153261	0.145827
YOL091W	chrXIV:376313_C/T	-0.226451	0.0713722	6.61242e-40	FALSE	chrXV:145140_T/C	0.807461	0.650127	6.72045e-271	TRUE	0.0908315	0.00825203	3.63755e-08
YOL101C	chrI:48890_C/T	-0.514317	0.265553	1.92959e-122	FALSE	chrVII:397449_G/A	0.509319	0.270329	8.0654e-121	FALSE	-0.0643525	0.00456924	0.000682474
YOL101C	chrI:48890_C/T	-0.514317	0.265553	1.92959e-122	FALSE	chrXII:647095_A/G	-0.129766	0.018951	1.20829e-11	FALSE	0.116751	0.0134399	9.44013e-10
YOL103W-B	chrVIII:98376_C/T	-0.103694	0.00325768	1.50218e-13	FALSE	chrXV:113253_A/G	-0.887585	0.784944	0	FALSE	0.0468583	0.00208495	0.000768566
YOL103W-B	chrXV:113253_A/G	-0.887585	0.784944	0	FALSE	chrXVI:462164_C/T	0.071001	0.00442351	3.47032e-07	FALSE	-0.0512452	0.00261456	0.000221537
YOL109W	chrI:51095_G/A	0.125335	0.0173418	3.90015e-07	FALSE	chrXIV:265328_C/T	0.104364	0.00930329	2.22033e-05	FALSE	-0.0853481	0.00716128	0.000541296
YOL110W	chrXII:694915_T/C	0.207574	0.0422248	1.30058e-16	FALSE	chrXV:105242_G/A	-0.257911	0.0671534	1.36353e-24	TRUE	-0.0833777	0.00684872	0.000698755
YOL113W	chrX:660402_A/G	-0.157267	0.0209623	3.84073e-10	FALSE	chrXII:650212_T/C	0.234034	0.036712	7.56898e-20	FALSE	-0.0988922	0.00912997	7.2625e-05
YOL113W	chrXII:650212_T/C	0.234034	0.036712	7.56898e-20	FALSE	chrXV:104098_G/A	-0.477583	0.232326	3.40846e-70	TRUE	-0.121822	0.01468	1.18189e-06
YOL115W	chrXI:225168_G/A	-0.132333	0.01391	2.8957e-06	FALSE	chrXIV:199403_A/G	0.10561	0.011226	0.000178674	FALSE	-0.0998988	0.00991168	0.000395565
YOL117W	chrXII:683462_G/A	0.227109	0.0548983	1.06696e-14	FALSE	chrXIV:370084_T/C	-0.167372	0.0114247	8.65282e-08	FALSE	0.11396	0.012934	8.64983e-05
YOL122C	chrXII:680159_C/T	0.135787	0.030945	2.75592e-17	FALSE	chrXIV:466588_T/G	0.205201	0.0161929	1.12587e-31	FALSE	0.0592769	0.0037983	0.000177885
YOL122C	chrXIV:466588_T/G	0.205201	0.0161929	1.12587e-31	FALSE	chrXV:91615_C/G	0.805699	0.647284	8.82424e-281	TRUE	0.0661698	0.00433208	3.12339e-05
YOL128C	chrXIII:438265_G/A	0.119384	0.0127738	2.15211e-05	FALSE	chrXV:171511_A/C	-0.217395	0.0475375	1.65762e-14	FALSE	-0.10639	0.0112157	0.000148313
YOL133W	chrVIII:101494_G/A	-0.203308	0.0522713	9.71906e-15	FALSE	chrXV:71084_C/T	0.429121	0.186072	6.62583e-55	TRUE	-0.140129	0.01959	7.46733e-08
YOL140W	chrXIV:373628_AT/A	-0.211774	0.0309427	9.93502e-15	FALSE	chrXV:167650_T/C	0.211794	0.0463047	5.47512e-16	FALSE	0.0952997	0.00899793	0.000197705
YOL154W	chrX:331934_C/T	0.171271	0.0391731	4.27673e-12	FALSE	chrXV:152424_T/C	-0.212774	0.0422496	9.79572e-16	FALSE	-0.0965861	0.00955967	8.38562e-05
YOL154W	chrXIII:343663_A/G	0.145041	0.0211658	4.02093e-09	FALSE	chrXV:152424_T/C	-0.212774	0.0422496	9.79572e-16	FALSE	-0.103264	0.011048	2.48513e-05
YOL154W	chrXV:33671_T/A	-0.422166	0.241659	1.19174e-52	TRUE	chrXV:152424_T/C	-0.212774	0.0422496	9.79572e-16	FALSE	0.0819508	0.00668736	0.000816943
YOL155C	chrXII:657022_T/C	0.381094	0.159469	2.42055e-73	FALSE	chrXV:33217_A/C	0.510995	0.261439	9.96955e-118	FALSE	0.111146	0.012037	1.39741e-08
YOL157C	chrVII:1068261_T/C	0.167299	0.023256	1.88043e-13	FALSE	chrXV:33217_A/C	-0.618016	0.380873	5.90717e-125	FALSE	0.0786047	0.00617029	0.000481835
YOL159C-A	chrIX:28874_G/C	0.422583	0.176023	1.39736e-61	FALSE	chrXV:33217_A/C	-0.444228	0.194892	5.07489e-67	FALSE	0.103881	0.0114732	1.41109e-05
YOL159C-A	chrXIV:467028_A/G	0.159476	0.025815	3.6871e-11	FALSE	chrXV:33217_A/C	-0.444228	0.194892	5.07489e-67	FALSE	0.0846586	0.00713478	0.000397952
YOR010C	chrXII:657022_T/C	-0.591194	0.347951	1.15097e-111	FALSE	chrXIV:377751_G/A	-0.150468	0.020397	1.13241e-10	FALSE	-0.0878466	0.00765807	0.000149735
YOR011W	chrXII:650212_T/C	-0.312561	0.0773994	2.00173e-33	FALSE	chrXV:348182_A/G	-0.409724	0.160281	3.45515e-54	TRUE	0.187144	0.0347142	1.10173e-13
YOR013W	chrXII:647095_A/G	-0.299942	0.100965	1.57015e-33	FALSE	chrXIV:390263_G/A	-0.104202	0.0136679	9.76509e-05	FALSE	-0.0808983	0.00653262	0.000739801
YOR019W	chrXIV:332987_G/A	-0.0850981	0.00552793	8.14477e-05	FALSE	chrXV:369329_A/G	-0.713988	0.509256	1.3777e-168	TRUE	-0.073268	0.00533617	0.000542021
YOR020W-A	chrXIV:464117_A/T	0.200869	0.0150983	1.12533e-15	FALSE	chrXV:371124_G/A	0.550733	0.294919	4.43261e-102	TRUE	-0.114517	0.0129984	5.66341e-07
YOR023C	chrVII:122047_G/A	-0.146778	0.0211513	6.9097e-07	FALSE	chrXV:373586_T/C	-0.159524	0.0251285	8.28495e-08	TRUE	-0.0953702	0.0090287	0.00123868
YOR044W	chrXII:661927_A/G	0.181003	0.0313938	3.07167e-10	FALSE	chrXV:411673_C/T	0.204642	0.0429114	1.33285e-12	TRUE	0.101956	0.0103486	0.000353612
YOR051C	chrVIII:144393_A/G	-0.0979493	0.0187083	1.46641e-06	FALSE	chrXV:140220_T/C	-0.114555	0.0117752	1.5534e-08	FALSE	-0.0633904	0.00483582	0.00170905
YOR051C	chrXII:662311_T/C	-0.178457	0.0288624	3.30056e-18	FALSE	chrXIV:466588_T/G	-0.0682459	0.00361058	0.00071628	FALSE	-0.128275	0.0162359	3.06784e-10
YOR062C	chrXII:662515_G/A	0.16589	0.0311127	1.85589e-15	FALSE	chrXIV:466588_T/G	0.0897134	0.00641201	1.56884e-05	FALSE	0.0809796	0.00648117	8.85324e-05
YOR065W	chrXII:650212_T/C	0.59908	0.38143	4.3679e-140	FALSE	chrXIV:395338_T/C	0.0485978	0.00204937	0.0173659	FALSE	0.110688	0.0120776	4.62374e-08
YOR074C	chrXIV:373628_AT/A	-0.307546	0.068022	2.94094e-23	FALSE	chrXV:167627_G/A	0.108472	0.0116547	2.9364e-05	FALSE	0.0859816	0.00737142	0.000874133
YOR080W	chrVIII:144393_A/G	-0.119371	0.0157582	2.1109e-05	FALSE	chrXII:928330_C/G	0.0930517	0.00927284	0.000924608	FALSE	0.0961749	0.00921079	0.000602441
YOR084W	chrXI:228480_A/G	-0.113334	0.0123459	1.82159e-05	FALSE	chrXIV:465187_A/T	0.143133	0.0152251	6.24652e-07	FALSE	0.0898741	0.00802286	0.000647085
YOR101W	chrX:675971_G/A	0.0864195	0.00928176	0.000329749	FALSE	chrXII:676885_G/A	-0.0978794	0.00597877	5.31286e-05	FALSE	0.0869278	0.00793822	0.000336773
YOR101W	chrXI:625529_T/TACA	-0.0780728	0.00390745	0.00130976	FALSE	chrXVI:481072_T/G	0.104814	0.0113322	1.47839e-05	FALSE	0.0782524	0.00598425	0.00126472
YOR120W	chrXII:659769_C/T	0.392281	0.183447	3.00472e-57	FALSE	chrXIV:466588_T/G	0.297478	0.0609253	2.55682e-33	FALSE	0.09478	0.00877694	4.65404e-05
YOR133W	chrIV:1248530_C/G	0.420752	0.178228	9.34396e-177	FALSE	chrXV:577639_A/G	-0.737669	0.547908	0	TRUE	0.358394	0.128496	6.20581e-141
YOR136W	chrXII:662515_G/A	0.185297	0.0371796	4.96819e-13	FALSE	chrXIV:467028_A/G	0.271976	0.0559881	1.14311e-24	FALSE	0.107123	0.0113663	2.61923e-05
YOR142W	chrXII:659350_C/T	0.418768	0.177037	1.62499e-60	FALSE	chrXIV:376313_C/T	-0.285244	0.0792472	6.7029e-31	FALSE	0.103951	0.0107387	1.49082e-05
YOR142W-B	chrII:259410_A/C	-0.349366	0.146423	2.0344e-92	FALSE	chrIII:145017_C/T	-0.303	0.0913298	4.05985e-73	FALSE	-0.128165	0.0137378	2.64999e-16
YOR142W-B	chrII:259410_A/C	-0.349366	0.146423	2.0344e-92	FALSE	chrXV:594667_A/G	-0.61662	0.404626	9.58619e-211	TRUE	-0.245976	0.0646631	3.80739e-51
YOR142W-B	chrIII:145017_C/T	-0.303	0.0913298	4.05985e-73	FALSE	chrXV:594667_A/G	-0.61662	0.404626	9.58619e-211	TRUE	-0.198081	0.0389987	3.35541e-35
YOR148C	chrI:52951_G/T	0.0805517	0.00557584	0.000829938	FALSE	chrXIV:366458_C/A	-0.116305	0.0133309	1.53233e-06	FALSE	-0.0814935	0.00663111	0.00069761
YOR150W	chrXIII:328866_T/C	-0.205458	0.0494705	2.41049e-20	FALSE	chrXIV:466588_T/G	0.632116	0.371575	3.41657e-121	FALSE	-0.0661961	0.00702935	0.00468335
YOR150W	chrXIII:328866_T/C	-0.205458	0.0494705	2.41049e-20	FALSE	chrXIV:370084_T/C	-0.0520208	0.00239381	0.0259333	FALSE	-0.0484424	0.00203086	0.0379841
YOR153W	chrVII:471870_G/A	0.63697	0.457877	2.98591e-166	FALSE	chrXII:668550_G/A	-0.223586	0.0504114	1.7044e-30	FALSE	-0.0777592	0.0059144	4.01374e-05
YOR155C	chrXIV:466588_T/G	0.174182	0.0248708	1.06995e-09	FALSE	chrXV:635897_C/T	-0.219927	0.049161	2.54076e-16	TRUE	-0.0986667	0.00967379	0.000194982
YOR157C	chrIV:415049_T/C	0.0991224	0.0103439	3.24365e-06	FALSE	chrVII:126593_C/A	-0.124983	0.0144439	3.49627e-09	FALSE	-0.0696076	0.00475058	0.000988875
YOR161C	chrXII:662515_G/A	0.217748	0.0583927	2.21983e-18	FALSE	chrXIV:466588_T/G	0.11958	0.0108759	1.11395e-06	FALSE	0.107688	0.0114275	1.08931e-05
YOR168W	chrVII:127208_T/C	0.167235	0.0268925	1.99228e-08	FALSE	chrXIV:466588_T/G	0.201136	0.0402018	1.69018e-11	FALSE	-0.0999418	0.00999076	0.000741114
YOR173W	chrXII:662515_G/A	0.255312	0.0829852	3.7915e-23	FALSE	chrXIV:466588_T/G	0.299209	0.0362697	1.05207e-26	FALSE	0.0900567	0.00805746	0.000348749
YOR175C	chrI:47206_A/G	-0.271328	0.0526518	1.69378e-29	FALSE	chrXII:649837_A/G	-0.370367	0.127657	4.84058e-51	FALSE	0.103605	0.0112859	9.42774e-06
YOR175C	chrVII:398081_A/G	0.22666	0.0599801	1.35636e-21	FALSE	chrXII:649837_A/G	-0.370367	0.127657	4.84058e-51	FALSE	-0.0925125	0.00851809	7.09808e-05
YOR177C	chrXIV:336952_A/G	-0.141976	0.0151183	6.93565e-07	FALSE	chrXV:839325_C/T	-0.240489	0.0597438	2.19118e-17	FALSE	-0.110267	0.012119	7.68129e-05
YOR187W	chrXII:136527_T/C	0.0958082	0.0191895	7.42918e-05	FALSE	chrXIV:466588_T/G	0.354211	0.106046	5.14879e-44	FALSE	-0.0959866	0.00907962	6.80675e-05
YOR192C-A	chrIV:969630_T/C	-0.175149	0.0385245	1.88033e-12	FALSE	chrVII:405567_G/T	0.486463	0.236981	1.37209e-74	FALSE	0.145185	0.023134	4.34256e-09
YOR192C-A	chrVII:405567_G/T	0.486463	0.236981	1.37209e-74	FALSE	chrXIV:615555_G/A	0.188501	0.0493548	2.89061e-13	FALSE	-0.0850002	0.00710796	0.000564852
YOR192C-B	chrXII:975964_T/G	-0.154855	0.017003	4.12408e-14	FALSE	chrXIV:588903_G/A	-0.220898	0.0276278	2.60733e-24	FALSE	-0.0797936	0.00509822	8.63163e-05
YOR192C-B	chrXII:975964_T/G	-0.154855	0.017003	4.12408e-14	FALSE	chrXV:710606_T/A	-0.664206	0.432675	2.9831e-161	TRUE	-0.142859	0.0196173	2.67541e-12
YOR192C-B	chrXIV:588903_G/A	-0.220898	0.0276278	2.60733e-24	FALSE	chrXV:710606_T/A	-0.664206	0.432675	2.9831e-161	TRUE	-0.139376	0.0217137	6.97172e-11
YOR192C-B	chrXIV:466588_T/G	0.134307	0.0259219	3.28196e-10	FALSE	chrXV:710606_T/A	-0.664206	0.432675	2.9831e-161	TRUE	-0.0278325	0.000697252	0.188804
YOR192C-C	chrVIII:95661_A/T	-0.304922	0.0943122	2.182e-28	FALSE	chrXV:710606_T/A	-0.381027	0.142872	4.64301e-42	TRUE	-0.114308	0.0130274	2.17116e-05
YOR193W	chrXIV:469224_A/G	0.192035	0.0223936	1.03017e-11	FALSE	chrXV:703124_C/G	-0.453854	0.209198	6.29698e-58	TRUE	-0.16511	0.0272129	6.51172e-10
YOR196C	chrXIII:436343_G/A	-0.170349	0.0393039	3.97116e-09	FALSE	chrXV:140220_T/C	0.13545	0.0181774	2.14081e-06	FALSE	-0.0966182	0.00929335	0.000706023
YOR212W	chrIV:997624_A/G	0.1757	0.0328944	1.94565e-15	FALSE	chrVIII:98484_A/T	-0.303378	0.0978068	3.55997e-40	FALSE	-0.0868984	0.0076856	6.82101e-05
YOR212W	chrIX:103273_G/A	0.109393	0.00492043	8.08137e-07	FALSE	chrXV:171511_A/C	-0.178738	0.0300635	7.10068e-16	FALSE	0.0881879	0.00829588	5.85804e-05
YOR212W	chrXII:657022_T/C	-0.137205	0.0260684	5.84937e-10	FALSE	chrXIV:445766_G/A	0.175449	0.032944	2.12432e-15	FALSE	-0.0909454	0.00812267	3.33642e-05
YOR215C	chrVII:141743_C/T	-0.159936	0.022551	5.11045e-11	FALSE	chrXIV:466588_T/G	0.369258	0.100903	3.73867e-43	FALSE	0.0791226	0.00623274	0.00103605
YOR224C	chrXII:660371_C/T	-0.145898	0.0244525	4.75174e-07	FALSE	chrXIV:466588_T/G	-0.163111	0.0257332	2.29771e-08	FALSE	-0.110742	0.0122136	0.00012241
YOR229W	chrXII:657022_T/C	-0.456419	0.200885	3.33494e-63	FALSE	chrXIV:467028_A/G	0.247196	0.0359409	1.25451e-20	FALSE	-0.117632	0.0137521	3.89397e-06
YOR241W	chrXII:648649_C/T	0.247153	0.0586807	3.19079e-18	FALSE	chrXIV:463554_A/T	0.288196	0.0805453	6.73238e-24	FALSE	-0.10348	0.0106333	0.000219807
YOR243C	chrVII:171676_G/A	0.16008	0.0256157	1.1135e-08	FALSE	chrXIV:467028_A/G	0.214391	0.0393887	1.24528e-12	FALSE	-0.0903031	0.00814452	0.00117517
YOR246C	chrXII:284270_A/G	-0.0964678	0.0115621	0.000978428	FALSE	chrXIV:437955_G/T	-0.222514	0.0483359	5.35503e-14	FALSE	0.10257	0.0105111	0.000455343
YOR248W	chrIV:1335398_C/A	0.102574	0.00887303	0.00036297	FALSE	chrVII:217417_G/C	-0.152546	0.021871	1.43921e-07	FALSE	0.0941674	0.00877689	0.00109151
YOR258W	chrXII:660371_C/T	0.118575	0.0128433	3.64551e-05	FALSE	chrXIV:462478_C/T	0.394126	0.152842	9.54913e-40	FALSE	-0.0997343	0.00993139	0.000510514
YOR264W	chrXIV:373628_AT/A	-0.320109	0.169935	8.78736e-34	FALSE	chrXV:165998_A/G	0.242075	0.0574833	5.69337e-23	FALSE	0.0858001	0.00725259	0.000339262
YOR274W	chrXIV:462478_C/T	0.287987	0.0825124	7.40683e-29	FALSE	chrXV:837632_A/C	0.308496	0.092585	9.3703e-33	TRUE	-0.0808798	0.00650017	0.00118021
YOR306C	chrXII:657022_T/C	-0.330887	0.115688	1.85414e-42	FALSE	chrXIV:464117_A/T	0.177346	0.0342583	3.56012e-14	FALSE	-0.0829554	0.00676688	0.000362055
YOR306C	chrXV:172956_A/G	-0.198766	0.0390175	2.26984e-17	FALSE	chrXV:916094_C/G	0.151547	0.0220732	9.77656e-11	TRUE	0.101139	0.01011	1.24452e-05
YOR310C	chrXII:662515_G/A	-0.204626	0.0387582	4.46788e-13	FALSE	chrXIV:492375_A/G	0.148167	0.0193709	2.91465e-07	FALSE	-0.0982609	0.00955396	0.000465341
YOR311C	chrX:116540_C/G	-0.117757	0.014861	1.95554e-05	FALSE	chrXIV:473303_T/C	0.24646	0.0602435	1.20137e-18	FALSE	-0.0937077	0.00872822	0.00067047
YOR317W	chrXII:650212_T/C	0.513541	0.285087	4.72744e-87	FALSE	chrXIV:465005_C/T	-0.14029	0.0192391	2.70948e-09	FALSE	0.0849896	0.00715412	0.000304457
YOR340C	chrVII:163315_T/C	0.170848	0.0300575	1.0059e-08	FALSE	chrXIV:372376_G/A	0.145626	0.0221785	1.0043e-06	FALSE	-0.106942	0.0114384	0.000313499
YOR343W-B	chrII:410546_T/C	0.2276	0.0590039	9.40974e-25	FALSE	chrVIII:126572_T/C	0.195484	0.0420919	6.17168e-19	FALSE	-0.0737243	0.00499472	0.00064701
YOR343W-B	chrVII:397449_G/A	0.196261	0.0559801	5.47229e-17	FALSE	chrXV:970097_T/C	-0.438836	0.195081	8.66525e-78	TRUE	0.107846	0.0122395	7.12065e-07
YOR343W-B	chrVIII:126572_T/C	0.195484	0.0420919	6.17168e-19	FALSE	chrXV:970097_T/C	-0.438836	0.195081	8.66525e-78	TRUE	0.0980786	0.00953037	5.49934e-06
YOR346W	chrXII:657022_T/C	0.04635	0.00044786	0.00267431	FALSE	chrXV:980701_A/T	-0.827255	0.671512	8.54404e-298	FALSE	0.0891773	0.00781259	8.8707e-09
YOR346W	chrXIV:467028_A/G	0.200534	0.0443277	6.4913e-36	FALSE	chrXV:980701_A/T	-0.827255	0.671512	8.54404e-298	FALSE	0.115169	0.0132123	1.48106e-13
YOR348C	chrXII:657022_T/C	0.68666	0.494742	3.96807e-242	FALSE	chrXIV:376313_C/T	-0.155265	0.0299083	5.35708e-23	FALSE	0.0959515	0.00901959	5.36694e-10
YOR374W	chrXII:660371_C/T	0.217989	0.0556507	2.38184e-18	FALSE	chrXIV:466588_T/G	0.199643	0.0114518	8.33535e-14	FALSE	0.0775676	0.00966042	0.00340904
YOR374W	chrXII:660371_C/T	0.217989	0.0556507	2.38184e-18	FALSE	chrXIV:376313_C/T	-0.214864	0.0337233	2.9146e-14	FALSE	0.0549663	0.00254979	0.0374779
YOR375C	chrXIV:467028_A/G	-0.417022	0.222263	7.8308e-54	FALSE	chrXIV:372376_G/A	-0.184129	0.0285028	2.43775e-12	FALSE	0.0921569	0.00842437	0.000103455
YOR378W	chrVIII:137643_C/T	0.119816	0.01846	9.82155e-06	FALSE	chrXII:665236_T/G	0.319214	0.117376	2.82603e-30	FALSE	0.108263	0.0100474	6.33758e-05
YOR378W	chrXII:665236_T/G	0.319214	0.117376	2.82603e-30	FALSE	chrXIV:486859_T/A	0.195823	0.0412494	7.59175e-13	FALSE	0.130125	0.0168086	1.57201e-06
YOR388C	chrX:47473_T/C	0.482424	0.253296	2.71339e-70	FALSE	chrXV:1067520_G/A	-0.100664	0.0108938	6.40508e-05	FALSE	-0.281525	0.0788128	1.58085e-27
YOR389W	chrXIII:904920_C/T	0.2729	0.0733609	2.20156e-29	FALSE	chrXV:1067520_G/A	-0.458098	0.219697	9.986e-72	FALSE	0.0941182	0.00875136	6.68521e-05
YOR391C	chrXIII:914143_A/G	0.210886	0.0453249	2.13084e-17	FALSE	chrXV:1067520_G/A	-0.414506	0.174589	1.13192e-56	FALSE	0.0816802	0.00660471	0.000869161
YOR393W	chrXIII:914575_T/C	0.3092	0.0959702	1.38891e-35	FALSE	chrXVI:30803_T/C	-0.373729	0.141295	1.9776e-49	FALSE	0.0885432	0.00778415	0.000229845
YOR396W	chrIV:1521369_A/C	-0.505707	0.268347	2.17147e-163	FALSE	chrXII:1058607_C/T	-0.641631	0.416189	2.45167e-223	FALSE	-0.183829	0.0349055	2.22091e-31
YOR396W	chrIV:1521369_A/C	-0.505707	0.268347	2.17147e-163	FALSE	chrXV:1067520_G/A	-0.192025	0.0362307	7.18006e-34	FALSE	-0.0734411	0.00558541	1.77619e-06
YOR396W	chrXII:1058607_C/T	-0.641631	0.416189	2.45167e-223	FALSE	chrXV:1067520_G/A	-0.192025	0.0362307	7.18006e-34	FALSE	-0.0708053	0.00498753	3.9639e-06
YPL002C	chrXII:663332_G/A	0.0851309	0.00873452	5.0607e-05	FALSE	chrXVI:554350_C/A	-0.730893	0.521021	1.16813e-176	TRUE	0.0861746	0.00738211	3.47912e-05
YPL004C	chrVII:130869_T/A	-0.219342	0.0454494	7.64991e-20	FALSE	chrXIV:466588_T/G	0.13794	0.0148425	8.40798e-09	FALSE	0.0806347	0.00690894	0.000649136
YPL004C	chrXII:660371_C/T	0.285509	0.103452	1.47259e-31	FALSE	chrXIV:466588_T/G	0.13794	0.0148425	8.40798e-09	FALSE	0.100046	0.00981652	2.59603e-05
YPL018W	chrVIII:393017_C/T	-0.111195	0.0132364	0.000107728	FALSE	chrXIII:26333_G/A	-0.187622	0.0296954	8.64202e-11	FALSE	0.105396	0.0117661	0.000246219
YPL018W	chrX:62857_A/G	0.139924	0.0214207	1.13999e-06	FALSE	chrXIII:26333_G/A	-0.187622	0.0296954	8.64202e-11	FALSE	-0.0920324	0.00893468	0.00137962
YPL018W	chrXIV:376313_C/T	-0.175515	0.0306273	1.29572e-09	FALSE	chrXV:161853_A/G	-0.140373	0.0208852	1.122e-06	FALSE	0.0958864	0.00915674	0.000822937
YPL019C	chrVIII:370997_C/A	-0.153959	0.0181485	1.15986e-08	FALSE	chrXIII:29394_G/T	-0.233944	0.0473195	9.7621e-18	FALSE	0.15337	0.0236983	1.28111e-08
YPL019C	chrX:54825_G/A	0.162376	0.0265247	1.71584e-09	FALSE	chrXIII:29394_G/T	-0.233944	0.0473195	9.7621e-18	FALSE	-0.14019	0.0188038	1.94939e-07
YPL019C	chrXIII:29394_G/T	-0.233944	0.0473195	9.7621e-18	FALSE	chrXV:140220_T/C	-0.151831	0.0230758	1.78468e-08	FALSE	0.0992645	0.00922157	0.000231173
YPL019C	chrXIII:29394_G/T	-0.233944	0.0473195	9.7621e-18	FALSE	chrXVI:516710_T/C	0.133141	0.0180219	7.93446e-07	TRUE	0.101057	0.0100697	0.00016977
YPL028W	chrXII:657022_T/C	0.629407	0.396743	2.88622e-160	FALSE	chrXIII:409778_G/T	0.202238	0.042422	1.73352e-24	FALSE	0.0722523	0.00520605	0.000183023
YPL036W	chrIX:132615_G/A	-0.250326	0.0555683	1.98825e-25	FALSE	chrXV:171150_T/C	0.261965	0.0673777	1.13912e-27	FALSE	-0.103177	0.0105871	1.01007e-05
YPL040C	chrXIII:333449_G/A	-0.109558	0.0178649	1.59106e-06	FALSE	chrXIV:466588_T/G	0.594209	0.354314	2.29502e-116	FALSE	-0.0874117	0.00762228	0.000117712
YPL050C	chrXII:657022_T/C	-0.312173	0.103309	7.45686e-31	FALSE	chrXIV:467028_A/G	0.327864	0.111277	7.51931e-34	FALSE	-0.0953814	0.00898076	0.000276124
YPL057C	chrI:49589_T/C	0.329147	0.104973	1.21995e-37	FALSE	chrXV:154073_G/A	-0.11596	0.012367	2.7191e-06	FALSE	-0.0985619	0.0096405	6.4253e-05
YPL058C	chrI:47660_T/C	-0.240622	0.0569191	1.04985e-23	FALSE	chrXII:657792_C/G	0.238544	0.0464569	1.71867e-23	FALSE	-0.117742	0.01207	5.4592e-07
YPL058C	chrXII:657792_C/G	0.238544	0.0464569	1.71867e-23	FALSE	chrXIV:366458_C/A	0.11125	0.0130316	2.20843e-06	FALSE	-0.0913955	0.00818673	9.43672e-05
YPL078C	chrXII:661927_A/G	0.316581	0.105872	5.07641e-41	FALSE	chrXII:136527_T/C	0.0956618	0.0147224	2.49016e-05	FALSE	-0.0753424	0.00557052	0.000886495
YPL081W	chrII:598753_G/T	0.456373	0.204301	7.5024e-65	FALSE	chrXIV:466588_T/G	0.322734	0.0409338	1.6139e-30	FALSE	-0.100868	0.0101049	5.76994e-05
YPL088W	chrXV:161853_A/G	-0.146377	0.0229654	4.76464e-22	FALSE	chrXVI:382024_G/A	0.843692	0.713849	4.43876481274109e-318	TRUE	0.0734983	0.00537665	7.64428e-07
YPL092W	chrXIV:487250_G/C	-0.243886	0.0556654	2.15499e-23	FALSE	chrXVI:372742_C/T	-0.414447	0.169959	3.26789e-63	TRUE	-0.0990007	0.00971263	1.81497e-05
YPL095C	chrXII:650212_T/C	0.130178	0.0268695	8.88726e-09	FALSE	chrXIII:761318_T/A	-0.227239	0.0476002	6.6434e-25	FALSE	0.100761	0.0100138	2.71458e-06
YPL104W	chrXII:876714_A/G	0.102064	0.00970859	1.16288e-06	FALSE	chrXIII:333449_G/A	-0.103849	0.012752	6.16849e-07	FALSE	-0.0670468	0.00446641	0.00123682
YPL105C	chrXII:628215_G/T	-0.145931	0.0210783	4.85332e-10	FALSE	chrXIV:466588_T/G	0.623192	0.383656	2.34884e-120	FALSE	-0.0879856	0.00768194	0.000162485
YPL132W	chrXII:666395_T/C	0.128828	0.017771	9.86502e-07	FALSE	chrXIV:372376_G/A	-0.0738739	0.00395197	0.00884227	FALSE	0.0860598	0.00738774	0.00102413
YPL154C	chrXV:170921_A/G	0.210415	0.0358252	1.07571e-16	FALSE	chrXVI:267899_C/T	0.198209	0.0379215	2.59282e-15	TRUE	-0.11681	0.0133542	2.9955e-06
YPL156C	chrIV:997624_A/G	0.0858868	0.0062533	0.000216263	FALSE	chrVIII:101246_A/T	-0.29749	0.0745115	5.08029e-35	FALSE	-0.128849	0.0165157	2.97388e-08
YPL158C	chrXIV:373628_AT/A	-0.362148	0.133884	3.25328e-39	FALSE	chrXV:169704_A/G	0.217708	0.047121	6.25605e-16	FALSE	0.092131	0.00848432	0.000510926
YPL171C	chrXII:877739_T/A	0.105337	0.0103567	1.19765e-05	FALSE	chrXIV:466588_T/G	0.399273	0.113001	1.49368e-49	FALSE	0.0934275	0.00869834	7.94929e-05
YPL186C	chrXII:662515_G/A	0.164432	0.0345375	1.5366e-11	FALSE	chrXIV:466588_T/G	0.211747	0.0146437	1.24229e-15	FALSE	0.101283	0.0101044	2.96217e-05
YPL189W	chrXII:665236_T/G	-0.210314	0.0456879	6.83199e-21	FALSE	chrXIV:457485_G/A	0.23079	0.0595592	5.3773e-24	FALSE	-0.0892406	0.00865797	5.33544e-05
YPL189W	chrXII:665236_T/G	-0.210314	0.0456879	6.83199e-21	FALSE	chrXVI:195879_C/T	0.573873	0.322727	6.3228e-115	TRUE	-0.0847445	0.00712185	0.000124564
YPL196W	chrVII:146595_T/C	-0.187519	0.0280237	1.63157e-10	FALSE	chrXIV:466588_T/G	0.213854	0.0323027	6.43677e-12	FALSE	0.0956054	0.00912092	0.00100324
YPL198W	chrXIII:874942_T/A	0.0391354	0.00176154	0.00250633	FALSE	chrXVI:179596_A/G	-0.0473759	0.0022966	0.00025357	TRUE	0.0448214	0.00199898	0.00054266
YPL201C	chrVII:373552_A/T	0.285219	0.0756678	1.34593e-28	FALSE	chrXVI:172021_C/T	-0.512698	0.263764	9.89082e-79	TRUE	0.100156	0.0100184	6.28223e-05
YPL214C	chrVIII:175012_C/T	0.334133	0.0725544	1.05272e-33	FALSE	chrX:656567_C/T	0.172422	0.0240117	7.91427e-12	FALSE	0.163526	0.026223	8.87851e-11
YPL215W	chrXIV:301067_T/A	-0.177851	0.0306735	4.018e-11	FALSE	chrXV:160403_G/A	0.133701	0.0174996	5.18185e-07	FALSE	0.0854388	0.00727353	0.00125018
YPL222W	chrXII:650212_T/C	0.310719	0.110704	2.66418e-30	FALSE	chrXIV:466588_T/G	0.103748	0.00858399	9.57051e-05	FALSE	0.117012	0.01358	9.3477e-06
YPL223C	chrIX:133869_T/C	-0.124937	0.0174262	6.94411e-08	FALSE	chrXV:171511_A/C	0.488484	0.230481	3.47052e-82	FALSE	-0.0962382	0.00977517	3.08239e-05
YPL223C	chrXII:657792_C/G	0.153059	0.0324849	6.37176e-11	FALSE	chrXIV:467028_A/G	0.24052	0.0369747	5.12948e-24	FALSE	0.0899063	0.00795593	0.000105203
YPL230W	chrXII:662515_G/A	0.184674	0.0457808	4.72101e-12	FALSE	chrXIV:466588_T/G	0.128115	0.0118582	1.51091e-06	FALSE	0.099611	0.00978061	0.000165002
YPL236C	chrXIII:327769_G/A	-0.115723	0.0147572	3.24623e-05	FALSE	chrXIV:464117_A/T	0.143291	0.0165236	1.35587e-06	FALSE	-0.0973434	0.00941497	0.000462134
YPL248C	chrXIV:370084_T/C	-0.176419	0.0252797	5.19811e-14	FALSE	chrXVI:81157_G/A	0.563588	0.317888	8.79368e-104	TRUE	0.0994893	0.00984965	1.81653e-05
YPL256C	chrXIV:373628_AT/A	-0.312668	0.0885243	1.57069e-29	FALSE	chrXV:185793_T/C	0.14485	0.0196978	8.01209e-09	FALSE	0.0974591	0.00944747	9.51194e-05
YPL260W	chrXII:661927_A/G	0.336275	0.11328	1.77504e-39	FALSE	chrXIV:366458_C/A	-0.138733	0.0149815	1.15551e-07	FALSE	0.0799065	0.00635523	0.00114809
YPL262W	chrXII:659769_C/T	0.294608	0.0919003	5.05046e-29	FALSE	chrXIV:466588_T/G	0.16811	0.0242632	8.34544e-11	FALSE	0.0890727	0.00783525	0.000499792
YPL264C	chrII:633176_T/G	0.144294	0.0229433	4.77426e-08	FALSE	chrXIV:488598_G/C	0.294327	0.0526733	3.74142e-26	FALSE	-0.0924246	0.00852704	0.000437012
YPL266W	chrXII:135855_G/A	-0.134472	0.020429	2.78009e-06	FALSE	chrXIV:371753_A/T	0.158561	0.0259869	3.30561e-08	FALSE	0.0942629	0.00881204	0.00100586
YPL269W	chrXII:657860_G/A	-0.178085	0.0294037	6.68015e-11	FALSE	chrXV:185793_T/C	0.174059	0.0294602	2.03358e-10	FALSE	0.0905082	0.00809848	0.000864805
YPL271W	chrXII:659350_C/T	0.289274	0.0823525	3.20002e-28	FALSE	chrXIV:487250_G/C	-0.151407	0.0240618	3.96351e-09	FALSE	0.108596	0.0117393	2.15094e-05
YPL273W	chrXII:659769_C/T	-0.190075	0.0376626	1.84622e-20	FALSE	chrXIII:914575_T/C	0.582565	0.321282	3.26679e-135	FALSE	-0.0810113	0.00606121	5.85282e-05
YPL273W	chrXII:659769_C/T	-0.190075	0.0376626	1.84622e-20	FALSE	chrXIV:487935_C/T	0.161775	0.0323201	3.91047e-15	FALSE	-0.0717215	0.00563641	0.000373135
YPL273W	chrXIII:914575_T/C	0.582565	0.321282	3.26679e-135	FALSE	chrXVI:29604_CA/C	-0.367439	0.13314	1.00422e-64	FALSE	0.0665359	0.0043739	0.000965376
YPL274W	chrXII:657022_T/C	0.0840056	0.00486807	1.87769e-07	FALSE	chrXVI:26510_T/C	-0.542341	0.303015	6.00257e-169	FALSE	-0.0815253	0.00647777	3.91275e-07
YPL274W	chrXIII:914575_T/C	0.604606	0.354137	5.97351e-196	FALSE	chrXVI:26510_T/C	-0.542341	0.303015	6.00257e-169	FALSE	0.220418	0.0482984	8.73699e-40
YPL277C	chrXIII:914575_T/C	0.383755	0.148125	1.70564e-97	FALSE	chrXV:1065815_A/G	0.425763	0.155737	1.73648e-114	FALSE	-0.244955	0.0489557	1.03436e-45
YPL277C	chrXIII:914575_T/C	0.383755	0.148125	1.70564e-97	FALSE	chrXVI:26510_T/C	-0.469735	0.243204	1.98875e-132	FALSE	0.255773	0.0641094	1.92891e-49
YPL277C	chrXV:1065815_A/G	0.425763	0.155737	1.73648e-114	FALSE	chrXVI:26510_T/C	-0.469735	0.243204	1.98875e-132	FALSE	0.268381	0.0717937	7.94156e-54
YPL278C	chrXIII:914575_T/C	0.368059	0.134741	5.90501e-73	FALSE	chrXV:1065815_A/G	0.448874	0.175158	1.61248e-100	FALSE	-0.192556	0.0301132	1.70164e-23
YPL278C	chrXIII:914575_T/C	0.368059	0.134741	5.90501e-73	FALSE	chrXVI:26510_T/C	-0.448032	0.218088	6.42197e-100	FALSE	0.20392	0.0407284	4.23494e-26
YPL278C	chrXV:1065815_A/G	0.448874	0.175158	1.61248e-100	FALSE	chrXVI:26510_T/C	-0.448032	0.218088	6.42197e-100	FALSE	0.221831	0.0490488	2.32254e-30
YPL279C	chrXIII:914575_T/C	0.20664	0.0378779	1.28507e-35	FALSE	chrXV:1065815_A/G	0.202986	0.0204579	2.12882e-34	FALSE	-0.0761704	0.00408321	2.21705e-06
YPL279C	chrXIII:914575_T/C	0.20664	0.0378779	1.28507e-35	FALSE	chrXVI:26510_T/C	-0.788527	0.637726	2.57466e-270	FALSE	0.130576	0.0166351	9.59358e-16
YPL279C	chrXV:1065815_A/G	0.202986	0.0204579	2.12882e-34	FALSE	chrXVI:26510_T/C	-0.788527	0.637726	2.57466e-270	FALSE	0.141614	0.0199888	3.03401e-18
YPL280W	chrXII:659350_C/T	0.27296	0.0687551	3.09216e-32	FALSE	chrXV:1065815_A/G	0.243284	0.043116	2.51021e-26	FALSE	0.0687154	0.00578432	0.00211099
YPL280W	chrXIII:914575_T/C	0.288451	0.0793713	9.56234e-36	FALSE	chrXVI:26510_T/C	-0.483527	0.244828	1.28429e-85	FALSE	0.140753	0.0194167	3.92861e-10
YPL280W	chrXV:1065815_A/G	0.243284	0.043116	2.51021e-26	FALSE	chrXVI:26510_T/C	-0.483527	0.244828	1.28429e-85	FALSE	0.122817	0.0150192	4.3187e-08
YPL281C	chrXIII:914575_T/C	0.3092	0.0959702	1.38891e-35	FALSE	chrXVI:30803_T/C	-0.373729	0.141295	1.9776e-49	FALSE	0.0885432	0.00778415	0.000229845
YPL283C	chrVII:1068149_G/A	-0.461068	0.1956	2.95333e-87	FALSE	chrXVI:29604_CA/C	-0.454674	0.208069	3.20085e-85	FALSE	-0.132385	0.0174653	4.61018e-10
YPR002C-A	chrVIII:519219_A/C	-0.215162	0.0320855	6.21266e-18	FALSE	chrXIII:190128_G/C	-0.396074	0.172431	1.66074e-52	FALSE	-0.106655	0.00962319	1.4376e-05
YPR002C-A	chrXIII:190128_G/C	-0.396074	0.172431	1.66074e-52	FALSE	chrXIV:102817_T/A	-0.374965	0.139232	1.14181e-47	FALSE	-0.131665	0.0172771	9.17304e-08
YPR004C	chrXII:657022_T/C	0.238577	0.0619794	4.66076e-20	FALSE	chrXIV:371753_A/T	-0.385266	0.0861511	2.67106e-41	FALSE	0.0989597	0.00973636	0.000109899
YPR006C	chrXIV:466588_T/G	0.12067	0.0318809	4.92686e-14	FALSE	chrXVI:568274_T/A	-0.810087	0.652903	1.64292e-296	TRUE	0.0532294	0.00455449	0.000791194
YPR006C	chrXIV:568225_T/C	0.10953	0.0112657	7.63063e-12	FALSE	chrXVI:568274_T/A	-0.810087	0.652903	1.64292e-296	TRUE	0.04767	0.00203979	0.00265257
YPR009W	chrIX:133869_T/C	0.127995	0.0101765	5.47544e-10	FALSE	chrXII:135031_G/A	-0.0869251	0.00722291	2.46772e-05	FALSE	0.0763733	0.00577399	0.000184759
YPR010C-A	chrII:579408_G/T	-0.103194	0.0130161	3.49341e-08	FALSE	chrXV:140220_T/C	0.137014	0.020535	3.55276e-13	FALSE	0.0618229	0.00363493	0.000946552
YPR010C-A	chrXI:225287_C/T	0.244623	0.0557817	1.83811e-36	FALSE	chrXII:657022_T/C	0.690396	0.483289	2.04737e-190	FALSE	-0.0642228	0.00410048	0.000551528
YPR023C	chrXII:649837_A/G	0.314189	0.0995283	7.97073e-38	FALSE	chrXIV:306250_A/G	-0.133694	0.0100799	1.7057e-08	FALSE	0.0810573	0.00655124	0.000565091
YPR025C	chrX:118772_A/G	-0.147815	0.0215472	1.00758e-06	FALSE	chrXV:142645_A/G	-0.113915	0.0126701	0.000159345	FALSE	0.109757	0.0120442	0.000270713
YPR033C	chrXII:668550_G/A	-0.223173	0.0570308	8.2452e-17	FALSE	chrXIV:466588_T/G	-0.21937	0.0379045	1.0506e-14	FALSE	-0.107521	0.0114678	4.7256e-05
YPR035W	chrIV:222741_C/A	0.146152	0.0307552	2.79052e-12	FALSE	chrXIV:467028_A/G	-0.473811	0.325429	5.98223e-83	FALSE	0.0739656	0.00536023	0.00037073
YPR035W	chrXII:649837_A/G	-0.232647	0.0532367	7.89094e-28	FALSE	chrXIV:373628_AT/A	-0.240938	0.0478353	8.36001e-26	FALSE	0.0754179	0.00557304	0.000296072
YPR036W-A	chrII:611905_T/C	0.162168	0.03677	9.52822e-09	FALSE	chrXIV:469224_A/G	0.214689	0.0396746	6.69408e-13	FALSE	-0.0908972	0.00990658	0.00118821
YPR036W-A	chrXII:662515_G/A	0.12528	0.0149271	7.9452e-06	FALSE	chrXIV:368183_C/T	-0.310543	0.0557615	1.33404e-24	FALSE	0.122152	0.0150452	1.34962e-05
YPR036W-A	chrXIV:368183_C/T	-0.310543	0.0557615	1.33404e-24	FALSE	chrXIV:469224_A/G	0.214689	0.0396746	6.69408e-13	FALSE	0.0978482	0.00953177	0.000476472
YPR085C	chrXIV:462478_C/T	0.200463	0.0371413	1.45876e-21	FALSE	chrXVI:707796_T/A	0.71008	0.508035	2.66985e-173	TRUE	0.0669185	0.00445466	0.00118456
YPR091C	chrXII:662515_G/A	0.215257	0.0555886	2.54036e-15	FALSE	chrXIV:370084_T/C	-0.188036	0.0296782	8.20684e-11	FALSE	0.0923182	0.00847572	0.000567267
YPR095C	chrI:45522_ATG/A	-0.144574	0.0207848	2.16826e-07	FALSE	chrXIV:266760_C/T	-0.120085	0.0104623	2.52809e-05	FALSE	0.0957572	0.00908934	0.000526682
YPR098C	chrXII:877606_C/A	0.124947	0.0119394	5.43411e-07	FALSE	chrXIV:487935_C/T	-0.157037	0.0248016	7.68946e-10	FALSE	0.105329	0.0110369	2.01821e-05
YPR098C	chrXIV:370084_T/C	-0.26897	0.0960815	4.31183e-25	FALSE	chrXIV:487935_C/T	-0.157037	0.0248016	7.68946e-10	FALSE	-0.0990941	0.00970209	5.97541e-05
YPR121W	chrI:34554_A/G	-0.075922	0.0208119	6.91636e-05	FALSE	chrXIV:470330_C/T	0.108109	0.0112615	7.35935e-08	FALSE	0.0674545	0.00442717	0.000416881
YPR121W	chrIII:191932_C/T	-0.105246	0.0102365	3.30107e-08	FALSE	chrXVI:777332_C/T	-0.765963	0.5756	6.10684e-212	TRUE	0.0714872	0.00503183	0.000173869
YPR124W	chrXII:659769_C/T	0.24895	0.0627629	7.52153e-23	FALSE	chrXV:185793_T/C	-0.137988	0.0192064	3.194e-08	FALSE	-0.145639	0.0213925	4.92436e-09
YPR124W	chrXIV:467028_A/G	0.218258	0.0517773	4.71562e-18	FALSE	chrXV:185793_T/C	-0.137988	0.0192064	3.194e-08	FALSE	-0.0804766	0.00644889	0.00115742
YPR127W	chrIX:132304_A/C	-0.185517	0.031472	1.64129e-12	FALSE	chrXV:139908_A/G	0.178178	0.0316948	1.16236e-11	FALSE	-0.103014	0.0105522	7.60628e-05
YPR128C	chrXIV:466588_T/G	-0.218694	0.0628519	1.1392e-32	FALSE	chrXIV:373628_AT/A	-0.084657	0.00647564	2.19094e-06	FALSE	-0.0665056	0.00436175	6.02691e-05
YPR132W	chrXIV:370084_T/C	0.312944	0.0584079	6.75413e-24	FALSE	chrXV:56070_C/T	-0.133939	0.018076	2.29571e-06	FALSE	-0.0963596	0.00927228	0.000643774
YPR137C-A	chrI:166369_T/C	-0.465973	0.240949	4.91073e-79	FALSE	chrIV:961234_C/G	-0.122112	0.0117561	8.32285e-08	FALSE	-0.0865857	0.00738149	0.000148162
YPR137C-A	chrI:166369_T/C	-0.465973	0.240949	4.91073e-79	FALSE	chrX:472163_T/C	-0.187845	0.0315871	3.85958e-16	FALSE	-0.144286	0.0198623	2.60116e-10
YPR137C-A	chrI:166369_T/C	-0.465973	0.240949	4.91073e-79	FALSE	chrXVI:803590_T/C	-0.261112	0.0686149	3.9969e-29	TRUE	-0.131929	0.0179043	7.34759e-09
YPR137C-A	chrXIII:429941_A/T	0.0918756	0.00820022	5.9978e-05	FALSE	chrXVI:469693_C/T	0.108845	0.0118631	1.78117e-06	FALSE	-0.0664602	0.00435339	0.00344432
YPR137C-B	chrI:159467_G/A	-0.108313	0.0180124	3.07501e-16	FALSE	chrIII:166390_G/C	0.14127	0.0284163	4.71239e-26	FALSE	-0.0673956	0.00409588	2.66103e-07
YPR137C-B	chrI:159467_G/A	-0.108313	0.0180124	3.07501e-16	FALSE	chrXVI:803590_T/C	-0.877131	0.756401	0	TRUE	-0.0808789	0.00757251	7.44949e-10
YPR137C-B	chrIII:166390_G/C	0.14127	0.0284163	4.71239e-26	FALSE	chrXVI:803590_T/C	-0.877131	0.756401	0	TRUE	0.109706	0.0122562	1.29246e-16
YPR137C-B	chrVII:568033_C/T	-0.0566224	0.00267064	1.5322e-05	FALSE	chrXVI:803590_T/C	-0.877131	0.756401	0	TRUE	-0.040668	0.00164137	0.00183965
YPR146C	chrVII:399537_T/A	0.114517	0.0116892	0.00018567	FALSE	chrXIV:488598_G/C	0.195956	0.0371917	2.13151e-10	FALSE	0.104419	0.0109033	0.00064971
YPR149W	chrXII:662515_G/A	0.244355	0.0778096	4.21792e-24	FALSE	chrXIV:466588_T/G	0.260024	0.0493597	8.8892e-27	FALSE	0.0929672	0.00849009	7.85625e-05
YPR155C	chrXII:661927_A/G	0.30467	0.106066	4.80338e-32	FALSE	chrXIV:318991_A/T	-0.215011	0.0447435	9.43569e-17	FALSE	0.0877722	0.00766724	0.000441287
YPR158C-D	chrIII:166390_G/C	-0.518173	0.271728	1.04511e-156	FALSE	chrXVI:863056_A/G	-0.402035	0.337329	8.34416e-62	FALSE	-0.163709	0.0802267	8.13889e-13
YPR158C-D	chrIII:166390_G/C	-0.518173	0.271728	1.04511e-156	FALSE	chrXVI:839115_AAC/A	-0.237701	0.0313928	1.30261e-24	TRUE	-0.171889	0.0149665	6.33875e-14
YPR158W	chrVII:461612_T/C	-0.0932163	0.0130673	0.00138785	FALSE	chrIX:126009_TC/T	0.140547	0.0116935	1.76288e-06	FALSE	-0.101807	0.0102746	0.000487412
YPR158W-B	chrXII:657022_T/C	-0.565235	0.330343	3.54918e-156	FALSE	chrXVI:863056_A/G	-0.402899	0.243986	5.84677e-74	FALSE	-0.224626	0.0744354	7.87069e-27
YPR158W-B	chrXII:657022_T/C	-0.565235	0.330343	3.54918e-156	FALSE	chrXVI:812990_T/C	-0.168159	0.0206299	4.38147e-16	TRUE	-0.0974903	0.00711226	1.86324e-06
YPR172W	chrVI:65504_G/A	0.129997	0.0146119	5.0033e-07	FALSE	chrVIII:122207_G/A	-0.142942	0.0124879	3.61488e-08	FALSE	-0.087027	0.00743636	0.000779992
YPR191W	chrVII:139048_C/T	-0.181397	0.0314679	2.17629e-16	FALSE	chrXVI:921485_T/C	0.112951	0.0128267	2.74562e-07	TRUE	0.0792068	0.00624059	0.000273356
YPR191W	chrXII:650212_T/C	0.45416	0.218838	1.89627e-80	FALSE	chrXIV:488598_G/C	-0.0973764	0.00691517	2.45359e-05	FALSE	0.055713	0.00714861	0.0144623
YPR191W	chrXII:650212_T/C	0.45416	0.218838	1.89627e-80	FALSE	chrXIV:395338_T/C	0.067565	0.00353152	0.00360135	FALSE	0.0887586	0.00715679	0.000104011
YPR191W	chrXII:136527_T/C	0.116389	0.0174259	1.01694e-07	FALSE	chrXV:461434_A/G	0.122338	0.0152288	2.10676e-08	FALSE	-0.069355	0.00474438	0.00141436
YPR193C	chrXII:657792_C/G	0.475768	0.267493	2.83792e-131	FALSE	chrXV:171511_A/C	0.178805	0.0571933	1.98343e-25	FALSE	0.0723025	0.00695565	1.70303e-05
YPR193C	chrXII:657792_C/G	0.475768	0.267493	2.83792e-131	FALSE	chrXVI:922883_C/CCTA	0.558062	0.321186	3.23581e-165	TRUE	0.1475	0.022186	4.607e-18
YPR193C	chrXV:171511_A/C	0.178805	0.0571933	1.98343e-25	FALSE	chrXVI:922883_C/CCTA	0.558062	0.321186	3.23581e-165	TRUE	0.0666786	0.00437851	6.7729e-05
YPR194C	chrIV:977428_C/T	-0.258614	0.0848403	9.73685e-42	FALSE	chrXVI:928107_C/T	0.579927	0.337552	1.4458e-155	FALSE	-0.199631	0.0388654	2.08174e-26
YPR194C	chrVI:94480_G/A	-0.149847	0.0323478	4.5108e-16	FALSE	chrXVI:928107_C/T	0.579927	0.337552	1.4458e-155	FALSE	-0.0672742	0.00481036	0.000214729
YPR194C	chrX:656567_C/T	0.0861539	0.00667248	2.37498e-06	FALSE	chrXVI:928107_C/T	0.579927	0.337552	1.4458e-155	FALSE	0.0975325	0.00905817	1.06889e-07
YPR194C	chrXIV:441268_CGCTAAGATATATATATATGTA/C	-0.124286	0.0123157	1.30433e-11	FALSE	chrXVI:928107_C/T	0.579927	0.337552	1.4458e-155	FALSE	-0.0719855	0.00510351	7.98404e-05
YPR199C	chrXI:641098_A/G	0.858542	0.741128	4.64816959607445e-320	FALSE	chrXVI:928107_C/T	-0.105879	0.01119	2.59274e-12	FALSE	0.0709505	0.00500635	2.36621e-06
YPR200C	chrXI:643662_G/A	0.243894	0.056437	1.51861e-22	FALSE	chrXVI:928107_C/T	-0.561576	0.312917	1.28872e-94	FALSE	0.109405	0.0125853	7.90792e-06
YPR200C	chrXIV:467028_A/G	0.144346	0.0140457	4.47953e-09	FALSE	chrXVI:928107_C/T	-0.561576	0.312917	1.28872e-94	FALSE	0.0841524	0.00707043	0.000576203
YPR202W	chrXII:19889_G/A	-0.200669	0.0619881	2.21364e-17	FALSE	chrXVI:928107_C/T	-0.48709	0.222377	5.12954e-81	FALSE	-0.112254	0.0133702	1.52913e-06
YPR202W	chrXIV:18838_C/T	0.247499	0.0716926	2.74849e-25	FALSE	chrXVI:928107_C/T	-0.48709	0.222377	5.12954e-81	FALSE	0.11017	0.0120102	2.39292e-06
YPR203W	chrXII:20003_G/A	-0.344913	0.160251	8.17566e-50	FALSE	chrXIII:13364_C/T	-0.203475	0.0302782	1.06292e-19	FALSE	-0.111773	0.0116973	4.00858e-07
YPR203W	chrXII:20003_G/A	-0.344913	0.160251	8.17566e-50	FALSE	chrXVI:928107_C/T	-0.516566	0.25562	2.02412e-98	FALSE	-0.185387	0.0376619	9.135e-17
YPR203W	chrXIII:13364_C/T	-0.203475	0.0302782	1.06292e-19	FALSE	chrXVI:928107_C/T	-0.516566	0.25562	2.02412e-98	FALSE	-0.101528	0.0101303	4.0309e-06
YPR204W	chrIV:1510882_G/A	-0.144971	0.015951	1.17679e-12	FALSE	chrXVI:928107_C/T	-0.577416	0.342131	6.24062e-133	FALSE	-0.0735304	0.00575913	0.000276147
YPR204W	chrV:563829_C/CT	-0.150012	0.0259681	2.11094e-13	FALSE	chrXVI:928107_C/T	-0.577416	0.342131	6.24062e-133	FALSE	-0.0767199	0.00629389	0.000146392
YPR204W	chrXII:19889_G/A	-0.226501	0.0706605	1.44137e-27	FALSE	chrXVI:928107_C/T	-0.577416	0.342131	6.24062e-133	FALSE	-0.121053	0.0135194	2.49459e-09
YPR204W	chrXVI:928107_C/T	-0.577416	0.342131	6.24062e-133	FALSE	chrXVI:29604_CA/C	-0.186243	0.034619	1.00352e-19	FALSE	-0.0862783	0.00737537	1.92198e-05

## Sheet: marginal2d.scan
trait	m1_pmarker	m1_beta	m1_variance_explained	m1_p	m1_is_cis	m2_pmarker	m2_beta	m2_variance_explained	m2_p	m2_is_cis	interaction_beta	interaction_variance_explained	interaction_p
YAR050W	chrI:51095_G/A	0.0598371	0.00321697	0.0220883	FALSE	chrI:196932_C/T	-0.536194	0.292999	9.89188e-79	TRUE	-0.134631	0.0180634	3.04293e-07
YJL062W-A	chrI:131539_C/T	-0.101585	0.0104356	0.00118198	FALSE	chrIII:14631_T/A	0.0193752	0.000463012	0.5354	FALSE	0.063608	0.00404536	0.0420507
YDL039C	chrI:42115_T/C	0.178971	0.0325315	6.62055e-13	FALSE	chrIV:388147_T/C	-0.558433	0.322388	1.41989e-92	TRUE	-0.19035	0.0361284	2.45907e-14
YBR067C	chrI:51095_G/A	-0.279587	0.0833696	1.79187e-21	FALSE	chrVII:399537_T/A	0.291223	0.0850764	4.49076e-23	FALSE	0.0126612	0.00016013	0.659425
YGL051W	chrI:189123_C/T	0.76413	0.581487	1.53939e-279	FALSE	chrVII:405432_C/T	-0.352603	0.132607	7.00928e-97	TRUE	0.238088	0.0565547	2.87311e-50
YGL205W	chrI:51095_G/A	0.629347	0.400697	1.01398e-117	FALSE	chrVII:95510_T/C	0.11424	0.0120195	1.79606e-06	TRUE	-0.129911	0.0168695	5.90898e-08
YAR050W	chrI:196932_C/T	-0.543989	0.291673	9.18049e-108	TRUE	chrVIII:519077_T/A	0.460779	0.204354	1.87987e-82	FALSE	0.161362	0.0259824	2.74655e-13
YAR010C	chrI:159467_G/A	-0.475722	0.235966	3.54296e-62	TRUE	chrX:470533_G/A	-0.170675	0.0287883	2.26801e-10	FALSE	-0.140504	0.0197507	1.6024e-07
YJR028W	chrI:159467_G/A	-0.475722	0.235966	3.54296e-62	FALSE	chrX:470533_G/A	-0.170675	0.0287883	2.26801e-10	TRUE	-0.140504	0.0197507	1.6024e-07
YPR137C-A	chrI:159467_G/A	-0.475722	0.235966	3.54296e-62	FALSE	chrX:470533_G/A	-0.170675	0.0287883	2.26801e-10	FALSE	-0.140504	0.0197507	1.6024e-07
YAL062W	chrI:33040_A/G	-0.759695	0.574218	5.38573e-193	TRUE	chrXII:646705_A/G	0.0334973	0.00161621	0.0995988	FALSE	0.100009	0.00995075	9.93375e-07
YDR056C	chrI:42115_T/C	-0.28432	0.0752548	1.20856e-20	FALSE	chrXII:662515_G/A	-0.0590664	0.0025599	0.0482844	FALSE	0.16663	0.0276882	2.94461e-08
YGL205W	chrI:51095_G/A	0.640814	0.400697	5.17544e-124	FALSE	chrXII:648649_C/T	0.19396	0.0390739	3.45457e-16	FALSE	0.104888	0.0109791	7.90631e-06
YLR153C	chrI:39795_G/A	0.00321031	0.00248657	0.848496	FALSE	chrXII:657022_T/C	0.846461	0.7074	1.64003e-277	FALSE	-0.0805588	0.00646926	1.85161e-06
YMR089C	chrI:51095_G/A	-0.0875844	0.00970917	0.00473161	FALSE	chrXII:648649_C/T	0.0744462	0.0046721	0.0162745	FALSE	-0.156707	0.0245073	4.67539e-07
YOL101C	chrI:51095_G/A	-0.520786	0.255568	2.82056e-73	FALSE	chrXII:646705_A/G	-0.167732	0.0264895	3.41965e-10	FALSE	0.123749	0.0152826	3.18886e-06
YOR175C	chrI:60912_A/G	-0.197506	0.0304867	1.0712e-11	FALSE	chrXII:648649_C/T	-0.358205	0.122129	3.04896e-33	FALSE	0.133831	0.0178286	3.64161e-06
YOR327C	chrI:51095_G/A	0.12452	0.0158479	6.15713e-05	FALSE	chrXII:677900_T/C	0.0229795	0.000782653	0.458138	FALSE	0.137292	0.0188367	1.00307e-05
YPL058C	chrI:42115_T/C	-0.202774	0.0492272	1.98346e-11	FALSE	chrXII:662515_G/A	0.210016	0.0415702	3.97935e-12	FALSE	-0.113747	0.0129022	0.000146718
YAL056W	chrI:39795_G/A	-0.810847	0.648084	9.21014e-242	TRUE	chrXIV:370084_T/C	-0.115856	0.0144123	2.62073e-10	FALSE	-0.0835458	0.00696751	4.50351e-06
YAL062W	chrI:33040_A/G	-0.758672	0.574218	1.73174e-194	TRUE	chrXIV:472575_AG/A	0.0796609	0.00734652	8.51521e-05	FALSE	0.0921314	0.00845882	5.67121e-06
YKR031C	chrI:42115_T/C	-0.0703267	0.005785	0.0233921	FALSE	chrXIV:272462_G/C	-0.129971	0.0155733	3.01748e-05	FALSE	0.107725	0.01159	0.000527778
YLR367W	chrI:39144_G/A	-0.12384	0.00754297	5.99869e-09	FALSE	chrXIV:366158_G/T	-0.724336	0.533534	3.49524e-171	FALSE	-0.102327	0.0104326	1.46701e-06
YNL054W-B	chrI:42115_T/C	-0.0483783	0.0028388	0.000123794	FALSE	chrXIV:525219_A/G	-0.916002	0.83527	0	TRUE	0.0529273	0.00279616	2.76794e-05
YOL075C	chrI:42115_T/C	-0.108768	0.01173	0.000445634	FALSE	chrXIV:267267_C/T	-0.0111772	1.13155e-05	0.717697	FALSE	0.165279	0.0272821	1.07589e-07
YOR017W	chrI:39144_G/A	-0.0266605	0.0014198	0.380523	FALSE	chrXIV:272462_G/C	-0.220112	0.0439877	9.6766e-13	FALSE	0.156315	0.0243545	3.30323e-07
YOR093C	chrI:35128_AG/A	-0.0413092	0.00230621	0.18111	FALSE	chrXIV:262301_G/A	-0.149762	0.0200832	1.48116e-06	FALSE	0.129983	0.0168475	2.82608e-05
YAR010C	chrI:171431_G/A	-0.433987	0.188113	8.04337e-53	TRUE	chrXVI:803590_T/C	-0.269221	0.0690099	9.18787e-23	FALSE	-0.146922	0.0215494	5.07651e-08
YJR028W	chrI:171431_G/A	-0.433987	0.188113	8.04337e-53	FALSE	chrXVI:803590_T/C	-0.269221	0.0690099	9.18787e-23	FALSE	-0.146922	0.0215494	5.07651e-08
YPR137C-A	chrI:171431_G/A	-0.433987	0.188113	8.04337e-53	FALSE	chrXVI:803590_T/C	-0.269221	0.0690099	9.18787e-23	TRUE	-0.146922	0.0215494	5.07651e-08
YPR137C-B	chrI:159467_G/A	-0.118228	0.0180124	1.1751e-15	FALSE	chrXVI:803590_T/C	-0.873279	0.762271	0	TRUE	-0.0820938	0.00674133	2.07036e-08
YOR142W-B	chrII:269396_C/T	-0.356879	0.143066	2.5046e-36	FALSE	chrIII:145017_C/T	-0.29657	0.0906087	3.63772e-26	FALSE	-0.140933	0.0198415	2.69624e-07
YDR034C-D	chrII:403369_T/C	0.346573	0.118096	1.75427e-40	FALSE	chrIV:509407_G/T	-0.462525	0.222078	1.79393e-66	TRUE	0.187022	0.0349369	1.29136e-13
YBR012C	chrII:269396_C/T	0.291904	0.0845885	9.12579e-22	TRUE	chrVII:131940_C/T	0.0353078	0.000908972	0.235843	FALSE	-0.146931	0.0215781	9.23544e-07
YDL049C	chrII:375370_T/A	0.158832	0.0241799	3.30016e-07	FALSE	chrVII:483277_A/G	0.0450725	0.00180099	0.144844	FALSE	0.105045	0.0110227	0.000704253
YBL016W	chrII:192085_A/G	0.4335	0.195005	1.02536e-67	TRUE	chrVIII:117504_G/A	-0.507119	0.257565	9.04393e-88	FALSE	0.0987586	0.00975824	2.05327e-05
YDR034C-D	chrII:395606_G/A	0.327534	0.115489	1.62171e-32	FALSE	chrVIII:124744_G/A	0.361114	0.136934	1.45011e-38	FALSE	-0.180644	0.0325681	2.05141e-11
YLR410W-A	chrII:403369_T/C	0.393186	0.163779	1.03388e-51	FALSE	chrVIII:136628_T/G	0.389608	0.16122	8.08665e-51	FALSE	-0.260921	0.0679952	4.27861e-25
YGL251C	chrII:210974_T/C	0.0221841	0.000266246	0.478385	FALSE	chrIX:139367_A/G	0.0831013	0.00628798	0.00805928	FALSE	-0.101938	0.0103885	0.00112999
YJR025C	chrII:517153_C/G	0.0541414	0.00171316	0.0508722	FALSE	chrX:471532_C/T	-0.462533	0.214891	1.67499e-55	TRUE	-0.0981805	0.00964073	0.000409584
YJR094C	chrII:339326_A/G	-0.0317624	0.000408542	0.0820804	FALSE	chrX:604788_G/T	-0.80738	0.655574	1.14937e-238	TRUE	0.0906228	0.00820402	8.06677e-07
YCR105W	chrII:18636_T/C	0.439239	0.197685	6.72183e-63	FALSE	chrXI:4534_G/A	0.434774	0.187697	8.10197e-62	FALSE	-0.108882	0.011861	9.28833e-06
YCR106W	chrII:18636_T/C	0.435951	0.194652	4.5536e-63	FALSE	chrXI:4534_G/A	0.454262	0.205234	1.32489e-67	FALSE	-0.0906725	0.00822549	0.000190894
YCR107W	chrII:21595_T/A	0.407493	0.173611	1.02765e-53	FALSE	chrXI:4534_G/A	0.446314	0.19828	9.4673e-63	FALSE	-0.0651046	0.00424036	0.00895653
YDR034C-D	chrII:403369_T/C	0.336889	0.118096	1.50456e-29	FALSE	chrXI:454594_T/C	0.175537	0.0321841	1.83433e-09	FALSE	-0.0856828	0.00733359	0.00311008
YBL043W	chrII:151212_A/T	0.140123	0.021461	2.63547e-09	TRUE	chrXII:659769_C/T	0.641383	0.4167	1.15252e-124	FALSE	-0.114294	0.0130461	1.12939e-06
YBL100W-B	chrII:41245_C/T	-0.885137	0.777198	0	TRUE	chrXII:607134_T/C	0.0520035	0.00277504	0.000346107	FALSE	0.0910415	0.00826906	5.11718e-10
YBL113C	chrII:18636_T/C	-0.772578	0.592628	8.31156e-228	TRUE	chrXII:1057759_T/C	-0.227066	0.052704	1.47623e-33	FALSE	-0.15174	0.0230345	1.88169e-16
YBR083W	chrII:403369_T/C	0.51649	0.264722	4.09049e-71	TRUE	chrXII:675961_C/G	0.0558055	0.00369759	0.0370487	FALSE	-0.108583	0.011768	5.25339e-05
YCR105W	chrII:18636_T/C	0.458425	0.197685	3.1086e-71	FALSE	chrXII:1057759_T/C	0.477574	0.226617	2.97295e-76	FALSE	-0.0988174	0.00976885	3.26011e-05
YCR106W	chrII:18636_T/C	0.456366	0.194652	2.18899e-76	FALSE	chrXII:1057759_T/C	0.530583	0.279904	1.49007e-97	FALSE	-0.0988826	0.00978176	1.34091e-05
YCR107W	chrII:18636_T/C	0.438761	0.18019	1.92308e-66	FALSE	chrXII:1057759_T/C	0.499275	0.247846	2.3587e-82	FALSE	-0.0930822	0.00866783	8.69734e-05
YBR068C	chrII:375370_T/A	-0.768324	0.59663	4.70789e-204	TRUE	chrXIII:123828_G/A	0.0566808	0.00350048	0.0040365	FALSE	-0.0977566	0.00955241	7.89078e-07
YMR045C	chrII:233405_C/T	-0.0111679	0.000686692	0.404013	FALSE	chrXIII:354750_AT/A	-0.901417	0.81627	0	TRUE	-0.048851	0.0023852	0.000275811
YBL044W	chrII:127462_CT/C	0.662896	0.449348	1.94015e-135	TRUE	chrXIV:449640_A/G	-0.118436	0.0139441	2.48435e-07	FALSE	0.111587	0.0124581	1.13446e-06
YBR012C	chrII:269396_C/T	0.295278	0.0845885	1.02183e-22	TRUE	chrXIV:487250_G/C	0.146337	0.0197974	7.54949e-07	FALSE	-0.158232	0.0250301	8.96094e-08
YBR068C	chrII:359006_G/A	-0.689334	0.482328	1.15971e-157	TRUE	chrXIV:464117_A/T	0.219128	0.0491989	1.36562e-23	FALSE	-0.0937978	0.00878768	1.24221e-05
YCR005C	chrII:608320_A/G	0.178779	0.0299517	5.99546e-09	FALSE	chrXIV:464117_A/T	0.145856	0.0203535	1.93165e-06	FALSE	-0.116054	0.0134522	0.000148804
YEL071W	chrII:596684_C/T	0.165985	0.0238855	1.5673e-08	FALSE	chrXIV:464117_A/T	0.334765	0.108803	8.02591e-29	FALSE	-0.112772	0.0126871	0.00011571
YNL065W	chrII:635445_A/G	0.203359	0.0378707	5.60084e-13	FALSE	chrXIV:495918_C/T	0.413325	0.170771	2.92564e-45	TRUE	-0.0962894	0.00927989	0.000562512
YBR012C	chrII:267525_T/A	0.280686	0.0828182	8.27119e-22	TRUE	chrXV:172468_A/G	-0.121276	0.0127336	2.41173e-05	FALSE	0.283119	0.0801381	3.92632e-22
YBR012C	chrII:248918_C/T	0.215793	0.045582	1.20946e-12	TRUE	chrXV:956308_G/T	-0.167477	0.0263826	3.05402e-08	FALSE	0.144223	0.0207888	1.75318e-06
YBR068C	chrII:375370_T/A	-0.774141	0.59663	3.77752e-203	TRUE	chrXV:91399_A/G	0.0186377	0.000284884	0.348907	FALSE	0.0663013	0.00439504	0.000883724
YDR533C	chrII:544218_C/G	-0.113306	0.00537821	5.98671e-06	FALSE	chrXV:146368_C/T	0.592558	0.350559	8.68883e-100	FALSE	0.144138	0.0207824	8.85073e-09
YER001W	chrII:567697_A/G	-0.148827	0.0162233	8.03487e-08	FALSE	chrXV:146368_C/T	0.457421	0.210415	5.23261e-55	FALSE	0.0986962	0.00974202	0.000349457
YFL014W	chrII:555566_CT/C	-0.151038	0.0183868	3.16075e-09	FALSE	chrXV:170921_A/G	0.567341	0.323773	7.39561e-91	FALSE	0.115375	0.0133179	5.58171e-06
YKL096W-A	chrII:540296_G/A	-0.136992	0.0129582	2.97249e-06	FALSE	chrXV:137682_G/A	0.345521	0.118968	1.92583e-30	FALSE	0.115043	0.0132438	8.22938e-05
YOR142W-B	chrII:267525_T/A	-0.378348	0.14492	8.32669e-67	FALSE	chrXV:591118_G/A	-0.599685	0.36955	1.09042e-138	TRUE	-0.264226	0.0697116	7.23928e-36
YPR010C-A	chrII:495559_T/C	-0.0501893	0.00159071	0.103389	FALSE	chrXV:139908_A/G	0.192506	0.0362903	5.92141e-10	FALSE	0.0844269	0.00712575	0.00617997
YDR098C-B	chrIII:152546_A/G	-0.251685	0.0569426	2.89917e-20	FALSE	chrIV:638634_G/A	-0.438043	0.197183	7.74e-54	TRUE	-0.165821	0.0274118	7.99286e-10
YDR365W-B	chrIII:145017_C/T	-0.492104	0.235755	9.17411e-74	FALSE	chrIV:1213560_G/A	-0.299898	0.0938134	2.60609e-31	TRUE	-0.211694	0.0447944	6.76944e-17
YDR461W	chrIII:196733_C/T	-0.528304	0.29596	2.619e-152	FALSE	chrIV:1385256_C/A	-0.5562	0.280569	1.7128e-163	TRUE	0.376991	0.141253	5.30498e-91
YER138C	chrIII:96988_A/G	-0.241877	0.0527647	2.8096e-25	FALSE	chrV:443371_G/GC	-0.628711	0.400174	2.33721e-126	TRUE	-0.169508	0.0287426	1.61129e-13
YFL027C	chrIII:196733_C/T	-0.843127	0.708734	5.82718e-277	FALSE	chrVI:77976_G/A	-0.0312686	0.00143869	0.063008	TRUE	-0.0899634	0.00803926	1.00247e-07
YCL019W	chrIII:81425_C/A	-0.713813	0.510009	8.74389e-160	TRUE	chrVII:561585_A/C	-0.0372172	0.00150353	0.089616	FALSE	-0.0648118	0.0042022	0.00315924
YGL157W	chrIII:301452_A/G	0.161525	0.0257364	1.7828e-07	FALSE	chrVII:227872_T/C	0.112366	0.0125992	0.000267253	TRUE	0.0933507	0.00871954	0.00243885
YGR027W-A	chrIII:145017_C/T	-0.259395	0.0683064	1.94073e-17	FALSE	chrVII:580178_G/T	-0.102914	0.0113118	0.000623795	TRUE	-0.114898	0.0132031	0.000134908
YCL021W-A	chrIII:81425_C/A	-0.606811	0.370962	4.658e-106	TRUE	chrVIII:96286_G/T	-0.0392304	0.00128507	0.109904	FALSE	0.147819	0.0218485	2.27154e-09
YCL066W	chrIII:196733_C/T	0.912805	0.837255	0	FALSE	chrVIII:103046_A/G	-0.0892058	0.00824571	1.13598e-12	FALSE	-0.0220904	0.000485892	0.074696
YCL067C	chrIII:196733_C/T	0.862866	0.755097	0	FALSE	chrVIII:77502_A/G	-0.144786	0.0221675	1.04693e-21	FALSE	-0.0579709	0.00334353	9.39991e-05
YCR018C	chrIII:145017_C/T	-0.892896	0.797437	0	TRUE	chrVIII:98376_C/T	-0.0328379	0.000901938	0.0176848	FALSE	0.0952083	0.00906537	9.70945e-12
YCR039C	chrIII:196733_C/T	0.862866	0.755097	0	TRUE	chrVIII:77502_A/G	-0.144786	0.0221675	1.04693e-21	FALSE	-0.0579709	0.00334353	9.39991e-05
YCR040W	chrIII:196733_C/T	0.912805	0.837255	0	TRUE	chrVIII:103046_A/G	-0.0892058	0.00824571	1.13598e-12	FALSE	-0.0220904	0.000485892	0.074696
YCR041W	chrIII:196733_C/T	0.860318	0.744495	0	TRUE	chrVIII:117504_G/A	-0.10339	0.0114373	4.28558e-11	FALSE	-0.0494446	0.00243372	0.0014773
YDR461W	chrIII:210757_G/A	-0.479963	0.229669	4.03047e-60	FALSE	chrVIII:98376_C/T	-0.0730972	0.00477476	0.0078713	FALSE	0.0814903	0.00663085	0.00305696
YER160C	chrIII:133715_G/A	0.143756	0.0213808	3.28052e-06	FALSE	chrVIII:518458_G/A	0.122747	0.0140586	7.03199e-05	FALSE	-0.106594	0.0113557	0.000548405
YFL026W	chrIII:196733_C/T	-0.904375	0.819367	0	FALSE	chrVIII:103046_A/G	-0.0249774	0.000465281	0.0607728	FALSE	0.0481565	0.00230909	0.000310023
YFL027C	chrIII:204750_G/A	-0.868305	0.755423	0	FALSE	chrVIII:96286_G/T	-0.0995039	0.0083073	2.49615e-11	FALSE	0.13363	0.0177946	6.31399e-19
YGL032C	chrIII:196733_C/T	-0.865134	0.749766	4.95210198219961e-311	FALSE	chrVIII:103046_A/G	-0.0547141	0.00243842	0.000443406	FALSE	0.0754708	0.00567138	1.35032e-06
YGL089C	chrIII:204750_G/A	0.7539	0.585195	1.48874e-278	FALSE	chrVIII:103046_A/G	-0.327101	0.118389	3.8877e-87	FALSE	-0.26802	0.0716032	1.33789e-62
YIL015W	chrIII:196733_C/T	-0.89085	0.794664	0	FALSE	chrVIII:103046_A/G	-0.0840049	0.00599222	1.52717e-09	FALSE	0.09341	0.00868796	2.03168e-11
YIL016W	chrIII:204750_G/A	-0.100199	0.010682	0.000428752	FALSE	chrVIII:103046_A/G	0.356065	0.115944	1.35705e-33	FALSE	-0.248779	0.0616912	8.3134e-18
YJL170C	chrIII:196733_C/T	-0.835808	0.700514	5.60211e-280	FALSE	chrVIII:103046_A/G	-0.0910277	0.00660261	4.47051e-08	FALSE	0.138213	0.0190209	1.88485e-16
YJR004C	chrIII:204750_G/A	0.621661	0.404518	5.79166e-199	FALSE	chrVIII:103046_A/G	-0.404048	0.183434	9.28551e-107	FALSE	-0.383075	0.146273	3.55089e-98
YKL178C	chrIII:204750_G/A	0.899233	0.818219	0	FALSE	chrVIII:103046_A/G	-0.152664	0.0256347	5.17594e-35	FALSE	-0.117489	0.0137591	5.1565e-22
YKL209C	chrIII:196733_C/T	-0.90512	0.820829	0	FALSE	chrVIII:103046_A/G	-0.0367162	0.00103704	0.00538161	FALSE	0.0638105	0.00405429	1.44596e-06
YPL188W	chrIII:196733_C/T	-0.407019	0.168462	1.82543e-43	FALSE	chrVIII:98376_C/T	0.0869359	0.00975285	0.00204808	FALSE	0.166163	0.0274971	4.67028e-09
YFL026W	chrIII:196733_C/T	-0.904125	0.819367	0	FALSE	chrIX:372296_T/C	-0.000614191	1.56055e-05	0.963283	FALSE	-0.0464568	0.00214882	0.000512342
YCL026C-B	chrIII:72786_T/C	0.730181	0.529414	1.35927e-170	TRUE	chrX:633487_T/C	-0.00182708	1.10169e-05	0.931875	FALSE	-0.10283	0.0105741	1.68868e-06
YJR029W	chrIII:152546_A/G	-0.28409	0.0956969	1.81312e-36	FALSE	chrX:490357_A/T	-0.631549	0.405981	3.05667e-136	TRUE	-0.162435	0.0263531	1.33758e-13
Q0140	chrIII:204750_G/A	-0.196244	0.0383426	2.83708e-11	FALSE	chrXI:39184_C/G	-0.274031	0.0688901	4.2447e-20	FALSE	0.184903	0.0340849	3.71379e-10
YCR018C	chrIII:163856_T/A	-0.740484	0.553091	6.52244e-179	TRUE	chrXII:625037_T/C	-0.0491338	0.00280615	0.019343	FALSE	-0.0498639	0.00246914	0.0177288
YDR365W-B	chrIII:159894_A/T	-0.474277	0.241166	2.66948e-74	FALSE	chrXII:648649_C/T	-0.352846	0.133051	8.67372e-45	FALSE	-0.225054	0.0504804	3.2637e-20
YJR004C	chrIII:196733_C/T	0.619922	0.377959	4.08897e-113	FALSE	chrXII:660371_C/T	-0.113241	0.0154614	2.91832e-06	FALSE	-0.155342	0.0240058	1.75379e-10
YLR227W-B	chrIII:166390_G/C	-0.226362	0.0661695	3.7856e-37	FALSE	chrXII:587581_A/T	-0.778292	0.619367	4.72462e-247	TRUE	-0.145378	0.0210579	6.23496e-17
YPR137C-B	chrIII:166390_G/C	0.174584	0.0301871	2.36604e-08	FALSE	chrXII:611779_A/G	-0.0249481	0.000660748	0.421636	FALSE	-0.0122768	0.00014985	0.692917
YPR182W	chrIII:249269_CA/C	-0.00216144	0.000190137	0.943719	FALSE	chrXII:657022_T/C	0.194949	0.0385409	2.82265e-10	FALSE	-0.131724	0.0173445	1.82578e-05
YER138C	chrIII:95527_T/C	-0.232052	0.0566831	3.4001e-14	FALSE	chrXIII:179115_T/A	-0.14518	0.0216257	1.7255e-06	FALSE	-0.0694365	0.0048219	0.0214495
YML045W	chrIII:145017_C/T	-0.445975	0.213528	3.28915e-70	FALSE	chrXIII:179439_C/T	-0.468992	0.22367	2.7402e-76	TRUE	-0.134188	0.0180075	1.02373e-08
YCL004W	chrIII:133715_G/A	-0.0188615	0.0005116	0.533704	TRUE	chrXIV:464117_A/T	0.216224	0.0496383	1.82672e-12	FALSE	0.161986	0.0261837	1.0992e-07
YCL019W	chrIII:81425_C/A	-0.742751	0.510009	6.3903e-266	TRUE	chrXIV:560313_A/T	-0.392664	0.159643	2.44862e-112	FALSE	-0.307947	0.0945225	6.62835e-76
YCL026C-B	chrIII:72786_T/C	0.727306	0.529414	2.62073e-169	TRUE	chrXIV:376313_C/T	-0.0074227	3.41702e-05	0.728871	FALSE	0.101193	0.0102473	2.45043e-06
YCL026C-B	chrIII:72786_T/C	0.727997	0.529414	7.77621e-182	TRUE	chrXV:152922_C/T	-0.198288	0.0386078	1.56338e-21	FALSE	0.120765	0.0145894	3.94823e-09
YKL178C	chrIII:204750_G/A	0.90261	0.818219	0	FALSE	chrXV:844406_G/A	-0.0458356	0.00180384	0.000574648	FALSE	0.0535713	0.00285873	5.85973e-05
YOR142W-B	chrIII:145017_C/T	-0.335876	0.10381	2.81856e-50	FALSE	chrXV:602686_C/A	-0.619428	0.392016	1.1364e-135	TRUE	-0.218258	0.0475707	1.56344e-23
YOR222W	chrIII:301452_A/G	0.0231964	0.000935934	0.34979	FALSE	chrXV:757677_C/T	-0.602255	0.363305	5.71876e-103	TRUE	0.121529	0.0147839	1.10924e-06
YLL009C	chrIII:79170_G/A	-0.0521744	0.00217387	0.0934306	FALSE	chrXVI:526767_A/G	-0.0951384	0.00975174	0.00226753	FALSE	-0.125501	0.0157523	5.67708e-05
YLR227W-B	chrIII:163856_T/A	-0.25631	0.0659281	8.75747e-17	FALSE	chrXVI:876785_G/A	0.0596627	0.00288678	0.0496535	FALSE	-0.0774108	0.00596198	0.0109233
YPR137C-B	chrIII:166390_G/C	0.149854	0.0301871	1.96551e-25	FALSE	chrXVI:803590_T/C	-0.878207	0.759022	0	TRUE	0.115874	0.0133797	4.20977e-16
YPR158C-D	chrIII:166390_G/C	-0.507204	0.271728	4.22685e-132	FALSE	chrXVI:864677_C/T	-0.559418	0.332586	4.85071e-152	TRUE	-0.279491	0.0778505	5.60884e-50
YEL007W	chrIV:959283_C/T	-0.112917	0.013557	8.90345e-05	FALSE	chrV:162464_A/T	0.360566	0.132519	9.46138e-34	TRUE	-0.150811	0.0227381	1.81739e-07
YER028C	chrIV:212608_A/AT	-0.606672	0.369732	3.33393e-104	FALSE	chrV:214752_G/T	-0.0197761	0.000450624	0.425188	TRUE	-0.100429	0.0100907	5.43891e-05
YFL056C	chrIV:19638_C/T	0.139796	0.0143992	2.02838e-28	FALSE	chrVI:30187_G/A	-0.903967	0.819723	0	TRUE	0.119543	0.014289	1.55295e-21
YDL039C	chrIV:388147_T/C	-0.563949	0.325554	2.32626e-90	TRUE	chrVII:141481_T/A	0.134977	0.0168386	1.08108e-07	FALSE	-0.129894	0.0168598	3.08895e-07
YDL217C	chrIV:63839_G/C	-0.760727	0.574528	7.27693e-193	TRUE	chrVII:335555_A/G	-0.0318532	0.000969419	0.117373	FALSE	-0.086321	0.0074516	2.37747e-05
YDL218W	chrIV:80430_G/T	-0.139843	0.0187765	6.32357e-06	TRUE	chrVII:803802_C/T	0.0084588	3.23763e-05	0.7837	FALSE	0.152684	0.0233204	8.42144e-07
YDR210W-B	chrIV:878249_A/C	-0.56678	0.312188	1.83927e-143	TRUE	chrVII:405432_C/T	0.502665	0.242227	5.68622e-120	FALSE	0.302432	0.0913552	2.95983e-52
YDR261W-B	chrIV:969630_T/C	-0.628736	0.395602	3.26734e-130	TRUE	chrVII:425446_A/C	0.289354	0.082588	5.62557e-36	FALSE	0.154229	0.0237946	6.8521e-12
YDR265W	chrIV:997624_A/G	-0.701322	0.492045	2.2529e-154	TRUE	chrVII:352951_A/G	0.087353	0.00773876	7.94473e-05	FALSE	-0.0966719	0.00935423	1.28147e-05
YGR295C	chrIV:19638_C/T	0.189501	0.0211871	7.14159e-30	FALSE	chrVII:1066557_A/T	-0.832415	0.694104	8.70798e-285	TRUE	0.147985	0.0219144	2.52807e-19
YOR192C-A	chrIV:969630_T/C	-0.190848	0.0385245	1.14844e-12	FALSE	chrVII:405432_C/T	0.485519	0.234097	5.11077e-65	FALSE	0.138256	0.0191107	2.19752e-07
YBL016W	chrIV:997624_A/G	0.154906	0.0172835	3.97213e-09	FALSE	chrVIII:103046_A/G	-0.524508	0.273885	6.93236e-76	FALSE	-0.152471	0.023264	6.5819e-09
YBR083W	chrIV:955222_C/T	0.110109	0.0118239	3.84702e-05	FALSE	chrVIII:103046_A/G	-0.512367	0.261747	1.57289e-70	FALSE	-0.102001	0.0104108	0.00013592
YCL027W	chrIV:997624_A/G	0.182866	0.0219803	1.00183e-18	FALSE	chrVIII:103046_A/G	-0.741419	0.54796	6.9166e-187	FALSE	-0.123293	0.0152119	1.67558e-09
YCL055W	chrIV:997624_A/G	0.221741	0.0378971	1.41644e-19	FALSE	chrVIII:103046_A/G	-0.599504	0.357923	1.22401e-107	FALSE	-0.155213	0.0241081	1.4715e-10
YCR089W	chrIV:997624_A/G	0.192475	0.0306849	3.95036e-12	FALSE	chrVIII:103046_A/G	-0.416489	0.172347	3.80639e-47	FALSE	-0.201605	0.0406735	3.63894e-13
YDL127W	chrIV:222741_C/A	-0.219639	0.0481585	4.57061e-14	TRUE	chrVIII:71421_T/C	-0.308039	0.0966817	1.59293e-25	FALSE	-0.153627	0.0236096	1.07461e-07
YDR034C-D	chrIV:521286_TA/T	-0.451342	0.222397	1.00582e-64	TRUE	chrVIII:124744_G/A	0.356785	0.127577	3.41545e-43	FALSE	0.189838	0.0360534	3.29956e-14
YDR124W	chrIV:955222_C/T	0.0959895	0.0106009	0.000798874	FALSE	chrVIII:98376_C/T	-0.383732	0.146259	4.98845e-38	FALSE	-0.14391	0.0207279	5.43498e-07
YDR261W-B	chrIV:969630_T/C	-0.625594	0.395602	6.31089e-116	TRUE	chrVIII:142368_T/C	0.125158	0.0152694	1.89989e-07	FALSE	0.119245	0.0142214	6.89771e-07
YFL047W	chrIV:997624_A/G	0.0822766	0.0038815	0.00323684	FALSE	chrVIII:103046_A/G	-0.445264	0.197394	2.23087e-51	FALSE	-0.12609	0.0159101	6.64973e-06
YHL050C	chrIV:1513649_T/C	0.16312	0.0176428	1.59812e-15	FALSE	chrVIII:13065_G/A	-0.752882	0.564442	6.27292e-193	TRUE	0.0985692	0.00969747	1.1391e-06
YHR005C	chrIV:997624_A/G	0.240076	0.0435652	1.3722e-26	FALSE	chrVIII:103046_A/G	-0.67818	0.458353	5.64949e-149	TRUE	-0.129701	0.0168343	3.89606e-09
YHR084W	chrIV:997624_A/G	0.198635	0.0314087	3.46905e-13	FALSE	chrVIII:103046_A/G	-0.473392	0.223191	1.60926e-60	FALSE	-0.119648	0.0143258	9.69301e-06
YIL016W	chrIV:926855_G/A	-0.0660856	0.0039726	0.0234584	FALSE	chrVIII:103046_A/G	0.343357	0.118007	3.69256e-30	FALSE	0.148026	0.0219278	4.40955e-07
YIL037C	chrIV:997624_A/G	0.143347	0.0172778	1.51764e-06	FALSE	chrVIII:103046_A/G	-0.284812	0.0806098	5.40684e-21	FALSE	-0.133115	0.0177321	7.66062e-06
YIL080W	chrIV:997624_A/G	0.0852492	0.00557308	0.0059895	FALSE	chrVIII:121315_T/C	-0.169273	0.0284616	5.69899e-08	FALSE	-0.0535703	0.00287199	0.0831147
YJL157C	chrIV:997624_A/G	0.201613	0.0292563	4.64845e-18	FALSE	chrVIII:103046_A/G	-0.657982	0.431515	1.08585e-133	FALSE	-0.117402	0.0137932	3.18761e-07
YKL007W	chrIV:692593_A/G	-0.101407	0.0102931	0.00118022	FALSE	chrVIII:144393_A/G	-0.00633599	1.84432e-06	0.839134	FALSE	-0.11459	0.0131191	0.000244009
YLR452C	chrIV:955222_C/T	0.157924	0.0244103	9.58872e-13	FALSE	chrVIII:103046_A/G	-0.688294	0.472226	2.7632e-152	FALSE	-0.146585	0.021501	3.24244e-11
YML046W	chrIV:997624_A/G	0.167767	0.0231482	6.76945e-09	FALSE	chrVIII:103046_A/G	-0.360685	0.129406	8.93667e-34	FALSE	-0.13433	0.0180574	3.15258e-06
YMR065W	chrIV:996583_G/A	0.187839	0.0287146	1.19372e-12	FALSE	chrVIII:117504_G/A	-0.509011	0.25665	3.66999e-72	FALSE	-0.168463	0.0283896	1.61767e-10
YMR232W	chrIV:997624_A/G	0.236077	0.0444358	6.80655e-22	FALSE	chrVIII:103046_A/G	-0.579443	0.334041	3.78779e-102	FALSE	-0.205282	0.0421709	3.83511e-17
YNL078W	chrIV:997624_A/G	0.183721	0.023661	2.07429e-11	FALSE	chrVIII:121315_T/C	-0.472218	0.221604	1.24323e-59	FALSE	-0.126783	0.0160863	3.14268e-06
YNL279W	chrIV:997624_A/G	0.224872	0.0392867	7.99761e-21	FALSE	chrVIII:103046_A/G	-0.605392	0.364724	6.86494e-113	FALSE	-0.199216	0.0397153	7.45705e-17
YNR044W	chrIV:997624_A/G	0.214477	0.0342614	4.74431e-21	FALSE	chrVIII:103046_A/G	-0.657131	0.429911	1.97014e-138	FALSE	-0.189534	0.0359488	5.81955e-17
YOR212W	chrIV:955222_C/T	0.160529	0.0275857	5.46017e-08	FALSE	chrVIII:98376_C/T	-0.309823	0.0954568	7.6899e-25	FALSE	-0.0978011	0.00957322	0.000877486
YPL156C	chrIV:996583_G/A	0.08079	0.00595353	0.00698919	FALSE	chrVIII:98376_C/T	-0.278442	0.0766427	7.43515e-20	FALSE	-0.123679	0.0153083	3.79679e-05
YIL119C	chrIV:996583_G/A	-0.15953	0.0269187	2.29629e-07	FALSE	chrIX:139367_A/G	0.130786	0.0174596	2.13572e-05	TRUE	-0.0982178	0.00965438	0.00137397
YNL234W	chrIV:178705_C/T	-0.209997	0.0403638	9.6504e-12	FALSE	chrX:95565_T/C	-0.123918	0.014289	5.15431e-05	FALSE	0.104712	0.010946	0.000609954
YDR034C-D	chrIV:521286_TA/T	-0.467751	0.222397	3.14117e-59	TRUE	chrXI:454594_T/C	0.182431	0.0334496	2.2129e-11	FALSE	0.102855	0.0105895	0.000143595
YDR089W	chrIV:621613_T/C	-0.758491	0.580255	6.73618e-195	TRUE	chrXII:648649_C/T	-0.0492498	0.00204306	0.0145132	FALSE	-0.0998782	0.00995341	8.14806e-07
YDR098C-B	chrIV:638634_G/A	-0.438807	0.195076	8.55542e-58	TRUE	chrXII:640445_G/A	-0.344484	0.11264	6.49809e-38	FALSE	-0.170529	0.0289729	5.16007e-11
YDR133C	chrIV:721283_A/G	0.802048	0.642541	7.5516e-233	TRUE	chrXII:692874_T/C	-0.0775829	0.00570551	2.95998e-05	FALSE	-0.0817732	0.00668597	1.08611e-05
YDR276C	chrIV:1003824_C/T	-0.265038	0.0530867	1.77743e-23	TRUE	chrXII:657022_T/C	0.51047	0.257619	1.52221e-73	FALSE	0.125975	0.0158601	1.26487e-06
YDR365W-B	chrIV:1213560_G/A	-0.299903	0.0920549	2.72563e-27	TRUE	chrXII:657022_T/C	-0.385308	0.145366	1.6618e-42	FALSE	-0.179881	0.0323303	3.84879e-11
YDR541C	chrIV:1517758_T/C	0.144126	0.021508	1.67935e-06	TRUE	chrXII:1022933_C/T	0.186485	0.0340667	6.71937e-10	FALSE	-0.201899	0.0407971	2.4998e-11
YDR545W	chrIV:1517758_T/C	-0.491953	0.26568	2.19711e-132	TRUE	chrXII:1057759_T/C	-0.634235	0.404367	2.16757e-189	FALSE	-0.178746	0.031969	3.75032e-24
YFL038C	chrIV:725095_G/A	-0.0897162	0.00831848	0.00391987	FALSE	chrXII:299734_G/A	-0.0611899	0.00408825	0.0489445	FALSE	0.12574	0.0158185	5.45171e-05
YLR466W	chrIV:1517758_T/C	-0.402922	0.180785	2.03288e-72	FALSE	chrXII:1057759_T/C	-0.597663	0.359179	5.50653e-135	TRUE	-0.177547	0.0315414	2.59509e-17
YLR467W	chrIV:1517758_T/C	-0.491953	0.26568	2.19711e-132	FALSE	chrXII:1057759_T/C	-0.634235	0.404367	2.16757e-189	TRUE	-0.178746	0.031969	3.75032e-24
YOR396W	chrIV:1517758_T/C	-0.491953	0.26568	2.19711e-132	FALSE	chrXII:1057759_T/C	-0.634235	0.404367	2.16757e-189	FALSE	-0.178746	0.031969	3.75032e-24
YDL039C	chrIV:396610_C/A	-0.562255	0.308937	1.85096e-87	TRUE	chrXIII:381711_A/G	-0.101926	0.00962132	7.52843e-05	FALSE	0.135696	0.0183982	1.48964e-07
YDR441C	chrIV:1349687_T/C	-0.643384	0.418838	2.22969e-123	TRUE	chrXIII:346162_C/T	0.11217	0.0143904	2.42492e-06	FALSE	0.0854912	0.00725324	0.000313237
YBL027W	chrIV:1060010_T/C	-0.072793	0.005573	0.0190347	FALSE	chrXIV:464117_A/T	-0.115918	0.0126299	0.000193764	FALSE	-0.115651	0.0133567	0.000201807
YBL087C	chrIV:1060010_T/C	-0.0631721	0.00434122	0.0423499	FALSE	chrXIV:464117_A/T	-0.0874737	0.0070111	0.00497022	FALSE	-0.122101	0.0148882	9.15846e-05
YBL092W	chrIV:1060010_T/C	-0.0924659	0.00906333	0.00290702	FALSE	chrXIV:464117_A/T	-0.0920393	0.00778157	0.0030334	FALSE	-0.124887	0.0155755	5.99282e-05
YBR084C-A	chrIV:1060010_T/C	-0.0837973	0.00743456	0.00689452	FALSE	chrXIV:464117_A/T	-0.108358	0.0109192	0.000482491	FALSE	-0.126222	0.0159102	4.91836e-05
YBR147W	chrIV:487957_C/G	-0.115185	0.0158182	9.65682e-05	FALSE	chrXIV:323367_C/G	-0.297583	0.0908704	5.90411e-23	FALSE	-0.140861	0.0198452	1.93675e-06
YCR020C	chrIV:595029_A/G	-0.169499	0.0291433	4.10664e-08	FALSE	chrXIV:213856_C/T	0.0230598	0.000844583	0.452507	FALSE	-0.144545	0.0208774	2.80905e-06
YDL075W	chrIV:1060010_T/C	-0.0908075	0.00867787	0.00348407	FALSE	chrXIV:464117_A/T	-0.0950776	0.00837514	0.00222204	FALSE	-0.116338	0.0135159	0.000186397
YDL081C	chrIV:1060010_T/C	-0.0378125	0.00185381	0.225371	FALSE	chrXIV:464117_A/T	0.00451855	7.61464e-05	0.884744	FALSE	-0.136455	0.0185945	1.33066e-05
YDL125C	chrIV:238826_G/T	-0.679256	0.466142	2.29216e-143	TRUE	chrXIV:456295_T/C	-0.0460177	0.00217826	0.0408376	FALSE	-0.147487	0.0217593	8.48866e-11
YDR099W	chrIV:653336_C/T	-0.111941	0.0117312	0.000285135	TRUE	chrXIV:456295_T/C	0.0774164	0.00451898	0.012071	FALSE	0.173152	0.029887	2.43308e-08
YDR133C	chrIV:721283_A/G	0.803128	0.642541	4.52384e-243	TRUE	chrXIV:449640_A/G	-0.149638	0.0215297	1.86596e-16	FALSE	-0.116345	0.0135342	1.19539e-10
YDR134C	chrIV:721283_A/G	0.786546	0.622986	6.44987e-230	TRUE	chrXIV:472575_AG/A	-0.164082	0.0260194	1.61167e-18	FALSE	-0.110763	0.0122704	2.09078e-09
YDR525W-A	chrIV:1271005_C/T	0.0293229	0.00191059	0.331575	FALSE	chrXIV:456295_T/C	0.248517	0.0609488	5.51159e-16	FALSE	0.138594	0.0192123	4.86393e-06
YDR539W	chrIV:1510214_C/T	0.689666	0.492139	9.10812e-174	TRUE	chrXIV:473303_T/C	0.279259	0.0773532	6.18142e-41	FALSE	-0.175262	0.0307432	5.42504e-18
YDR541C	chrIV:1517758_T/C	0.136945	0.021508	3.51251e-06	TRUE	chrXIV:472575_AG/A	0.279207	0.0769512	1.34577e-20	FALSE	-0.180787	0.0327073	1.02965e-09
YER074W	chrIV:1060010_T/C	-0.0785687	0.00657356	0.0115308	FALSE	chrXIV:464117_A/T	-0.0914965	0.00771944	0.00327368	FALSE	-0.118718	0.0140747	0.000139863
YER117W	chrIV:1060010_T/C	-0.0476484	0.00260087	0.126574	FALSE	chrXIV:464117_A/T	-0.0601147	0.0031728	0.0539551	FALSE	-0.123354	0.0151954	8.10953e-05
YFR010W	chrIV:700621_G/C	-0.0674811	0.00435272	0.0218688	FALSE	chrXIV:464117_A/T	0.330592	0.10361	1.10581e-27	FALSE	0.145372	0.0210459	9.24711e-07
YGL027C	chrIV:1059080_G/A	0.0630594	0.00530264	0.0322976	FALSE	chrXIV:376313_C/T	-0.314267	0.101943	2.75818e-25	FALSE	0.140748	0.0198036	1.97111e-06
YGL031C	chrIV:1060010_T/C	-0.0799147	0.00705443	0.0104797	FALSE	chrXIV:464117_A/T	-0.0167917	0.000173822	0.590047	FALSE	-0.117167	0.0137093	0.000180538
YGR100W	chrIV:1060010_T/C	0.0690497	0.004499	0.0197205	FALSE	chrXIV:464117_A/T	0.316027	0.0974173	2.41209e-25	FALSE	0.12948	0.0167421	1.32239e-05
YHR010W	chrIV:1060010_T/C	-0.064106	0.00522775	0.0309202	FALSE	chrXIV:376313_C/T	0.299625	0.092118	6.74055e-23	FALSE	-0.121553	0.0147742	4.51109e-05
YHR021C	chrIV:1060010_T/C	-0.0626676	0.00432481	0.0441068	FALSE	chrXIV:464117_A/T	-0.0766093	0.00529213	0.0138857	FALSE	-0.12593	0.0158365	5.5318e-05
YIL042C	chrIV:1060010_T/C	0.0577266	0.00315634	0.0566947	FALSE	chrXIV:464117_A/T	0.25386	0.0628435	1.60336e-16	FALSE	0.105078	0.0110262	0.000538737
YIL052C	chrIV:1060010_T/C	-0.0718724	0.00536903	0.0203411	FALSE	chrXIV:464117_A/T	-0.134353	0.0171267	1.53649e-05	FALSE	-0.114136	0.0130092	0.00023707
YIL088C	chrIV:1059080_G/A	0.134681	0.0182228	4.92036e-06	FALSE	chrXIV:354457_A/G	-0.321503	0.105514	1.76971e-26	FALSE	0.0889878	0.00791585	0.00248468
YJL136C	chrIV:1060010_T/C	-0.0529364	0.00327754	0.0901617	FALSE	chrXIV:464117_A/T	-0.01238	7.47237e-05	0.69163	FALSE	-0.121288	0.0146906	0.000108893
YJL158C	chrIV:1110371_CA/C	0.0209683	0.00026484	0.486484	FALSE	chrXIV:376313_C/T	-0.247093	0.0657729	8.20683e-16	FALSE	0.134234	0.0179499	9.69201e-06
YJL190C	chrIV:1060010_T/C	-0.0580553	0.00371577	0.0633912	FALSE	chrXIV:464117_A/T	-0.0463496	0.00186424	0.138105	FALSE	-0.103311	0.0106585	0.000978539
YKR076W	chrIV:1060010_T/C	0.0563835	0.00347707	0.0678303	FALSE	chrXIV:464117_A/T	0.132923	0.0165093	1.78763e-05	FALSE	0.144974	0.0209885	2.97405e-06
YKR094C	chrIV:1059080_G/A	-0.0645313	0.00454496	0.0387816	FALSE	chrXIV:464117_A/T	-0.053446	0.00245596	0.0868591	FALSE	-0.112514	0.0126388	0.000325354
YLR248W	chrIV:1060010_T/C	0.0477464	0.00211356	0.109423	FALSE	chrXIV:464117_A/T	0.298674	0.0869628	1.30373e-22	FALSE	0.125097	0.0156278	2.9466e-05
YLR367W	chrIV:1072962_G/A	0.107341	0.019569	3.35501e-09	FALSE	chrXIV:376313_C/T	-0.797065	0.643861	1.80093e-238	FALSE	0.101292	0.010238	2.38422e-08
YMR039C	chrIV:700621_G/C	0.00236589	3.71798e-05	0.938324	FALSE	chrXIV:456295_T/C	0.198048	0.0358155	1.53787e-10	FALSE	0.145129	0.0209903	2.4587e-06
YMR148W	chrIV:1062762_A/G	0.0623363	0.00422228	0.0432334	FALSE	chrXIV:487250_G/C	-0.0923672	0.00982811	0.00279548	FALSE	0.170796	0.0291536	3.75855e-08
YMR302C	chrIV:1060010_T/C	0.0880681	0.00699489	0.00415937	FALSE	chrXIV:431063_T/C	0.166897	0.0264294	6.63121e-08	FALSE	0.137887	0.0190076	7.62524e-06
YNL302C	chrIV:1060010_T/C	-0.0671896	0.00489328	0.0304868	FALSE	chrXIV:464117_A/T	-0.0984129	0.00891938	0.00154738	FALSE	-0.129624	0.0167792	3.18089e-05
YNL325C	chrIV:1095148_T/G	0.0592295	0.00460905	0.0444389	FALSE	chrXIV:464117_A/T	0.330606	0.101662	1.55306e-27	FALSE	0.142748	0.0202266	1.54889e-06
YPL249C	chrIV:1060010_T/C	0.0828067	0.00758691	0.00770482	FALSE	chrXIV:464117_A/T	0.0520096	0.00226606	0.0937761	FALSE	0.143377	0.0205289	4.29335e-06
YCR076C	chrIV:1494542_T/G	0.0138969	0.000887055	0.653396	FALSE	chrXV:152922_C/T	0.161006	0.0273481	2.41527e-07	FALSE	0.110793	0.0122587	0.000346058
YDL039C	chrIV:388147_T/C	-0.580006	0.325554	2.57965e-95	TRUE	chrXV:586839_A/G	-0.138384	0.0174513	4.3892e-08	FALSE	0.15345	0.0235132	1.33945e-09
YDR265W	chrIV:997624_A/G	-0.702742	0.492045	8.50232e-155	TRUE	chrXV:186481_G/A	-0.0648994	0.00430212	0.0033178	FALSE	0.11293	0.0127641	3.61812e-07
YDR441C	chrIV:1344681_C/T	-0.668332	0.449231	4.46046e-135	TRUE	chrXV:152922_C/T	-0.0585592	0.00446102	0.0114032	FALSE	-0.103528	0.0106571	8.29894e-06
YDR539W	chrIV:1510214_C/T	0.702648	0.492139	4.93388e-153	TRUE	chrXV:152922_C/T	-0.0509754	0.00254572	0.0219826	FALSE	0.0939097	0.00882411	2.49724e-05
YDR545W	chrIV:1517758_T/C	-0.521991	0.26568	1.16027e-75	TRUE	chrXV:1065729_C/T	-0.210265	0.0445971	1.67373e-15	FALSE	-0.0896043	0.00802098	0.000593306
YLR467W	chrIV:1517758_T/C	-0.521991	0.26568	1.16027e-75	FALSE	chrXV:1065729_C/T	-0.210265	0.0445971	1.67373e-15	FALSE	-0.0896043	0.00802098	0.000593306
YOR133W	chrIV:1248530_C/G	0.415873	0.178228	3.04877e-157	FALSE	chrXV:582005_C/T	-0.726912	0.531981	6.59046968402411e-314	TRUE	0.348835	0.121721	1.68042e-121
YOR133W	chrIV:1248530_C/G	0.421005	0.178228	2.00108e-46	FALSE	chrXV:414229_CG/C	-0.164978	0.0274108	4.75146e-09	FALSE	0.0818208	0.0066943	0.00348397
YOR133W	chrIV:1248530_C/G	0.419634	0.178228	6.25355e-46	FALSE	chrXV:751857_G/T	-0.141978	0.0203281	4.8156e-07	FALSE	0.0921632	0.00850202	0.00103958
YOR396W	chrIV:1517758_T/C	-0.521991	0.26568	1.16027e-75	FALSE	chrXV:1065729_C/T	-0.210265	0.0445971	1.67373e-15	TRUE	-0.0896043	0.00802098	0.000593306
YDR261C-D	chrIV:969630_T/C	-0.881321	0.772929	0	TRUE	chrXVI:429479_T/C	0.0475102	0.00232837	0.00139633	FALSE	-0.0569395	0.0032446	0.000128352
YHR005C	chrIV:997624_A/G	0.196182	0.0435652	1.10229e-10	FALSE	chrXVI:483904_T/C	0.197792	0.0391954	7.82211e-11	FALSE	-0.0808278	0.00653929	0.00722699
YPR194C	chrIV:969630_T/C	-0.27845	0.0863042	3.10425e-31	FALSE	chrXVI:927980_A/G	0.572873	0.331573	4.02988e-106	TRUE	-0.203965	0.0415826	5.36254e-18
YPR204W	chrV:563829_C/CT	-0.167592	0.0280304	6.89993e-08	FALSE	chrVI:204889_AG/A	-0.0466358	0.00243001	0.130891	FALSE	-0.101697	0.0103435	0.00100577
YNL047C	chrV:69813_T/C	-0.0347871	0.00186563	0.261579	FALSE	chrVII:131940_C/T	-0.154071	0.024067	7.65939e-07	FALSE	-0.0873617	0.00763638	0.00484212
YCR020C-A	chrV:341045_C/T	-0.0475907	0.00213008	0.124043	FALSE	chrXII:394523_G/GA	-0.136576	0.017291	1.10444e-05	FALSE	-0.132752	0.0175842	1.93824e-05
YDR411C	chrV:74271_T/G	0.0317533	0.00149594	0.297239	FALSE	chrXII:681563_A/G	0.193427	0.0386156	3.19073e-10	FALSE	0.155963	0.0243298	3.6115e-07
YEL076C	chrV:10202_A/T	-0.598341	0.363321	1.85891e-133	TRUE	chrXII:1055655_A/T	-0.423429	0.177444	1.60986e-77	FALSE	-0.151115	0.0228417	7.33745e-13
YER138C	chrV:443371_G/GC	-0.628091	0.395493	4.07266e-116	TRUE	chrXII:811064_A/G	-0.126999	0.015788	1.35527e-07	FALSE	-0.106389	0.011312	9.71563e-06
YER160C	chrV:509583_A/G	-0.532391	0.285755	2.12819e-97	TRUE	chrXII:207339_G/T	-0.37351	0.146462	5.74123e-54	FALSE	-0.21708	0.047089	9.26378e-21
YBL095W	chrV:413281_T/A	-0.0176303	0.000796996	0.567567	FALSE	chrXIII:42127_A/G	-0.186155	0.0339977	2.19563e-09	FALSE	-0.0878858	0.00772696	0.00441179
YER138C	chrV:443371_G/GC	-0.63428	0.395493	8.14279e-124	TRUE	chrXIII:196123_A/G	-0.203887	0.0407514	5.94567e-18	FALSE	-0.147335	0.021724	3.0684e-10
YER107C	chrV:363833_T/C	0.381512	0.13501	2.97861e-40	TRUE	chrXIV:464117_A/T	0.272404	0.0773373	3.52042e-22	FALSE	-0.164591	0.0270466	2.91674e-09
YHR177W	chrV:187642_T/C	0.148967	0.0210446	1.93429e-06	FALSE	chrXVI:333067_G/C	-0.0294314	0.00100069	0.343529	FALSE	-0.0742754	0.00549396	0.0171444
YFL002W-A	chrVI:149845_CT/C	-0.416733	0.175896	6.96801e-60	TRUE	chrVII:809363_C/T	-0.46954	0.225811	3.85752e-73	FALSE	-0.152555	0.0232663	2.53789e-10
YFL002W-A	chrVI:168984_T/C	-0.355228	0.129679	1.69639e-32	TRUE	chrVII:561585_A/C	-0.134144	0.019025	3.91362e-06	FALSE	-0.101122	0.0102207	0.000482684
YGR161W-B	chrVI:149845_CT/C	-0.416733	0.175896	6.96801e-60	FALSE	chrVII:809363_C/T	-0.46954	0.225811	3.85752e-73	TRUE	-0.152555	0.0232663	2.53789e-10
YGR161W-B	chrVI:168984_T/C	-0.355228	0.129679	1.69639e-32	FALSE	chrVII:561585_A/C	-0.134144	0.019025	3.91362e-06	FALSE	-0.101122	0.0102207	0.000482684
YNL128W	chrVI:16803_G/C	0.0187098	0.0003836	0.544119	FALSE	chrVII:141481_T/A	-0.143965	0.018578	3.53795e-06	FALSE	0.145035	0.0209933	3.00203e-06
YFL052W	chrVI:30187_G/A	-0.325408	0.110047	5.81373e-63	TRUE	chrX:28380_C/T	0.731416	0.527174	3.93491e-213	FALSE	0.179682	0.0322843	3.16213e-22
YFL054C	chrVI:30187_G/A	-0.642858	0.417992	6.9259e-300	TRUE	chrX:28380_C/T	0.560773	0.301763	7.01937e-257	FALSE	0.370303	0.137118	2.15319e-149
YFL055W	chrVI:30187_G/A	-0.568888	0.329327	7.9854842206029e-319	TRUE	chrX:28380_C/T	0.682601	0.45159	0	FALSE	0.345174	0.11914	3.71422e-174
YFL059W	chrVI:30187_G/A	-0.453772	0.208644	2.57899e-66	TRUE	chrX:722676_A/C	0.381034	0.140159	3.75077e-49	FALSE	0.216762	0.0469672	3.66481e-18
YKR034W	chrVI:95387_G/C	-0.583176	0.33329	2.35318e-100	FALSE	chrXI:501970_A/G	0.230839	0.0541042	2.06552e-20	TRUE	0.107879	0.011635	1.09487e-05
YLR053C	chrVI:96502_T/C	-0.223466	0.0493089	3.32462e-13	FALSE	chrXII:250359_C/T	0.0808826	0.00719402	0.00771297	TRUE	0.131579	0.017314	1.54693e-05
YFL041W	chrVI:45764_A/G	0.295151	0.0824162	4.03233e-23	TRUE	chrXIV:431063_T/C	0.214706	0.0483868	3.31798e-13	FALSE	-0.127661	0.0162809	1.26054e-05
YFL059W	chrVI:30187_G/A	-0.479395	0.208644	5.8176e-92	TRUE	chrXIV:18838_C/T	0.510671	0.251434	4.81538e-102	FALSE	0.298617	0.0886929	2.96669e-41
YFR055W	chrVI:265477_G/GT	-0.0709406	0.0052766	0.0221897	TRUE	chrXIV:464117_A/T	-0.112058	0.013461	0.000310365	FALSE	-0.120979	0.0146142	0.000100204
YKR034W	chrVI:95387_G/C	-0.573693	0.33329	7.05045e-96	FALSE	chrXIV:366158_G/T	-0.189753	0.0367343	3.77516e-14	FALSE	-0.116033	0.0134704	3.02901e-06
YKR039W	chrVI:95387_G/C	-0.484623	0.238158	5.19912e-67	FALSE	chrXIV:366158_G/T	-0.277135	0.0774035	2.8605e-25	FALSE	-0.0606362	0.00367856	0.0197385
YIL113W	chrVI:104388_C/T	0.0195492	6.49226e-05	0.531691	FALSE	chrXVI:228950_G/A	0.101883	0.00973993	0.0010835	FALSE	-0.123208	0.0150181	8.63961e-05
YKR037C	chrVII:146595_T/C	-0.137942	0.0178573	8.56126e-06	FALSE	chrVII:415592_A/G	-0.00749174	9.8959e-05	0.808019	FALSE	-0.151146	0.0228415	1.10611e-06
YGL082W	chrVII:345331_C/T	-0.10206	0.0105809	0.00095273	TRUE	chrVIII:103046_A/G	-0.135321	0.0184563	1.22817e-05	FALSE	0.115285	0.0133002	0.000191784
YGR109W-B	chrVII:714599_A/G	-0.911335	0.833226	0	TRUE	chrVIII:122370_A/G	-0.0636097	0.00442687	4.31106e-07	FALSE	0.0692812	0.00479306	3.85144e-08
YIL133C	chrVII:329109_A/G	-0.0034685	2.42838e-05	0.910011	FALSE	chrIX:98050_G/A	-0.172188	0.0287042	2.57535e-08	TRUE	-0.145286	0.0211107	2.50631e-06
YNL231C	chrVII:473502_T/C	0.0830597	0.00802255	0.0073281	FALSE	chrIX:131563_C/A	-0.126099	0.0151724	4.896e-05	FALSE	-0.118677	0.0140901	0.000129215
YNL243W	chrVII:329109_A/G	0.0607827	0.0034875	0.04917	FALSE	chrIX:139367_A/G	-0.105362	0.0117494	0.000667348	FALSE	0.15146	0.0229539	1.07692e-06
YOL087C	chrVII:248225_G/C	-0.0976664	0.00928576	0.00162445	FALSE	chrIX:161738_T/C	-0.112565	0.0126821	0.000284112	FALSE	0.115372	0.0133233	0.000199812
YIL083C	chrVII:376066_AT/A	0.0903118	0.00804851	0.0037947	FALSE	chrX:219354_A/C	-0.00260051	2.00892e-05	0.93344	FALSE	0.11792	0.0139148	0.000160282
YJR102C	chrVII:374227_T/C	0.0913733	0.0080993	0.00117918	FALSE	chrX:609410_C/G	0.424474	0.178599	1.05438e-46	TRUE	0.13247	0.0175417	2.74087e-06
YKR027W	chrVII:959586_CG/C	-0.0201265	0.000395481	0.505385	FALSE	chrXI:501970_A/G	-0.250752	0.0613796	3.23958e-16	TRUE	0.133271	0.0177513	1.13848e-05
YGL157W	chrVII:196914_AT/A	0.100539	0.0121593	0.000733502	TRUE	chrXII:1057759_T/C	0.262888	0.0718532	3.74e-18	FALSE	0.164261	0.0269737	4.0112e-08
YGR027W-B	chrVII:529347_A/T	-0.652511	0.456273	1.3106e-302	TRUE	chrXII:818534_G/T	-0.48806	0.230232	2.45166e-215	FALSE	-0.410775	0.168664	2.18862e-171
YGR027W-B	chrVII:532771_G/A	-0.671085	0.45164	1.36648e-138	TRUE	chrXII:677164_A/G	-0.118424	0.0137773	2.27072e-07	FALSE	-0.115394	0.013319	4.55216e-07
YGR027W-B	chrVII:532771_G/A	-0.66684	0.45164	1.18387e-136	TRUE	chrXII:1000559_T/C	-0.127835	0.0161269	2.5412e-08	FALSE	-0.0937724	0.00877223	4.24063e-05
YGR049W	chrVII:587240_A/G	0.509447	0.238327	9.23914e-139	TRUE	chrXII:657022_T/C	0.67162	0.451348	1.70905e-203	FALSE	0.104503	0.0109178	1.85536e-09
YGR234W	chrVII:959586_CG/C	0.23993	0.0742074	2.05453e-50	TRUE	chrXII:657022_T/C	0.829005	0.682809	1.44641e-303	FALSE	-0.103945	0.0107963	1.28569e-11
YNL083W	chrVII:166257_G/A	-0.138225	0.017692	6.87683e-06	FALSE	chrXII:148231_T/A	0.141767	0.0206291	4.0025e-06	FALSE	0.136145	0.0185493	9.3369e-06
YFL009W	chrVII:55935_C/G	-0.119427	0.0127604	0.000128519	FALSE	chrXIII:612355_A/T	-0.00860869	4.31951e-05	0.781489	FALSE	-0.127949	0.0163363	4.09141e-05
YFL062W	chrVII:1068261_T/C	0.15309	0.0267489	1.1836e-07	FALSE	chrXIII:9746_C/T	0.359662	0.12838	1.30783e-33	FALSE	-0.118264	0.0139872	4.07537e-05
YGR038W	chrVII:559414_CT/C	-0.822196	0.66996	3.24751e-262	TRUE	chrXIII:411113_C/T	-0.161362	0.0259997	3.25785e-20	FALSE	-0.087075	0.00758099	4.50502e-07
YGR282C	chrVII:1056872_A/G	-0.658415	0.436031	1.16575e-130	TRUE	chrXIII:33242_G/T	0.0329768	0.000866678	0.155706	FALSE	-0.1404	0.0197129	2.03686e-09
YCL019W	chrVII:580178_G/T	-0.0731497	0.00491059	0.0119118	FALSE	chrXIV:560313_A/T	-0.38103	0.145323	1.47453e-36	FALSE	-0.0384519	0.00147445	0.185701
YGL038C	chrVII:131940_C/T	-0.254688	0.0654348	7.53758e-17	FALSE	chrXIV:476709_GT/G	0.14114	0.020247	2.93028e-06	FALSE	0.0686	0.00470926	0.0224861
YGR039W	chrVII:561585_A/C	-0.491747	0.251047	1.54105e-65	TRUE	chrXIV:464117_A/T	0.108644	0.0119387	5.01941e-05	FALSE	-0.138109	0.0190657	2.72956e-07
YGR222W	chrVII:937613_T/G	0.457819	0.201689	4.65143e-56	TRUE	chrXIV:472575_AG/A	-0.082029	0.00737099	0.00267333	FALSE	-0.212889	0.0453418	1.20002e-14
YGR248W	chrVII:907442_C/T	-0.224669	0.0474843	2.9934e-13	FALSE	chrXIV:464117_A/T	0.111009	0.0129786	0.000271448	FALSE	0.0952599	0.00906216	0.00176944
YJR154W	chrVII:405432_C/T	0.153617	0.0262629	7.09591e-08	FALSE	chrXIV:464117_A/T	-0.38179	0.142051	2.78681e-38	FALSE	-0.159105	0.0252804	2.41241e-08
YNL067W	chrVII:228148_C/T	0.551293	0.295054	1.37596e-88	FALSE	chrXIV:377751_G/A	-0.234916	0.0567736	3.0924e-20	FALSE	0.142624	0.0203486	1.41379e-08
YDR291W	chrVII:55935_C/G	-0.152963	0.0218279	8.41854e-07	FALSE	chrXV:602686_C/A	-0.00842325	0.00011413	0.784844	FALSE	0.134764	0.0181486	1.38529e-05
YGR287C	chrVII:1066557_A/T	0.675645	0.450181	6.6803e-138	TRUE	chrXV:152922_C/T	-0.0510109	0.00276713	0.0265213	FALSE	-0.126538	0.0160187	4.38367e-08
YOR343W-B	chrVII:414752_T/C	0.246347	0.0544907	2.14199e-19	FALSE	chrXV:968440_A/G	-0.458227	0.212047	1.00065e-57	TRUE	0.0933846	0.00872402	0.000513137
YGR296W	chrVII:1068261_T/C	-0.45237	0.188564	2.05233e-66	TRUE	chrXVI:29604_CA/C	-0.443005	0.197415	4.11402e-64	FALSE	-0.123635	0.0152958	4.56162e-07
YPL283C	chrVII:1068261_T/C	-0.45237	0.188564	2.05233e-66	FALSE	chrXVI:29604_CA/C	-0.443005	0.197415	4.11402e-64	TRUE	-0.123635	0.0152958	4.56162e-07
YIL037C	chrVIII:137997_G/A	-0.244024	0.0482719	1.54425e-26	FALSE	chrIX:284253_C/T	-0.670532	0.447546	7.49131e-143	TRUE	-0.0722349	0.00522062	0.00119562
YKR090W	chrVIII:98376_C/T	0.0945517	0.00872862	0.00241447	FALSE	chrIX:278890_A/G	-0.0167841	0.000309875	0.589347	FALSE	0.127793	0.0163434	4.21644e-05
YNL278W	chrVIII:77502_A/G	0.213059	0.0451332	4.16222e-12	FALSE	chrIX:299767_A/G	-0.0209755	0.00069161	0.490083	FALSE	0.156593	0.0245149	3.00055e-07
YBR092C	chrVIII:174120_A/C	0.366883	0.138828	3.2149e-36	FALSE	chrX:658664_T/TC	0.140911	0.0191103	6.00636e-07	FALSE	0.224351	0.0503673	3.09937e-15
YBR240C	chrVIII:174120_A/C	0.481102	0.246877	8.42013e-70	FALSE	chrX:658664_T/TC	0.293461	0.0847348	1.38626e-29	FALSE	0.177781	0.0316273	2.7113e-12
YCR020C	chrVIII:174120_A/C	0.425816	0.194161	2.39193e-52	FALSE	chrX:647196_C/T	0.262171	0.0673928	2.77265e-22	FALSE	0.194156	0.0377207	3.54968e-13
YHL008C	chrVIII:83441_C/T	-0.897781	0.791546	0	TRUE	chrX:51007_C/T	0.131792	0.0165036	3.20879e-22	FALSE	0.121037	0.014654	3.57853e-19
YHL048W	chrVIII:13065_G/A	-0.904195	0.817865	0	TRUE	chrX:723691_A/G	0.082856	0.00630192	3.1412e-10	FALSE	0.0685145	0.00468482	1.80218e-07
YKL068W-A	chrVIII:161994_G/A	0.284251	0.0833513	9.5051e-21	FALSE	chrX:652591_A/G	0.078817	0.00599705	0.00822693	FALSE	0.131803	0.0173863	1.03774e-05
YLR004C	chrVIII:174120_A/C	0.462515	0.224577	2.70292e-63	FALSE	chrX:658664_T/TC	0.237067	0.0547768	1.31595e-19	FALSE	0.244122	0.059636	1.0246e-20
YLR237W	chrVIII:174120_A/C	0.541022	0.312228	8.83727e-92	FALSE	chrX:658664_T/TC	0.312317	0.0964486	4.83835e-36	FALSE	0.119855	0.0143748	6.29687e-07
YMR305C	chrVIII:103046_A/G	-0.2443	0.0579946	2.08434e-15	FALSE	chrX:682904_T/C	-0.0581819	0.00318504	0.0549608	FALSE	-0.114091	0.0130101	0.000175805
YNL191W	chrVIII:174120_A/C	0.229476	0.0517459	7.13195e-14	FALSE	chrX:660402_A/G	-0.00575965	5.91481e-05	0.848908	FALSE	0.173299	0.0300554	1.20142e-08
YOL055C	chrVIII:176826_T/C	0.391604	0.163236	1.9842e-42	FALSE	chrX:661788_C/T	0.225791	0.0497509	4.89522e-16	FALSE	0.182053	0.0331695	4.40297e-11
YPL214C	chrVIII:174120_A/C	0.253767	0.0685465	5.3702e-17	FALSE	chrX:658664_T/TC	0.158007	0.0244554	1.34638e-07	FALSE	0.127425	0.0162482	1.95737e-05
YHL044W	chrVIII:13065_G/A	-0.906215	0.818499	0	TRUE	chrXII:659769_C/T	0.00607286	7.28487e-06	0.647312	FALSE	0.0677889	0.00458334	3.79639e-07
YHR054C	chrVIII:209079_C/T	-0.714965	0.513589	2.20073e-167	TRUE	chrXII:657022_T/C	0.122818	0.0149908	9.26905e-09	FALSE	-0.132981	0.017679	5.3429e-10
YHR176W	chrVIII:160596_T/C	0.223105	0.0533654	6.74957e-14	FALSE	chrXII:657022_T/C	0.261856	0.0687981	2.05126e-18	FALSE	-0.101057	0.0102093	0.00059303
YMR251W-A	chrVIII:103046_A/G	0.132496	0.0182308	1.47714e-05	FALSE	chrXII:657022_T/C	0.177824	0.0323955	6.80646e-09	FALSE	-0.128473	0.0164957	2.61762e-05
YOR381W	chrVIII:98376_C/T	-0.137243	0.0155108	7.49511e-06	FALSE	chrXII:643838_G/A	0.158256	0.024656	2.45855e-07	FALSE	0.156791	0.024564	3.16636e-07
YBR093C	chrVIII:377086_G/C	-0.114594	0.00932936	0.000116183	FALSE	chrXIII:26468_T/C	-0.278509	0.0753642	3.43697e-20	FALSE	0.179476	0.0322196	1.8364e-09
YCL027W	chrVIII:103046_A/G	-0.73071	0.535845	9.28981e-176	FALSE	chrXIII:409219_TCAACAACAA/T	0.126442	0.0163191	2.11471e-09	FALSE	-0.0772288	0.00596265	0.000236318
YCL055W	chrVIII:98376_C/T	-0.570291	0.332386	8.63876e-95	FALSE	chrXIII:411113_C/T	0.177556	0.0318284	1.34324e-12	FALSE	-0.135427	0.0183374	5.54829e-08
YER072W	chrVIII:377086_G/C	-0.150925	0.0176155	4.33042e-07	FALSE	chrXIII:27643_A/G	-0.264495	0.0679588	2.20375e-18	FALSE	0.169012	0.0285587	1.54242e-08
YIL037C	chrVIII:98376_C/T	-0.27375	0.0765576	4.23464e-19	FALSE	chrXIII:397176_T/C	0.0721672	0.00528483	0.016435	FALSE	-0.0858581	0.00737301	0.00435104
YJL012C	chrVIII:380512_T/C	-0.149672	0.0195164	5.918e-07	FALSE	chrXIII:23620_G/A	-0.237059	0.0553383	4.57721e-15	FALSE	0.175026	0.0306568	5.5533e-09
YJL078C	chrVIII:98376_C/T	0.389341	0.154732	5.69423e-39	FALSE	chrXIII:409219_TCAACAACAA/T	-0.110716	0.0123975	0.000111762	FALSE	0.100201	0.0100398	0.000470068
YJL117W	chrVIII:419744_T/G	-0.130354	0.0167787	2.55097e-05	FALSE	chrXIII:170785_T/A	-0.103654	0.00974225	0.000805753	FALSE	0.120804	0.0145794	9.57769e-05
YML123C	chrVIII:377086_G/C	-0.188737	0.0274956	6.12715e-11	FALSE	chrXIII:27643_A/G	-0.349679	0.11939	2.80713e-32	TRUE	0.181897	0.033079	2.69728e-10
YMR232W	chrVIII:103046_A/G	-0.563533	0.32131	5.36412e-92	FALSE	chrXIII:409219_TCAACAACAA/T	0.164744	0.0280113	5.94972e-11	FALSE	-0.157559	0.0248182	3.78829e-10
YNL279W	chrVIII:96286_G/T	-0.571318	0.332514	4.73301e-93	FALSE	chrXIII:409219_TCAACAACAA/T	0.127222	0.0169715	4.60663e-07	FALSE	-0.127512	0.01625	4.39488e-07
YNR044W	chrVIII:103046_A/G	-0.643856	0.416967	1.14907e-125	FALSE	chrXIII:409219_TCAACAACAA/T	0.154004	0.0242737	6.04871e-11	FALSE	-0.106904	0.0114254	5.00522e-06
YPL019C	chrVIII:380512_T/C	-0.139527	0.0161095	3.92594e-06	FALSE	chrXIII:27643_A/G	-0.219877	0.0475624	5.2064e-13	FALSE	0.159396	0.0254096	1.38307e-07
YBR233W	chrVIII:187527_T/A	-0.00246733	1.41056e-05	0.936891	FALSE	chrXIV:376313_C/T	-0.0582788	0.00336821	0.0616757	FALSE	-0.132675	0.0176194	2.22193e-05
YER136W	chrVIII:56225_T/C	-0.00178404	3.54272e-08	0.953975	FALSE	chrXIV:204167_G/T	0.113523	0.0105915	0.000260003	FALSE	0.15839	0.0249982	3.77115e-07
YHL048W	chrVIII:13065_G/A	-0.901777	0.817865	0	TRUE	chrXIV:18838_C/T	0.0807981	0.00592794	8.79807e-10	FALSE	0.0778059	0.00601534	3.24766e-09
YHR027C	chrVIII:161994_G/A	0.319409	0.09633	2.26281e-26	TRUE	chrXIV:464117_A/T	0.118143	0.0143279	5.59612e-05	FALSE	-0.170175	0.0289448	7.62274e-09
YHR039C	chrVIII:176826_T/C	0.276413	0.076446	1.93565e-19	TRUE	chrXIV:377751_G/A	-0.0759736	0.00560096	0.0115695	FALSE	-0.0849758	0.00722596	0.00475552
YHR115C	chrVIII:341488_G/A	-0.585328	0.347881	9.68183e-102	TRUE	chrXIV:373628_AT/A	0.204047	0.0418561	1.47559e-16	FALSE	-0.121961	0.014889	6.00657e-07
YMR232W	chrVIII:98376_C/T	-0.547181	0.304619	8.62104e-83	FALSE	chrXIV:464117_A/T	0.121018	0.0147869	3.07831e-06	FALSE	-0.0935476	0.00874719	0.000304006
YBR092C	chrVIII:174120_A/C	0.375556	0.138828	1.61155e-36	FALSE	chrXV:152922_C/T	-0.0784608	0.00584288	0.00614975	FALSE	-0.174816	0.0305746	1.37074e-09
YCR020C	chrVIII:174120_A/C	0.44407	0.194161	8.4431e-52	FALSE	chrXV:142608_C/A	-0.0577882	0.00311279	0.0369539	FALSE	-0.17322	0.0300139	5.67289e-10
YHL016C	chrVIII:74444_C/CGTA	-0.635481	0.402075	9.19054e-118	TRUE	chrXV:172468_A/G	0.0116943	3.11266e-05	0.626418	FALSE	0.137207	0.0188012	1.37497e-08
YHR054C	chrVIII:224422_C/T	-0.630218	0.411081	3.11945e-119	TRUE	chrXV:878878_G/A	-0.132393	0.0162888	2.66871e-08	FALSE	0.123681	0.0152897	1.74771e-07
YHR131C	chrVIII:103046_A/G	-0.124667	0.0156159	5.96454e-05	FALSE	chrXV:40513_G/A	-0.0112766	8.2884e-05	0.715484	FALSE	-0.13833	0.019149	8.53943e-06
YLR004C	chrVIII:174120_A/C	0.477406	0.224577	1.01961e-60	FALSE	chrXV:139908_A/G	-0.0756378	0.00543679	0.0053616	FALSE	-0.167759	0.0281457	8.88749e-10
YOL133W	chrVIII:98376_C/T	-0.186437	0.0397718	3.57334e-11	FALSE	chrXV:57010_A/T	0.400161	0.160742	9.70484e-43	TRUE	-0.13034	0.0170038	3.22045e-06
YOR087W	chrVIII:466004_C/A	0.231524	0.0507092	5.40896e-14	FALSE	chrXV:492116_T/C	0.0101253	4.32672e-06	0.738805	TRUE	-0.149343	0.0222145	1.02496e-06
YOR343W-B	chrVIII:124744_G/A	0.231408	0.0525816	3.99091e-17	FALSE	chrXV:968360_C/T	-0.44281	0.198558	1.09557e-53	TRUE	0.108438	0.0117621	6.44915e-05
YHL009W-B	chrVIII:83441_C/T	-0.631683	0.407345	5.83428026482503e-310	TRUE	chrXVI:434157_C/T	-0.595016	0.343978	1.62782e-290	FALSE	-0.344911	0.118903	1.15875e-144
YHL048W	chrVIII:13065_G/A	-0.897717	0.817865	0	TRUE	chrXVI:35528_A/C	0.0945247	0.00831746	7.32524e-13	FALSE	0.0618571	0.0038165	2.22501e-06
YHL049C	chrVIII:13065_G/A	-0.384785	0.127155	7.52796e-44	TRUE	chrXVI:927980_A/G	-0.39421	0.148116	1.09651e-45	FALSE	-0.166032	0.0274941	4.22875e-10
YJL225C	chrIX:28874_G/C	-0.548211	0.298044	1.18044e-157	FALSE	chrX:28380_C/T	-0.55288	0.316153	1.85712e-159	TRUE	-0.307657	0.0946597	1.0568e-63
YFR049W	chrIX:149536_G/T	-0.0460692	0.00247069	0.132789	FALSE	chrXII:135855_G/A	0.189378	0.0354177	9.02617e-10	FALSE	-0.126609	0.0160404	3.82663e-05
YKL010C	chrIX:129784_A/G	-0.0516058	0.00345348	0.0932919	FALSE	chrXII:135031_G/A	0.150355	0.0223977	1.14777e-06	FALSE	-0.152026	0.0231343	8.50878e-07
YEL031W	chrIX:418859_G/T	-0.00341429	7.22648e-05	0.912028	FALSE	chrXIII:409219_TCAACAACAA/T	-0.127935	0.0181523	3.79788e-05	FALSE	-0.136742	0.0186529	1.09102e-05
YCL034W	chrIX:242419_G/C	-0.00145148	0.00022755	0.960808	FALSE	chrXIV:480472_A/C	-0.330226	0.107301	1.92459e-27	FALSE	-0.116755	0.0136371	8.12513e-05
YIL080W	chrIX:213605_C/T	-0.853805	0.715765	0	TRUE	chrXIV:544644_G/A	-0.204793	0.0420107	1.01124e-41	FALSE	-0.177333	0.0313818	2.75319e-32
YIL172C	chrIX:28874_G/C	0.126653	0.0189535	3.37381e-05	TRUE	chrXIV:464117_A/T	0.189771	0.0372161	6.31594e-10	FALSE	0.111849	0.0124949	0.000246293
YIR030C	chrIX:411967_TA/T	-0.501364	0.256095	3.24763e-67	TRUE	chrXIV:480472_A/C	0.0708432	0.00594826	0.0084648	FALSE	0.115005	0.0131975	1.9898e-05
YJL221C	chrIX:28874_G/C	0.126653	0.0189535	3.37381e-05	FALSE	chrXIV:464117_A/T	0.189771	0.0372161	6.31594e-10	FALSE	0.111849	0.0124949	0.000246293
YNL208W	chrIX:166175_C/T	-0.0206655	0.000349496	0.477964	FALSE	chrXIV:254148_G/A	-0.368049	0.135592	4.0438e-34	TRUE	-0.0905423	0.00820444	0.00192291
YBR116C	chrIX:75045_T/C	-0.0450907	0.00102825	0.109379	FALSE	chrXV:170921_A/G	0.428849	0.184986	2.30024e-47	FALSE	-0.124545	0.0155202	1.05192e-05
YGR087C	chrIX:139367_A/G	-0.204623	0.0410746	2.10372e-12	FALSE	chrXV:170921_A/G	0.312473	0.0979409	4.26063e-26	FALSE	-0.16227	0.026349	2.15948e-08
YHR139C	chrIX:143092_G/A	-0.245132	0.0576886	3.53598e-19	FALSE	chrXV:170921_A/G	0.43916	0.191429	1.45379e-53	FALSE	-0.15431	0.0238244	1.18163e-08
YIL009W	chrIX:337914_A/T	-0.452515	0.197818	7.94672e-53	TRUE	chrXV:104808_G/C	-0.0706632	0.00507324	0.0112986	FALSE	0.121686	0.0147856	1.39035e-05
YIL037C	chrIX:284253_C/T	-0.663882	0.43659	7.77137e-132	TRUE	chrXV:837632_A/C	-0.0665796	0.00458928	0.00424496	FALSE	0.120614	0.0145252	2.55436e-07
YIL165C	chrIX:43318_G/A	0.0305878	0.000383833	0.31171	TRUE	chrXV:172468_A/G	-0.257569	0.0678826	5.71822e-17	FALSE	-0.103635	0.0107385	0.000628127
YJL052W	chrIX:129784_A/G	-0.124836	0.016513	5.50487e-05	FALSE	chrXV:142608_C/A	-0.0696637	0.00493356	0.0239772	FALSE	-0.140316	0.0196966	5.94286e-06
YKL026C	chrIX:84138_T/C	-0.0358593	0.000873675	0.224232	FALSE	chrXV:139908_A/G	0.320811	0.103348	3.66737e-26	FALSE	-0.138366	0.019149	3.03796e-06
YML070W	chrIX:95590_C/T	-0.124871	0.0157516	3.74325e-05	FALSE	chrXV:139908_A/G	0.222837	0.0493694	3.01322e-13	FALSE	-0.132113	0.0174572	1.30033e-05
YMR118C	chrIX:95590_C/T	-0.114659	0.0116928	0.000102675	FALSE	chrXV:170921_A/G	0.317842	0.100616	7.42051e-26	FALSE	-0.124545	0.0155215	2.46686e-05
YMR175W	chrIX:131563_C/A	-0.115006	0.013769	4.19654e-05	FALSE	chrXV:139908_A/G	0.429645	0.184975	4.25959e-48	FALSE	-0.113001	0.012772	5.68459e-05
YNR041C	chrIX:306523_A/G	0.049044	0.00295608	0.116155	FALSE	chrXV:492116_T/C	0.0774369	0.00602791	0.0131022	FALSE	0.103111	0.0106203	0.000979435
YOL159C-A	chrIX:52905_C/T	0.341665	0.122532	2.55499e-36	FALSE	chrXV:33217_A/C	-0.423717	0.177756	7.13123e-53	TRUE	0.113088	0.0127961	1.60052e-05
YOR212W	chrIX:85309_C/T	0.0569646	0.00285454	0.0644906	FALSE	chrXV:170921_A/G	-0.161727	0.0267284	1.80689e-07	FALSE	0.123127	0.0151672	6.72424e-05
YPL223C	chrIX:128099_GA/G	-0.120658	0.0114698	8.30637e-06	FALSE	chrXV:170921_A/G	0.495547	0.243592	1.99717e-65	FALSE	-0.11559	0.013366	1.92787e-05
YPR127W	chrIX:95590_C/T	-0.111016	0.0125756	0.000242632	FALSE	chrXV:139908_A/G	0.22085	0.0484489	4.72301e-13	FALSE	-0.149073	0.0222269	8.86665e-07
YIR042C	chrIX:424866_T/C	-0.835196	0.719407	0	TRUE	chrXVI:29604_CA/C	0.240383	0.0596018	1.89017e-65	FALSE	0.221342	0.0490166	6.02311e-57
YCR005C	chrX:658664_T/TC	0.155652	0.0250911	2.98258e-07	FALSE	chrXII:676076_G/C	0.185755	0.0353049	1.06184e-09	FALSE	-0.147325	0.0217111	1.2004e-06
YHR112C	chrX:699851_G/A	-0.051442	0.00162779	0.0691164	FALSE	chrXII:657022_T/C	0.398084	0.163519	3.03494e-41	FALSE	-0.174061	0.0302469	1.05711e-09
YJR029W	chrX:487279_T/C	-0.657475	0.43738	7.52638e-140	TRUE	chrXII:818534_G/T	-0.21745	0.0490306	7.9644e-22	FALSE	-0.139276	0.0193826	4.70238e-10
YOL088C	chrX:598202_T/C	-0.0592502	0.00310968	0.0522851	FALSE	chrXII:681563_A/G	0.194129	0.0359854	2.96336e-10	FALSE	-0.152249	0.0231742	6.98157e-07
YOR181W	chrX:563290_G/A	0.0183674	0.000231865	0.552449	FALSE	chrXII:724612_CT/C	0.109048	0.0108417	0.000439489	FALSE	-0.156414	0.0244615	5.01154e-07
YBL089W	chrX:192956_C/T	0.0811416	0.00762383	0.00934914	FALSE	chrXIII:281820_T/C	0.0218945	0.000416391	0.48181	FALSE	0.124068	0.0153586	7.27905e-05
YBR093C	chrX:59658_G/GTAGAAA	0.181252	0.034132	1.01455e-09	FALSE	chrXIII:42127_A/G	-0.235815	0.0549276	2.86459e-15	FALSE	-0.197307	0.0389565	3.15533e-11
YCR098C	chrX:59658_G/GTAGAAA	0.0405868	0.00156844	0.192546	FALSE	chrXIII:33242_G/T	-0.0539945	0.00280919	0.0830573	FALSE	-0.134369	0.0180662	1.72785e-05
YDL243C	chrX:28380_C/T	0.701502	0.480834	2.74011e-159	FALSE	chrXIII:321660_G/A	-0.171577	0.0296902	4.79376e-15	FALSE	-0.143726	0.0206768	4.17941e-11
YER072W	chrX:51007_C/T	0.181163	0.0318118	8.91687e-10	FALSE	chrXIII:42127_A/G	-0.237617	0.0571218	1.39889e-15	FALSE	-0.212625	0.0452411	7.66699e-13
YFL004W	chrX:156976_A/T	0.0734298	0.00591848	0.0166072	FALSE	chrXIII:23620_G/A	-0.180709	0.0321249	4.82532e-09	FALSE	-0.129537	0.0167917	2.50643e-05
YGR233C	chrX:61449_A/G	0.188297	0.0349886	5.01745e-10	FALSE	chrXIII:23620_G/A	-0.169029	0.0286012	2.23289e-08	FALSE	-0.169069	0.0286085	2.22061e-08
YJL012C	chrX:61449_A/G	0.205045	0.0418805	5.017e-12	FALSE	chrXIII:33242_G/T	-0.221524	0.0491338	9.56684e-14	FALSE	-0.200316	0.0401533	1.4779e-11
YML123C	chrX:61449_A/G	0.279189	0.0782611	6.70789e-23	FALSE	chrXIII:33242_G/T	-0.316617	0.100361	1.23856e-28	TRUE	-0.222396	0.0494934	2.43578e-15
YPL019C	chrX:51007_C/T	0.166296	0.0260787	3.33986e-08	FALSE	chrXIII:23620_G/A	-0.214045	0.0462539	1.50397e-12	FALSE	-0.162412	0.0263991	6.81815e-08
YDL243C	chrX:28380_C/T	0.682744	0.480834	9.04663e-156	FALSE	chrXIV:464117_A/T	0.191126	0.0368432	1.43472e-18	FALSE	0.154544	0.023873	8.36517e-13
YDL243C	chrX:30874_CGTAAA/C	0.685634	0.458806	3.2197e-150	FALSE	chrXIV:18838_C/T	0.211122	0.0438635	4.44908e-21	FALSE	-0.11214	0.0125174	3.97186e-07
YDR503C	chrX:303316_C/A	-0.04099	0.00180395	0.184209	FALSE	chrXIV:373628_AT/A	-0.144398	0.0212326	3.2459e-06	FALSE	-0.126651	0.0160548	4.35341e-05
YFL059W	chrX:717717_G/A	0.407368	0.146374	9.32348e-61	FALSE	chrXIV:18838_C/T	0.502019	0.255904	2.13119e-86	FALSE	-0.246484	0.0604759	3.32768e-25
YFL062W	chrX:722676_A/C	0.359944	0.113978	7.89476e-41	FALSE	chrXIV:18838_C/T	0.443748	0.199397	6.17277e-59	FALSE	-0.151868	0.022956	4.73889e-09
YIR043C	chrX:723691_A/G	0.413476	0.152461	1.83668e-57	FALSE	chrXIV:18838_C/T	0.482212	0.235166	8.6357e-75	FALSE	-0.147924	0.021779	1.51064e-09
YJL014W	chrX:409224_G/GT	-0.649307	0.414424	1.93709e-127	TRUE	chrXIV:473303_T/C	0.132985	0.0191918	1.48282e-08	FALSE	0.14168	0.0200601	1.63463e-09
YJL172W	chrX:98930_C/T	-0.703421	0.490069	1.35952e-167	TRUE	chrXIV:464117_A/T	-0.251112	0.0614583	2.66042e-31	FALSE	0.0990073	0.00978723	2.39023e-06
YJR095W	chrX:609410_C/G	0.712247	0.506204	2.24588e-161	TRUE	chrXIV:473303_T/C	0.0646012	0.00471304	0.00299147	FALSE	0.119439	0.014262	4.678e-08
YJR122W	chrX:652591_A/G	0.325696	0.108502	1.92261e-31	TRUE	chrXIV:442493_CTCTT/C	0.380275	0.14407	2.55548e-41	FALSE	-0.11143	0.012428	3.91933e-05
YJR148W	chrX:707018_G/A	-0.269495	0.0711535	1.08216e-19	TRUE	chrXIV:487250_G/C	-0.202561	0.0423919	5.80913e-12	FALSE	0.182664	0.0333879	4.89518e-10
YJR156C	chrX:28380_C/T	0.308969	0.0891092	3.62103e-29	FALSE	chrXIV:18838_C/T	0.430696	0.185119	1.70943e-52	FALSE	-0.0984621	0.00965208	0.000238299
YNL336W	chrX:723691_A/G	0.134841	0.0269692	3.2323e-15	FALSE	chrXIV:18838_C/T	-0.819815	0.675628	8.46373e-268	TRUE	0.112666	0.0126341	3.67571e-11
YPR086W	chrX:711335_G/A	-0.0263624	0.000420037	0.37677	FALSE	chrXIV:408945_T/C	0.274598	0.0780011	1.88496e-19	FALSE	-0.155467	0.0241705	2.2525e-07
YBR092C	chrX:648461_G/A	0.163094	0.0258926	1.36226e-07	FALSE	chrXV:152922_C/T	-0.0777916	0.00602067	0.0114825	FALSE	-0.122251	0.0149541	7.42241e-05
YBR240C	chrX:648461_G/A	0.322734	0.103234	1.77993e-26	FALSE	chrXV:137682_G/A	-0.0518208	0.0026636	0.0787698	FALSE	-0.13553	0.0183808	4.71761e-06
YCR020C	chrX:660402_A/G	0.300019	0.0890362	3.44412e-23	FALSE	chrXV:137682_G/A	-0.0727995	0.00507584	0.0137669	FALSE	-0.164628	0.0271181	3.08876e-08
YGL255W	chrX:652591_A/G	0.238064	0.0580046	2.29426e-15	FALSE	chrXV:195381_A/T	-0.200082	0.0396312	2.2092e-11	FALSE	0.14048	0.0197437	2.31881e-06
YGR177C	chrX:195349_T/C	0.0843637	0.008135	0.006642	FALSE	chrXV:833338_G/A	-0.0945415	0.009061	0.00234519	FALSE	0.113294	0.0128279	0.000272592
YIR038C	chrX:658664_T/TC	-0.112582	0.0130904	0.000141766	FALSE	chrXV:197493_C/A	0.306936	0.0953327	3.39348e-24	FALSE	-0.120506	0.0145277	4.69311e-05
YJR095W	chrX:609410_C/G	0.715353	0.506204	3.33142e-163	TRUE	chrXV:140557_G/A	0.085205	0.00656058	8.68863e-05	FALSE	-0.125105	0.0156385	9.70159e-09
YLR004C	chrX:652591_A/G	0.256255	0.0650638	3.69407e-17	FALSE	chrXV:137682_G/A	-0.075886	0.00597285	0.0112482	FALSE	-0.166138	0.0276185	3.44724e-08
YMR174C	chrX:658664_T/TC	-0.11176	0.012851	0.000166165	FALSE	chrXV:197493_C/A	0.302843	0.0927192	1.70998e-23	FALSE	-0.108509	0.011779	0.000255756
YOL055C	chrX:661788_C/T	0.25119	0.0604364	1.68489e-16	FALSE	chrXV:130049_A/G	-0.0942773	0.00878395	0.00168383	FALSE	-0.16064	0.0257939	1.01649e-07
YOR388C	chrX:41329_AT/A	0.477736	0.249469	1.02862e-66	FALSE	chrXV:1067520_G/A	-0.106091	0.0117217	3.72433e-05	TRUE	-0.278013	0.0770337	5.77062e-26
YBR028C	chrX:658664_T/TC	0.102623	0.0112892	0.000988055	FALSE	chrXVI:434157_C/T	0.00931168	0.000121367	0.764345	FALSE	-0.121827	0.0148405	9.39704e-05
YPR194C	chrX:658664_T/TC	0.0878813	0.00875498	0.000568944	FALSE	chrXVI:927980_A/G	0.579882	0.335575	2.70991e-93	TRUE	0.0619129	0.00383139	0.0150516
YCR105W	chrXI:4534_G/A	0.425032	0.190743	4.89314e-57	FALSE	chrXII:1026770_T/TA	0.407181	0.167085	5.66362e-53	FALSE	-0.0973566	0.00948493	0.000107129
YCR106W	chrXI:4534_G/A	0.445143	0.208393	1.75076e-69	FALSE	chrXII:1052841_T/C	0.481656	0.233516	3.17862e-79	FALSE	-0.092532	0.00856349	7.84771e-05
YCR107W	chrXI:25095_TGGCATGGCATAC/T	0.398364	0.171272	1.8765e-53	FALSE	chrXII:1057759_T/C	0.470269	0.223113	7.79941e-71	FALSE	-0.0813757	0.00662187	0.000868979
YKL096W	chrXI:258195_G/A	0.774616	0.605007	1.38064e-208	TRUE	chrXII:679180_G/A	-0.0726921	0.00526039	0.000202695	FALSE	0.0785485	0.0061744	5.99175e-05
YKR053C	chrXI:535579_G/T	-0.630637	0.398442	1.49426e-116	TRUE	chrXIII:350920_T/A	0.0746346	0.00539366	0.00190237	FALSE	-0.126413	0.0159914	1.63616e-07
YMR065W	chrXI:312289_C/T	-0.0649264	0.00496114	0.0370113	FALSE	chrXIII:409219_TCAACAACAA/T	0.0993902	0.0118841	0.00151263	TRUE	-0.0923652	0.00843893	0.00319285
YKL025C	chrXI:373448_G/A	-0.0714717	0.00670748	0.0167449	TRUE	chrXIV:464117_A/T	0.283362	0.0788763	1.40156e-20	FALSE	0.140964	0.0198575	2.53211e-06
YKL096W	chrXI:258195_G/A	0.77671	0.605007	3.25412e-220	TRUE	chrXIV:382896_T/C	-0.194528	0.0378368	4.43001e-24	FALSE	0.0538808	0.00290582	0.00410058
YKR053C	chrXI:535579_G/T	-0.630893	0.398442	1.84886e-117	TRUE	chrXIV:480472_A/C	0.0695339	0.00463978	0.00364723	FALSE	-0.149129	0.0222564	5.99997e-10
YKL096W	chrXI:258195_G/A	0.779834	0.605007	9.93903e-217	TRUE	chrXV:170921_A/G	0.156917	0.0246025	5.27022e-16	FALSE	-0.064967	0.00422353	0.000671718
YKR013W	chrXI:463846_C/A	-0.542135	0.288272	6.32497e-84	TRUE	chrXV:186481_G/A	0.223862	0.0508063	4.67053e-18	FALSE	0.107993	0.0116707	2.24721e-05
YIL066C	chrXII:507450_G/GAAGAAGGAC	0.630191	0.359599	1.27e-137	FALSE	chrXII:657022_T/C	-0.401281	0.161295	2.32993e-67	FALSE	-0.130729	0.0170842	1.43653e-09
YLR179C	chrXII:514634_A/T	0.867609	0.672814	0	TRUE	chrXII:662515_G/A	-0.453359	0.202769	2.08159e-216	FALSE	0.0426242	0.00181596	0.000117758
YLR411W	chrXII:657022_T/C	0.172329	0.0181076	1.29071e-12	FALSE	chrXII:950338_C/CT	-0.618329	0.373531	4.47252e-113	TRUE	0.177877	0.0315833	2.25984e-13
YMR279C	chrXII:507450_G/GAAGAAGGAC	0.533876	0.266753	4.88465e-78	FALSE	chrXII:646705_A/G	-0.193599	0.0376372	2.45921e-13	FALSE	-0.107748	0.0116023	3.81148e-05
YJR047C	chrXII:648649_C/T	-0.627622	0.394092	5.88015e-141	FALSE	chrXIII:409219_TCAACAACAA/T	0.393038	0.15176	3.18275e-67	FALSE	-0.0930466	0.00864419	1.07084e-05
YKL220C	chrXII:648649_C/T	0.381465	0.148792	1.89766e-37	FALSE	chrXIII:415772_T/G	0.0605838	0.00437906	0.0346125	FALSE	0.141723	0.020063	8.7698e-07
YLR180W	chrXII:514634_A/T	0.270662	0.0797533	1.01079e-20	TRUE	chrXIII:409219_TCAACAACAA/T	-0.237088	0.0542322	2.03437e-16	FALSE	0.233623	0.0545605	5.44805e-16
YML045W	chrXII:657022_T/C	0.295458	0.0927271	1.30911e-27	FALSE	chrXIII:179115_T/A	-0.44957	0.199423	1.5434e-57	TRUE	0.0881202	0.00776238	0.000853818
YML133C	chrXII:18699_T/C	-0.390652	0.180176	1.13915e-51	FALSE	chrXIII:9746_C/T	-0.436271	0.189741	1.80635e-62	TRUE	-0.187564	0.0351875	2.68271e-14
YMR050C	chrXII:213996_A/G	-0.260367	0.0918485	1.23494e-33	FALSE	chrXIII:366043_T/C	-0.668256	0.447383	5.34664e-157	TRUE	-0.164634	0.0271206	5.21269e-15
YMR318C	chrXII:646705_A/G	0.0744968	0.00524468	0.0044333	FALSE	chrXIII:904920_C/T	0.517921	0.275744	4.20517e-74	TRUE	0.174842	0.030525	3.73039e-11
YPR203W	chrXII:23030_A/G	-0.374344	0.148363	1.00156e-36	FALSE	chrXIII:9746_C/T	-0.171069	0.0295861	2.3546e-09	FALSE	-0.116269	0.0135194	4.32386e-05
YAL059W	chrXII:657022_T/C	-0.24633	0.0597402	1.91226e-16	FALSE	chrXIV:397661_A/G	0.220274	0.0464187	1.60507e-13	FALSE	-0.138727	0.0192337	2.8163e-06
YBL016W	chrXII:643838_G/A	0.073907	0.00447186	0.0141269	FALSE	chrXIV:464117_A/T	0.263096	0.06639	8.8372e-18	FALSE	-0.132845	0.0176094	1.11883e-05
YBL022C	chrXII:136527_T/C	0.136855	0.0210969	4.73384e-06	FALSE	chrXIV:404479_C/T	0.266535	0.0718019	1.52597e-18	FALSE	-0.119715	0.0143431	6.09191e-05
YBL095W	chrXII:657022_T/C	0.519458	0.269991	1.37218e-71	FALSE	chrXIV:373628_AT/A	0.0242485	0.000732794	0.365309	FALSE	0.078937	0.00622929	0.00326819
YBL106C	chrXII:659769_C/T	-0.241738	0.0572538	6.36653e-17	FALSE	chrXIV:481081_C/T	0.308114	0.0911226	5.79858e-26	FALSE	-0.190124	0.0361414	3.76225e-11
YBR026C	chrXII:700890_T/A	0.247466	0.0661907	4.11911e-16	FALSE	chrXIV:464117_A/T	0.159248	0.0260271	1.24388e-07	FALSE	0.081848	0.00669169	0.00630266
YBR053C	chrXII:680926_G/A	0.349868	0.123015	2.33241e-34	FALSE	chrXIV:376313_C/T	-0.318741	0.100617	3.98328e-29	FALSE	0.0953835	0.00910382	0.000562627
YBR055C	chrXII:625037_T/C	-0.000326185	3.08019e-05	0.991383	FALSE	chrXIV:464117_A/T	0.253623	0.0612191	1.53561e-16	FALSE	-0.139044	0.0192851	4.75442e-06
YBR056W	chrXII:662515_G/A	0.2875	0.0854199	2.46253e-21	FALSE	chrXIV:464117_A/T	-0.114653	0.0121272	0.000116279	FALSE	0.129126	0.0166455	1.47067e-05
YBR067C	chrXII:657022_T/C	-0.464842	0.216183	3.73067e-56	FALSE	chrXIV:373628_AT/A	-0.0425247	0.00213113	0.124412	FALSE	-0.101659	0.0103317	0.00024917
YBR071W	chrXII:680926_G/A	0.277789	0.0822901	1.16038e-20	FALSE	chrXIV:464117_A/T	0.225413	0.0515634	2.49918e-14	FALSE	0.0955056	0.00911487	0.00108936
YBR109C	chrXII:729938_C/T	0.177269	0.0292334	5.31113e-09	FALSE	chrXIV:442493_CTCTT/C	-0.208881	0.042774	7.13907e-12	FALSE	0.11615	0.0134999	0.000120885
YBR116C	chrXII:675961_C/G	0.164459	0.0287787	3.72726e-08	FALSE	chrXIV:464117_A/T	0.260182	0.0695279	7.04451e-18	FALSE	0.122116	0.0148946	4.15771e-05
YBR133C	chrXII:662515_G/A	0.177311	0.0297478	1.09249e-09	FALSE	chrXIV:442493_CTCTT/C	0.333551	0.107684	3.76127e-29	FALSE	-0.155289	0.024108	8.95336e-08
YBR158W	chrXII:648649_C/T	-0.246905	0.0618332	6.23782e-16	FALSE	chrXIV:473303_T/C	-0.0387031	0.00202096	0.198227	FALSE	-0.157692	0.0248502	1.89963e-07
YBR294W	chrXII:662515_G/A	-0.177215	0.0310042	1.20043e-08	FALSE	chrXIV:370084_T/C	0.051566	0.00295166	0.0949641	FALSE	0.0772217	0.0059612	0.0124723
YCL027W	chrXII:657022_T/C	-0.111418	0.0141198	0.00027526	FALSE	chrXIV:449640_A/G	0.161089	0.0242658	1.61854e-07	FALSE	-0.147699	0.0217978	1.51904e-06
YCL030C	chrXII:782002_A/G	0.0325576	0.00101143	0.279337	FALSE	chrXIV:373628_AT/A	-0.262512	0.0689802	1.06263e-17	FALSE	0.12724	0.016206	2.54749e-05
YCL040W	chrXII:662515_G/A	0.204369	0.0409248	3.74847e-11	FALSE	chrXIV:397661_A/G	-0.0573608	0.00283765	0.0609206	FALSE	0.11563	0.0133624	0.000165064
YCL042W	chrXII:662515_G/A	0.184875	0.0334171	2.36152e-09	FALSE	chrXIV:397661_A/G	-0.0569335	0.00279389	0.0639328	FALSE	0.115206	0.0132645	0.000185133
YCL050C	chrXII:657022_T/C	-0.522212	0.272854	9.12687e-73	FALSE	chrXIV:373628_AT/A	-0.036063	0.00155709	0.176342	FALSE	-0.0949366	0.00901043	0.000385323
YCL055W	chrXII:657022_T/C	-0.112929	0.0144462	0.000229973	FALSE	chrXIV:449640_A/G	0.159261	0.0237497	2.26941e-07	FALSE	-0.14319	0.0204872	3.16479e-06
YCL057C-A	chrXII:640445_G/A	0.290684	0.0839006	1.51752e-21	FALSE	chrXIV:404479_C/T	-0.10523	0.0102255	0.00043733	FALSE	0.0955544	0.0091218	0.00139932
YCR005C	chrXII:648649_C/T	0.190481	0.036834	5.49124e-10	FALSE	chrXIV:366158_G/T	-0.131254	0.0160427	1.75635e-05	FALSE	0.117967	0.0139048	0.000112427
YCR089W	chrXII:657022_T/C	-0.108532	0.0129543	0.000445924	FALSE	chrXIV:449640_A/G	0.0676516	0.00382624	0.0283848	FALSE	-0.160562	0.0257598	2.28638e-07
YDL004W	chrXII:648649_C/T	0.337709	0.112605	2.09201e-29	FALSE	chrXIV:481081_C/T	-0.159733	0.0242286	4.96667e-08	FALSE	0.104704	0.0109564	0.000331562
YDL036C	chrXII:643838_G/A	0.173151	0.0272707	1.32776e-09	FALSE	chrXIV:464117_A/T	0.390136	0.148022	9.26724e-40	FALSE	-0.133422	0.0177628	2.78579e-06
YDL042C	chrXII:448368_A/G	0.383246	0.149013	9.1396e-39	FALSE	chrXIV:472575_AG/A	-0.14315	0.0205107	4.55029e-07	FALSE	0.166445	0.0277259	4.86098e-09
YDL086W	chrXII:657022_T/C	0.763463	0.582277	5.13593e-199	FALSE	chrXIV:397661_A/G	-0.119129	0.0137311	3.16083e-09	FALSE	0.0564824	0.00318838	0.00470146
YDL090C	chrXII:643838_G/A	0.0104441	6.14486e-06	0.728216	FALSE	chrXIV:464117_A/T	0.261184	0.0648884	1.42857e-17	FALSE	-0.157172	0.0246494	2.09786e-07
YDL174C	chrXII:657022_T/C	0.533447	0.284253	5.87689e-77	FALSE	chrXIV:376313_C/T	0.0588892	0.00396374	0.0254894	FALSE	0.113474	0.0128723	1.78567e-05
YDL181W	chrXII:657022_T/C	0.407889	0.166061	2.1526e-42	FALSE	chrXIV:481081_C/T	-0.0423989	0.00149467	0.137623	FALSE	0.10556	0.0111396	0.000227792
YDL190C	chrXII:714320_G/T	0.137424	0.0195452	7.19512e-06	FALSE	chrXIV:370084_T/C	-0.178538	0.0304725	6.34821e-09	FALSE	0.113794	0.0129445	0.000199435
YDL198C	chrXII:660371_C/T	0.040911	0.00165646	0.177556	FALSE	chrXIV:373628_AT/A	-0.240589	0.05606	5.77501e-15	FALSE	0.11717	0.0137268	0.000119568
YDR032C	chrXII:648649_C/T	-0.110989	0.0109937	0.000310942	FALSE	chrXIV:449640_A/G	-0.162068	0.0247114	1.57377e-07	FALSE	0.122686	0.0150356	6.86129e-05
YDR059C	chrXII:662515_G/A	0.306695	0.09671	2.47676e-26	FALSE	chrXIV:464117_A/T	0.311959	0.0995018	3.82985e-27	FALSE	0.0936728	0.00875981	0.000886331
YDR119W-A	chrXII:660371_C/T	0.348279	0.121144	8.1684e-31	FALSE	chrXIV:442493_CTCTT/C	0.0411956	0.00208015	0.158541	FALSE	0.130698	0.0170794	8.42329e-06
YDR144C	chrXII:648649_C/T	-0.141508	0.0203901	5.49266e-06	FALSE	chrXIV:456295_T/C	-0.0603101	0.00408233	0.0518558	FALSE	-0.0890488	0.00791959	0.00414154
YDR155C	chrXII:646705_A/G	-0.105791	0.0101639	0.00063865	FALSE	chrXIV:464117_A/T	-0.0978653	0.00854304	0.00157822	FALSE	0.138961	0.0192718	7.73124e-06
YDR213W	chrXII:657022_T/C	-0.510635	0.25904	4.84898e-69	FALSE	chrXIV:492375_A/G	0.0165903	0.000163804	0.537388	FALSE	-0.107434	0.0115346	6.94275e-05
YDR216W	chrXII:657022_T/C	0.290576	0.0837908	2.7903e-21	FALSE	chrXIV:397661_A/G	-0.04755	0.00201427	0.113402	FALSE	0.0757327	0.00573205	0.0117828
YDR233C	chrXII:657022_T/C	0.336502	0.107836	1.14111e-31	FALSE	chrXIV:442493_CTCTT/C	0.311298	0.0937785	1.48173e-27	FALSE	-0.143491	0.0205837	2.86012e-07
YDR257C	chrXII:657022_T/C	-0.0291221	0.00111459	0.329588	FALSE	chrXIV:431063_T/C	0.284686	0.0782242	1.12237e-20	FALSE	-0.143869	0.0206857	1.6908e-06
YDR322C-A	chrXII:640445_G/A	0.287395	0.0824512	6.46881e-21	FALSE	chrXIV:404479_C/T	0.0633572	0.00448004	0.0348577	FALSE	0.0814362	0.00662543	0.00672651
YDR322W	chrXII:648649_C/T	0.287382	0.0823555	1.01735e-21	FALSE	chrXIV:373628_AT/A	0.207204	0.0441276	3.09792e-12	FALSE	0.0697974	0.00486886	0.0175857
YDR462W	chrXII:648649_C/T	0.237157	0.0570085	3.25764e-15	FALSE	chrXIV:408945_T/C	0.223849	0.0514593	9.66732e-14	FALSE	0.0730977	0.00533963	0.0138407
YDR481C	chrXII:711337_A/G	0.00294486	4.95966e-05	0.919619	FALSE	chrXIV:376313_C/T	-0.352904	0.1228	1.53283e-31	FALSE	0.132897	0.0176715	5.88511e-06
YEL024W	chrXII:612358_T/C	0.478245	0.230038	1.15477e-59	FALSE	chrXIV:394076_G/A	0.0505371	0.00316117	0.066392	FALSE	0.0867941	0.00750742	0.00163275
YEL050C	chrXII:662515_G/A	0.192179	0.0368534	1.67355e-10	FALSE	chrXIV:377751_G/A	0.245601	0.061781	5.10015e-16	FALSE	0.0796282	0.00633826	0.00763707
YEL068C	chrXII:657022_T/C	-0.15272	0.0234349	8.15657e-07	FALSE	chrXIV:370084_T/C	0.0822269	0.00609097	0.00769828	FALSE	-0.118784	0.014105	0.000121761
YER061C	chrXII:643838_G/A	0.185898	0.0293418	3.31838e-14	FALSE	chrXIV:442493_CTCTT/C	0.60779	0.362592	1.068e-108	FALSE	-0.138605	0.0191971	1.28587e-08
YER141W	chrXII:646705_A/G	0.456614	0.208409	1.12205e-54	FALSE	chrXIV:390263_G/A	0.0899134	0.00898823	0.00115655	FALSE	0.122407	0.0149732	1.01542e-05
YER186C	chrXII:657022_T/C	-0.15739	0.024308	7.37687e-08	FALSE	chrXIV:397661_A/G	0.334947	0.109347	5.38854e-29	FALSE	-0.124738	0.0155503	1.92072e-05
YFL014W	chrXII:648649_C/T	0.131582	0.0167693	1.88131e-05	FALSE	chrXIV:492375_A/G	-0.141921	0.0186529	4.05334e-06	FALSE	0.137177	0.0187995	8.37775e-06
YFL018C	chrXII:648649_C/T	0.155267	0.0240395	1.57448e-07	FALSE	chrXIV:397661_A/G	-0.303316	0.0892902	9.15818e-24	FALSE	0.117797	0.0138639	6.70115e-05
YFL030W	chrXII:648649_C/T	0.413411	0.17051	1.66671e-43	FALSE	chrXIV:487250_G/C	-0.0179615	0.000194045	0.528696	FALSE	0.10194	0.0103855	0.000363808
YFL030W	chrXII:865827_C/T	0.0478672	0.00224586	0.125274	FALSE	chrXIV:487250_G/C	-0.0110774	5.61517e-05	0.722732	FALSE	0.120991	0.0146402	0.000112858
YFL052W	chrXII:677900_T/C	0.0630037	0.00389473	0.0442297	FALSE	chrXIV:390263_G/A	0.0636024	0.00419419	0.0422786	FALSE	0.0634273	0.00402533	0.0428583
YFR033C	chrXII:648649_C/T	0.597706	0.356731	1.0585e-100	FALSE	chrXIV:376313_C/T	0.0323442	0.00135531	0.195675	FALSE	0.112676	0.0126882	7.22044e-06
YGL059W	chrXII:662515_G/A	0.169923	0.0296461	2.07168e-08	FALSE	chrXIV:335872_C/G	-0.189121	0.0337601	4.8474e-10	FALSE	0.15349	0.0235525	4.01929e-07
YGL187C	chrXII:648649_C/T	0.456994	0.2076	1.00921e-53	FALSE	chrXIV:397661_A/G	0.00558742	8.16444e-05	0.841288	FALSE	0.0873634	0.00762562	0.00179004
YGL191W	chrXII:648649_C/T	0.668954	0.447716	2.71479e-134	FALSE	chrXIV:373628_AT/A	-0.0187557	0.000214083	0.418335	FALSE	0.104532	0.0109206	7.16257e-06
YGL194C-A	chrXII:643838_G/A	-0.0288582	0.000967284	0.346654	FALSE	chrXIV:473303_T/C	0.164073	0.0248098	1.09554e-07	FALSE	-0.159808	0.0255174	2.29486e-07
YGL219C	chrXII:662515_G/A	0.289216	0.0832998	2.02139e-21	FALSE	chrXIV:397661_A/G	0.139672	0.0201012	3.05737e-06	FALSE	0.0571973	0.00326958	0.054925
YGL263W	chrXII:513001_A/T	0.031872	0.000515314	0.262201	FALSE	chrXIV:464117_A/T	0.410416	0.171346	3.6976e-43	FALSE	0.122663	0.0150274	1.72758e-05
YGR035C	chrXII:676076_G/C	-0.275691	0.0748926	2.31091e-19	FALSE	chrXIV:397661_A/G	0.00663853	1.58073e-05	0.825049	FALSE	-0.122968	0.0151243	4.55664e-05
YGR041W	chrXII:818534_G/T	0.00232168	0.00016745	0.936762	FALSE	chrXIV:464117_A/T	-0.339726	0.118309	2.32034e-29	FALSE	-0.138074	0.0190386	2.6988e-06
YGR043C	chrXII:659769_C/T	0.202048	0.0404855	5.0765e-11	FALSE	chrXIV:481081_C/T	-0.0599937	0.00303249	0.0490133	FALSE	0.147285	0.0216895	1.51227e-06
YGR110W	chrXII:657022_T/C	0.2974	0.0881495	1.97068e-22	FALSE	chrXIV:376313_C/T	0.0268383	0.000964556	0.368318	FALSE	0.118132	0.0139509	7.96973e-05
YGR112W	chrXII:662515_G/A	0.309705	0.0961648	3.29814e-24	FALSE	chrXIV:373628_AT/A	0.0678508	0.00499874	0.0227605	FALSE	0.0791665	0.00626556	0.00790611
YGR171C	chrXII:660371_C/T	0.232691	0.0541061	4.6856e-14	FALSE	chrXIV:373628_AT/A	0.0324484	0.00128489	0.286609	FALSE	0.100581	0.0101151	0.000983989
YGR175C	chrXII:648649_C/T	0.407033	0.164522	6.22026e-43	FALSE	chrXIV:472575_AG/A	0.0839156	0.00607052	0.00306619	FALSE	-0.153104	0.023423	7.65845e-08
YGR177C	chrXII:648649_C/T	0.363182	0.129849	1.0728e-34	FALSE	chrXIV:472575_AG/A	0.0254669	0.000270508	0.371318	FALSE	-0.228864	0.0523389	2.55617e-15
YGR194C	chrXII:680926_G/A	0.304359	0.0932847	1.0876e-23	FALSE	chrXIV:370084_T/C	-0.129797	0.0164806	1.26224e-05	FALSE	0.0833028	0.00694359	0.00495206
YGR209C	chrXII:646705_A/G	-0.119207	0.0129678	7.86768e-05	FALSE	chrXIV:464117_A/T	-0.231969	0.0510482	2.90948e-14	FALSE	0.155687	0.0241904	2.76494e-07
YGR231C	chrXII:660371_C/T	0.239206	0.0568282	1.11001e-14	FALSE	chrXIV:408945_T/C	-0.015314	0.000172861	0.615853	FALSE	0.0641986	0.00412043	0.0355973
YGR234W	chrXII:657022_T/C	0.838107	0.701214	8.87159e-271	FALSE	chrXIV:472575_AG/A	0.00477919	3.54252e-06	0.778906	FALSE	-0.0814018	0.00662314	1.98755e-06
YHR001W	chrXII:648649_C/T	0.46096	0.212482	3.38093e-58	FALSE	chrXIV:376313_C/T	-0.221874	0.0473172	4.5172e-16	FALSE	0.112759	0.0127068	2.92969e-05
YHR001W-A	chrXII:640445_G/A	0.377045	0.141496	6.02317e-36	FALSE	chrXIV:394076_G/A	0.0369573	0.00171134	0.202498	FALSE	0.101031	0.0101971	0.000511135
YHR005C	chrXII:643838_G/A	0.00429935	2.99128e-06	0.887266	FALSE	chrXIV:442493_CTCTT/C	0.243986	0.0570973	2.49728e-15	FALSE	-0.122351	0.0149585	5.92168e-05
YHR007C	chrXII:657022_T/C	0.584874	0.342743	5.94501e-97	FALSE	chrXIV:476709_GT/G	-0.131499	0.0181091	1.82207e-07	FALSE	-0.0844526	0.00712999	0.000769454
YHR018C	chrXII:662515_G/A	0.0349948	0.000936209	0.214462	FALSE	chrXIV:370084_T/C	-0.437016	0.188135	8.7793e-49	FALSE	0.0973599	0.00947578	0.000575432
YHR039C	chrXII:657022_T/C	0.660926	0.436267	2.07169e-129	FALSE	chrXIV:476709_GT/G	0.0422744	0.00154554	0.0718568	FALSE	-0.0836802	0.00700016	0.000378321
YHR048W	chrXII:648649_C/T	-0.583418	0.340438	6.06981e-100	FALSE	chrXIV:382896_T/C	0.198919	0.037599	1.35577e-15	FALSE	-0.129354	0.0167219	1.58288e-07
YHR084W	chrXII:657022_T/C	-0.0660236	0.00510072	0.0332662	FALSE	chrXIV:449640_A/G	0.0876636	0.00680752	0.00475647	FALSE	-0.142977	0.0204261	4.43608e-06
YHR132W-A	chrXII:662515_G/A	0.097487	0.00974193	0.00176677	FALSE	chrXIV:349580_T/C	0.0273537	0.000987642	0.379518	FALSE	0.114505	0.0131074	0.000244809
YHR144C	chrXII:646705_A/G	-0.287203	0.0809509	2.33359e-21	FALSE	chrXIV:397661_A/G	0.0620836	0.00302867	0.0362378	FALSE	-0.179506	0.032194	1.8917e-09
YHR190W	chrXII:657022_T/C	0.79745	0.635261	2.85724e-231	FALSE	chrXIV:376313_C/T	-0.0970346	0.00871679	1.89392e-07	FALSE	0.104448	0.010906	2.1255e-08
YHR198C	chrXII:660371_C/T	0.363854	0.133986	8.50597e-34	FALSE	chrXIV:408945_T/C	0.130525	0.0175631	7.28053e-06	FALSE	0.0580164	0.00336506	0.0452906
YIL041W	chrXII:657022_T/C	0.293177	0.0846569	3.90156e-24	FALSE	chrXIV:397661_A/G	-0.29811	0.0854724	7.71081e-25	FALSE	0.165945	0.0275215	5.47549e-09
YIL042C	chrXII:662515_G/A	0.415403	0.176623	2.33279e-47	FALSE	chrXIV:464117_A/T	0.244509	0.0617898	1.39634e-18	FALSE	0.111101	0.0123226	4.99215e-05
YIL050W	chrXII:680926_G/A	0.333196	0.113906	4.61761e-28	FALSE	chrXIV:464117_A/T	-0.00689928	2.46448e-05	0.814586	FALSE	0.114518	0.013105	0.000105972
YIL085C	chrXII:662515_G/A	0.0277529	0.000483303	0.362902	FALSE	chrXIV:464117_A/T	0.193073	0.0350963	3.61389e-10	FALSE	-0.164082	0.0268774	9.34568e-08
YIL110W	chrXII:643838_G/A	-0.0483562	0.00320999	0.0974247	FALSE	chrXIV:464117_A/T	0.3503	0.118565	3.50155e-31	FALSE	-0.146565	0.0214347	5.97702e-07
YIL136W	chrXII:662515_G/A	0.292743	0.0861233	5.8442e-22	FALSE	chrXIV:449640_A/G	0.115636	0.0142279	0.000105331	FALSE	0.100262	0.0100448	0.000765344
YIL145C	chrXII:662515_G/A	-0.186797	0.0345143	1.36184e-09	FALSE	chrXIV:442493_CTCTT/C	-0.0968119	0.0102027	0.0015795	FALSE	-0.116727	0.0136214	0.000141374
YIL155C	chrXII:657022_T/C	0.368242	0.134937	2.21003e-34	FALSE	chrXIV:394076_G/A	0.0219777	0.000695561	0.448968	FALSE	0.123011	0.015126	2.44809e-05
YIR014W	chrXII:680926_G/A	0.141417	0.020127	1.82268e-06	FALSE	chrXIV:376313_C/T	-0.29526	0.0858802	1.34409e-22	FALSE	0.132277	0.0175084	7.9623e-06
YIR033W	chrXII:657022_T/C	-0.231199	0.0538028	7.1954e-14	FALSE	chrXIV:370084_T/C	0.0155567	0.000147198	0.609821	FALSE	-0.0965799	0.00932455	0.00157445
YJL068C	chrXII:675961_C/G	0.144708	0.0194035	2.81455e-07	FALSE	chrXIV:487250_G/C	-0.419739	0.173377	5.0777e-46	FALSE	0.12736	0.016224	6.03858e-06
YJL100W	chrXII:657022_T/C	0.399991	0.161101	4.92281e-42	FALSE	chrXIV:390263_G/A	0.166029	0.0289393	4.81638e-09	FALSE	0.112509	0.0126533	6.75124e-05
YJL112W	chrXII:660371_C/T	0.358796	0.127567	2.44295e-32	FALSE	chrXIV:408945_T/C	-0.0519913	0.00243417	0.0759558	FALSE	0.0789441	0.00623061	0.00709608
YJL133C-A	chrXII:657022_T/C	0.267278	0.071038	2.38584e-18	FALSE	chrXIV:376313_C/T	-0.0334722	0.000818062	0.265184	FALSE	0.137264	0.0188355	5.43728e-06
YJL157C	chrXII:657022_T/C	-0.0595153	0.00460487	0.0467596	FALSE	chrXIV:464117_A/T	0.273513	0.0719654	3.06621e-19	FALSE	-0.149341	0.0222643	7.00642e-07
YJL166W	chrXII:609087_G/A	0.300261	0.0897795	1.10398e-22	FALSE	chrXIV:377751_G/A	0.00492059	0.000109733	0.869564	FALSE	0.087508	0.00763363	0.0035621
YJR046W	chrXII:620541_T/C	-0.00734492	2.63957e-05	0.812507	FALSE	chrXIV:336952_A/G	-0.0808992	0.00764463	0.00916183	FALSE	-0.156986	0.0246258	4.79916e-07
YJR047C	chrXII:657022_T/C	-0.638876	0.409114	3.86776e-120	FALSE	chrXIV:390263_G/A	-0.0967146	0.0100086	5.29613e-05	FALSE	-0.0920704	0.00847369	0.000118268
YJR048W	chrXII:657022_T/C	0.809185	0.655248	7.46365e-250	FALSE	chrXIV:394076_G/A	0.145872	0.0223392	3.7171e-16	FALSE	0.0987902	0.00975581	2.5973e-08
YJR063W	chrXII:662515_G/A	-0.178837	0.0335969	6.0993e-09	FALSE	chrXIV:449640_A/G	0.0968581	0.00844521	0.00154392	FALSE	-0.139264	0.0193794	5.62708e-06
YJR080C	chrXII:662515_G/A	0.236023	0.0552232	1.6392e-14	FALSE	chrXIV:376313_C/T	-0.0885276	0.00720056	0.00357049	FALSE	0.104242	0.0108629	0.00060751
YJR122W	chrXII:662515_G/A	0.174735	0.0305181	1.77542e-08	FALSE	chrXIV:376313_C/T	0.0685161	0.00514844	0.026283	FALSE	0.0899288	0.00808464	0.00356994
YJR124C	chrXII:627201_G/C	-0.238389	0.0567223	4.94603e-15	FALSE	chrXIV:449640_A/G	-0.146072	0.0223916	1.29004e-06	FALSE	-0.117059	0.0136975	0.000101241
YJR125C	chrXII:659769_C/T	0.344055	0.117147	5.01468e-33	FALSE	chrXIV:376313_C/T	-0.305764	0.0910036	9.08176e-27	FALSE	0.126182	0.0159191	6.02214e-06
YJR132W	chrXII:648649_C/T	0.20569	0.0391911	1.16298e-12	FALSE	chrXIV:442493_CTCTT/C	0.346553	0.11621	1.11705e-31	FALSE	-0.145103	0.0210426	4.55317e-07
YKL107W	chrXII:840314_T/G	0.0670315	0.00495805	0.0306338	FALSE	chrXIV:464117_A/T	0.117669	0.0152246	0.000154426	FALSE	0.113913	0.0129386	0.000250808
YKL112W	chrXII:657022_T/C	-0.329766	0.110001	8.07384e-28	FALSE	chrXIV:437955_G/T	0.110551	0.011324	0.00016946	FALSE	-0.117373	0.0137726	6.56327e-05
YKL133C	chrXII:662515_G/A	0.224419	0.0519991	2.94513e-13	FALSE	chrXIV:449640_A/G	-0.0501625	0.00207451	0.0987375	FALSE	0.129147	0.0166661	2.29541e-05
YKL148C	chrXII:662515_G/A	0.215402	0.0458508	3.40834e-12	FALSE	chrXIV:394076_G/A	-0.0480759	0.00200956	0.116341	FALSE	0.0915995	0.00838726	0.00281588
YKL157W	chrXII:711337_A/G	0.218359	0.0495453	4.61228e-14	FALSE	chrXIV:376313_C/T	-0.343587	0.116701	2.77515e-31	FALSE	0.107071	0.0114706	0.000185644
YKL194C	chrXII:657022_T/C	0.177997	0.0320176	9.5969e-09	FALSE	chrXIV:370084_T/C	-0.00368936	6.5836e-08	0.904618	FALSE	0.11111	0.0123412	0.000321551
YKL195W	chrXII:662515_G/A	0.194037	0.0377044	3.55273e-10	FALSE	chrXIV:373628_AT/A	0.0447562	0.00237957	0.144473	FALSE	0.112444	0.01264	0.000255953
YKR011C	chrXII:681563_A/G	0.127961	0.016544	3.42068e-05	FALSE	chrXIV:312454_C/T	-0.0758064	0.00530048	0.0138557	FALSE	0.153598	0.0236065	6.91971e-07
YKR016W	chrXII:711337_A/G	0.328639	0.108058	4.3486e-27	FALSE	chrXIV:370084_T/C	0.0493248	0.00256207	0.0961055	FALSE	0.063981	0.00409575	0.0309625
YKR046C	chrXII:657022_T/C	0.852361	0.728089	1.03298e-302	FALSE	chrXIV:394076_G/A	0.150297	0.0230389	6.13374e-21	FALSE	0.0397349	0.00157826	0.0113101
YKR067W	chrXII:662515_G/A	0.214736	0.0453669	3.65731e-12	FALSE	chrXIV:397661_A/G	-0.0736722	0.00494246	0.0160143	FALSE	0.0956011	0.00913412	0.00179645
YLL001W	chrXII:662515_G/A	0.27278	0.0737757	4.1542e-19	FALSE	chrXIV:382896_T/C	-0.0924583	0.00779774	0.00207329	FALSE	0.117861	0.0138865	8.86232e-05
YLL007C	chrXII:145067_G/A	0.758113	0.587445	1.30328e-195	TRUE	chrXIV:464117_A/T	0.0843772	0.00713001	2.75873e-05	FALSE	0.0476193	0.00226658	0.017416
YLL012W	chrXII:657022_T/C	0.523112	0.275017	3.00637e-74	FALSE	chrXIV:449640_A/G	-0.120012	0.0152313	5.9915e-06	FALSE	-0.0935514	0.00874494	0.000406288
YLR027C	chrXII:648649_C/T	0.205738	0.0420178	3.29989e-12	FALSE	chrXIV:397661_A/G	-0.284543	0.0778625	1.65728e-21	FALSE	0.143	0.020431	1.13335e-06
YLR038C	chrXII:648649_C/T	0.552583	0.30531	1.25639e-83	FALSE	chrXIV:373628_AT/A	0.0307125	0.00127253	0.236437	FALSE	0.125058	0.0156305	1.62587e-06
YLR053C	chrXII:250359_C/T	0.0942496	0.00697217	0.00179861	TRUE	chrXIV:481081_C/T	-0.233855	0.0540436	1.98466e-14	FALSE	0.157798	0.0249228	1.90267e-07
YLR053C	chrXII:680926_G/A	0.309247	0.0959391	2.29134e-26	FALSE	chrXIV:376313_C/T	-0.28259	0.0786231	1.82685e-22	FALSE	0.131061	0.0171879	4.09136e-06
YLR056W	chrXII:657022_T/C	0.545718	0.296953	4.85135e-81	FALSE	chrXIV:476709_GT/G	0.0679313	0.00410259	0.00937201	FALSE	-0.109813	0.012055	2.80465e-05
YLR069C	chrXII:662515_G/A	0.193787	0.037445	3.63895e-11	FALSE	chrXIV:377751_G/A	0.320724	0.105313	5.85365e-27	FALSE	0.102182	0.0104372	0.000439986
YLR134W	chrXII:625037_T/C	0.191446	0.0387215	3.20486e-10	FALSE	chrXIV:464117_A/T	0.154183	0.0257919	3.76976e-07	FALSE	0.139393	0.019382	4.32705e-06
YLR152C	chrXII:662515_G/A	0.164182	0.0277201	9.60513e-08	FALSE	chrXIV:390263_G/A	0.159085	0.0260208	2.37018e-07	FALSE	0.0607001	0.00368308	0.0473475
YLR163C	chrXII:662515_G/A	0.280637	0.0811385	7.82553e-21	FALSE	chrXIV:408945_T/C	0.215243	0.0473085	4.4893e-13	FALSE	0.0616176	0.00379525	0.035914
YLR179C	chrXII:514634_A/T	0.821602	0.672814	3.04766e-248	TRUE	chrXIV:464117_A/T	0.0143723	0.000185758	0.423585	FALSE	-0.0406847	0.00165399	0.0237336
YLR205C	chrXII:657022_T/C	0.698647	0.488005	1.32657e-153	FALSE	chrXIV:376313_C/T	0.0996671	0.0106934	6.93028e-06	FALSE	0.103718	0.010754	2.91757e-06
YLR244C	chrXII:627201_G/C	-0.848245	0.725236	3.2681e-290	TRUE	chrXIV:449640_A/G	0.048753	0.00211864	0.0026647	FALSE	-0.091009	0.00827941	2.4511e-08
YLR289W	chrXII:627201_G/C	0.259642	0.0675526	5.91879e-20	FALSE	chrXIV:464117_A/T	0.379802	0.146294	3.83808e-39	FALSE	0.0836479	0.00698774	0.00269367
YLR300W	chrXII:617208_G/T	-0.17826	0.0353458	1.03599e-09	FALSE	chrXIV:376313_C/T	-0.325522	0.108639	1.00972e-27	FALSE	-0.108114	0.011683	0.000197053
YLR312W-A	chrXII:662515_G/A	0.170731	0.029567	1.21774e-08	FALSE	chrXIV:376313_C/T	0.266902	0.0727475	1.352e-18	FALSE	0.0754434	0.00568991	0.011331
YLR327C	chrXII:662515_G/A	0.23286	0.0540371	2.68326e-14	FALSE	chrXIV:347728_A/G	-0.101902	0.0094141	0.000756265	FALSE	0.138522	0.0191819	4.91528e-06
YLR343W	chrXII:825661_G/A	0.368287	0.135996	1.35391e-34	TRUE	chrXIV:473303_T/C	-0.0448705	0.00166451	0.120995	FALSE	0.138676	0.0192316	1.84902e-06
YLR361C-A	chrXII:845725_G/GTTTAGAAGCCTTTACATGTAA	-0.51309	0.266336	1.17972e-70	TRUE	chrXIV:480472_A/C	0.0564672	0.0037326	0.0343868	FALSE	0.117525	0.0138025	1.14512e-05
YLR367W	chrXII:840314_T/G	0.0745484	0.0075314	4.14849e-05	TRUE	chrXIV:376313_C/T	-0.811223	0.650043	8.10731e-242	FALSE	0.106812	0.0113918	5.17725e-09
YLR367W	chrXII:660371_C/T	0.116488	0.0134408	1.21791e-10	FALSE	chrXIV:376313_C/T	-0.810588	0.652094	4.94715e-245	FALSE	0.103102	0.0106282	1.15148e-08
YLR367W	chrXII:136527_T/C	0.0718101	0.00288858	8.57452e-05	FALSE	chrXIV:376313_C/T	-0.807617	0.654292	3.15537e-239	FALSE	0.0901196	0.00812817	8.68622e-07
YLR395C	chrXII:657022_T/C	0.580907	0.335821	3.3181e-93	FALSE	chrXIV:397661_A/G	0.0245336	0.000774692	0.335839	FALSE	0.0924645	0.00854463	0.00029945
YLR413W	chrXII:657022_T/C	-0.436761	0.190617	2.45444e-49	FALSE	chrXIV:373628_AT/A	0.0857338	0.00672016	0.00226382	FALSE	-0.106741	0.0113905	0.000146708
YLR439W	chrXII:657022_T/C	0.241831	0.0599934	2.87019e-16	FALSE	chrXIV:404479_C/T	0.28723	0.0836709	5.17693e-22	FALSE	0.0534505	0.00285597	0.0664311
YLR452C	chrXII:657022_T/C	-0.129367	0.0190277	1.99761e-05	FALSE	chrXIV:449640_A/G	0.197204	0.0366779	1.0395e-10	FALSE	-0.158213	0.0250114	1.95995e-07
YML054C	chrXII:648649_C/T	0.65324	0.424577	4.56558e-129	FALSE	chrXIV:377751_G/A	0.0569898	0.00403531	0.0143321	FALSE	0.16479	0.0271377	2.46629e-12
YML110C	chrXII:135855_G/A	0.148225	0.0207648	1.44536e-06	FALSE	chrXIV:437955_G/T	-0.132988	0.0171114	1.50733e-05	FALSE	-0.137565	0.018938	7.54881e-06
YML120C	chrXII:648649_C/T	0.379271	0.142311	1.87177e-36	FALSE	chrXIV:397661_A/G	0.0548784	0.00349254	0.0579635	FALSE	0.106317	0.0112933	0.000248657
YML125C	chrXII:657022_T/C	-0.578733	0.334698	3.3134e-93	FALSE	chrXIV:376313_C/T	-0.0632282	0.0044808	0.0129155	FALSE	-0.103348	0.0106774	5.05257e-05
YML128C	chrXII:659769_C/T	0.235897	0.0552577	1.50963e-14	FALSE	chrXIV:481081_C/T	-0.0722108	0.00460472	0.0171634	FALSE	0.130423	0.0170075	1.77999e-05
YML129C	chrXII:627201_G/C	0.170977	0.0295626	2.99118e-08	FALSE	chrXIV:404479_C/T	0.0868832	0.00823186	0.00464081	FALSE	0.128159	0.0164252	3.08597e-05
YMR002W	chrXII:629974_A/G	0.134536	0.0179404	1.30806e-05	FALSE	chrXIV:373628_AT/A	-0.0568581	0.00260694	0.0645897	FALSE	0.163667	0.0267792	1.24018e-07
YMR012W	chrXII:955729_C/T	-0.0319256	0.000577819	0.301813	FALSE	chrXIV:262301_G/A	-0.13848	0.0199388	8.31317e-06	FALSE	-0.132237	0.0174953	2.01358e-05
YMR027W	chrXII:680926_G/A	0.306716	0.0979105	5.40286e-24	FALSE	chrXIV:464117_A/T	0.0954047	0.00943315	0.00129541	FALSE	0.100499	0.0100929	0.000708179
YMR029C	chrXII:660371_C/T	0.277403	0.0780293	1.08587e-19	FALSE	chrXIV:335872_C/G	-0.0798076	0.00579102	0.00780464	FALSE	0.110899	0.0122968	0.000222889
YMR038C	chrXII:629974_A/G	-0.482231	0.228326	1.08185e-62	FALSE	chrXIV:487250_G/C	0.176516	0.0297639	8.39116e-11	FALSE	-0.112948	0.0127535	2.89286e-05
YMR041C	chrXII:662515_G/A	0.256437	0.0680766	9.71753e-18	FALSE	chrXIV:464117_A/T	0.225387	0.0525283	3.73139e-14	FALSE	0.103963	0.0107902	0.0004178
YMR065W	chrXII:657022_T/C	-0.167902	0.0298362	5.32584e-08	FALSE	chrXIV:456295_T/C	0.0412724	0.00128657	0.178272	FALSE	-0.149737	0.0223991	1.19277e-06
YMR090W	chrXII:877560_T/G	0.103792	0.0117188	0.000693598	FALSE	chrXIV:464117_A/T	0.189138	0.0360727	7.98048e-10	FALSE	0.117381	0.013772	0.000126536
YMR145C	chrXII:640445_G/A	0.66419	0.443289	1.48833e-137	FALSE	chrXIV:390263_G/A	0.189302	0.0368602	1.99145e-16	FALSE	0.0597129	0.00356203	0.00845704
YMR169C	chrXII:648649_C/T	0.198238	0.0411032	9.98615e-11	FALSE	chrXIV:464117_A/T	0.121422	0.0159717	6.70434e-05	FALSE	0.123611	0.0152491	5.01365e-05
YMR175W	chrXII:840314_T/G	-0.00189324	1.75214e-06	0.951099	FALSE	chrXIV:464117_A/T	0.153606	0.0254545	7.69433e-07	FALSE	0.117992	0.0138819	0.000142493
YMR177W	chrXII:657022_T/C	-0.372895	0.140125	1.96399e-35	FALSE	chrXIV:473303_T/C	-0.0121234	0.000285831	0.674795	FALSE	-0.134008	0.0179512	3.96016e-06
YMR202W	chrXII:657022_T/C	0.778931	0.605795	8.69592e-251	FALSE	chrXIV:481081_C/T	-0.31657	0.101825	1.86633e-67	FALSE	-0.0667258	0.00445102	8.37874e-05
YMR208W	chrXII:657022_T/C	0.826996	0.683771	3.89209e-258	FALSE	chrXIV:376313_C/T	0.00119804	1.77838e-05	0.945443	FALSE	0.0847823	0.00718578	1.47355e-06
YMR220W	chrXII:657022_T/C	0.599879	0.35613	5.32058e-103	FALSE	chrXIV:442493_CTCTT/C	0.123514	0.0142319	6.8116e-07	FALSE	-0.11882	0.0141141	1.73883e-06
YMR232W	chrXII:657022_T/C	-0.082299	0.00790412	0.00761045	FALSE	chrXIV:456295_T/C	0.125023	0.0143149	5.25759e-05	FALSE	-0.149631	0.0223676	1.35866e-06
YMR241W	chrXII:643838_G/A	-0.0467408	0.00276138	0.131174	FALSE	chrXIV:464117_A/T	0.131493	0.0159447	2.34244e-05	FALSE	-0.126303	0.0159178	4.88242e-05
YMR246W	chrXII:657022_T/C	-0.303115	0.0917577	2.73183e-23	FALSE	chrXIV:373628_AT/A	0.0840875	0.0065335	0.00480752	FALSE	-0.0926764	0.00858649	0.00189411
YMR250W	chrXII:662515_G/A	0.311198	0.0961041	8.42005e-25	FALSE	chrXIV:487250_G/C	-0.10509	0.010102	0.000382117	FALSE	0.129976	0.0168888	1.15355e-05
YMR251W-A	chrXII:662515_G/A	0.185199	0.0353413	1.1312e-09	FALSE	chrXIV:442493_CTCTT/C	-0.175513	0.0291238	7.78819e-09	FALSE	0.138281	0.0191161	5.04395e-06
YMR280C	chrXII:657022_T/C	0.372062	0.136644	1.49084e-35	FALSE	chrXIV:390263_G/A	-0.0774728	0.00518563	0.00719491	FALSE	0.153714	0.0236187	1.12541e-07
YMR302C	chrXII:662515_G/A	0.431621	0.185841	3.8268e-48	FALSE	chrXIV:373628_AT/A	-0.0880658	0.00708448	0.00175501	FALSE	0.110622	0.0122338	8.6802e-05
YNL052W	chrXII:640445_G/A	0.620496	0.384204	3.50633e-111	FALSE	chrXIV:394076_G/A	0.109243	0.0126734	8.03862e-06	FALSE	0.0754178	0.00568216	0.00200347
YNL055C	chrXII:648649_C/T	0.166462	0.028001	4.80889e-09	FALSE	chrXIV:525219_A/G	-0.403423	0.159703	2.13674e-42	TRUE	0.10114	0.0102178	0.000352927
YNL073W	chrXII:662515_G/A	0.242395	0.0581457	8.32308e-16	FALSE	chrXIV:397661_A/G	0.209877	0.0456145	2.67262e-12	FALSE	0.100904	0.0101755	0.000690171
YNL080C	chrXII:657022_T/C	-0.595345	0.353009	1.94322e-102	FALSE	chrXIV:449640_A/G	-0.152272	0.0244363	8.78925e-10	TRUE	-0.111282	0.0123739	6.8067e-06
YNL134C	chrXII:662515_G/A	0.347522	0.122241	9.79854e-31	FALSE	chrXIV:449640_A/G	0.0577189	0.00387585	0.0481144	FALSE	0.125768	0.0158053	1.78401e-05
YNL156C	chrXII:657022_T/C	0.730788	0.533558	1.05984e-172	FALSE	chrXIV:376313_C/T	-0.0228286	0.000357846	0.28213	TRUE	0.11019	0.012138	2.48707e-07
YNL194C	chrXII:648649_C/T	0.240449	0.0598738	3.87722e-15	FALSE	chrXIV:464117_A/T	0.104049	0.0118082	0.000575176	FALSE	0.115224	0.0132502	0.00014028
YNL274C	chrXII:648649_C/T	0.498843	0.252663	1.46696e-66	FALSE	chrXIV:464117_A/T	0.10095	0.0110191	0.000178554	FALSE	0.100248	0.0100297	0.000199945
YNL279W	chrXII:657022_T/C	-0.123372	0.0170246	5.67778e-05	FALSE	chrXIV:449640_A/G	0.135253	0.0167293	1.04209e-05	FALSE	-0.164089	0.026904	9.4726e-08
YNL315C	chrXII:662515_G/A	0.27905	0.0784734	2.23871e-20	FALSE	chrXIV:373628_AT/A	0.184973	0.0352792	5.62558e-10	FALSE	0.0777091	0.00603699	0.0086521
YNR001C	chrXII:648649_C/T	0.330541	0.109121	2.49207e-29	FALSE	chrXIV:376313_C/T	-0.234156	0.0523157	6.35828e-16	FALSE	0.140264	0.0196621	9.9991e-07
YNR017W	chrXII:286729_C/T	0.0451959	0.00246691	0.127586	FALSE	chrXIV:644949_G/A	0.292409	0.0866959	5.28097e-22	TRUE	-0.157517	0.0248012	1.31687e-07
YNR044W	chrXII:657022_T/C	-0.130255	0.0191341	1.87119e-05	FALSE	chrXIV:449640_A/G	0.163123	0.0245889	9.09581e-08	FALSE	-0.175364	0.0307283	9.51189e-09
YNR074C	chrXII:1014992_G/A	0.163998	0.0236269	2.25487e-08	FALSE	chrXIV:366158_G/T	0.322042	0.104554	5.89628e-27	FALSE	-0.132167	0.0174795	6.20022e-06
YNR074C	chrXII:657022_T/C	0.373511	0.136872	1.8486e-42	FALSE	chrXIV:473303_T/C	0.400832	0.156921	5.64732e-48	FALSE	-0.137175	0.01881	1.81023e-07
YOL002C	chrXII:648649_C/T	-0.229501	0.0533461	5.89574e-14	FALSE	chrXIV:370084_T/C	0.0054152	2.1003e-06	0.857481	FALSE	-0.173787	0.0301829	1.08725e-08
YOL023W	chrXII:662515_G/A	0.215296	0.0464066	1.46962e-12	FALSE	chrXIV:382896_T/C	0.182698	0.0345784	1.71362e-09	FALSE	0.0888784	0.00789667	0.00317684
YOL052C-A	chrXII:659769_C/T	0.333334	0.110713	4.23685e-28	FALSE	chrXIV:487250_G/C	-0.02855	0.000599258	0.332302	FALSE	0.121323	0.0147169	4.06488e-05
YOL117W	chrXII:681563_A/G	0.222097	0.0496216	4.67689e-13	FALSE	chrXIV:312454_C/T	-0.0697784	0.00450103	0.0214919	FALSE	0.137611	0.0189482	6.25754e-06
YOR010C	chrXII:657022_T/C	-0.591346	0.351982	6.37248e-100	FALSE	chrXIV:431063_T/C	-0.0983932	0.0105895	7.92418e-05	FALSE	-0.125083	0.0156364	5.59354e-07
YOR051C	chrXII:629974_A/G	-0.147845	0.0235166	1.82079e-06	FALSE	chrXIV:464117_A/T	-0.0403274	0.00203087	0.190647	FALSE	-0.134005	0.0179276	1.50849e-05
YOR065W	chrXII:648649_C/T	0.615172	0.377674	1.03978e-107	FALSE	chrXIV:394076_G/A	0.025897	0.000888721	0.2933	FALSE	0.0986159	0.00971854	6.69065e-05
YOR136W	chrXII:662515_G/A	0.177164	0.0314703	6.32869e-09	FALSE	chrXIV:481081_C/T	0.164566	0.0286218	6.7519e-08	FALSE	0.12733	0.0162081	2.80936e-05
YOR142W	chrXII:711337_A/G	0.290556	0.0863851	5.74185e-23	FALSE	chrXIV:376313_C/T	-0.270353	0.0722036	3.28918e-20	FALSE	0.0890272	0.00793033	0.00199924
YOR185C	chrXII:662515_G/A	0.202067	0.0411698	5.36664e-11	FALSE	chrXIV:472575_AG/A	-0.0914663	0.00762215	0.00276006	FALSE	0.118518	0.01404	0.000107707
YOR212W	chrXII:657022_T/C	-0.153557	0.0260909	4.40684e-07	FALSE	chrXIV:449640_A/G	0.192484	0.0352005	2.86657e-10	FALSE	-0.135442	0.0183301	8.21274e-06
YOR229W	chrXII:625037_T/C	-0.351027	0.126718	1.94253e-32	FALSE	chrXIV:464117_A/T	0.190133	0.0340209	4.69705e-11	FALSE	-0.127078	0.0161086	9.82527e-06
YOR246C	chrXII:159671_C/G	-0.0608903	0.00562402	0.0456273	FALSE	chrXIV:437955_G/T	-0.218481	0.0472568	1.34365e-12	FALSE	0.126063	0.015907	3.58052e-05
YOR348C	chrXII:657022_T/C	0.708361	0.497728	5.82558e-162	FALSE	chrXIV:408945_T/C	-0.148993	0.0209944	8.10545e-12	FALSE	0.116365	0.0135356	8.15108e-08
YOR378W	chrXII:662515_G/A	0.334714	0.114583	1.83689e-29	FALSE	chrXIV:472575_AG/A	0.169019	0.030308	5.78992e-09	FALSE	0.140961	0.0198609	1.12584e-06
YOR393W	chrXII:845725_G/GTTTAGAAGCCTTTACATGTAA	0.00420194	2.6327e-05	0.892196	FALSE	chrXIV:464117_A/T	0.13874	0.0204532	8.48675e-06	FALSE	0.104998	0.0110019	0.00073782
YPL078C	chrXII:660371_C/T	0.311958	0.0973082	1.58825e-24	FALSE	chrXIV:373628_AT/A	-0.0562767	0.00285288	0.0587575	FALSE	0.0860427	0.00740227	0.00389858
YPL154C	chrXII:675961_C/G	0.0844838	0.00708393	0.00409231	FALSE	chrXIV:492375_A/G	-0.321873	0.10111	1.71356e-26	FALSE	0.14693	0.0215851	6.66451e-07
YPL171C	chrXII:852007_A/G	0.116175	0.013429	7.32114e-05	FALSE	chrXIV:464117_A/T	0.32916	0.111701	6.90978e-28	FALSE	0.129319	0.016692	1.04488e-05
YPL189W	chrXII:681563_A/G	-0.183455	0.0336318	1.08323e-09	FALSE	chrXIV:456295_T/C	0.249834	0.061597	1.72021e-16	FALSE	-0.0900377	0.00810636	0.00258922
YPL254W	chrXII:643838_G/A	-0.000875501	0.000135146	0.973961	FALSE	chrXIV:464117_A/T	0.499254	0.24198	1.02488e-66	FALSE	-0.181023	0.032698	2.57348e-11
YPL271W	chrXII:657022_T/C	0.272361	0.0736947	2.85061e-19	FALSE	chrXIV:481081_C/T	-0.146397	0.0202854	1.01074e-06	FALSE	0.1135	0.0128785	0.000144845
YPL281C	chrXII:845725_G/GTTTAGAAGCCTTTACATGTAA	0.00420194	2.6327e-05	0.892196	FALSE	chrXIV:464117_A/T	0.13874	0.0204532	8.48675e-06	FALSE	0.104998	0.0110019	0.00073782
YPR028W	chrXII:906431_T/C	0.0105583	0.000264606	0.725165	FALSE	chrXIV:464117_A/T	-0.295	0.085192	8.20742e-22	FALSE	0.0741771	0.00548933	0.0137378
YPR036W-A	chrXII:662515_G/A	0.120186	0.0139399	7.19052e-05	FALSE	chrXIV:376313_C/T	-0.221724	0.0469361	4.09445e-13	FALSE	0.14547	0.021155	1.63904e-06
YPR082C	chrXII:657022_T/C	-0.11795	0.0135098	0.000134163	FALSE	chrXIV:333367_T/C	-0.0823869	0.00589973	0.00757248	FALSE	0.157301	0.0247366	3.852e-07
YPR151C	chrXII:657022_T/C	0.750978	0.563873	4.27163e-187	FALSE	chrXIV:376313_C/T	0.0455154	0.0023704	0.0269839	FALSE	0.0884474	0.00782049	1.83928e-05
YPR191W	chrXII:640445_G/A	0.451503	0.203205	1.92234e-52	FALSE	chrXIV:394076_G/A	0.0100972	0.000200629	0.718043	FALSE	0.0934267	0.00871982	0.000863141
YDR222W	chrXII:627201_G/C	0.164555	0.0285708	1.12168e-07	FALSE	chrXV:170921_A/G	0.105275	0.0105778	0.000655689	FALSE	-0.0807027	0.00651194	0.00882386
YGR234W	chrXII:657022_T/C	0.838078	0.701214	1.73398e-270	FALSE	chrXV:152922_C/T	-0.0576325	0.00308599	0.000742667	FALSE	0.0592568	0.00350921	0.000520727
YIL066C	chrXII:640445_G/A	-0.31037	0.0949971	1.83295e-24	FALSE	chrXV:152922_C/T	0.12211	0.014098	4.10004e-05	FALSE	-0.0786734	0.00618181	0.00805064
YLR343W	chrXII:825661_G/A	0.373415	0.135996	1.28404e-35	TRUE	chrXV:850435_A/G	-0.00497105	9.55206e-05	0.863125	FALSE	-0.173121	0.0299577	2.43222e-09
YMR220W	chrXII:657022_T/C	0.598235	0.35613	8.2983e-106	FALSE	chrXV:663812_C/T	-0.209771	0.0425502	1.78598e-17	FALSE	0.101539	0.0102975	2.99658e-05
YNR060W	chrXII:657022_T/C	0.507303	0.250383	4.96506e-69	FALSE	chrXV:142608_C/A	-0.057998	0.00405353	0.0301596	FALSE	-0.166896	0.0278334	5.85207e-10
YOL155C	chrXII:657022_T/C	0.381923	0.156455	3.30774e-49	FALSE	chrXV:40513_G/A	0.468497	0.223446	1.15867e-69	TRUE	0.116965	0.0136769	2.10962e-06
YOR011W	chrXII:648649_C/T	-0.285516	0.0728834	7.69174e-25	FALSE	chrXV:349164_T/C	-0.405048	0.158214	4.91197e-46	TRUE	0.183089	0.033453	2.11589e-11
YOR192C-B	chrXII:985083_G/C	-0.125798	0.0135831	4.37265e-08	FALSE	chrXV:710606_T/A	-0.656414	0.440498	2.00536e-133	TRUE	-0.147651	0.021747	1.52519e-10
YOR346W	chrXII:657022_T/C	0.0478301	0.00016106	0.0234156	FALSE	chrXV:987667_G/A	-0.740982	0.54333	2.42016e-177	TRUE	0.0955551	0.00912821	6.38217e-06
YOR378W	chrXII:662515_G/A	0.339719	0.114583	2.83864e-29	FALSE	chrXV:152922_C/T	0.0319412	0.00073158	0.27608	FALSE	-0.140348	0.0196854	1.89971e-06
YPR124W	chrXII:659769_C/T	0.257244	0.0627629	1.6138e-17	FALSE	chrXV:186481_G/A	-0.146214	0.0230192	9.65739e-07	FALSE	-0.166069	0.0275729	2.73835e-08
YPR193C	chrXII:657022_T/C	0.501559	0.265573	1.61911e-72	FALSE	chrXV:160980_AAG/A	0.230374	0.0551253	1.27154e-18	FALSE	0.131427	0.0172626	3.48644e-07
YPL274W	chrXII:657022_T/C	0.0726452	0.00631993	0.00827874	FALSE	chrXVI:43052_G/GAA	-0.468933	0.223372	1.26462e-57	TRUE	-0.0982415	0.00963923	0.000365761
YPR158W-B	chrXII:657022_T/C	-0.578628	0.330343	4.03379e-144	FALSE	chrXVI:876785_G/A	-0.46741	0.227851	2.77044e-104	TRUE	-0.272597	0.0742769	2.85304e-42
YPR158W-B	chrXII:818534_G/T	-0.105913	0.0133461	0.000210484	FALSE	chrXVI:812990_T/C	-0.376343	0.14534	6.93512e-37	TRUE	-0.152017	0.0230964	1.16808e-07
YPR193C	chrXII:660371_C/T	0.488183	0.248829	1.21766e-109	FALSE	chrXVI:921845_G/A	0.580608	0.344286	2.17499e-142	TRUE	0.175971	0.0309135	4.38243e-19
YPR202W	chrXII:18699_T/C	-0.220497	0.0656816	1.35191e-16	FALSE	chrXVI:925746_T/A	-0.483278	0.232732	1.04217e-65	TRUE	-0.10753	0.0115639	4.23942e-05
YPR203W	chrXII:18699_T/C	-0.362197	0.160317	5.39357e-47	FALSE	chrXVI:927980_A/G	-0.487724	0.237039	5.28663e-78	TRUE	-0.174111	0.0303062	5.44911e-13
YPR204W	chrXII:18699_T/C	-0.223092	0.069811	2.79784e-19	FALSE	chrXVI:927980_A/G	-0.568899	0.322545	6.32813e-97	TRUE	-0.109431	0.0119718	7.47405e-06
YDR281C	chrXIII:23620_G/A	-0.236543	0.0564402	1.3288e-14	FALSE	chrXIII:341020_G/A	-0.00600283	5.85267e-05	0.842748	FALSE	-0.139617	0.0195088	4.42487e-06
YCL025C	chrXIII:47637_C/G	0.450759	0.191988	8.36743e-55	FALSE	chrXIV:377751_G/A	0.216146	0.0472683	4.9004e-15	FALSE	0.1293	0.0167312	2.18194e-06
YER072W	chrXIII:27643_A/G	-0.259632	0.0642749	3.72466e-18	FALSE	chrXIV:373628_AT/A	-0.219996	0.0466413	1.40036e-13	FALSE	0.146267	0.0213987	7.16688e-07
YFL062W	chrXIII:9746_C/T	0.372199	0.130656	1.2611e-43	FALSE	chrXIV:18838_C/T	0.434433	0.192224	3.04561e-57	FALSE	-0.137502	0.01881	9.80534e-08
YIR029W	chrXIII:52482_G/A	-0.0602543	0.00226665	0.0459109	FALSE	chrXIV:373628_AT/A	-0.262529	0.0698569	1.25675e-17	FALSE	-0.109558	0.012011	0.000289071
YJR113C	chrXIII:321660_G/A	-0.0875725	0.00978009	0.00165223	FALSE	chrXIV:476709_GT/G	0.448365	0.200912	2.21352e-52	FALSE	-0.107918	0.0116573	0.00010719
YML116W	chrXIII:76194_A/C	-0.208645	0.0474602	1.64446e-12	TRUE	chrXIV:420063_T/C	0.253148	0.0628265	1.61113e-17	FALSE	-0.177697	0.0315996	1.55024e-09
YMR157C	chrXIII:562620_T/C	-0.277876	0.0866808	3.84909e-26	TRUE	chrXIV:442493_CTCTT/C	0.496272	0.235304	2.63979e-71	FALSE	0.141087	0.0198007	4.57081e-08
YMR316W	chrXIII:913429_G/A	-0.735019	0.529395	4.78313e-185	TRUE	chrXIV:575525_C/T	0.200365	0.0417515	4.23121e-22	FALSE	-0.123592	0.0152315	1.55004e-09
YNR074C	chrXIII:411113_C/T	0.203116	0.0405331	3.87418e-13	FALSE	chrXIV:464117_A/T	0.418808	0.171718	5.42269e-47	FALSE	-0.138442	0.0191368	6.35301e-07
YNR075W	chrXIII:453550_C/T	0.132527	0.015087	3.43952e-07	FALSE	chrXIV:464117_A/T	0.548468	0.299035	4.08326e-83	FALSE	-0.115561	0.0133453	8.52643e-06
YPR002C-A	chrXIII:210558_A/G	-0.308842	0.0993058	3.47129e-28	FALSE	chrXIV:94849_A/ATTAC	-0.371203	0.138429	5.11211e-39	FALSE	-0.121951	0.0148849	8.21159e-06
YCR011C	chrXIII:575028_T/C	-0.0606726	0.00439091	0.0472897	FALSE	chrXV:170921_A/G	0.212008	0.0421113	7.58701e-12	FALSE	0.111504	0.0123957	0.000280446
YDL019C	chrXIII:575028_T/C	-0.0547578	0.00344866	0.0684541	FALSE	chrXV:146368_C/T	0.281937	0.0759029	4.34163e-20	FALSE	0.106953	0.0114005	0.000392758
YER054C	chrXIII:575028_T/C	-0.0340704	0.00162243	0.261967	FALSE	chrXV:170921_A/G	0.237763	0.0528937	1.33399e-14	FALSE	0.127563	0.0162233	2.94218e-05
YHR215W	chrXIII:23620_G/A	-0.256248	0.0616051	4.62717e-17	FALSE	chrXV:140557_G/A	-0.0897235	0.00767362	0.00282631	FALSE	0.159128	0.0253257	1.32978e-07
YMR031C	chrXIII:575028_T/C	-0.0760665	0.0069716	0.0112228	FALSE	chrXV:170921_A/G	0.274596	0.0709884	2.94921e-19	FALSE	0.133802	0.017849	8.99307e-06
YMR105C	chrXIII:575028_T/C	0.0190374	0.000208649	0.533941	FALSE	chrXV:170921_A/G	0.199076	0.0363201	1.29836e-10	FALSE	0.139535	0.0194114	5.88225e-06
YMR152W	chrXIII:562620_T/C	0.549132	0.296695	8.47612e-85	TRUE	chrXV:146368_C/T	0.204742	0.0392448	3.42807e-15	FALSE	0.0846348	0.00712153	0.000975346
YMR318C	chrXIII:904920_C/T	0.515227	0.276185	8.50042e-79	TRUE	chrXV:170921_A/G	0.148722	0.0197676	4.00858e-09	FALSE	0.267376	0.0714725	2.74618e-25
YOR161C	chrXIII:575028_T/C	-0.0513389	0.0035015	0.0889165	FALSE	chrXV:170921_A/G	0.269964	0.0695852	1.83938e-18	FALSE	0.101096	0.0101896	0.000841261
YOR317W	chrXIII:559132_G/T	-0.0815147	0.00643195	0.00858989	FALSE	chrXV:130049_A/G	0.134951	0.0158665	1.52311e-05	FALSE	0.107109	0.011386	0.000587993
YPL277C	chrXIII:913429_G/A	0.367555	0.142007	4.5561e-43	FALSE	chrXV:1067520_G/A	0.388713	0.156888	1.28047e-47	FALSE	-0.221954	0.0490505	1.20387e-17
YPL278C	chrXIII:913429_G/A	0.359304	0.128707	3.31752e-40	FALSE	chrXV:1065729_C/T	0.404289	0.167971	1.95276e-49	FALSE	-0.167134	0.027879	1.6951e-10
YPR091C	chrXIII:575028_T/C	-0.0853018	0.00822406	0.00508352	FALSE	chrXV:170921_A/G	0.216517	0.0434413	2.1233e-12	FALSE	0.132807	0.0175845	1.39523e-05
YML123C	chrXIII:26468_T/C	-0.348414	0.121305	2.37616e-31	TRUE	chrXVI:505150_G/A	-0.134692	0.0175342	3.60182e-06	FALSE	0.132074	0.0174528	5.51702e-06
YMR123W	chrXIII:511826_G/A	0.317685	0.10005	1.14364e-25	TRUE	chrXVI:505150_G/A	-0.00530027	9.77139e-05	0.857519	FALSE	0.151529	0.0229596	3.29992e-07
YPL018W	chrXIII:23620_G/A	-0.172103	0.0298503	2.76959e-08	FALSE	chrXVI:432226_C/G	-0.0433717	0.00175384	0.158401	FALSE	0.1395	0.0194646	6.03471e-06
YPL019C	chrXIII:27643_A/G	-0.207338	0.0454407	1.39696e-11	FALSE	chrXVI:474526_C/T	0.0584052	0.00391601	0.0544517	TRUE	0.157686	0.0248654	2.33972e-07
YPL274W	chrXIII:913429_G/A	0.604432	0.350372	1.03767e-179	FALSE	chrXVI:29604_CA/C	-0.547776	0.307917	1.04241e-156	TRUE	0.22115	0.048898	9.62348e-36
YPL277C	chrXIII:913429_G/A	0.387958	0.142007	9.27092e-52	FALSE	chrXVI:29604_CA/C	-0.45445	0.213366	9.68805e-68	TRUE	0.232926	0.0542443	4.71603e-21
YPL278C	chrXIII:913429_G/A	0.368804	0.128707	2.22641e-43	FALSE	chrXVI:35528_A/C	-0.420532	0.182018	1.83675e-54	TRUE	0.18926	0.0357922	2.24525e-13
YPL279C	chrXIII:913429_G/A	0.203854	0.0366522	2.98115e-25	FALSE	chrXVI:35528_A/C	-0.756362	0.578634	1.53754e-207	TRUE	0.127678	0.0162892	3.96409e-11
YPL280W	chrXIII:913429_G/A	0.290553	0.0785287	7.45932e-28	FALSE	chrXVI:29604_CA/C	-0.47459	0.229761	1.77776e-65	TRUE	0.146041	0.0213239	1.91467e-08
YPR203W	chrXIII:9746_C/T	-0.221656	0.0410673	4.4596e-17	FALSE	chrXVI:927980_A/G	-0.524194	0.271698	1.21332e-76	TRUE	-0.103604	0.0107235	6.81864e-05
YDL054C	chrXIV:373628_AT/A	-0.269918	0.0652779	2.76122e-18	FALSE	chrXIV:517269_A/G	0.080165	0.00627122	0.00840949	FALSE	-0.155878	0.024321	2.29148e-07
YDR243C	chrXIV:373628_AT/A	0.036866	0.00959721	0.259549	FALSE	chrXIV:476709_GT/G	0.175808	0.0273021	9.27196e-08	FALSE	-0.133993	0.0179709	1.31003e-05
YGR029W	chrXIV:370084_T/C	-0.043957	0.00238838	0.152805	FALSE	chrXIV:481081_C/T	0.328672	0.0987664	2.24969e-25	FALSE	-0.143627	0.0206471	1.29129e-06
YGR060W	chrXIV:356370_C/T	-0.109485	0.0143717	0.000757527	FALSE	chrXIV:476709_GT/G	-0.0329165	0.00115606	0.310145	FALSE	-0.119841	0.0143692	0.000117748
YHR122W	chrXIV:373628_AT/A	-0.224693	0.0378867	2.95133e-12	FALSE	chrXIV:481081_C/T	0.101951	0.00954868	0.00138571	FALSE	-0.13305	0.0177196	1.35124e-05
YJL133C-A	chrXIV:354457_A/G	-0.0651898	7.13513e-05	0.0398928	FALSE	chrXIV:464117_A/T	0.249028	0.0571546	9.45675e-15	FALSE	0.0998003	0.00995589	0.00106754
YJL156C	chrXIV:336952_A/G	-0.0573408	0.00322896	0.0664949	FALSE	chrXIV:737420_A/T	-0.0106568	9.99521e-05	0.73286	FALSE	-0.113223	0.0128313	0.000300395
YJR025C	chrXIV:376313_C/T	-0.326067	0.108868	5.87319e-26	FALSE	chrXIV:502079_G/A	-0.0273313	0.000696009	0.363905	FALSE	-0.130152	0.0169519	1.06857e-05
YLR056W	chrXIV:354457_A/G	-0.107381	0.00886647	0.000753645	FALSE	chrXIV:481081_C/T	0.0618454	0.00352049	0.0518842	FALSE	-0.109222	0.0119396	0.000461192
YLR231C	chrXIV:376313_C/T	-0.299911	0.108852	3.69344e-22	FALSE	chrXIV:487250_G/C	-0.117218	0.0126884	0.000114169	FALSE	-0.124811	0.0155925	2.13882e-05
YMR220W	chrXIV:356370_C/T	0.0549794	0.00746843	0.0961982	FALSE	chrXIV:464117_A/T	0.103103	0.00927773	0.00183461	FALSE	-0.0863197	0.00744725	0.00562229
YNL040W	chrXIV:472575_AG/A	0.269698	0.00100466	2.30887e-34	FALSE	chrXIV:553207_T/A	-0.830748	0.598296	9.25962e-205	TRUE	0.0710737	0.00503157	0.000357175
YNL250W	chrXIV:178487_G/A	0.622816	0.399743	8.14414e-118	TRUE	chrXIV:464117_A/T	0.149996	0.0211697	2.66581e-10	FALSE	0.148241	0.0219457	4.32076e-10
YNL284C	chrXIV:94849_A/ATTAC	-0.0282396	0.00300938	0.268353	TRUE	chrXIV:464117_A/T	0.575222	0.331683	1.16834e-91	FALSE	-0.102667	0.0105354	6.01564e-05
YNL290W	chrXIV:86730_A/G	0.0989694	0.00985906	0.00146078	TRUE	chrXIV:347728_A/G	-0.01164	0.000231051	0.707559	FALSE	0.159829	0.0255561	2.80719e-07
YNR018W	chrXIV:476709_GT/G	0.191943	0.0629434	4.57119e-11	FALSE	chrXIV:665036_G/T	0.342563	0.11468	1.09607e-30	TRUE	0.142266	0.0201603	5.64125e-07
YNR074C	chrXIV:366158_G/T	0.2198	0.101948	1.32545e-13	FALSE	chrXIV:473303_T/C	0.328452	0.0967704	1.3334e-27	FALSE	-0.129336	0.0167397	3.94382e-06
YNR074C	chrXIV:65061_T/C	-0.0788194	0.00430015	0.00773034	FALSE	chrXIV:366158_G/T	0.323271	0.103574	1.96446e-26	FALSE	0.112364	0.0126331	0.000149133
YPL122C	chrXIV:336952_A/G	-0.0217749	0.000132057	0.492556	FALSE	chrXIV:456295_T/C	0.153332	0.0227065	1.53382e-06	FALSE	-0.144352	0.0208412	3.11842e-06
YPL193W	chrXIV:323367_C/G	-0.0235175	0.00115329	0.448241	FALSE	chrXIV:464117_A/T	0.264991	0.0664656	4.36213e-17	FALSE	-0.129407	0.016739	1.91693e-05
YBR145W	chrXIV:373628_AT/A	-0.191037	0.0334781	4.99085e-10	FALSE	chrXV:146368_C/T	-0.109282	0.0119671	0.000341078	FALSE	0.149375	0.0223203	1.03508e-06
YBR147W	chrXIV:370084_T/C	-0.373506	0.145783	3.19062e-37	FALSE	chrXV:136016_C/A	0.20406	0.0420361	7.81265e-13	FALSE	0.127337	0.0162218	6.46022e-06
YCL009C	chrXIV:376313_C/T	-0.462471	0.210298	4.23942e-55	FALSE	chrXV:146368_C/T	-0.027925	0.000805618	0.315233	FALSE	0.104287	0.0108791	0.000182395
YCL030C	chrXIV:373628_AT/A	-0.269763	0.0689469	8.7916e-19	FALSE	chrXV:146368_C/T	-0.0850464	0.00725393	0.0045083	FALSE	0.153878	0.0236861	3.08606e-07
YDL066W	chrXIV:376313_C/T	-0.423788	0.176061	3.81102e-46	FALSE	chrXV:152922_C/T	-0.03521	0.00128912	0.212416	FALSE	0.141588	0.0200587	6.05358e-07
YDL198C	chrXIV:373628_AT/A	-0.238679	0.05606	6.4395e-15	FALSE	chrXV:146368_C/T	0.0516847	0.00265405	0.0867063	FALSE	0.158383	0.0250935	1.78758e-07
YDR035W	chrXIV:373628_AT/A	-0.356744	0.127089	2.46417e-32	FALSE	chrXV:140557_G/A	0.0619099	0.00381572	0.033479	FALSE	0.130813	0.0171176	7.49901e-06
YDR239C	chrXIV:373628_AT/A	-0.161461	0.0263135	1.39444e-07	FALSE	chrXV:170921_A/G	0.123007	0.0150781	5.72199e-05	FALSE	0.153488	0.0235743	5.41155e-07
YDR481C	chrXIV:376313_C/T	-0.358937	0.122845	1.73891e-32	FALSE	chrXV:115446_T/C	-0.0283357	0.000825766	0.33134	FALSE	0.145095	0.0210258	7.46189e-07
YDR487C	chrXIV:373628_AT/A	-0.203281	0.038482	3.78159e-11	FALSE	chrXV:146368_C/T	-0.0838751	0.00705546	0.00588951	FALSE	0.151593	0.0229879	7.10395e-07
YER069W	chrXIV:373628_AT/A	-0.321906	0.102106	1.50951e-26	FALSE	chrXV:146368_C/T	0.046112	0.00211011	0.116151	FALSE	0.169188	0.028634	1.04082e-08
YER090W	chrXIV:376313_C/T	-0.464216	0.21346	9.66769e-56	FALSE	chrXV:142608_C/A	0.00579108	2.75796e-05	0.834501	FALSE	0.116343	0.0135412	2.85141e-05
YER174C	chrXIV:370084_T/C	-0.328868	0.107154	1.68788e-27	FALSE	chrXV:172468_A/G	0.0339247	0.00123438	0.248423	FALSE	0.143803	0.0206917	1.13748e-06
YER175C	chrXIV:370084_T/C	-0.353361	0.123943	1.57781e-31	FALSE	chrXV:136016_C/A	0.0233943	0.000600835	0.423507	FALSE	0.125448	0.0157439	1.88548e-05
YGL059W	chrXIV:370084_T/C	-0.228934	0.0530283	9.86927e-14	FALSE	chrXV:136016_C/A	0.0735261	0.00556257	0.0154989	FALSE	0.12386	0.0153479	4.67103e-05
YGL202W	chrXIV:377751_G/A	-0.386341	0.145006	8.26296e-38	FALSE	chrXV:146368_C/T	-0.0486111	0.00246521	0.091977	FALSE	0.125918	0.0158593	1.35069e-05
YJL088W	chrXIV:373628_AT/A	-0.268813	0.0720088	7.59351e-19	FALSE	chrXV:172468_A/G	0.0876636	0.00764237	0.00325403	FALSE	0.17014	0.0289669	1.35439e-08
YJL133C-A	chrXIV:464117_A/T	0.231444	0.0537469	5.80262e-14	FALSE	chrXV:160980_AAG/A	0.0462024	0.0025813	0.128694	FALSE	0.120213	0.0144384	8.03703e-05
YJR125C	chrXIV:376313_C/T	-0.299652	0.0901878	9.91177e-23	FALSE	chrXV:109765_T/C	0.0789403	0.00615656	0.00815244	FALSE	0.107933	0.0116409	0.000299111
YJR149W	chrXIV:376313_C/T	-0.111672	0.0131261	0.000340452	FALSE	chrXV:109765_T/C	0.101629	0.0102394	0.00109558	FALSE	0.0864185	0.00746259	0.00541402
YKL211C	chrXIV:373628_AT/A	-0.248716	0.0593786	6.12518e-16	FALSE	chrXV:142608_C/A	-0.046277	0.00214999	0.126284	FALSE	0.128867	0.0166138	2.19355e-05
YLR367W	chrXIV:376313_C/T	-0.800703	0.652094	2.44732e-262	FALSE	chrXV:170921_A/G	0.222183	0.0490288	2.51176e-37	FALSE	0.132695	0.0176194	4.95635e-15
YLR439W	chrXIV:382896_T/C	0.241823	0.0553822	2.25724e-15	FALSE	chrXV:152922_C/T	0.173113	0.0297345	1.07772e-08	FALSE	0.0812636	0.00660741	0.00685738
YMR062C	chrXIV:376313_C/T	-0.284576	0.0780836	2.31141e-20	FALSE	chrXV:139908_A/G	-0.0528232	0.00282139	0.0796454	FALSE	0.0813999	0.00662729	0.00690196
YMR083W	chrXIV:382896_T/C	-0.116639	0.0121815	0.000170521	FALSE	chrXV:159655_C/T	-0.0674369	0.00467565	0.0293565	FALSE	0.147085	0.0216488	2.15088e-06
YMR195W	chrXIV:376313_C/T	-0.307221	0.0952065	3.37429e-24	FALSE	chrXV:146368_C/T	0.0940754	0.00871258	0.00146482	FALSE	0.142159	0.0202155	1.60972e-06
YNL067W	chrXIV:376313_C/T	-0.224554	0.0514144	2.60492e-13	FALSE	chrXV:212114_C/T	-0.0514429	0.00257085	0.0896603	FALSE	-0.144308	0.020831	2.15114e-06
YOL008W	chrXIV:473303_T/C	0.160921	0.0228793	9.77144e-08	FALSE	chrXV:305531_G/A	-0.224993	0.0512864	1.22809e-13	TRUE	-0.146217	0.0213422	1.23623e-06
YOL058W	chrXIV:373628_AT/A	-0.417943	0.170491	4.45913e-45	FALSE	chrXV:146368_C/T	-0.0262821	0.000698647	0.351598	FALSE	0.163564	0.0267621	8.74652e-09
YOL064C	chrXIV:464117_A/T	0.397502	0.156257	5.7946e-40	FALSE	chrXV:212813_T/C	-0.0161869	0.000421899	0.573536	TRUE	-0.111284	0.0123665	0.000113473
YOL091W	chrXIV:373628_AT/A	-0.220314	0.0645556	3.95247e-34	FALSE	chrXV:142608_C/A	0.788562	0.621027	3.10463e-245	TRUE	0.0929913	0.00865106	1.13003e-07
YOL122C	chrXIV:492375_A/G	0.0976898	0.00622696	8.32435e-08	FALSE	chrXV:91399_A/G	0.810939	0.654949	2.56375e-242	TRUE	0.0927689	0.00860733	3.50278e-07
YOR020W-A	chrXIV:464117_A/T	0.120908	0.013935	4.13988e-06	FALSE	chrXV:363553_A/G	0.537978	0.284947	4.64277e-79	TRUE	-0.118897	0.0140934	6.02967e-06
YOR130C	chrXIV:370084_T/C	-0.258721	0.0651819	3.89921e-17	FALSE	chrXV:136016_C/A	-0.0135388	0.0001525	0.653925	FALSE	0.129596	0.0168024	1.89236e-05
YOR192C-B	chrXIV:605032_C/G	-0.167546	0.0256662	2.6114e-13	FALSE	chrXV:710606_T/A	-0.672758	0.440848	6.65514e-140	TRUE	-0.13536	0.0182385	3.16249e-09
YOR193W	chrXIV:487250_G/C	0.0774027	0.00956262	0.00539027	FALSE	chrXV:701218_C/A	-0.432	0.185826	3.78754e-49	TRUE	-0.172091	0.0296249	7.70776e-10
YOR346W	chrXIV:464117_A/T	0.198129	0.0452217	8.98282e-30	FALSE	chrXV:984859_T/C	-0.810731	0.650187	6.61054e-262	TRUE	0.124061	0.0153846	4.83746e-13
YPL256C	chrXIV:373628_AT/A	-0.147191	0.0222222	1.98495e-06	FALSE	chrXV:160980_AAG/A	0.105467	0.0110902	0.000633135	FALSE	0.108963	0.01188	0.000413408
YPR036W-A	chrXIV:366158_G/T	-0.223512	0.0484748	4.00137e-13	FALSE	chrXV:108354_A/G	0.0602032	0.00392824	0.0476903	FALSE	0.137975	0.0190066	6.17279e-06
YPR006C	chrXIV:544644_G/A	0.134616	0.0228617	1.11424e-13	FALSE	chrXVI:566724_A/G	-0.799284	0.646991	3.56131e-241	TRUE	0.0875535	0.00764875	1.16177e-06
YPR202W	chrXIV:18838_C/T	0.2656	0.073803	2.18462e-22	FALSE	chrXVI:916067_G/A	-0.446129	0.190053	1.60349e-55	TRUE	0.141989	0.0200472	1.31429e-07
YNR034W-A	chrXV:33217_A/C	0.0742488	0.0221244	0.018347	FALSE	chrXV:170921_A/G	0.251753	0.0575337	3.11904e-15	FALSE	-0.123697	0.0153112	3.90089e-05
YOL122C	chrXV:91399_A/G	0.811073	0.651241	1.926e-188	TRUE	chrXV:189231_G/A	-0.00463265	2.38867e-05	0.833714	FALSE	-0.0880377	0.00775358	1.91804e-06
YOR193W	chrXV:186481_G/A	-0.0171351	0.000326353	0.538382	FALSE	chrXV:701218_C/A	-0.437192	0.189911	6.61182e-50	TRUE	0.165924	0.0275374	3.48402e-09
YOR306C	chrXV:189231_G/A	-0.191708	0.035261	5.57054e-10	FALSE	chrXV:916094_C/G	0.113961	0.0133913	0.000208248	TRUE	0.081492	0.00664407	0.00784758
YPL088W	chrXV:189231_G/A	-0.140164	0.0218831	5.70947e-16	FALSE	chrXVI:378124_T/C	0.823129	0.680657	6.27561e-265	TRUE	0.069754	0.00486377	4.55144e-05
YPL154C	chrXV:170921_A/G	0.248609	0.0508714	4.45106e-16	FALSE	chrXVI:286882_C/CA	0.196725	0.0375956	7.59458e-11	TRUE	-0.109076	0.0117514	0.000297501
YPL258C	chrXV:172468_A/G	-0.00981775	0.000119501	0.750553	FALSE	chrXVI:55419_C/T	-0.134776	0.0188896	1.39361e-05	TRUE	-0.142845	0.0204019	4.14791e-06
YPL277C	chrXV:1067520_G/A	0.427569	0.152756	3.86962e-65	FALSE	chrXVI:29604_CA/C	-0.468368	0.234424	1.30464e-75	TRUE	0.260159	0.0674558	2.11134e-27
YPL278C	chrXV:1067520_G/A	0.44927	0.172073	4.93983e-68	FALSE	chrXVI:29604_CA/C	-0.445342	0.210025	8.32015e-67	TRUE	0.214989	0.0460652	9.6232e-19
YPL279C	chrXV:1067520_G/A	0.198757	0.0198291	1.13033e-26	FALSE	chrXVI:29604_CA/C	-0.78854	0.633331	4.54243e-234	TRUE	0.137987	0.0189766	4.96192e-14
YPL280W	chrXV:1067520_G/A	0.241565	0.0422977	3.84358e-19	FALSE	chrXVI:29604_CA/C	-0.483751	0.240245	1.99218e-64	TRUE	0.114613	0.0130922	1.63511e-05
YPR193C	chrXV:146368_C/T	0.202073	0.0617454	3.77427e-16	FALSE	chrXVI:921845_G/A	0.571723	0.328409	2.14522e-97	TRUE	0.113465	0.0128602	3.54886e-06

## Sheet: full2d.scan
trait	m1_pmarker	m1_beta	m1_variance_explained	m1_p	m1_is_cis	m2_pmarker	m2_beta	m2_variance_explained	m2_p	m2_is_cis	interaction_beta	interaction_variance_explained	interaction_p
YDL039C	chrI:51095_G/A	0.179052	0.0315236	4.77227e-13	FALSE	chrIV:388147_T/C	-0.560752	0.323201	3.77888e-94	TRUE	-0.20846	0.0433742	5.42558e-17
YGL051W	chrI:189123_C/T	0.76413	0.581487	1.53939e-279	FALSE	chrVII:405432_C/T	-0.352603	0.132607	7.00928e-97	TRUE	0.238088	0.0565547	2.87311e-50
YGL205W	chrI:54198_G/A	0.621129	0.390699	1.27618e-113	FALSE	chrVII:119177_G/A	0.107466	0.0100882	8.68159e-06	TRUE	-0.131925	0.0173659	5.1502e-08
YAR050W	chrI:196932_C/T	-0.543989	0.291673	9.18049e-108	TRUE	chrVIII:519077_T/A	0.460779	0.204354	1.87987e-82	FALSE	0.161362	0.0259824	2.74655e-13
YAR010C	chrI:179578_G/A	-0.369659	0.140584	1.77924e-36	TRUE	chrX:469349_A/T	-0.198198	0.0368606	3.59206e-12	FALSE	-0.151845	0.0230138	8.81355e-08
YJR028W	chrI:179578_G/A	-0.369659	0.140584	1.77924e-36	FALSE	chrX:469349_A/T	-0.198198	0.0368606	3.59206e-12	TRUE	-0.151845	0.0230138	8.81355e-08
YPR137C-A	chrI:179578_G/A	-0.369659	0.140584	1.77924e-36	FALSE	chrX:469349_A/T	-0.198198	0.0368606	3.59206e-12	FALSE	-0.151845	0.0230138	8.81355e-08
YOR166C	chrI:171431_G/A	0.0613041	0.00496057	0.0481843	FALSE	chrXI:483350_A/G	0.0208781	0.000180744	0.500403	FALSE	0.170166	0.0288347	5.14324e-08
YAL062W	chrI:39795_G/A	-0.720562	0.517561	7.13136e-165	TRUE	chrXII:675961_C/G	0.0275223	0.00109384	0.203666	FALSE	0.105362	0.0110725	1.26893e-06
YDR056C	chrI:51095_G/A	-0.275719	0.0707869	1.68546e-19	FALSE	chrXII:662515_G/A	-0.0555232	0.00239493	0.0636459	FALSE	0.170409	0.0289891	1.50424e-08
YLR153C	chrI:39795_G/A	0.00353781	0.00248657	0.845507	FALSE	chrXII:660371_C/T	0.816758	0.656587	3.28648e-243	FALSE	-0.0994188	0.00985434	5.36573e-08
YOL101C	chrI:51095_G/A	-0.519193	0.255568	8.61015e-73	FALSE	chrXII:659769_C/T	-0.153055	0.0218327	9.92986e-09	FALSE	0.134785	0.0181386	4.11755e-07
YAL056W	chrI:39795_G/A	-0.811102	0.648084	1.62618e-241	TRUE	chrXIV:376313_C/T	-0.11191	0.0134687	1.05129e-09	FALSE	-0.0830349	0.00688332	5.30956e-06
YAL062W	chrI:33040_A/G	-0.758672	0.574218	1.73174e-194	TRUE	chrXIV:472575_AG/A	0.0796609	0.00734652	8.51521e-05	FALSE	0.0921314	0.00845882	5.67121e-06
YLR367W	chrI:39144_G/A	-0.12384	0.00754297	5.99869e-09	FALSE	chrXIV:366158_G/T	-0.724336	0.533534	3.49524e-171	FALSE	-0.102327	0.0104326	1.46701e-06
YAR010C	chrI:171431_G/A	-0.433987	0.188113	8.04337e-53	TRUE	chrXVI:803590_T/C	-0.269221	0.0690099	9.18787e-23	FALSE	-0.146922	0.0215494	5.07651e-08
YER124C	chrI:159467_G/A	-0.00299377	3.66306e-08	0.92367	FALSE	chrXVI:871361_T/C	-0.0544019	0.0030293	0.0818565	FALSE	0.109204	0.0119332	0.000492458
YJR028W	chrI:171431_G/A	-0.433987	0.188113	8.04337e-53	FALSE	chrXVI:803590_T/C	-0.269221	0.0690099	9.18787e-23	FALSE	-0.146922	0.0215494	5.07651e-08
YPR137C-A	chrI:171431_G/A	-0.433987	0.188113	8.04337e-53	FALSE	chrXVI:803590_T/C	-0.269221	0.0690099	9.18787e-23	TRUE	-0.146922	0.0215494	5.07651e-08
YPR137C-B	chrI:159467_G/A	-0.118228	0.0180124	1.1751e-15	FALSE	chrXVI:803590_T/C	-0.873279	0.762271	0	TRUE	-0.0820938	0.00674133	2.07036e-08
YOR142W-B	chrII:269396_C/T	-0.356879	0.143066	2.5046e-36	FALSE	chrIII:145017_C/T	-0.29657	0.0906087	3.63772e-26	FALSE	-0.140933	0.0198415	2.69624e-07
YDR034C-D	chrII:395606_G/A	0.337303	0.115489	3.27731e-38	FALSE	chrIV:509407_G/T	-0.457804	0.21824	1.1089e-64	TRUE	0.184801	0.0340997	3.36494e-13
YEL011W	chrII:571949_T/C	0.0240961	0.000644849	0.435473	FALSE	chrVII:43308_T/G	-0.0762565	0.00613634	0.0137198	FALSE	-0.172657	0.0298354	2.92175e-08
YGR008C	chrII:571949_T/C	-0.0358621	0.00118938	0.247344	FALSE	chrVII:32249_G/A	-0.0468277	0.00238045	0.131017	FALSE	-0.164785	0.0271767	1.28548e-07
YIL103W	chrII:586961_C/T	0.000866261	3.80408e-07	0.977761	FALSE	chrVII:32249_G/A	0.0570806	0.00381152	0.0665993	FALSE	0.146808	0.0215521	2.6454e-06
YPL086C	chrII:586961_C/T	0.0266228	0.000574287	0.390826	FALSE	chrVII:54455_C/G	0.0274484	0.0010671	0.376499	FALSE	0.165578	0.0274108	1.16613e-07
YBL016W	chrII:200483_G/A	0.40768	0.165226	2.87238e-59	TRUE	chrVIII:117504_G/A	-0.518161	0.265569	2.51382e-88	FALSE	0.111517	0.012433	2.36565e-06
YDR034C-D	chrII:395606_G/A	0.327534	0.115489	1.62171e-32	FALSE	chrVIII:124744_G/A	0.361114	0.136934	1.45011e-38	FALSE	-0.180644	0.0325681	2.05141e-11
YLR410W-A	chrII:403369_T/C	0.393186	0.163779	1.03388e-51	FALSE	chrVIII:136628_T/G	0.389608	0.16122	8.08665e-51	FALSE	-0.260921	0.0679952	4.27861e-25
YCR105W	chrII:18636_T/C	0.439239	0.197685	6.72183e-63	FALSE	chrXI:4534_G/A	0.434774	0.187697	8.10197e-62	FALSE	-0.108882	0.011861	9.28833e-06
YCR106W	chrII:18636_T/C	0.437023	0.194652	1.45946e-62	FALSE	chrXI:18001_G/T	0.444487	0.196453	2.12287e-64	FALSE	-0.0925913	0.00857463	0.000155623
YBL043W	chrII:151212_A/T	0.144541	0.021461	2.68206e-08	TRUE	chrXII:700890_T/A	0.53624	0.292317	3.40869e-80	FALSE	-0.123468	0.0152302	1.9587e-06
YBL100W-B	chrII:41245_C/T	-0.885137	0.777198	0	TRUE	chrXII:607134_T/C	0.0520035	0.00277504	0.000346107	FALSE	0.0910415	0.00826906	5.11718e-10
YBL113C	chrII:18636_T/C	-0.769028	0.592628	3.39022e-225	TRUE	chrXII:1056565_G/A	-0.219235	0.0491848	2.80934e-31	FALSE	-0.152546	0.0232783	1.83838e-16
YBR083W	chrII:419913_C/G	0.521517	0.26858	8.16016e-73	TRUE	chrXII:675961_C/G	0.0653741	0.0050401	0.0141964	FALSE	-0.113427	0.0128373	2.22942e-05
YCR106W	chrII:18636_T/C	0.456366	0.194652	2.18899e-76	FALSE	chrXII:1057759_T/C	0.530583	0.279904	1.49007e-97	FALSE	-0.0988826	0.00978176	1.34091e-05
YCR107W	chrII:18636_T/C	0.438761	0.18019	1.92308e-66	FALSE	chrXII:1057759_T/C	0.499275	0.247846	2.3587e-82	FALSE	-0.0930822	0.00866783	8.69734e-05
YER038C	chrII:515871_G/A	0.0308776	0.00104318	0.318178	FALSE	chrXIV:121619_C/T	-0.0223962	0.000570222	0.468991	FALSE	-0.182478	0.0333259	4.87635e-09
YBR012C	chrII:267525_T/A	0.28057	0.0828182	7.31011e-22	TRUE	chrXV:170921_A/G	-0.123948	0.0133151	1.54054e-05	FALSE	0.2873	0.0825229	8.68282e-23
YDR533C	chrII:544218_C/G	-0.11358	0.00537821	5.82356e-06	FALSE	chrXV:152922_C/T	0.589285	0.346696	1.01188e-98	FALSE	0.152432	0.0232492	1.27396e-09
YFL014W	chrII:555566_CT/C	-0.150977	0.0183868	3.74759e-09	FALSE	chrXV:172468_A/G	0.561237	0.316934	1.19128e-88	FALSE	0.120079	0.014426	2.54894e-06
YOR142W-B	chrII:267525_T/A	-0.378348	0.14492	8.32669e-67	FALSE	chrXV:591118_G/A	-0.599685	0.36955	1.09042e-138	TRUE	-0.264226	0.0697116	7.23928e-36
YOR303W	chrII:498404_T/A	-0.02372	0.000562776	0.444115	FALSE	chrXV:86295_C/A	0.070621	0.00530729	0.0228664	FALSE	-0.157785	0.0249144	4.20772e-07
YDR098C-B	chrIII:152546_A/G	-0.251685	0.0569426	2.89917e-20	FALSE	chrIV:638634_G/A	-0.438043	0.197183	7.74e-54	TRUE	-0.165821	0.0274118	7.99286e-10
YDR365W-B	chrIII:145017_C/T	-0.492104	0.235755	9.17411e-74	FALSE	chrIV:1213560_G/A	-0.299898	0.0938134	2.60609e-31	TRUE	-0.211694	0.0447944	6.76944e-17
YDR461W	chrIII:204750_G/A	-0.556064	0.3108	5.44468e-188	FALSE	chrIV:1385256_C/A	-0.566619	0.29319	1.523e-192	TRUE	0.407241	0.164977	3.30762e-120
YER138C	chrIII:96988_A/G	-0.240183	0.0527647	2.46782e-24	FALSE	chrV:456087_A/G	-0.614517	0.382625	1.98429e-119	TRUE	-0.176239	0.0310722	4.17038e-14
YFL027C	chrIII:210757_G/A	-0.765622	0.584261	7.29749e-199	FALSE	chrVI:77976_G/A	-0.0551955	0.0036602	0.00587841	TRUE	-0.103049	0.010579	3.03295e-07
YGL157W	chrIII:301452_A/G	0.161525	0.0257364	1.7828e-07	FALSE	chrVII:227872_T/C	0.112366	0.0125992	0.000267253	TRUE	0.0933507	0.00871954	0.00243885
YCL021W-A	chrIII:96799_G/A	-0.587881	0.348943	2.89692e-98	TRUE	chrVIII:96286_G/T	-0.0339436	0.000926591	0.173692	FALSE	0.152402	0.023224	1.3885e-09
YCL066W	chrIII:196733_C/T	0.912805	0.837255	0	FALSE	chrVIII:103046_A/G	-0.0892058	0.00824571	1.13598e-12	FALSE	-0.0220904	0.000485892	0.074696
YCL067C	chrIII:196733_C/T	0.862866	0.755097	0	FALSE	chrVIII:77502_A/G	-0.144786	0.0221675	1.04693e-21	FALSE	-0.0579709	0.00334353	9.39991e-05
YCR018C	chrIII:145017_C/T	-0.892896	0.797437	0	TRUE	chrVIII:98376_C/T	-0.0328379	0.000901938	0.0176848	FALSE	0.0952083	0.00906537	9.70945e-12
YCR039C	chrIII:196733_C/T	0.862866	0.755097	0	TRUE	chrVIII:77502_A/G	-0.144786	0.0221675	1.04693e-21	FALSE	-0.0579709	0.00334353	9.39991e-05
YCR040W	chrIII:196733_C/T	0.912805	0.837255	0	TRUE	chrVIII:103046_A/G	-0.0892058	0.00824571	1.13598e-12	FALSE	-0.0220904	0.000485892	0.074696
YCR041W	chrIII:204750_G/A	0.887773	0.794088	0	TRUE	chrVIII:117504_G/A	-0.0986545	0.0106396	1.4234e-12	FALSE	-0.0707362	0.00498635	3.26381e-07
YER160C	chrIII:152546_A/G	0.154204	0.0242554	5.64295e-07	FALSE	chrVIII:518458_G/A	0.123832	0.0143084	5.72265e-05	FALSE	-0.119893	0.0143703	9.73459e-05
YFL026W	chrIII:204750_G/A	-0.93499	0.875859	0	FALSE	chrVIII:103046_A/G	-0.0297683	0.00066342	0.0064102	FALSE	0.0638421	0.00406266	6.29967e-09
YFL027C	chrIII:204750_G/A	-0.868435	0.755423	0	FALSE	chrVIII:103046_A/G	-0.0989593	0.0081109	2.56529e-11	FALSE	0.141784	0.0200377	3.39614e-21
YGL032C	chrIII:196733_C/T	-0.865134	0.749766	4.95210198219961e-311	FALSE	chrVIII:103046_A/G	-0.0547141	0.00243842	0.000443406	FALSE	0.0754708	0.00567138	1.35032e-06
YGL089C	chrIII:204750_G/A	0.7539	0.585195	1.48874e-278	FALSE	chrVIII:103046_A/G	-0.327101	0.118389	3.8877e-87	FALSE	-0.26802	0.0716032	1.33789e-62
YIL015W	chrIII:204750_G/A	-0.918654	0.844709	0	FALSE	chrVIII:103046_A/G	-0.0882986	0.00663987	8.52996e-14	FALSE	0.108613	0.0117586	7.77341e-20
YIL016W	chrIII:204750_G/A	-0.100199	0.010682	0.000428752	FALSE	chrVIII:103046_A/G	0.356065	0.115944	1.35705e-33	FALSE	-0.248779	0.0616912	8.3134e-18
YJL170C	chrIII:196733_C/T	-0.835808	0.700514	5.60211e-280	FALSE	chrVIII:103046_A/G	-0.0910277	0.00660261	4.47051e-08	FALSE	0.138213	0.0190209	1.88485e-16
YJR004C	chrIII:204750_G/A	0.621661	0.404518	5.79166e-199	FALSE	chrVIII:103046_A/G	-0.404048	0.183434	9.28551e-107	FALSE	-0.383075	0.146273	3.55089e-98
YKL178C	chrIII:204750_G/A	0.899233	0.818219	0	FALSE	chrVIII:103046_A/G	-0.152664	0.0256347	5.17594e-35	FALSE	-0.117489	0.0137591	5.1565e-22
YKL209C	chrIII:204750_G/A	-0.934214	0.874399	0	FALSE	chrVIII:103046_A/G	-0.0412587	0.00132221	0.000150196	FALSE	0.0779538	0.00605719	1.25951e-12
YPL188W	chrIII:204750_G/A	-0.413905	0.174489	2.76639e-45	FALSE	chrVIII:98376_C/T	0.0855125	0.00939513	0.00225171	FALSE	0.180776	0.0325808	1.45606e-10
YJR029W	chrIII:137654_G/T	-0.267461	0.0889712	1.06338e-32	FALSE	chrX:490357_A/T	-0.627678	0.403652	1.15313e-134	TRUE	-0.185401	0.0343118	4.33875e-17
Q0140	chrIII:204750_G/A	-0.196244	0.0383426	2.83708e-11	FALSE	chrXI:39184_C/G	-0.274031	0.0688901	4.2447e-20	FALSE	0.184903	0.0340849	3.71379e-10
YCR018C	chrIII:163856_T/A	-0.741611	0.553091	4.12319e-179	TRUE	chrXII:627201_G/C	-0.0394919	0.0018634	0.0603325	FALSE	-0.0475658	0.00224938	0.0237861
YDR365W-B	chrIII:159894_A/T	-0.474277	0.241166	2.66948e-74	FALSE	chrXII:648649_C/T	-0.352846	0.133051	8.67372e-45	FALSE	-0.225054	0.0504804	3.2637e-20
YJR004C	chrIII:191932_C/T	0.614379	0.370731	1.90703e-110	FALSE	chrXII:660371_C/T	-0.115878	0.0160632	1.99719e-06	FALSE	-0.152255	0.0230615	5.04593e-10
YLR227W-B	chrIII:166390_G/C	-0.235558	0.0661695	1.80533e-47	FALSE	chrXII:599986_C/T	-0.80991	0.671233	2.25765e-290	TRUE	-0.150607	0.0225709	1.72603e-21
YLR237W	chrIII:190765_C/T	0.0236746	0.000287865	0.450631	FALSE	chrXII:392412_T/A	0.00166959	6.35142e-05	0.957567	FALSE	0.108229	0.0116414	0.000588048
YML045W	chrIII:145017_C/T	-0.443897	0.213528	1.10297e-67	FALSE	chrXIII:194335_C/T	-0.453725	0.208922	3.61878e-70	TRUE	-0.117464	0.0137987	7.87817e-07
YCL004W	chrIII:133715_G/A	-0.0182451	0.0005116	0.547713	TRUE	chrXIV:449640_A/G	0.196668	0.0414821	1.44073e-10	FALSE	0.174791	0.0305174	1.10408e-08
YCL019W	chrIII:81425_C/A	-0.742751	0.510009	6.3903e-266	TRUE	chrXIV:560313_A/T	-0.392664	0.159643	2.44862e-112	FALSE	-0.307947	0.0945225	6.62835e-76
YCL026C-B	chrIII:74346_A/G	0.738673	0.548608	2.43242e-190	TRUE	chrXV:152922_C/T	-0.189702	0.0353025	1.301e-20	FALSE	0.121009	0.0146484	1.83252e-09
YKL178C	chrIII:204750_G/A	0.901026	0.818219	0	FALSE	chrXV:837632_A/C	-0.0401591	0.00134782	0.00256589	FALSE	0.0543314	0.00293561	4.75584e-05
YOR142W-B	chrIII:145017_C/T	-0.335876	0.10381	2.81856e-50	FALSE	chrXV:602686_C/A	-0.619428	0.392016	1.1364e-135	TRUE	-0.218258	0.0475707	1.56344e-23
YPR137C-B	chrIII:166390_G/C	0.149854	0.0301871	1.96551e-25	FALSE	chrXVI:803590_T/C	-0.878207	0.759022	0	TRUE	0.115874	0.0133797	4.20977e-16
YPR158C-D	chrIII:166390_G/C	-0.507204	0.271728	4.22685e-132	FALSE	chrXVI:864677_C/T	-0.559418	0.332586	4.85071e-152	TRUE	-0.279491	0.0778505	5.60884e-50
YFL056C	chrIV:19638_C/T	0.139796	0.0143992	2.02838e-28	FALSE	chrVI:30187_G/A	-0.903967	0.819723	0	TRUE	0.119543	0.014289	1.55295e-21
YDL039C	chrIV:388147_T/C	-0.564504	0.325554	1.21432e-90	TRUE	chrVII:146595_T/C	0.130018	0.0154982	2.97518e-07	FALSE	-0.138522	0.0191718	4.84667e-08
YDR210W-B	chrIV:878249_A/C	-0.56678	0.312188	1.83927e-143	TRUE	chrVII:405432_C/T	0.502665	0.242227	5.68622e-120	FALSE	0.302432	0.0913552	2.95983e-52
YDR261W-B	chrIV:996583_G/A	-0.617894	0.387742	1.96007e-124	TRUE	chrVII:425446_A/C	0.279475	0.0769751	4.48699e-33	FALSE	0.155622	0.024226	8.23825e-12
YGR295C	chrIV:19638_C/T	0.189501	0.0211871	7.14159e-30	FALSE	chrVII:1066557_A/T	-0.832415	0.694104	8.70798e-285	TRUE	0.147985	0.0219144	2.52807e-19
YLR364W	chrIV:624969_T/G	-0.0546972	0.00292723	0.0784756	FALSE	chrVII:590527_C/G	0.00472474	4.7707e-07	0.879175	FALSE	0.152155	0.0231444	1.13422e-06
YOR192C-A	chrIV:969630_T/C	-0.190848	0.0385245	1.14844e-12	FALSE	chrVII:405432_C/T	0.485519	0.234097	5.11077e-65	FALSE	0.138256	0.0191107	2.19752e-07
YBL016W	chrIV:997624_A/G	0.154906	0.0172835	3.97213e-09	FALSE	chrVIII:103046_A/G	-0.524508	0.273885	6.93236e-76	FALSE	-0.152471	0.023264	6.5819e-09
YBR083W	chrIV:955222_C/T	0.110109	0.0118239	3.84702e-05	FALSE	chrVIII:103046_A/G	-0.512367	0.261747	1.57289e-70	FALSE	-0.102001	0.0104108	0.00013592
YCL027W	chrIV:997624_A/G	0.182866	0.0219803	1.00183e-18	FALSE	chrVIII:103046_A/G	-0.741419	0.54796	6.9166e-187	FALSE	-0.123293	0.0152119	1.67558e-09
YCL055W	chrIV:997624_A/G	0.221741	0.0378971	1.41644e-19	FALSE	chrVIII:103046_A/G	-0.599504	0.357923	1.22401e-107	FALSE	-0.155213	0.0241081	1.4715e-10
YCR089W	chrIV:997624_A/G	0.192475	0.0306849	3.95036e-12	FALSE	chrVIII:103046_A/G	-0.416489	0.172347	3.80639e-47	FALSE	-0.201605	0.0406735	3.63894e-13
YDR034C-D	chrIV:521286_TA/T	-0.451342	0.222397	1.00582e-64	TRUE	chrVIII:124744_G/A	0.356785	0.127577	3.41545e-43	FALSE	0.189838	0.0360534	3.29956e-14
YDR124W	chrIV:955222_C/T	0.102356	0.0106009	0.000331649	FALSE	chrVIII:103046_A/G	-0.379028	0.142487	1.69989e-37	FALSE	-0.177164	0.0314072	6.6841e-10
YFL047W	chrIV:997624_A/G	0.0622327	0.0038815	0.0360572	FALSE	chrVIII:142368_T/C	-0.315503	0.0992784	3.74473e-25	FALSE	-0.0985652	0.00971796	0.00091727
YHL050C	chrIV:1513649_T/C	0.16312	0.0176428	1.59812e-15	FALSE	chrVIII:13065_G/A	-0.752882	0.564442	6.27292e-193	TRUE	0.0985692	0.00969747	1.1391e-06
YHR005C	chrIV:996583_G/A	0.213115	0.0414659	7.27609e-20	FALSE	chrVIII:98376_C/T	-0.647774	0.417945	2.68586e-130	TRUE	-0.111007	0.0123319	1.40604e-06
YHR084W	chrIV:997624_A/G	0.198635	0.0314087	3.46905e-13	FALSE	chrVIII:103046_A/G	-0.473392	0.223191	1.60926e-60	FALSE	-0.119648	0.0143258	9.69301e-06
YIL037C	chrIV:997624_A/G	0.143347	0.0172778	1.51764e-06	FALSE	chrVIII:103046_A/G	-0.284812	0.0806098	5.40684e-21	FALSE	-0.133115	0.0177321	7.66062e-06
YIL080W	chrIV:961189_A/G	0.063343	0.00365945	0.0410038	FALSE	chrVIII:117504_G/A	-0.1656	0.0270344	1.09568e-07	FALSE	-0.0481966	0.00232264	0.119837
YJL157C	chrIV:959283_C/T	0.159219	0.0216891	8.35379e-12	FALSE	chrVIII:103046_A/G	-0.653803	0.423802	8.99466e-131	FALSE	-0.138755	0.0192583	2.36362e-09
YLR452C	chrIV:955222_C/T	0.157924	0.0244103	9.58872e-13	FALSE	chrVIII:103046_A/G	-0.688294	0.472226	2.7632e-152	FALSE	-0.146585	0.021501	3.24244e-11
YMR065W	chrIV:997624_A/G	0.185513	0.0263757	1.49767e-12	FALSE	chrVIII:103046_A/G	-0.522031	0.271234	3.01989e-76	FALSE	-0.164752	0.0271625	2.85045e-10
YMR232W	chrIV:997624_A/G	0.236077	0.0444358	6.80655e-22	FALSE	chrVIII:103046_A/G	-0.579443	0.334041	3.78779e-102	FALSE	-0.205282	0.0421709	3.83511e-17
YNL279W	chrIV:997624_A/G	0.224872	0.0392867	7.99761e-21	FALSE	chrVIII:103046_A/G	-0.605392	0.364724	6.86494e-113	FALSE	-0.199216	0.0397153	7.45705e-17
YNR044W	chrIV:997624_A/G	0.214477	0.0342614	4.74431e-21	FALSE	chrVIII:103046_A/G	-0.657131	0.429911	1.97014e-138	FALSE	-0.189534	0.0359488	5.81955e-17
YPL156C	chrIV:996583_G/A	0.08079	0.00595353	0.00698919	FALSE	chrVIII:98376_C/T	-0.278442	0.0766427	7.43515e-20	FALSE	-0.123679	0.0153083	3.79679e-05
YJL133C-A	chrIV:768037_T/C	-0.039032	0.00137358	0.210187	FALSE	chrXI:463846_C/A	0.00133556	1.59325e-09	0.965786	FALSE	0.147942	0.0219023	2.25441e-06
YDR098C-B	chrIV:638634_G/A	-0.438807	0.195076	8.55542e-58	TRUE	chrXII:640445_G/A	-0.344484	0.11264	6.49809e-38	FALSE	-0.170529	0.0289729	5.16007e-11
YDR276C	chrIV:1003824_C/T	-0.265038	0.0530867	1.77743e-23	TRUE	chrXII:657022_T/C	0.51047	0.257619	1.52221e-73	FALSE	0.125975	0.0158601	1.26487e-06
YDR365W-B	chrIV:1213560_G/A	-0.299903	0.0920549	2.72563e-27	TRUE	chrXII:657022_T/C	-0.385308	0.145366	1.6618e-42	FALSE	-0.179881	0.0323303	3.84879e-11
YDR541C	chrIV:1517758_T/C	0.144126	0.021508	1.67935e-06	TRUE	chrXII:1022933_C/T	0.186485	0.0340667	6.71937e-10	FALSE	-0.201899	0.0407971	2.4998e-11
YDR545W	chrIV:1517758_T/C	-0.491953	0.26568	2.19711e-132	TRUE	chrXII:1057759_T/C	-0.634235	0.404367	2.16757e-189	FALSE	-0.178746	0.031969	3.75032e-24
YLR466W	chrIV:1517758_T/C	-0.40009	0.180785	2.05114e-70	FALSE	chrXII:1055655_A/T	-0.590573	0.350604	1.00052e-130	TRUE	-0.178449	0.0318577	3.56647e-17
YLR467W	chrIV:1517758_T/C	-0.491953	0.26568	2.19711e-132	FALSE	chrXII:1057759_T/C	-0.634235	0.404367	2.16757e-189	TRUE	-0.178746	0.031969	3.75032e-24
YOR396W	chrIV:1517758_T/C	-0.491953	0.26568	2.19711e-132	FALSE	chrXII:1057759_T/C	-0.634235	0.404367	2.16757e-189	FALSE	-0.178746	0.031969	3.75032e-24
YDL039C	chrIV:388221_G/T	-0.56591	0.314315	1.51333e-88	TRUE	chrXIII:366043_T/C	-0.0918661	0.00773801	0.000352266	FALSE	0.128251	0.0164442	6.48076e-07
YDL125C	chrIV:242001_G/C	-0.676561	0.462977	5.38733e-142	TRUE	chrXIV:456295_T/C	-0.0416622	0.00181497	0.0647352	FALSE	-0.150098	0.0225359	4.49703e-11
YDR099W	chrIV:653336_C/T	-0.111619	0.0117312	0.000293697	TRUE	chrXIV:449640_A/G	0.0788386	0.00468542	0.0105364	FALSE	0.176146	0.0309348	1.37102e-08
YDR133C	chrIV:725095_G/A	0.790554	0.620378	1.79745e-230	TRUE	chrXIV:449640_A/G	-0.155635	0.0234125	8.6587e-17	FALSE	-0.1236	0.0152776	2.9512e-11
YDR134C	chrIV:725095_G/A	0.772904	0.599585	2.36803e-217	TRUE	chrXIV:472575_AG/A	-0.170263	0.0281424	7.84166e-19	FALSE	-0.119293	0.0142356	3.59463e-10
YDR539W	chrIV:1513649_T/C	0.689103	0.491399	1.01671e-173	TRUE	chrXIV:473303_T/C	0.280719	0.0773672	2.37696e-41	FALSE	-0.17871	0.0319599	1.22554e-18
YDR541C	chrIV:1517758_T/C	0.136945	0.021508	3.51251e-06	TRUE	chrXIV:472575_AG/A	0.279207	0.0769512	1.34577e-20	FALSE	-0.180787	0.0327073	1.02965e-09
YJL158C	chrIV:1110371_CA/C	0.0209095	0.00026484	0.488484	FALSE	chrXIV:370084_T/C	-0.228262	0.0571316	9.92401e-14	FALSE	0.154434	0.0237569	3.89927e-07
YLR367W	chrIV:1072962_G/A	0.110445	0.019569	2.63827e-09	FALSE	chrXIV:373628_AT/A	-0.787674	0.629105	7.34138e-229	FALSE	0.10192	0.0103659	3.8895e-08
YNL325C	chrIV:1095148_T/G	0.0681228	0.00460905	0.0219426	FALSE	chrXIV:442493_CTCTT/C	0.295567	0.0797262	3.31751e-22	FALSE	0.16081	0.025707	8.37037e-08
YDL039C	chrIV:388147_T/C	-0.582822	0.325554	7.12747e-96	TRUE	chrXV:588514_A/G	-0.137466	0.017169	5.50886e-08	FALSE	0.152838	0.0233094	1.59505e-09
YOR045W	chrIV:849796_T/C	0.0388984	0.00172246	0.208705	FALSE	chrXV:221859_T/C	0.0843853	0.00707037	0.00646178	FALSE	-0.160199	0.0256866	2.66364e-07
YOR133W	chrIV:1248530_C/G	0.415873	0.178228	3.04877e-157	FALSE	chrXV:582005_C/T	-0.726912	0.531981	6.59046968402411e-314	TRUE	0.348835	0.121721	1.68042e-121
YMR132C	chrIV:32140_TC/T	-0.028146	4.20272e-05	0.366596	FALSE	chrXVI:230687_T/A	0.0267051	0.000517546	0.388296	FALSE	0.183664	0.0332595	5.14934e-09
YPR194C	chrIV:969630_T/C	-0.27845	0.0863042	3.10425e-31	FALSE	chrXVI:927980_A/G	0.572873	0.331573	4.02988e-106	TRUE	-0.203965	0.0415826	5.36254e-18
YEL076C	chrV:13307_A/G	-0.59103	0.352737	1.29494e-129	TRUE	chrXII:1055655_A/T	-0.425264	0.179442	3.85453e-77	FALSE	-0.157977	0.0249661	1.02943e-13
YER160C	chrV:509583_A/G	-0.529038	0.285755	1.75853e-97	TRUE	chrXII:213996_A/G	-0.371713	0.145631	3.67899e-54	FALSE	-0.234784	0.0550778	3.80667e-24
YCR024C-A	chrV:554931_T/C	-0.00887816	6.85313e-08	0.775256	FALSE	chrXIII:858326_CCTT/C	-0.0268233	0.000921249	0.388163	FALSE	-0.16802	0.0281974	7.72944e-08
YER138C	chrV:443371_G/GC	-0.63428	0.395493	8.14279e-124	TRUE	chrXIII:196123_A/G	-0.203887	0.0407514	5.94567e-18	FALSE	-0.147335	0.021724	3.0684e-10
YER107C	chrV:363833_T/C	0.381512	0.13501	2.97861e-40	TRUE	chrXIV:464117_A/T	0.272404	0.0773373	3.52042e-22	FALSE	-0.164591	0.0270466	2.91674e-09
YFL002W-A	chrVI:149845_CT/C	-0.414952	0.175896	2.12774e-58	TRUE	chrVII:804429_G/A	-0.455472	0.21273	2.56957e-68	FALSE	-0.155863	0.0242841	1.62239e-10
YGR161W-B	chrVI:149845_CT/C	-0.414952	0.175896	2.12774e-58	FALSE	chrVII:804429_G/A	-0.455472	0.21273	2.56957e-68	TRUE	-0.155863	0.0242841	1.62239e-10
YFL052W	chrVI:30187_G/A	-0.325408	0.110047	5.81373e-63	TRUE	chrX:28380_C/T	0.731416	0.527174	3.93491e-213	FALSE	0.179682	0.0322843	3.16213e-22
YFL054C	chrVI:30187_G/A	-0.642858	0.417992	6.9259e-300	TRUE	chrX:28380_C/T	0.560773	0.301763	7.01937e-257	FALSE	0.370303	0.137118	2.15319e-149
YFL055W	chrVI:30187_G/A	-0.568888	0.329327	7.9854842206029e-319	TRUE	chrX:28380_C/T	0.682601	0.45159	0	FALSE	0.345174	0.11914	3.71422e-174
YFL059W	chrVI:29907_G/T	-0.444048	0.201063	7.34301e-63	TRUE	chrX:722676_A/C	0.376517	0.138808	2.42242e-47	FALSE	0.209028	0.0437016	9.46838e-17
YLR053C	chrVI:111687_A/G	-0.212724	0.0429153	4.96449e-12	FALSE	chrXII:252851_GCGTCGTCCTCACCAT/G	0.0814629	0.00728905	0.00755613	TRUE	0.126542	0.0160028	3.47843e-05
YFL059W	chrVI:30187_G/A	-0.479395	0.208644	5.8176e-92	TRUE	chrXIV:18838_C/T	0.510671	0.251434	4.81538e-102	FALSE	0.298617	0.0886929	2.96669e-41
YKR034W	chrVI:95387_G/C	-0.573693	0.33329	7.05045e-96	FALSE	chrXIV:366158_G/T	-0.189753	0.0367343	3.77516e-14	FALSE	-0.116033	0.0134704	3.02901e-06
YKR039W	chrVI:111687_A/G	-0.433262	0.190909	1.82747e-52	FALSE	chrXIV:366158_G/T	-0.275957	0.0776284	1.05813e-23	FALSE	-0.0804025	0.00646291	0.00277423
YGL082W	chrVII:345331_C/T	-0.0990705	0.0105809	0.00132497	TRUE	chrVIII:83441_C/T	-0.122376	0.0151212	7.44032e-05	FALSE	0.136247	0.0185689	1.05656e-05
YGR109W-B	chrVII:705215_C/T	-0.908281	0.826893	0	TRUE	chrVIII:122370_A/G	-0.0675917	0.00491286	1.41741e-07	FALSE	0.0651697	0.00424236	3.8588e-07
YAL028W	chrVII:329109_A/G	0.0363199	0.00114128	0.241844	FALSE	chrIX:83087_T/C	0.0303644	0.00073313	0.327849	FALSE	0.164766	0.0271599	1.32971e-07
YER102W	chrVII:344309_T/G	0.0159907	0.000271886	0.607123	FALSE	chrIX:83087_T/C	0.0433794	0.00207102	0.163239	FALSE	-0.149782	0.0224492	1.6606e-06
YER162C	chrVII:329109_A/G	0.0184132	0.00030646	0.554724	FALSE	chrIX:83087_T/C	-0.0343654	0.00137399	0.27043	FALSE	0.134509	0.0181008	1.74129e-05
YFL016C	chrVII:329109_A/G	-0.112256	0.012497	0.000294242	FALSE	chrIX:84138_T/C	-0.0463232	0.00242417	0.134212	FALSE	0.146076	0.0213507	2.58988e-06
YIL036W	chrVII:329109_A/G	0.00535163	1.38593e-05	0.86284	FALSE	chrIX:83087_T/C	-0.0232811	0.000719122	0.452434	FALSE	0.176321	0.031103	1.63214e-08
YIL077C	chrVII:344309_T/G	-0.0339439	0.00107713	0.273164	FALSE	chrIX:83087_T/C	-0.0976533	0.00995193	0.00165718	FALSE	0.147948	0.0219028	2.00901e-06
YJL165C	chrVII:344309_T/G	0.0177656	0.000268291	0.567052	FALSE	chrIX:83087_T/C	-0.0198196	0.000492556	0.523116	FALSE	0.167118	0.0279465	8.864e-08
YMR165C	chrVII:344309_T/G	0.0561212	0.00306664	0.0704908	FALSE	chrIX:75045_T/C	-0.0345555	0.00135641	0.265191	FALSE	0.160991	0.025936	2.47537e-07
YNL073W	chrVII:329109_A/G	-0.016335	0.000309276	0.599185	FALSE	chrIX:85309_C/T	-0.0351184	0.00146275	0.258673	FALSE	0.155041	0.0240471	7.08459e-07
YNL112W	chrVII:248225_G/C	0.0623867	0.0038316	0.0443067	FALSE	chrIX:166175_C/T	-0.0186995	0.000349748	0.546262	FALSE	-0.164623	0.0271276	1.30805e-07
YNR033W	chrVII:344309_T/G	0.000852982	1.0718e-06	0.978103	FALSE	chrIX:83087_T/C	-0.000843729	9.823e-06	0.978341	FALSE	0.161309	0.0260375	2.4933e-07
YDR340W	chrVII:1064969_A/G	-0.0120372	0.000351003	0.699947	FALSE	chrX:350651_G/A	0.00362707	1.96348e-05	0.907448	FALSE	-0.137693	0.0189346	1.12533e-05
YGL157W	chrVII:196914_AT/A	0.100539	0.0121593	0.000733502	TRUE	chrXII:1057759_T/C	0.262888	0.0718532	3.74e-18	FALSE	0.164261	0.0269737	4.0112e-08
YGR027W-B	chrVII:529347_A/T	-0.652511	0.456273	1.3106e-302	TRUE	chrXII:818534_G/T	-0.48806	0.230232	2.45166e-215	FALSE	-0.410775	0.168664	2.18862e-171
YGR027W-B	chrVII:529347_A/T	-0.674169	0.456273	1.32718e-140	TRUE	chrXII:677164_A/G	-0.118383	0.0134804	1.99148e-07	FALSE	-0.11999	0.0143971	1.37262e-07
YGR049W	chrVII:587240_A/G	0.509447	0.238327	9.23914e-139	TRUE	chrXII:657022_T/C	0.67162	0.451348	1.70905e-203	FALSE	0.104503	0.0109178	1.85536e-09
YGR234W	chrVII:959586_CG/C	0.23993	0.0742074	2.05453e-50	TRUE	chrXII:657022_T/C	0.829005	0.682809	1.44641e-303	FALSE	-0.103945	0.0107963	1.28569e-11
YKL011C	chrVII:779852_C/T	-0.019994	0.000316484	0.52181	FALSE	chrXII:491511_C/T	0.00915354	8.79196e-05	0.76928	FALSE	0.129661	0.0168244	3.51146e-05
YGR038W	chrVII:559414_CT/C	-0.822196	0.66996	3.24751e-262	TRUE	chrXIII:411113_C/T	-0.161362	0.0259997	3.25785e-20	FALSE	-0.087075	0.00758099	4.50502e-07
YGR282C	chrVII:1056872_A/G	-0.658415	0.436031	1.16575e-130	TRUE	chrXIII:33242_G/T	0.0329768	0.000866678	0.155706	FALSE	-0.1404	0.0197129	2.03686e-09
YGR205W	chrVII:904249_C/T	0.00768304	0.000223439	0.804342	TRUE	chrXIV:464117_A/T	0.0145636	0.00042408	0.638638	FALSE	0.177181	0.0313433	1.43686e-08
YGR222W	chrVII:934700_G/A	0.45944	0.199256	5.06181e-56	TRUE	chrXIV:464117_A/T	-0.0763489	0.00629827	0.00532309	FALSE	-0.208993	0.0436494	4.37871e-14
YJR154W	chrVII:405432_C/T	0.149811	0.0262629	1.19373e-07	FALSE	chrXIV:472575_AG/A	-0.388871	0.146925	5.35298e-40	FALSE	-0.176025	0.0309796	5.43783e-10
YNL067W	chrVII:228148_C/T	0.551293	0.295054	1.37596e-88	FALSE	chrXIV:377751_G/A	-0.234916	0.0567736	3.0924e-20	FALSE	0.142624	0.0203486	1.41379e-08
YGR296W	chrVII:1068261_T/C	-0.45237	0.188564	2.05233e-66	TRUE	chrXVI:29604_CA/C	-0.443005	0.197415	4.11402e-64	FALSE	-0.123635	0.0152958	4.56162e-07
YOR300W	chrVII:275701_C/T	-0.0266126	0.000446164	0.389303	FALSE	chrXVI:592674_T/C	-0.023251	0.000825317	0.451996	FALSE	-0.189053	0.0357226	1.35459e-09
YPL283C	chrVII:1068261_T/C	-0.45237	0.188564	2.05233e-66	FALSE	chrXVI:29604_CA/C	-0.443005	0.197415	4.11402e-64	TRUE	-0.123635	0.0152958	4.56162e-07
YNL278W	chrVIII:77502_A/G	0.213059	0.0451332	4.16222e-12	FALSE	chrIX:299767_A/G	-0.0209755	0.00069161	0.490083	FALSE	0.156593	0.0245149	3.00055e-07
YBR092C	chrVIII:174120_A/C	0.366883	0.138828	3.2149e-36	FALSE	chrX:658664_T/TC	0.140911	0.0191103	6.00636e-07	FALSE	0.224351	0.0503673	3.09937e-15
YBR240C	chrVIII:176826_T/C	0.475969	0.239155	2.25315e-68	FALSE	chrX:658664_T/TC	0.298905	0.0877636	1.77776e-30	FALSE	0.183169	0.0335717	6.80601e-13
YCR020C	chrVIII:181842_G/A	0.405252	0.172754	4.38967e-47	FALSE	chrX:647196_C/T	0.271443	0.071805	3.27514e-23	FALSE	0.192952	0.0372478	9.26968e-13
YHL008C	chrVIII:83441_C/T	-0.897781	0.791546	0	TRUE	chrX:51007_C/T	0.131792	0.0165036	3.20879e-22	FALSE	0.121037	0.014654	3.57853e-19
YHL048W	chrVIII:13065_G/A	-0.904195	0.817865	0	TRUE	chrX:723691_A/G	0.082856	0.00630192	3.1412e-10	FALSE	0.0685145	0.00468482	1.80218e-07
YLR004C	chrVIII:176826_T/C	0.456683	0.217151	1.35148e-61	FALSE	chrX:658664_T/TC	0.242417	0.0571254	2.82944e-20	FALSE	0.243912	0.0595302	1.53278e-20
YOL055C	chrVIII:176826_T/C	0.391231	0.163236	3.86377e-42	FALSE	chrX:662679_C/T	0.217248	0.046002	6.4941e-15	FALSE	0.181051	0.0328055	6.28021e-11
YPL214C	chrVIII:173923_T/G	0.246617	0.0649895	4.20541e-16	FALSE	chrX:658664_T/TC	0.157199	0.0244357	1.65316e-07	FALSE	0.126832	0.0160987	2.22126e-05
YHR054C	chrVIII:209079_C/T	-0.714965	0.513589	2.20073e-167	TRUE	chrXII:657022_T/C	0.122818	0.0149908	9.26905e-09	FALSE	-0.132981	0.017679	5.3429e-10
YBR093C	chrVIII:377086_G/C	-0.114594	0.00932936	0.000116183	FALSE	chrXIII:26468_T/C	-0.278509	0.0753642	3.43697e-20	FALSE	0.179476	0.0322196	1.8364e-09
YCL055W	chrVIII:96286_G/T	-0.563845	0.325258	4.21583e-92	FALSE	chrXIII:411113_C/T	0.174142	0.031446	4.83644e-12	FALSE	-0.13296	0.0176661	1.16242e-07
YER072W	chrVIII:377086_G/C	-0.150925	0.0176155	4.33042e-07	FALSE	chrXIII:27643_A/G	-0.264495	0.0679588	2.20375e-18	FALSE	0.169012	0.0285587	1.54242e-08
YJL012C	chrVIII:380512_T/C	-0.149672	0.0195164	5.918e-07	FALSE	chrXIII:23620_G/A	-0.237059	0.0553383	4.57721e-15	FALSE	0.175026	0.0306568	5.5533e-09
YML123C	chrVIII:380512_T/C	-0.181644	0.0281355	2.54568e-10	FALSE	chrXIII:23620_G/A	-0.350224	0.121291	1.38439e-32	TRUE	0.187603	0.0352211	6.54674e-11
YMR232W	chrVIII:103046_A/G	-0.563325	0.32131	1.54512e-92	FALSE	chrXIII:411113_C/T	0.170901	0.0301664	9.66958e-12	FALSE	-0.16673	0.0277877	3.01832e-11
YNL279W	chrVIII:96286_G/T	-0.570408	0.332514	2.02586e-93	FALSE	chrXIII:411113_C/T	0.137493	0.0198106	4.6147e-08	FALSE	-0.136579	0.018641	5.73173e-08
YNR044W	chrVIII:103046_A/G	-0.644764	0.416967	1.29385e-125	FALSE	chrXIII:415772_T/G	0.150329	0.0231168	1.79782e-10	FALSE	-0.102447	0.0104972	1.24918e-05
YPL019C	chrVIII:380512_T/C	-0.139527	0.0161095	3.92594e-06	FALSE	chrXIII:27643_A/G	-0.219877	0.0475624	5.2064e-13	FALSE	0.159396	0.0254096	1.38307e-07
YHL048W	chrVIII:13065_G/A	-0.901777	0.817865	0	TRUE	chrXIV:18838_C/T	0.0807981	0.00592794	8.79807e-10	FALSE	0.0778059	0.00601534	3.24766e-09
YHR027C	chrVIII:161994_G/A	0.319409	0.09633	2.26281e-26	TRUE	chrXIV:464117_A/T	0.118143	0.0143279	5.59612e-05	FALSE	-0.170175	0.0289448	7.62274e-09
YHR115C	chrVIII:343053_G/A	-0.550405	0.308217	8.43397e-88	TRUE	chrXIV:376313_C/T	0.205127	0.0416748	7.76571e-16	FALSE	-0.13105	0.0171895	2.00885e-07
YCR020C	chrVIII:174120_A/C	0.44407	0.194161	8.4431e-52	FALSE	chrXV:142608_C/A	-0.0577882	0.00311279	0.0369539	FALSE	-0.17322	0.0300139	5.67289e-10
YHL016C	chrVIII:77502_A/G	-0.617528	0.379665	1.48193e-109	TRUE	chrXV:172468_A/G	0.0137104	8.37783e-05	0.575047	FALSE	0.139197	0.0193683	1.54633e-08
YLR004C	chrVIII:176826_T/C	0.466314	0.217151	1.56276e-57	FALSE	chrXV:172468_A/G	-0.0592189	0.00325653	0.0304937	FALSE	-0.162456	0.0264052	3.74813e-09
YOL133W	chrVIII:103046_A/G	-0.215541	0.0518866	1.3866e-14	FALSE	chrXV:57010_A/T	0.398271	0.16041	4.34307e-43	TRUE	-0.140832	0.0198471	3.91466e-07
YOR087W	chrVIII:461438_T/C	0.223825	0.0463791	2.43139e-13	FALSE	chrXV:492116_T/C	0.0157166	4.44336e-05	0.60236	TRUE	-0.193403	0.0372824	2.26762e-10
YHL009W-B	chrVIII:83441_C/T	-0.631683	0.407345	5.83428026482503e-310	TRUE	chrXVI:434157_C/T	-0.595016	0.343978	1.62782e-290	FALSE	-0.344911	0.118903	1.15875e-144
YHL049C	chrVIII:13065_G/A	-0.384785	0.127155	7.52796e-44	TRUE	chrXVI:927980_A/G	-0.39421	0.148116	1.09651e-45	FALSE	-0.166032	0.0274941	4.22875e-10
YIL141W	chrIX:270588_C/A	-0.0335005	0.000713807	0.279403	FALSE	chrX:553441_T/C	-0.00972496	0.000112744	0.753312	FALSE	0.182955	0.0334624	4.59625e-09
YJL225C	chrIX:28874_G/C	-0.548211	0.298044	1.18044e-157	FALSE	chrX:28380_C/T	-0.55288	0.316153	1.85712e-159	TRUE	-0.307657	0.0946597	1.0568e-63
YGR074W	chrIX:337219_T/G	0.00341221	3.16047e-06	0.912221	FALSE	chrXIV:218712_CA/C	0.0187425	0.000338869	0.544859	FALSE	-0.180489	0.032605	7.34268e-09
YIL080W	chrIX:213605_C/T	-0.853805	0.715765	0	TRUE	chrXIV:544644_G/A	-0.204793	0.0420107	1.01124e-41	FALSE	-0.177333	0.0313818	2.75319e-32
YOR034C	chrIX:38467_T/C	0.0221209	0.000616561	0.476187	FALSE	chrXIV:356370_C/T	-0.0159826	0.000151988	0.606705	FALSE	0.179295	0.0321503	9.30135e-09
YGR087C	chrIX:128099_GA/G	-0.181916	0.0306112	4.43346e-10	FALSE	chrXV:170921_A/G	0.318335	0.0994783	9.13174e-27	FALSE	-0.169993	0.0289085	5.27941e-09
YHR139C	chrIX:143092_G/A	-0.245132	0.0576886	3.53598e-19	FALSE	chrXV:170921_A/G	0.43916	0.191429	1.45379e-53	FALSE	-0.15431	0.0238244	1.18163e-08
YIL037C	chrIX:283290_C/T	-0.660395	0.431607	3.62324e-130	TRUE	chrXV:837632_A/C	-0.0661673	0.00460855	0.00462112	FALSE	0.126227	0.015907	7.76523e-08
YOL159C-A	chrIX:52905_C/T	0.348249	0.122532	3.75759e-37	FALSE	chrXV:39805_C/T	-0.410773	0.16693	1.42048e-49	TRUE	0.121512	0.014774	4.15819e-06
YIR042C	chrIX:424866_T/C	-0.835196	0.719407	0	TRUE	chrXVI:29604_CA/C	0.240383	0.0596018	1.89017e-65	FALSE	0.221342	0.0490166	6.02311e-57
YJR029W	chrX:487279_T/C	-0.657475	0.43738	7.52638e-140	TRUE	chrXII:818534_G/T	-0.21745	0.0490306	7.9644e-22	FALSE	-0.139276	0.0193826	4.70238e-10
YBR093C	chrX:61449_A/G	0.182468	0.0332303	7.88879e-10	FALSE	chrXIII:42127_A/G	-0.237106	0.0562844	2.04408e-15	FALSE	-0.194653	0.0379178	5.76289e-11
YDL243C	chrX:28380_C/T	0.701912	0.480834	1.09533e-160	FALSE	chrXIII:333449_G/A	-0.165088	0.0275359	3.28846e-14	FALSE	-0.16679	0.0278404	1.75333e-14
YER072W	chrX:51007_C/T	0.181163	0.0318118	8.91687e-10	FALSE	chrXIII:42127_A/G	-0.237617	0.0571218	1.39889e-15	FALSE	-0.212625	0.0452411	7.66699e-13
YGR233C	chrX:61449_A/G	0.188297	0.0349886	5.01745e-10	FALSE	chrXIII:23620_G/A	-0.169029	0.0286012	2.23289e-08	FALSE	-0.169069	0.0286085	2.22061e-08
YJL012C	chrX:59658_G/GTAGAAA	0.201579	0.0414638	1.0583e-11	FALSE	chrXIII:33242_G/T	-0.220838	0.0480979	1.06937e-13	FALSE	-0.209502	0.043918	1.65039e-12
YML123C	chrX:61449_A/G	0.279189	0.0782611	6.70789e-23	FALSE	chrXIII:33242_G/T	-0.316617	0.100361	1.23856e-28	TRUE	-0.222396	0.0494934	2.43578e-15
YDL243C	chrX:28380_C/T	0.686363	0.480834	2.56607e-157	FALSE	chrXIV:472575_AG/A	0.191896	0.0371774	9.74921e-19	FALSE	0.156562	0.0245304	3.92742e-13
YDL243C	chrX:30874_CGTAAA/C	0.686558	0.458806	1.65178e-149	FALSE	chrXIV:21635_T/G	0.195153	0.0373636	3.51336e-18	FALSE	-0.119033	0.0141151	8.63983e-08
YFL059W	chrX:723691_A/G	0.403747	0.139947	5.76035e-59	FALSE	chrXIV:21635_T/G	0.503029	0.257384	2.09179e-85	FALSE	-0.236909	0.0559099	3.80537e-23
YFL062W	chrX:722676_A/C	0.359944	0.113978	7.89476e-41	FALSE	chrXIV:18838_C/T	0.443748	0.199397	6.17277e-59	FALSE	-0.151868	0.022956	4.73889e-09
YIR043C	chrX:722676_A/C	0.411999	0.151273	5.00879e-57	FALSE	chrXIV:18838_C/T	0.482161	0.235128	1.14106e-74	FALSE	-0.148596	0.0219774	1.31932e-09
YJL014W	chrX:409224_G/GT	-0.649307	0.414424	1.93709e-127	TRUE	chrXIV:473303_T/C	0.132985	0.0191918	1.48282e-08	FALSE	0.14168	0.0200601	1.63463e-09
YJR095W	chrX:622799_A/G	0.650362	0.422129	1.05163e-124	TRUE	chrXIV:487250_G/C	0.0115856	0.000278352	0.624625	FALSE	0.117677	0.0138353	7.62234e-07
YJR148W	chrX:707018_G/A	-0.269495	0.0711535	1.08216e-19	TRUE	chrXIV:487250_G/C	-0.202561	0.0423919	5.80913e-12	FALSE	0.182664	0.0333879	4.89518e-10
YNL336W	chrX:711335_G/A	0.12909	0.0258065	4.02565e-14	FALSE	chrXIV:18838_C/T	-0.818353	0.675329	2.16495e-267	TRUE	0.120786	0.0145145	1.38305e-12
YCR020C	chrX:662679_C/T	0.294841	0.0851725	1.90936e-22	FALSE	chrXV:137682_G/A	-0.0771631	0.00585692	0.00910698	FALSE	-0.168063	0.0282638	1.6599e-08
YJR095W	chrX:622799_A/G	0.651598	0.422129	3.44597e-127	TRUE	chrXV:152922_C/T	0.0792098	0.00533464	0.000739829	FALSE	-0.143221	0.020486	1.34517e-09
YLR004C	chrX:641753_G/A	0.232993	0.053523	2.58945e-14	FALSE	chrXV:170921_A/G	-0.0652437	0.00489465	0.0306967	FALSE	-0.156758	0.0245674	2.42238e-07
YOL055C	chrX:641753_G/A	0.229157	0.0509436	6.83047e-14	FALSE	chrXV:130049_A/G	-0.0841419	0.00791528	0.00535817	FALSE	-0.156839	0.0245648	2.41016e-07
YOL109W	chrX:699851_G/A	0.00908781	0.00020049	0.77094	FALSE	chrXV:669720_G/A	0.0116668	4.57516e-05	0.70858	FALSE	0.134595	0.0180867	1.77932e-05
YOR388C	chrX:41329_AT/A	0.477736	0.249469	1.02862e-66	FALSE	chrXV:1067520_G/A	-0.106091	0.0117217	3.72433e-05	TRUE	-0.278013	0.0770337	5.77062e-26
YDR018C	chrXI:605622_C/T	0.0267612	0.000336008	0.389515	FALSE	chrXII:601489_A/G	0.0861126	0.00840513	0.00564785	FALSE	-0.138835	0.0191865	9.0054e-06
YKR053C	chrXI:535579_G/T	-0.630893	0.398442	1.84886e-117	TRUE	chrXIV:480472_A/C	0.0695339	0.00463978	0.00364723	FALSE	-0.149129	0.0222564	5.99997e-10
YIL066C	chrXII:507450_G/GAAGAAGGAC	0.631555	0.359599	4.16953e-136	FALSE	chrXII:646705_A/G	-0.390377	0.152548	2.85353e-63	FALSE	-0.131116	0.0171805	1.82084e-09
YLR411W	chrXII:628215_G/T	0.17477	0.0193243	8.06256e-11	FALSE	chrXII:891003_T/C	-0.495279	0.237041	1.04248e-66	FALSE	0.186389	0.0346888	3.89472e-12
YLR180W	chrXII:514634_A/T	0.270662	0.0797533	1.01079e-20	TRUE	chrXIII:409219_TCAACAACAA/T	-0.237088	0.0542322	2.03437e-16	FALSE	0.233623	0.0545605	5.44805e-16
YML133C	chrXII:18699_T/C	-0.390652	0.180176	1.13915e-51	FALSE	chrXIII:9746_C/T	-0.436271	0.189741	1.80635e-62	TRUE	-0.187564	0.0351875	2.68271e-14
YMR050C	chrXII:213996_A/G	-0.260367	0.0918485	1.23494e-33	FALSE	chrXIII:366043_T/C	-0.668256	0.447383	5.34664e-157	TRUE	-0.164634	0.0271206	5.21269e-15
YMR318C	chrXII:646705_A/G	0.0717568	0.00524468	0.00627657	FALSE	chrXIII:913429_G/A	0.514678	0.272285	5.72829e-73	TRUE	0.173156	0.0299347	6.45853e-11
YBL016W	chrXII:643838_G/A	0.0760234	0.00447186	0.011637	FALSE	chrXIV:449640_A/G	0.255083	0.0620372	8.21042e-17	FALSE	-0.144213	0.0207715	1.8996e-06
YBL106C	chrXII:657022_T/C	-0.234136	0.0567459	4.71176e-16	FALSE	chrXIV:473303_T/C	0.289804	0.0794409	2.29175e-23	FALSE	-0.226914	0.0514706	3.51096e-15
YBR067C	chrXII:648649_C/T	-0.462154	0.213524	1.6892e-55	FALSE	chrXIV:373628_AT/A	-0.0437891	0.00230364	0.114048	FALSE	-0.105853	0.0111984	0.000139733
YBR133C	chrXII:646705_A/G	0.176554	0.0290086	1.1079e-09	FALSE	chrXIV:442493_CTCTT/C	0.33568	0.10812	1.11572e-29	FALSE	-0.176235	0.0310408	1.21303e-09
YBR158W	chrXII:648649_C/T	-0.246905	0.0618332	6.23782e-16	FALSE	chrXIV:473303_T/C	-0.0387031	0.00202096	0.198227	FALSE	-0.157692	0.0248502	1.89963e-07
YBR294W	chrXII:662515_G/A	-0.175871	0.0310042	1.4235e-08	FALSE	chrXIV:376313_C/T	0.0694905	0.00529019	0.0241773	FALSE	0.0901038	0.00811614	0.00349463
YCL027W	chrXII:657022_T/C	-0.111418	0.0141198	0.00027526	FALSE	chrXIV:449640_A/G	0.161089	0.0242658	1.61854e-07	FALSE	-0.147699	0.0217978	1.51904e-06
YCL040W	chrXII:677900_T/C	0.189858	0.0355838	8.78229e-10	FALSE	chrXIV:397661_A/G	-0.0525296	0.00256405	0.0871279	FALSE	0.108919	0.0118677	0.000402469
YDL042C	chrXII:491511_C/T	0.515455	0.267942	9.38476e-74	FALSE	chrXIV:473303_T/C	-0.133145	0.0170444	3.95273e-07	FALSE	0.16772	0.0281481	1.96153e-10
YDL086W	chrXII:628215_G/T	0.689323	0.473992	9.29905e-147	FALSE	chrXIV:397661_A/G	-0.122106	0.0144117	6.82052e-08	FALSE	0.0534921	0.00285884	0.0174415
YDL090C	chrXII:643838_G/A	0.00096136	6.14486e-06	0.974612	FALSE	chrXIV:480472_A/C	0.233025	0.0511762	3.00898e-14	FALSE	-0.166712	0.0277686	4.41995e-08
YDR119W-A	chrXII:648649_C/T	0.343544	0.1177	4.86235e-30	FALSE	chrXIV:442493_CTCTT/C	0.0420468	0.00226286	0.150488	FALSE	0.139196	0.0193641	2.16967e-06
YDR233C	chrXII:627201_G/C	0.286241	0.0767519	4.702e-23	FALSE	chrXIV:449640_A/G	0.318233	0.0986646	8.2264e-28	FALSE	-0.140184	0.0196439	8.175e-07
YDR492W	chrXII:648649_C/T	0.0195618	0.000405343	0.525269	FALSE	chrXIV:373628_AT/A	-0.158557	0.0267644	3.18518e-07	FALSE	-0.125516	0.0157451	4.9793e-05
YER061C	chrXII:646705_A/G	0.187521	0.0311604	1.70096e-14	FALSE	chrXIV:442493_CTCTT/C	0.606811	0.361392	6.191e-109	FALSE	-0.147941	0.0218738	1.19008e-09
YER141W	chrXII:657022_T/C	0.452422	0.204797	9.47737e-54	FALSE	chrXIV:390263_G/A	0.0882457	0.00866037	0.00143443	FALSE	0.133783	0.017891	1.45647e-06
YFL014W	chrXII:648649_C/T	0.131668	0.0167693	1.77673e-05	FALSE	chrXIV:481081_C/T	-0.136097	0.0168796	9.38793e-06	FALSE	0.157418	0.0247657	3.1057e-07
YFL018C	chrXII:640445_G/A	0.149806	0.022699	4.16187e-07	FALSE	chrXIV:397661_A/G	-0.303522	0.0889557	8.73918e-24	FALSE	0.1247	0.0155314	2.46926e-05
YFR033C	chrXII:648649_C/T	0.597706	0.356731	1.0585e-100	FALSE	chrXIV:376313_C/T	0.0323442	0.00135531	0.195675	FALSE	0.112676	0.0126882	7.22044e-06
YGL059W	chrXII:680926_G/A	0.159266	0.0259201	1.56283e-07	FALSE	chrXIV:318991_A/T	-0.166128	0.0266194	4.58003e-08	FALSE	0.17126	0.0293495	1.76753e-08
YGL187C	chrXII:640445_G/A	0.442038	0.194073	4.93942e-50	FALSE	chrXIV:397661_A/G	0.00665928	0.00011423	0.812862	FALSE	0.0929143	0.00862267	0.00098812
YGL191W	chrXII:640445_G/A	0.646436	0.417137	4.72362e-122	FALSE	chrXIV:377751_G/A	-0.0138408	9.58759e-05	0.562047	FALSE	0.0932827	0.00869296	9.89401e-05
YGL263W	chrXII:491511_C/T	0.0165885	0.000282932	0.560758	FALSE	chrXIV:473303_T/C	0.408201	0.168144	1.80538e-42	FALSE	0.104289	0.0108832	0.000267413
YGR110W	chrXII:659769_C/T	0.294443	0.0864228	5.17047e-22	FALSE	chrXIV:376313_C/T	0.0264097	0.000929169	0.376287	FALSE	0.120692	0.0145639	5.62988e-05
YGR177C	chrXII:659769_C/T	0.361686	0.128931	2.87758e-34	FALSE	chrXIV:472575_AG/A	0.0216961	0.00020525	0.447475	FALSE	-0.220579	0.0486394	2.67379e-14
YGR209C	chrXII:648649_C/T	-0.117101	0.0122278	0.000103259	FALSE	chrXIV:464117_A/T	-0.23272	0.0512488	2.28884e-14	FALSE	0.162874	0.0264751	7.54066e-08
YHR005C	chrXII:648649_C/T	-0.000683856	1.80816e-06	0.982382	FALSE	chrXIV:404479_C/T	0.142433	0.0190385	4.82548e-06	FALSE	-0.114092	0.0130087	0.00024326
YHR007C	chrXII:657022_T/C	0.584874	0.342743	5.94501e-97	FALSE	chrXIV:476709_GT/G	-0.131499	0.0181091	1.82207e-07	FALSE	-0.0844526	0.00712999	0.000769454
YHR048W	chrXII:648649_C/T	-0.583418	0.340438	6.06981e-100	FALSE	chrXIV:382896_T/C	0.198919	0.037599	1.35577e-15	FALSE	-0.129354	0.0167219	1.58288e-07
YHR144C	chrXII:640445_G/A	-0.259209	0.0659173	1.46917e-17	FALSE	chrXIV:397661_A/G	0.0619643	0.00293601	0.0382203	FALSE	-0.180191	0.0324296	2.2434e-09
YHR190W	chrXII:660371_C/T	0.77119	0.59434	9.40971e-207	FALSE	chrXIV:376313_C/T	-0.0953518	0.00842511	1.25311e-06	FALSE	0.107412	0.0115354	4.99234e-08
YIL041W	chrXII:640445_G/A	0.273434	0.0748492	4.65629e-21	FALSE	chrXIV:397661_A/G	-0.297224	0.0842403	2.2212e-24	FALSE	0.164211	0.0269329	1.00628e-08
YIL085C	chrXII:662515_G/A	0.0281217	0.000483303	0.357316	FALSE	chrXIV:449640_A/G	0.178329	0.0296946	7.13707e-09	FALSE	-0.169344	0.0286553	3.80335e-08
YIL155C	chrXII:640445_G/A	0.340081	0.115003	3.62232e-29	FALSE	chrXIV:394076_G/A	0.0244643	0.000853878	0.40578	FALSE	0.109126	0.0118966	0.000218836
YIR033W	chrXII:646705_A/G	-0.230193	0.0533997	8.75889e-14	FALSE	chrXIV:370084_T/C	0.0153885	0.000125709	0.613461	FALSE	-0.105886	0.0112048	0.000529075
YJL100W	chrXII:609087_G/A	0.279295	0.0799073	2.43843e-20	FALSE	chrXIV:390263_G/A	0.162445	0.0283738	5.33293e-08	FALSE	0.0940007	0.00880833	0.00155573
YJL133C-A	chrXII:648649_C/T	0.269379	0.0722315	1.25591e-18	FALSE	chrXIV:376313_C/T	-0.0329797	0.000758666	0.272002	FALSE	0.137909	0.0190074	4.85601e-06
YJL157C	chrXII:657022_T/C	-0.0574444	0.00460487	0.0549469	FALSE	chrXIV:449640_A/G	0.262766	0.0659309	6.54908e-18	FALSE	-0.166994	0.0278651	3.0162e-08
YJR047C	chrXII:628215_G/T	-0.562761	0.317382	3.12052e-87	FALSE	chrXIV:373628_AT/A	-0.0840633	0.00766313	0.00112144	FALSE	-0.0868575	0.00753985	0.000762956
YJR048W	chrXII:611779_A/G	0.550371	0.308203	5.59661e-84	FALSE	chrXIV:376313_C/T	0.131843	0.018469	3.74874e-07	FALSE	0.0734565	0.0053843	0.004434
YKL195W	chrXII:657022_T/C	0.180964	0.0327245	4.91625e-09	FALSE	chrXIV:373628_AT/A	0.0451744	0.00245756	0.141264	FALSE	0.122973	0.0151182	6.58045e-05
YKR011C	chrXII:657022_T/C	0.105116	0.0112137	0.000648703	FALSE	chrXIV:347728_A/G	-0.11772	0.012638	0.000136613	FALSE	0.150672	0.0226945	1.11215e-06
YKR046C	chrXII:659769_C/T	0.843602	0.712848	2.67299e-287	FALSE	chrXIV:376313_C/T	0.13572	0.0188289	2.22823e-16	FALSE	0.0425801	0.00181274	0.00893203
YLR027C	chrXII:662515_G/A	0.198847	0.0373669	2.86671e-11	FALSE	chrXIV:414682_G/A	-0.254682	0.0624575	2.70353e-17	FALSE	0.135855	0.0184486	4.881e-06
YLR038C	chrXII:640445_G/A	0.533442	0.284061	1.09516e-76	FALSE	chrXIV:376313_C/T	0.0332589	0.00145616	0.207799	FALSE	0.112314	0.0126026	2.2708e-05
YLR053C	chrXII:250359_C/T	0.0865937	0.00697217	0.00394413	TRUE	chrXIV:464117_A/T	-0.219047	0.0473701	5.29294e-13	FALSE	0.204719	0.0418905	1.38243e-11
YLR069C	chrXII:657022_T/C	0.181999	0.0325293	5.16618e-10	FALSE	chrXIV:377751_G/A	0.321161	0.105794	5.9669e-27	FALSE	0.110753	0.0122617	0.000143614
YLR163C	chrXII:675961_C/G	0.25556	0.0670496	1.99218e-17	FALSE	chrXIV:408945_T/C	0.217274	0.0479939	4.02617e-13	FALSE	0.0620259	0.00384766	0.0360578
YLR205C	chrXII:662515_G/A	0.675554	0.456642	1.70283e-140	FALSE	chrXIV:376313_C/T	0.0964892	0.0101575	2.29667e-05	FALSE	0.119274	0.0142217	1.77455e-07
YLR244C	chrXII:657022_T/C	-0.773177	0.596839	5.16678e-204	TRUE	chrXIV:394076_G/A	0.0403244	0.00141239	0.0420311	FALSE	-0.0774724	0.00599969	9.80185e-05
YLR343W	chrXII:877560_T/G	0.178451	0.0320513	5.68981e-09	FALSE	chrXIV:495918_C/T	-0.0718478	0.00501735	0.0181676	FALSE	0.180379	0.0325647	3.85445e-09
YLR367W	chrXII:840314_T/G	0.0846398	0.0075314	4.22651e-06	TRUE	chrXIV:377751_G/A	-0.806427	0.642223	4.88484e-237	FALSE	0.109948	0.0120698	2.73082e-09
YLR367W	chrXII:660371_C/T	0.116074	0.0134408	3.78179e-10	FALSE	chrXIV:373628_AT/A	-0.800807	0.636573	2.0443e-234	FALSE	0.0995912	0.00991698	7.27951e-08
YLR413W	chrXII:657022_T/C	-0.436761	0.190617	2.45444e-49	FALSE	chrXIV:373628_AT/A	0.0857338	0.00672016	0.00226382	FALSE	-0.106741	0.0113905	0.000146708
YLR452C	chrXII:657022_T/C	-0.129367	0.0190277	1.99761e-05	FALSE	chrXIV:449640_A/G	0.197204	0.0366779	1.0395e-10	FALSE	-0.158213	0.0250114	1.95995e-07
YML054C	chrXII:648649_C/T	0.65324	0.424577	4.56558e-129	FALSE	chrXIV:377751_G/A	0.0569898	0.00403531	0.0143321	FALSE	0.16479	0.0271377	2.46629e-12
YMR002W	chrXII:657022_T/C	0.139531	0.0193504	5.44403e-06	FALSE	chrXIV:373628_AT/A	-0.0573736	0.00255411	0.0605962	FALSE	0.192828	0.0371722	4.07819e-10
YMR038C	chrXII:638411_G/A	-0.481604	0.231279	7.07087e-61	FALSE	chrXIV:382896_T/C	0.0456972	0.00172618	0.0947833	FALSE	-0.117234	0.0137391	1.95886e-05
YMR177W	chrXII:648649_C/T	-0.359661	0.130435	6.9781e-33	FALSE	chrXIV:473303_T/C	-0.00876751	0.000195249	0.763004	FALSE	-0.131593	0.0173052	6.6998e-06
YMR208W	chrXII:660371_C/T	0.795916	0.633208	1.08793e-225	FALSE	chrXIV:376313_C/T	0.00264271	3.42375e-05	0.888406	FALSE	0.095416	0.00910261	4.79154e-07
YMR246W	chrXII:648649_C/T	-0.299901	0.0900136	7.90841e-23	FALSE	chrXIV:373628_AT/A	0.0834302	0.00634229	0.00518156	FALSE	-0.0969307	0.00939013	0.00117163
YMR251W-A	chrXII:648649_C/T	0.179057	0.0335784	3.83024e-09	FALSE	chrXIV:442493_CTCTT/C	-0.17508	0.0286618	8.49924e-09	FALSE	0.147154	0.0216415	1.21908e-06
YMR280C	chrXII:680926_G/A	0.317509	0.100601	4.97126e-26	FALSE	chrXIV:376313_C/T	-0.108009	0.0110916	0.000235019	FALSE	0.154466	0.0238751	1.59017e-07
YMR302C	chrXII:660371_C/T	0.434873	0.189109	6.04414e-49	FALSE	chrXIV:373628_AT/A	-0.0853349	0.00666051	0.00237739	FALSE	0.112012	0.0125448	6.83816e-05
YNL052W	chrXII:640445_G/A	0.620217	0.384204	1.49761e-110	FALSE	chrXIV:373628_AT/A	0.0896006	0.00864171	0.000256697	FALSE	0.0762827	0.00581377	0.0018393
YNL156C	chrXII:657022_T/C	0.730788	0.533558	1.05984e-172	FALSE	chrXIV:376313_C/T	-0.0228286	0.000357846	0.28213	TRUE	0.11019	0.012138	2.48707e-07
YNR044W	chrXII:657022_T/C	-0.130255	0.0191341	1.87119e-05	FALSE	chrXIV:449640_A/G	0.163123	0.0245889	9.09581e-08	FALSE	-0.175364	0.0307283	9.51189e-09
YNR074C	chrXII:1014992_G/A	0.163998	0.0236269	2.25487e-08	FALSE	chrXIV:366158_G/T	0.322042	0.104554	5.89628e-27	FALSE	-0.132167	0.0174795	6.20022e-06
YOL001W	chrXII:300917_C/G	-0.0106947	0.000482484	0.731211	FALSE	chrXIV:674210_G/A	-0.0237272	0.000692547	0.444865	FALSE	0.162965	0.026435	1.9819e-07
YOL002C	chrXII:648649_C/T	-0.229501	0.0533461	5.89574e-14	FALSE	chrXIV:370084_T/C	0.0054152	2.1003e-06	0.857481	FALSE	-0.173787	0.0301829	1.08725e-08
YOR051C	chrXII:629974_A/G	-0.149854	0.0235166	1.30548e-06	FALSE	chrXIV:456295_T/C	-0.0362694	0.00169197	0.239099	FALSE	-0.135973	0.0184712	1.12097e-05
YOR348C	chrXII:646705_A/G	0.688636	0.472079	5.59878e-149	FALSE	chrXIV:408945_T/C	-0.143321	0.0193757	1.69424e-10	FALSE	0.105876	0.0112021	2.14195e-06
YPL171C	chrXII:852007_A/G	0.115069	0.013429	9.66803e-05	FALSE	chrXIV:449640_A/G	0.300321	0.0935723	2.29897e-23	FALSE	0.144037	0.0207278	1.13476e-06
YPR151C	chrXII:660371_C/T	0.727592	0.529093	2.86285e-170	FALSE	chrXIV:376313_C/T	0.0469519	0.0025171	0.0280071	FALSE	0.0950686	0.00903645	9.3164e-06
YLR343W	chrXII:825661_G/A	0.373415	0.135996	1.28404e-35	TRUE	chrXV:850435_A/G	-0.00497105	9.55206e-05	0.863125	FALSE	-0.173121	0.0299577	2.43222e-09
YNR060W	chrXII:648649_C/T	0.499034	0.242371	9.39778e-67	FALSE	chrXV:142608_C/A	-0.0545694	0.00375256	0.0420901	FALSE	-0.175469	0.0307572	9.08807e-11
YOL155C	chrXII:657022_T/C	0.381923	0.156455	3.30774e-49	FALSE	chrXV:40513_G/A	0.468497	0.223446	1.15867e-69	TRUE	0.116965	0.0136769	2.10962e-06
YOR011W	chrXII:657022_T/C	-0.294903	0.0770288	1.56571e-26	FALSE	chrXV:349164_T/C	-0.405881	0.159249	1.3441e-46	TRUE	0.188326	0.0354041	4.5548e-12
YOR192C-B	chrXII:985083_G/C	-0.131528	0.0135831	2.9192e-08	FALSE	chrXV:701218_C/A	-0.631551	0.407684	4.65157e-120	TRUE	-0.143367	0.0205131	1.61108e-09
YOR346W	chrXII:648649_C/T	0.0455403	0.000185955	0.0365517	FALSE	chrXV:968440_A/G	-0.717939	0.508022	1.99093e-162	TRUE	0.12196	0.0148655	2.64162e-08
YPR124W	chrXII:638411_G/A	0.251066	0.0592594	9.8883e-17	FALSE	chrXV:186481_G/A	-0.14713	0.0233929	8.6798e-07	FALSE	-0.166769	0.0278021	2.53103e-08
YPL274W	chrXII:677164_A/G	0.0461804	0.00288832	0.0939008	FALSE	chrXVI:43052_G/GAA	-0.470197	0.223472	1.27959e-57	TRUE	-0.0913949	0.00834754	0.000940694
YPR158W-B	chrXII:657022_T/C	-0.578628	0.330343	4.03379e-144	FALSE	chrXVI:876785_G/A	-0.46741	0.227851	2.77044e-104	TRUE	-0.272597	0.0742769	2.85304e-42
YPR158W-B	chrXII:818534_G/T	-0.105913	0.0133461	0.000210484	FALSE	chrXVI:812990_T/C	-0.376343	0.14534	6.93512e-37	TRUE	-0.152017	0.0230964	1.16808e-07
YPR193C	chrXII:660371_C/T	0.48667	0.248829	6.5843e-107	FALSE	chrXVI:920758_C/T	0.571008	0.333242	2.22956e-136	TRUE	0.179745	0.0322315	2.32604e-19
YPR203W	chrXII:18699_T/C	-0.362197	0.160317	5.39357e-47	FALSE	chrXVI:927980_A/G	-0.487724	0.237039	5.28663e-78	TRUE	-0.174111	0.0303062	5.44911e-13
YPR204W	chrXII:18699_T/C	-0.223092	0.069811	2.79784e-19	FALSE	chrXVI:927980_A/G	-0.568899	0.322545	6.32813e-97	TRUE	-0.109431	0.0119718	7.47405e-06
YKR038C	chrXIII:156894_A/T	-0.0284104	0.00132381	0.362059	FALSE	chrXIII:618430_A/G	0.0088942	0.000211735	0.775162	FALSE	0.146631	0.0214241	2.91004e-06
YFL062W	chrXIII:9746_C/T	0.372199	0.130656	1.2611e-43	FALSE	chrXIV:18838_C/T	0.434433	0.192224	3.04561e-57	FALSE	-0.137502	0.01881	9.80534e-08
YML116W	chrXIII:52482_G/A	-0.208987	0.0484075	1.24956e-12	TRUE	chrXIV:420063_T/C	0.252524	0.0619567	1.46544e-17	FALSE	-0.19677	0.0387427	2.06906e-11
YMR157C	chrXIII:560337_T/C	-0.275819	0.083235	9.7939e-26	TRUE	chrXIV:442493_CTCTT/C	0.498787	0.237606	1.05166e-71	FALSE	0.137562	0.0188116	1.02406e-07
YMR316W	chrXIII:913429_G/A	-0.735019	0.529395	4.78313e-185	TRUE	chrXIV:575525_C/T	0.200365	0.0417515	4.23121e-22	FALSE	-0.123592	0.0152315	1.55004e-09
YPR002C-A	chrXIII:210558_A/G	-0.310594	0.0993058	2.90424e-28	FALSE	chrXIV:109533_G/A	-0.35919	0.129689	1.4799e-36	FALSE	-0.131647	0.0173458	1.66442e-06
YHR215W	chrXIII:26468_T/C	-0.236749	0.0520289	1.03894e-14	FALSE	chrXV:140557_G/A	-0.0911775	0.00775518	0.00255198	FALSE	0.158742	0.025198	1.65701e-07
YJL069C	chrXIII:559132_G/T	0.0355442	0.00107244	0.25306	FALSE	chrXV:152922_C/T	-0.0175932	2.02081e-05	0.572808	FALSE	-0.154617	0.023749	8.38778e-07
YMR318C	chrXIII:904920_C/T	0.515227	0.276185	8.50042e-79	TRUE	chrXV:170921_A/G	0.148722	0.0197676	4.00858e-09	FALSE	0.267376	0.0714725	2.74618e-25
YPL277C	chrXIII:913429_G/A	0.367555	0.142007	4.5561e-43	FALSE	chrXV:1067520_G/A	0.388713	0.156888	1.28047e-47	FALSE	-0.221954	0.0490505	1.20387e-17
YPL278C	chrXIII:913429_G/A	0.359304	0.128707	3.31752e-40	FALSE	chrXV:1065729_C/T	0.404289	0.167971	1.95276e-49	FALSE	-0.167134	0.027879	1.6951e-10
YJR107W	chrXIII:618430_A/G	-0.0873439	0.00699462	0.00506173	FALSE	chrXVI:98320_T/C	-0.0193496	0.000136722	0.534254	FALSE	-0.142391	0.0202141	5.24882e-06
YML123C	chrXIII:23620_G/A	-0.345047	0.117263	8.8776e-31	TRUE	chrXVI:505150_G/A	-0.140083	0.0191776	1.48226e-06	FALSE	0.139105	0.0193641	1.73196e-06
YPL274W	chrXIII:913429_G/A	0.604432	0.350372	1.03767e-179	FALSE	chrXVI:29604_CA/C	-0.547776	0.307917	1.04241e-156	TRUE	0.22115	0.048898	9.62348e-36
YPL277C	chrXIII:913429_G/A	0.387958	0.142007	9.27092e-52	FALSE	chrXVI:29604_CA/C	-0.45445	0.213366	9.68805e-68	TRUE	0.232926	0.0542443	4.71603e-21
YPL278C	chrXIII:913429_G/A	0.368804	0.128707	2.22641e-43	FALSE	chrXVI:35528_A/C	-0.420532	0.182018	1.83675e-54	TRUE	0.18926	0.0357922	2.24525e-13
YPL279C	chrXIII:913429_G/A	0.203854	0.0366522	2.98115e-25	FALSE	chrXVI:35528_A/C	-0.756362	0.578634	1.53754e-207	TRUE	0.127678	0.0162892	3.96409e-11
YPL280W	chrXIII:913429_G/A	0.290553	0.0785287	7.45932e-28	FALSE	chrXVI:29604_CA/C	-0.47459	0.229761	1.77776e-65	TRUE	0.146041	0.0213239	1.91467e-08
YGR049W	chrXIV:356370_C/T	0.0464648	0.000335147	0.162122	FALSE	chrXIV:464117_A/T	-0.0742898	0.00501747	0.0254503	FALSE	-0.0854281	0.0072942	0.0064394
YGR060W	chrXIV:354457_A/G	-0.0897594	0.0104109	0.00455387	FALSE	chrXIV:481081_C/T	-0.0617701	0.0038565	0.050663	FALSE	-0.150323	0.0226162	1.31023e-06
YLR056W	chrXIV:376313_C/T	-0.107388	0.00755135	0.000953358	FALSE	chrXIV:481081_C/T	0.0689128	0.00443838	0.0337078	FALSE	-0.129629	0.0168197	3.16454e-05
YMR220W	chrXIV:373628_AT/A	0.0606718	0.00811789	0.0672648	FALSE	chrXIV:476709_GT/G	0.085564	0.00650592	0.00992035	FALSE	-0.120858	0.0146203	0.000103291
YNL111C	chrXIV:376313_C/T	0.156889	0.0233208	1.2695e-06	TRUE	chrXIV:481081_C/T	-0.0164785	0.000228008	0.608815	FALSE	-0.135171	0.0182885	1.26151e-05
YNL250W	chrXIV:178487_G/A	0.625808	0.399743	1.08836e-118	TRUE	chrXIV:472575_AG/A	0.146982	0.0203097	6.05074e-10	FALSE	0.149261	0.0222765	3.27808e-10
YNR018W	chrXIV:476709_GT/G	0.189342	0.0629434	9.87447e-11	FALSE	chrXIV:661859_A/G	0.33503	0.109271	2.94516e-29	TRUE	0.149069	0.022146	1.69919e-07
YNR074C	chrXIV:370084_T/C	0.225104	0.10989	4.93719e-14	FALSE	chrXIV:473303_T/C	0.318897	0.0897163	6.37589e-26	FALSE	-0.155896	0.0243247	2.41982e-08
YOR154W	chrXIV:349580_T/C	0.0112659	0.000114058	0.72749	FALSE	chrXIV:449640_A/G	0.0105039	0.000102277	0.745204	FALSE	-0.160888	0.0258983	2.67881e-07
YBR145W	chrXIV:373628_AT/A	-0.191037	0.0334781	4.99085e-10	FALSE	chrXV:146368_C/T	-0.109282	0.0119671	0.000341078	FALSE	0.149375	0.0223203	1.03508e-06
YBR147W	chrXIV:376313_C/T	-0.364534	0.140785	1.81904e-35	FALSE	chrXV:136016_C/A	0.20133	0.0401398	1.79282e-12	FALSE	0.139585	0.0194937	8.27737e-07
YCR005C	chrXIV:390263_G/A	-0.0900169	0.00818004	0.00371849	FALSE	chrXV:160980_AAG/A	0.0635684	0.00386414	0.0402522	FALSE	0.152305	0.0232088	9.76399e-07
YDL198C	chrXIV:376313_C/T	-0.234159	0.0541594	2.15848e-14	FALSE	chrXV:146368_C/T	0.0497216	0.00239536	0.099839	FALSE	0.159856	0.0255619	1.41548e-07
YDR487C	chrXIV:376313_C/T	-0.197647	0.0359273	1.37544e-10	FALSE	chrXV:146368_C/T	-0.0854172	0.00740126	0.00514312	FALSE	0.148165	0.0219597	1.3027e-06
YEL017C-A	chrXIV:680930_T/C	-0.00177305	1.74744e-06	0.954294	FALSE	chrXV:33217_A/C	-0.031324	0.00186123	0.312406	FALSE	0.180617	0.032514	7.50783e-09
YER069W	chrXIV:373628_AT/A	-0.321906	0.102106	1.50951e-26	FALSE	chrXV:146368_C/T	0.046112	0.00211011	0.116151	FALSE	0.169188	0.028634	1.04082e-08
YJL088W	chrXIV:373628_AT/A	-0.268813	0.0720088	7.59351e-19	FALSE	chrXV:172468_A/G	0.0876636	0.00764237	0.00325403	FALSE	0.17014	0.0289669	1.35439e-08
YJL133C-A	chrXIV:390263_G/A	-0.0165857	0.00024081	0.595236	FALSE	chrXV:146368_C/T	0.0473283	0.00213232	0.129604	FALSE	0.129228	0.0167042	3.68088e-05
YLR367W	chrXIV:373628_AT/A	-0.793356	0.636573	2.41933e-253	FALSE	chrXV:170921_A/G	0.231349	0.0534455	1.17986e-38	FALSE	0.129081	0.0166731	8.19572e-14
YMR062C	chrXIV:376313_C/T	-0.284646	0.0780836	2.20101e-20	FALSE	chrXV:142608_C/A	-0.0608881	0.00374265	0.0433483	FALSE	0.078417	0.00615171	0.00922037
YMR195W	chrXIV:376313_C/T	-0.307221	0.0952065	3.37429e-24	FALSE	chrXV:146368_C/T	0.0940754	0.00871258	0.00146482	FALSE	0.142159	0.0202155	1.60972e-06
YNL067W	chrXIV:356370_C/T	-0.184923	0.0352778	1.85709e-09	FALSE	chrXV:212114_C/T	-0.0451702	0.00237399	0.138723	FALSE	-0.157922	0.024935	2.66924e-07
YOL058W	chrXIV:373628_AT/A	-0.417943	0.170491	4.45913e-45	FALSE	chrXV:146368_C/T	-0.0262821	0.000698647	0.351598	FALSE	0.163564	0.0267621	8.74652e-09
YOL091W	chrXIV:373628_AT/A	-0.220314	0.0645556	3.95247e-34	FALSE	chrXV:142608_C/A	0.788562	0.621027	3.10463e-245	TRUE	0.0929913	0.00865106	1.13003e-07
YOR130C	chrXIV:397661_A/G	-0.216263	0.045239	2.11496e-12	FALSE	chrXV:136016_C/A	-0.00620197	7.75557e-05	0.838341	FALSE	0.15543	0.024164	3.68083e-07
YOR192C-B	chrXIV:605032_C/G	-0.167546	0.0256662	2.6114e-13	FALSE	chrXV:710606_T/A	-0.672758	0.440848	6.65514e-140	TRUE	-0.13536	0.0182385	3.16249e-09
YOR193W	chrXIV:487250_G/C	0.0794218	0.00956262	0.00389206	FALSE	chrXV:710606_T/A	-0.451381	0.203031	4.55181e-54	TRUE	-0.171655	0.029461	5.59617e-10
YOR346W	chrXIV:480472_A/C	0.18496	0.037874	5.13172e-26	FALSE	chrXV:984859_T/C	-0.805895	0.652453	4.4076e-258	TRUE	0.127152	0.0161814	1.88213e-13
YPR036W-A	chrXIV:390263_G/A	-0.185981	0.0342078	1.51543e-09	FALSE	chrXV:152922_C/T	0.0467831	0.00205033	0.12522	FALSE	0.1642	0.0269755	8.75721e-08
YDR533C	chrXV:86295_C/A	0.230583	0.178227	3.02849e-13	FALSE	chrXV:189231_G/A	0.369466	0.0994133	2.07988e-30	FALSE	-0.0973615	0.00948399	0.000261407
YOL122C	chrXV:86295_C/A	0.744782	0.594128	4.72422e-152	TRUE	chrXV:186481_G/A	0.0483459	0.00160381	0.0412893	FALSE	-0.103497	0.0107211	1.92582e-07
YOR193W	chrXV:186481_G/A	-0.0183295	0.000326353	0.505558	FALSE	chrXV:710606_T/A	-0.456396	0.20701	7.50772e-55	TRUE	0.169213	0.0286263	1.1251e-09
YPL277C	chrXV:1067520_G/A	0.427569	0.152756	3.86962e-65	FALSE	chrXVI:29604_CA/C	-0.468368	0.234424	1.30464e-75	TRUE	0.260159	0.0674558	2.11134e-27
YPL278C	chrXV:1067520_G/A	0.44927	0.172073	4.93983e-68	FALSE	chrXVI:29604_CA/C	-0.445342	0.210025	8.32015e-67	TRUE	0.214989	0.0460652	9.6232e-19
YPL279C	chrXV:1067520_G/A	0.198757	0.0198291	1.13033e-26	FALSE	chrXVI:29604_CA/C	-0.78854	0.633331	4.54243e-234	TRUE	0.137987	0.0189766	4.96192e-14

## Sheet: legend
For the interaction model an interaction covariate is built by multiplying the two marker genotypes.
The interaction coefficient is the beta for this term in the model.
Genotypes are encoded as BY =-1 and RM=1.
The model is y=a*x1 + b*x2 + c*x1*x2
The interpretation given the sign of the different effects is as follows:
a	b	c	genotype	deviation of y from additive only model
+	+	+	RM1/RM2	increase
+	+	-	BY1/BY2	decrease
-	+	+	RM1/BY2	decrease
+	-	+	BY1/RM2	decrease
+	-	-	RM1/BY2	increase
-	+	-	BY1/RM2	increase
-	-	+	BY1/BY2	increase
-	-	-	RM1/RM2	decrease
